# Supplementary material for: Quantitative proteomics identifies redox switches for global translation modulation by mitochondrially produced reactive oxygen species
Source: Nat Commun. 2018 Jan 22;9:324. doi: 10.1038/s41467-017-02694-8 (PMC5778013; doi:10.1038/s41467-017-02694-8)
Supplement: Supplementary file 3 — Supplementary Data 1 [file 41467_2017_2694_MOESM3_ESM.xlsx]

## Sheet: ColumnHeaders
	Column Header Description
	A) Columns of MaxQuant search (derived from output file "peptides.txt")
	ID	Peptide ID from MaxQuant output file peptides.txt.
	Sequence	The amino acid sequence of the identified peptide.
	Proteins	Uniprot identifier(s) of protein(s) this peptide is associated with.
	Leading razor protein	Uniprot identifier of the best scoring protein this peptide is associated with.
	Gene names	Name(s) of gene(s) this peptide is associated with.
	Protein names	Name(s) of protein(s) this peptide is associated with.
	Unique (Groups)	Indicates whether this particular peptide is unique to a single protein group.
	Unique (Proteins)	Indicates whether this particular peptide is unique to a single protein sequence in the fasta file.
	C Count	The number of cysteine residues contained within the sequence.
	Length	The length of the peptide sequence.
	Missed cleavages	Number of missed enzymatic cleavages.
	Mass	Monoisotopic mass of the peptide.
	Charges	All charge states that have been observed.
	PEP	Posterior Error Probability of the identification. This value essentially operates as a p-value, where smaller is better.
	Score	Andromeda score for the best associated MS/MS spectrum.
	Intensity	Summed up eXtracted Ion Current (XIC) of all isotopic clusters associated with the identified peptide sequence.
	MS/MS count	The number of sequencing events for this sequence.
	B) Columns of further data analysis
	Cys position(s)	Position(s) of cysteine residue(s) on the protein sequence of the leading razor protein of the particular peptide as stored in the fasta file.
	CysID	Identifier for the particular cysteine residue (or cysteine residue combination in case the sequence contains more than one cysteine residue) of the peptide sequence. CysID is composed of the Uniprot identifier of the leading razor protein and the position(s) of the cysteine residue(s) on the protein sequence of the leading razor protein as stored in the fasta file.
	Unique (Cysteine(s))	Indicates whether the particular cysteine residue (or cysteine residue combination) on the peptide is unique for the experiment (i.e. there is no other peptide in the dataset with identical CysID).
	Imported in Skyline	Indicates whether the particular identified peptide was selected for quantification by Skyline.
	Quantified in Skyline	Indicates whether the particular peptide was quantified in Skyline in at least two of three biological replicates of untreated samples.
	n.a.	not applicable

## Sheet: Supplementary Data 1
	Supplementary Data 1 Peptides identified in OxICAT experiments of yeast cells. Reduced cysteine residues were labelled by heavy ICAT (13C-ICAT). Reversibly oxidized cysteine residues were reduced by TCEP and labelled by light ICAT (12C-ICAT). ICAT-labelled peptides were enriched by streptavidin affinity chromatography and analysed by LC-MS/MS. Mass spectrometric raw data of control and H2O2-treat…
																	Untreated samples						H2O2-treated samples
																	Biological Replicate 1		Biological Replicate 2		Biological Replicate 3		Biological Replicate 1		Biological Replicate 2		Biological Replicate 3
	ID	Sequence	Proteins	Leading razor protein	Gene names	Protein names	Unique (Groups)	Unique (Proteins)	C Count	Length	Missed cleavages	Mass	Charges	PEP	Score	Intensity	MS/MS count	Intensity	MS/MS count	Intensity	MS/MS count	Intensity	MS/MS count	Intensity	MS/MS count	Intensity	MS/MS count	Intensity	Cys position(s)	CysID	Unique (Cysteine(s))	Imported in Skyline	Quantified in Skyline
	0	AAAAQDEITGDGTTTVVCLVGELLR	P39079	P39079	CCT6	T-complex protein 1 subunit zeta	yes	yes	1	25	0	2502.26	2,3	3.303e-111	238.89	188920000	3	28920000	3	24416000	2	7139900	2	80841000	2	11704000	2	35898000	96	P39079_96	yes	yes	yes
	1	AAAGSVLLEDCK	Q99186	Q99186	APM4	AP-2 complex subunit mu	yes	yes	1	12	0	1175.59	2	1.2364e-20	176.18	98580000	2	31202000	2	35375000	2	13971000	2	9941000	2	3807100	1	4284500	300	Q99186_300	yes	yes	yes
	2	AACELELK	P33313	P33313	CNS1	Hsp70/Hsp90 co-chaperone CNS1	yes	yes	1	8	0	875.442	2	0.0047086	82.279	25409000	1	25409000		0		0		0		0		0	130	P33313_130	yes	no	no
	3	AACHFLQETGLLSIIR	P14747	P14747	CMP2	Serine/threonine-protein phosphatase 2B catalytic subunit A2	yes	yes	1	16	0	1770.95	2	3.2928e-07	122.96	23174000		0	1	23174000		0		0		0		0	344	P14747_344	yes	no	no
	4	AACLASGIPYSTPFVALNR	P27796	P27796	POT1	3-ketoacyl-CoA thiolase, peroxisomal	yes	yes	1	19	0	1950	2	4.9663e-10	115.26	83657000	2	28413000	2	26727000	2	28518000		0		0		0	107	P27796_107	yes	yes	yes
	5	AACLVQNGIATWFPLAVTK	P33892	P33892	GCN1	Translational activator GCN1	yes	yes	1	19	0	2002.07	2	1.2686e-61	201.18	164100000	2	44711000	2	48834000	2	8836500	2	54123000	2	7595900		0	832	P33892_832	yes	yes	yes
	6	AADALLLK	P00925;P00924	P00925	ENO2;ENO1	Enolase 2;Enolase 1	no	no	0	8	0	813.496	2	6.7489e-05	124.98	4923800		0		0		0		0		0	1	4923800	n.a.	n.a.	n.a.	n.a.	n.a.
	8	AAEPHAVSLAWSADGQTLFAGYTDNVIR	P38011	P38011	ASC1	Guanine nucleotide-binding protein subunit beta-like protein	yes	yes	0	28	0	2959.45	3	0.00016912	57.648	13742000		0		0		0		0	2	13742000		0	n.a.	n.a.	n.a.	n.a.	n.a.
	9	AAETLSIAFSNSPAFHFICK	Q04170	Q04170	YDR391C	Uncharacterized protein YDR391C	yes	yes	1	20	0	2153.06	2,3	2.0435e-16	133.94	572210000	3	117890000	2	123200000	2	39699000	2	113450000	3	79565000	2	98413000	51	Q04170_51	yes	yes	yes
	12	AAFNYQFDSIIEHSEK	P53252	P53252	PIL1	Sphingolipid long chain base-responsive protein PIL1	yes	yes	0	16	0	1897.88	3	0.0040954	56.139	2971400		0		0		0		0		0	1	2971400	n.a.	n.a.	n.a.	n.a.	n.a.
	13	AAGHLVETSCTIMDLK	P24280	P24280	SEC14	SEC14 cytosolic factor	yes	yes	1	16	0	1687.83	2	5.8089e-61	214.58	186440000	2	43916000	2	82312000	2	20115000	2	19637000	2	9324600	2	11140000	174	P24280_174	yes	yes	yes
	14	AAGLVDIATVLSTSAYLIESK	P00498	P00498	HIS1	ATP phosphoribosyltransferase	yes	yes	0	21	0	2121.16	2	1.7472e-25	160.67	1655100		0		0		0	1	592290	1	365580	1	697210	n.a.	n.a.	n.a.	n.a.	n.a.
	15	AAGSLFCLGTALNLLAQLK	P39945	P39945	AST2	Protein AST2	yes	yes	1	19	0	1903.06	2	5.7919e-62	210.39	64573000	2	18191000	2	21416000	2	4702700	2	9440200	2	1047600	2	9775800	180	P39945_180	yes	yes	yes
	16	AAHCLVFHK	Q12107	Q12107	APC9	Anaphase-promoting complex subunit 9	yes	yes	1	9	0	1024.53	2	0.0036546	77.923	7221000	2	3688300	1	1724000	1	783820		0	2	1024900		0	119	Q12107_119	yes	no	no
	17	AAIILIGLGFNK	P40024	P40024	ARB1	ABC transporter ATP-binding protein ARB1	yes	yes	0	12	0	1228.75	2	7.0436e-51	216.45	23525000		0		0		0	2	9307300	2	7566200	2	6651700	n.a.	n.a.	n.a.	n.a.	n.a.
	19	AALECIYNNATLSVR	P40157	P40157	VID27	Vacuolar import and degradation protein 27	yes	yes	1	15	0	1636.82	2	1.7291e-08	133.25	11237000		0		0	1	11237000		0		0		0	39	P40157_39	yes	no	no
	20	AALIGSLGSIFK	Q08601	Q08601	MCA1	Metacaspase-1	yes	yes	0	12	0	1175.69	2	7.2708e-05	122.55	13031000		0		0		0	1	3822300	2	4187400	2	5021800	n.a.	n.a.	n.a.	n.a.	n.a.
	21	AALYALHSLGCK	P08566	P08566	ARO1	Pentafunctional AROM polypeptide;3-dehydroquinate synthase;3-phosphoshikimate 1-carboxyvinyltransferase;Shikimate kinase;3-dehydroquinate dehydratase;Shikimate dehydrogenase	yes	yes	1	12	0	1245.65	2,3	2.6859e-64	225.01	1731100000	3	622270000	2	177370000	2	50601000	4	219790000	4	202440000	4	458610000	1450	P08566_1450	yes	yes	yes
	22	AANDLACLVFGISQNAIR	P31374	P31374	PSK1	Serine/threonine-protein kinase PSK1	yes	yes	1	18	0	1874.97	2	2.4401e-75	225.01	118640000	2	29067000	2	45575000	2	10932000	2	17307000	2	2908300	2	12846000	482	P31374_482	yes	yes	yes
	23	AAPESEKDTSATSGIVPTLQNIVATVTLGCR	P13393	P13393	SPT15	TATA-box-binding protein	yes	yes	1	31	1	3128.6	3	3.6256e-09	102.66	211400000	2	47507000	2	40365000	2	13447000	2	39925000	2	21333000	2	48827000	78	P13393_78	no	yes	yes
	24	AAPESIFSCVR	P21951	P21951	POL2	DNA polymerase epsilon catalytic subunit A	yes	yes	1	11	0	1178.58	2	0.00072559	87.713	75484000	2	43849000	1	19969000	1	11666000		0		0		0	2130	P21951_2130	yes	no	no
	25	AAQAIFQNHSNEVSSPCPPVTVSR	P36115	P36115	IRS4	Increased rDNA silencing protein 4	yes	yes	1	24	0	2538.23	3	5.1964e-17	119.18	41907000	2	12354000	1	5918900	2	8036200	3	4392900	2	2935600	2	8269700	45	P36115_45	yes	yes	yes
	26	AAQLGFNTACVEK	P09624	P09624	LPD1	Dihydrolipoyl dehydrogenase, mitochondrial	yes	yes	1	13	0	1350.66	2	8.0942e-127	277.11	9639700000	5	2471400000	4	3703400000	5	1368600000	5	1069900000	4	364550000	4	661900000	54	P09624_54	no	yes	yes
	27	AAQLGFNTACVEKR	P09624	P09624	LPD1	Dihydrolipoyl dehydrogenase, mitochondrial	yes	yes	1	14	1	1506.76	2	7.2559e-37	209.25	121210000	2	6068600	2	8867300	2	106280000		0		0		0	54	P09624_54	no	no	no
	28	AAQLHLGFQALHQFAVR	P22515	P22515	UBA1	Ubiquitin-activating enzyme E1 1	yes	yes	0	17	0	1906.03	3,4	8.213e-10	130.47	318980000	3	45905000	3	63504000	3	24269000	3	92681000	2	14543000	3	78082000	n.a.	n.a.	n.a.	n.a.	n.a.
	29	AARLSVCGIAAICQK	P04807	P04807	HXK2	Hexokinase-2	yes	yes	2	15	1	1502.81	3	6.6158e-06	116.51	43610000		0		0	2	43610000		0		0		0	398, 404	P04807_398_404	no	no	no
	30	AASKPFLETFICGR	P11745	P11745	RNA1	Ran GTPase-activating protein 1	yes	yes	1	14	1	1538.79	2,3	6.623e-06	124.16	2553800000	2	804930000	2	938840000	2	425670000	1	14656000	2	344440000	2	25264000	180	P11745_180	no	yes	yes
	31	AASSIDPIVTDYAVGYFNHLSGITFDAVQSK	P43535	P43535	GCN20	Protein GCN20	yes	yes	0	31	0	3285.62	3	8.8306e-05	57.21	902180		0		0		0		0		0	1	902180	n.a.	n.a.	n.a.	n.a.	n.a.
	32	AASTLHQNGIQDCLVLEAR	P50264	P50264	FMS1	Polyamine oxidase FMS1	yes	yes	1	19	0	2038.03	3	2.8898e-05	84.375	7017900		0		0		0	1	7017900		0		0	35	P50264_35	yes	no	no
	33	AASVGSLKLIELLCGLGK	P50086	P50086	NAS6	Probable 26S proteasome regulatory subunit p28	yes	yes	1	18	1	1771.03	3	0.00046153	89.466	57192000		0		0	2	57192000		0		0		0	160	P50086_160	no	no	no
	34	AATLYCLSHGHK	P16861	P16861	PFK1	6-phosphofructokinase subunit alpha	yes	yes	1	12	0	1299.64	2	3.0197e-05	123.51	7556600		0	1	3411500		0	2	2273200		0	2	1871900	619	P16861_619	yes	no	no
	35	AATSPVTHTHGHSSATTSPVTHTHGHASVK	Q07653	Q07653	HBT1	Protein HBT1	yes	yes	0	30	0	3000.45	3	8.0959e-19	107.09	207220		0		0		0		0	1	80205	1	127010	n.a.	n.a.	n.a.	n.a.	n.a.
	36	AATVVATSDCLLWALDR	P07278	P07278	BCY1	cAMP-dependent protein kinase regulatory subunit	yes	yes	1	17	0	1803.92	2	0.003706	104.16	0		0		0		0		0	1	0		0	268	P07278_268	yes	no	no
	37	AAVCNIFK	P31115	P31115	DEG1	tRNA pseudouridine(38/39) synthase	yes	yes	1	8	0	864.453	2	0.005551	79.116	47366000	2	42365000		0		0	1	5000900		0		0	381	P31115_381	yes	no	no
	38	AAVDCECEFQNLEHNEK	Q06523	Q06523	YPR148C	Uncharacterized protein YPR148C	yes	yes	2	17	0	1977.82	2,3	3.9217e-38	181.97	2651000000	2	625250000	3	764160000	2	300930000	2	326600000	3	261650000	2	372380000	159, 161	Q06523_159_161	yes	yes	yes
	39	AAVDHYTGVMDCLTK	Q03028	Q03028	ODC1	Mitochondrial 2-oxodicarboxylate carrier 1	yes	yes	1	15	0	1622.74	2,3	3.9718e-19	161.49	5478000000	3	746910000	4	2338100000	4	798750000	4	547300000	7	766930000	2	279950000	67	Q03028_67	yes	yes	yes
	40	AAVEGVCFQAR	P32190	P32190	GUT1	Glycerol kinase	yes	yes	1	11	0	1149.56	2	5.2891e-30	185.96	578380000	2	213710000	2	206020000	2	76422000	2	62889000		0	1	19333000	538	P32190_538	yes	yes	yes
	41	AAYALGGLGSGFANNEKELVDLCNVAFSSSPQVLVEK	P07259	P07259	URA2	Protein URA2;Glutamine-dependent carbamoyl-phosphate synthase;Aspartate carbamoyltransferase	yes	yes	1	37	1	3796.9	3	8.9785e-19	113.87	186850000	2	13573000	2	17958000	2	155320000		0		0		0	621	P07259_621	no	no	no
	42	AAYHNLLTFSPTMDSGCLNPDIK	Q05635	Q05635	RNH202	Ribonuclease H2 subunit B	yes	yes	1	23	0	2507.18	3	1.1584e-07	84.371	105850000		0	2	69838000		0	1	13631000	2	22383000		0	273	Q05635_273	yes	yes	yes
	43	ACAAQTNATFLK	P33297	P33297	RPT5	26S protease regulatory subunit 6A	yes	yes	1	12	0	1237.61	2	2.3882e-06	136.53	923300000	3	331000000	3	195670000	3	154140000	5	144960000	2	24274000	3	73253000	235	P33297_235	yes	yes	yes
	45	ACAVYHFK	Q04336	Q04336		Uncharacterized protein YMR196W	yes	yes	1	8	0	937.448	2	0.0054585	77.741	838810000	2	176310000	2	261510000	2	107700000	2	78627000	2	129280000	2	85384000	341	Q04336_341	yes	yes	yes
	47	ACCVPGKEK	P07172	P07172	HIS5	Histidinol-phosphate aminotransferase	yes	yes	2	9	1	933.441	2	0.0083931	85.67	1515800		0		0	1	1515800		0		0		0	107, 108	P07172_107_108	yes	no	no
	48	ACDDKIMYVDYK	P00549	P00549	CDC19	Pyruvate kinase 1	yes	yes	1	12	1	1462.65	2,3	4.3133e-07	156.52	448290000	3	149900000	3	219760000	2	18042000	3	16869000	3	23030000	2	20702000	121	P00549_121	yes	yes	yes
	49	ACDEPHWSSMYAQLCGK	P39936;P39935	P39935	TIF4632;TIF4631	Eukaryotic initiation factor 4F subunit p130;Eukaryotic initiation factor 4F subunit p150	no	no	2	17	0	1924.79	3	1.5987e-07	106.76	10682000		0		0		0		0	2	10682000		0	657, 670	P39935_657_670	yes	no	no
	50	ACDTLMDHGAK	P38620	P38620	PRS2	Ribose-phosphate pyrophosphokinase 2	yes	yes	1	11	0	1160.5	2,3	0.00043028	90.913	72496000	2	18881000	1	15455000	3	19775000	2	8622600	2	8088900	1	1673500	236	P38620_236	yes	yes	yes
	51	ACDTLMEHGAK	P38063	P38063	PRS4	Ribose-phosphate pyrophosphokinase 4	yes	yes	1	11	0	1174.51	2,3	3.8785e-05	104.07	83593000	1	11412000	2	40859000	3	14339000	1	4920500	2	5784600	2	6278600	244	P38063_244	yes	yes	yes
	52	ACDTSNDNFPLQYDGSK	P53738	P53738	TRM112	Multifunctional methyltransferase subunit TRM112	yes	yes	1	17	0	1873.78	2	1.2983e-74	218.83	417650000	2	113620000	2	106400000	2	96759000	2	61694000	2	17407000	2	21782000	16	P53738_16	yes	yes	yes
	53	ACEALGAGEILLNCIDK	P33734	P33734	HIS7	Imidazole glycerol phosphate synthase hisHF;Glutamine amidotransferase;Cyclase	yes	yes	2	17	0	1731.85	2	1.4712e-14	147.75	154200000	2	39033000	2	42388000	2	20710000	2	32615000	2	7222000	2	12233000	458, 470	P33734_458_470	no	yes	no
	54	ACEALGAGEILLNCIDKDGSNSGYDLELIEHVK	P33734	P33734	HIS7	Imidazole glycerol phosphate synthase hisHF;Glutamine amidotransferase;Cyclase	yes	yes	2	33	1	3488.68	4	9.1982e-06	72.769	202040000	1	40320000		0	1	19875000		0	1	45379000	2	96466000	458, 470	P33734_458_470	no	no	no
	55	ACEELHSESTTAQDGSSALPSKPIDIHK	Q06671	Q06671	ATG23	Autophagy-related protein 23	yes	yes	1	28	1	2950.4	4	2.3164e-06	86.182	30121000	2	11664000	1	5479900	1	4279000		0	2	2182100	2	6515700	378	Q06671_378	yes	yes	yes
	56	ACELDPEGQVGGPDK	Q03771	Q03771	YDR161W	UPF0661 TPR repeat-containing protein YDR161W	yes	yes	1	15	0	1513.67	2	3.7123e-19	164.7	115110000	2	36805000	2	40496000	2	17213000	2	12332000	2	4023300	1	4241400	69	Q03771_69	yes	yes	yes
	57	ACELSYSPYSHFR	Q06549	Q06549	CDD1	Cytidine deaminase	yes	yes	1	13	0	1558.69	2,3	0.00021729	79.23	249350000	2	32584000	4	149870000	1	11872000	1	10121000	2	18515000	2	26383000	22	Q06549_22	yes	yes	yes
	59	ACGIIISEER	P30822	P30822	CRM1	Exportin-1	yes	yes	1	10	0	1089.55	2	0.00067002	91.636	444380000	2	165190000	2	164410000	1	35493000	2	69053000	1	10232000		0	648	P30822_648	yes	no	no
	60	ACGLFSGYPDTFK	P37254	P37254	ABZ1	Aminodeoxychorismate synthase	yes	yes	1	13	0	1404.64	2	1.5244e-05	124.38	403190000	2	112930000	2	131490000	1	37724000	2	80756000	1	4752400	2	35537000	149	P37254_149	yes	yes	yes
	61	ACGVSRPVIAASITTNDASAIK	P39990	P39990	SNU13	13 kDa ribonucleoprotein-associated protein	yes	yes	1	22	1	2144.13	2,3	3.2258e-25	170.02	1800500000	8	420990000	7	327220000	7	463570000	5	127630000	6	167240000	6	293880000	91	P39990_91	yes	yes	yes
	62	ACIAGAIASLPLSHLDFR	P47177	P47177		Putative nitronate monooxygenase	yes	yes	1	18	0	1853.98	3	2.815e-10	117.13	862300000	2	257670000	2	310620000	2	103840000		0	2	58988000	2	131180000	55	P47177_55	yes	yes	yes
	63	ACIDEIQPFETTGK	Q04228	Q04228	UBX2	UBX domain-containing protein 2	yes	yes	1	14	0	1550.73	2	6.8648e-27	173.71	190830000	2	49136000	2	52311000	2	31718000	2	41652000	1	5663600	2	10345000	418	Q04228_418	yes	yes	yes
	64	ACIDNQQELLPK	P25345	P25345	SLM5	Asparagine--tRNA ligase, mitochondrial	yes	yes	1	12	0	1370.69	2	2.4363e-10	142.76	2319000	1	2319000	1	0	1	0	1	0		0		0	283	P25345_283	yes	no	no
	65	ACIIFFDEIDAVGGAR	P33299	P33299	RPT1	26S protease regulatory subunit 7 homolog	yes	yes	1	16	0	1695.83	2	1.0583e-06	115.56	839360000	2	221310000	1	155870000	2	116760000	2	175540000	3	41696000	2	128180000	304	P33299_304	yes	yes	yes
	66	ACIVYTWDHQSSK	P33338	P33338	SLA2	Protein SLA2	yes	yes	1	13	0	1536.7	2,3	1.2396e-37	196.02	551340000	3	208360000	4	245770000		0	2	6576600	4	90624000		0	31	P33338_31	yes	yes	yes
	67	ACLLQMSSHNEYDEASR	P53067	P53067	KAP114	Importin subunit beta-5	yes	yes	1	17	0	1952.84	3	0.0036544	50.188	9426600		0		0	1	4786000		0	2	4640600		0	200	P53067_200	yes	no	no
	68	ACLPEEIRDLDEATIPVNGR	Q06488	Q06488	RSC2	Chromatin structure-remodeling complex subunit RSC2	yes	yes	1	20	1	2210.1	3	0.00068895	71.929	102060000	1	21852000	2	52205000		0	1	13394000		0	1	14610000	531	Q06488_531	yes	no	no
	69	ACLPEELR	P53236	P53236	RSC1	Chromatin structure-remodeling complex subunit RSC1	yes	yes	1	8	0	929.464	2	0.0084553	68.383	52138000	1	11409000	1	10807000	2	22764000		0		0	2	7157800	491	P53236_491	no	no	no
	70	ACLPEELRDQDEPTIPVNGR	P53236	P53236	RSC1	Chromatin structure-remodeling complex subunit RSC1	yes	yes	1	20	1	2251.09	3	0.00034667	74.147	36768000		0	1	12463000		0		0	1	16390000	1	7915100	491	P53236_491	no	no	no
	71	ACLQNCFQNDTNR	P89102	P89102	SEC5	Exocyst complex component SEC5	yes	yes	2	13	0	1525.64	2	8.2145e-91	234.87	8186300		0	2	5985400		0	2	2200900		0		0	933, 937	P89102_933_937	yes	yes	yes
	72	ACLSYLAHHGIIFLPLGYK	P25349	P25349	YCP4	Flavoprotein-like protein YCP4	yes	yes	1	19	0	2115.13	3	0.00016485	72.797	237870000	2	86238000	2	119270000	1	5670000		0		0	1	26692000	129	P25349_129	yes	yes	yes
	74	ACMLCGIVQTTNEFNR	P32914	P32914	SPT4	Transcription elongation factor SPT4	yes	yes	2	16	0	1798.82	2	8.3038e-106	240.46	22805000	1	7967900	1	8806000	1	6030800		0		0		0	7, 10	P32914_7_10	yes	no	no
	75	ACMLGR	Q01662	Q01662	MAP1	Methionine aminopeptidase 1	yes	yes	1	6	0	649.304	2	0.0086715	78.002	22451000	1	4907300	1	4058800	1	9040800	1	2465300	1	1978900		0	142	Q01662_142	no	no	no
	76	ACNFQFPEIAYPGK	P53859	P53859	CSL4	Exosome complex component CSL4	yes	yes	1	14	0	1583.74	2	0.00012847	108.97	36224000	1	13376000	1	11253000	2	11596000		0		0		0	3	P53859_3	yes	no	no
	77	ACPPSELLFLVGEIR	P06174	P06174	HEM4	Uroporphyrinogen-III synthase	yes	yes	1	15	0	1642.88	2	3.89e-05	97.223	451760000	2	113390000	2	142790000	2	41822000	1	43843000	2	29179000	2	80736000	143	P06174_143	yes	yes	yes
	78	ACPVGNEAGVTTSLR	P40010	P40010	NUG1	Nuclear GTP-binding protein NUG1	yes	yes	1	15	0	1473.72	2	1.2359e-39	144.4	634230000	2	190730000	2	224850000	2	82358000	2	72397000	2	15427000	2	48472000	311	P40010_311	yes	yes	yes
	79	ACQLLPDLK	P14772	P14772	BPT1	Bile pigment transporter 1	yes	yes	1	9	0	999.542	2	0.0013281	91.265	128260000	2	37638000	2	43166000	2	18400000	2	25422000		0	1	3633400	746	P14772_746	yes	yes	yes
	80	ACQYMDSYTIHTK	Q05022	Q05022	RRP5	rRNA biogenesis protein RRP5	yes	yes	1	13	0	1559.67	2,3	6.5186e-76	231.52	462300000	4	127710000	4	189330000	4	58985000	2	27988000	3	23219000	4	35081000	1541	Q05022_1541	yes	yes	yes
	81	ACSSCLSHLHPYINK	Q04002	Q04002	SCC2	Sister chromatid cohesion protein 2	yes	yes	2	15	0	1671.79	3	0.0031287	52.821	6740800		0	1	6740800		0		0		0		0	1034, 1037	Q04002_1034_1037	yes	no	no
	82	ACSVEETAPK	P33338	P33338	SLA2	Protein SLA2	yes	yes	1	10	0	1033.47	2	0.002521	80.24	42245000		0	1	20280000	1	14966000		0		0	1	6999300	16	P33338_16	no	no	no
	84	ACTGGILGLGESEDDHIGFIYTLSNMSPHPESLPINR	P32451	P32451	BIO2	Biotin synthase, mitochondrial	yes	yes	1	37	0	3939.88	4	9.0523e-05	41.935	8947500		0		0	1	8947500		0		0		0	236	P32451_236	yes	no	no
	85	ACTIMLR	P39077	P39077	CCT3	T-complex protein 1 subunit gamma	yes	yes	1	7	0	806.414	2	0.0041256	89.369	574140000	2	180690000	2	236970000	2	128450000	1	19032000	1	3496200	1	5502700	377	P39077_377	yes	no	no
	87	ACVLVVSDIK	P32377	P32377	MVD1	Diphosphomevalonate decarboxylase	yes	yes	1	10	0	1045.58	2	0.00026225	101.97	3125300000	2	1299400000	2	678760000	2	320990000	2	534240000	2	117830000	2	174100000	195	P32377_195	no	yes	yes
	88	ACVLVVSDIKK	P32377	P32377	MVD1	Diphosphomevalonate decarboxylase	yes	yes	1	11	1	1173.68	2,3	0.0011556	108.9	3561800000	3	1054900000	4	1207700000	3	265070000	4	238950000	4	225840000	4	569390000	195	P32377_195	no	no	no
	89	ACVVYGGSPIGNQLR	P06634	P06634	DED1	ATP-dependent RNA helicase DED1	yes	yes	1	15	0	1532.78	2	6.0273e-06	124.81	639180000		0	2	382140000	2	136560000	1	120480000		0		0	257	P06634_257	yes	yes	yes
	90	ACYGSTFVGPITISSVLGGMR	P43635	P43635	CIT3	Citrate synthase 3	yes	yes	1	21	0	2115.05	2	3.5753e-10	108.12	19252000	1	4410400	2	9207400	2	5634200		0		0		0	50	P43635_50	yes	yes	yes
	91	ACYHTLISNK	Q07799	Q07799		Uncharacterized protein YLL007C	yes	yes	1	10	0	1148.56	2,3	2.3872e-08	134.84	37489000	2	10824000	2	15109000	1	2788500	1	2797300	2	4042600	1	1927100	38	Q07799_38	yes	yes	yes
	92	ACYVCGK	P53849	P53849	GIS2	Zinc finger protein GIS2	yes	yes	2	7	0	742.314	2	0.004107	85.306	652400000	2	154490000	1	156560000	2	182200000	2	78976000	2	36052000	2	44116000	6, 9	P53849_6_9	no	yes	yes
	93	ACYVTLVR	P27809	P27809	KRE2	Glycolipid 2-alpha-mannosyltransferase	yes	yes	1	8	0	923.49	2	0.003383	86.833	655710000	1	217670000		0	2	275020000		0		0	2	163030000	124	P27809_124	yes	no	no
	94	ADACLGAGMFHR	P33734	P33734	HIS7	Imidazole glycerol phosphate synthase hisHF;Glutamine amidotransferase;Cyclase	yes	yes	1	12	0	1247.55	2,3	0.004797	60.691	907130000	2	425850000	2	267730000	1	112200000	2	33227000	3	56766000	1	11352000	520	P33734_520	yes	no	no
	95	ADDHASVQINVAK	P0C0V8;Q3E754	Q3E754	RPS21A;RPS21B	40S ribosomal protein S21-A;40S ribosomal protein S21-B	no	no	0	13	0	1366.68	2,3	0.0013632	76.165	5908800		0		0		0		0	2	1158700	2	4750200	n.a.	n.a.	n.a.	n.a.	n.a.
	96	ADDSCFVKPYMNDETVIK	Q08972	Q08972	NEW1	[NU+] prion formation protein 1	yes	yes	1	18	1	2073.94	3	0.0010633	74.147	167480000	1	67562000		0	1	78419000		0	1	21500000		0	496	Q08972_496	yes	no	no
	97	ADEENCAIVLEAIAEHAK	Q04170	Q04170	YDR391C	Uncharacterized protein YDR391C	yes	yes	1	18	0	1924.92	3	0.00041444	70.334	94455000		0		0		0	1	35928000	2	42721000	1	15806000	169	Q04170_169	no	no	no
	98	ADFDNCVAIHPTSAEELVTMR	P41921	P41921	GLR1	Glutathione reductase	yes	yes	1	21	0	2318.07	2	0.00096421	55.844	21814000		0	1	13345000		0		0	1	8469200		0	468	P41921_468	yes	no	no
	99	ADLEQIWNLCDINNTGQLNK	P32521	P32521	PAN1	Actin cytoskeleton-regulatory complex protein PAN1	yes	yes	1	20	0	2301.11	2	2.9696e-90	221.81	13543000	1	7419000		0		0	1	6124400		0		0	645	P32521_645	yes	no	no
	100	ADLNLIEEVACGNVLNVGAGATEHR	P27796	P27796	POT1	3-ketoacyl-CoA thiolase, peroxisomal	yes	yes	1	25	0	2564.27	2,3	6.4799e-46	168.12	4868100000	5	1063700000	4	1312900000	4	616410000	2	763270000	3	480590000	2	631240000	90	P27796_90	yes	yes	yes
	101	ADNLLLDQDGICK	Q01389	Q01389	BCK1	Serine/threonine-protein kinase BCK1/SLK1/SSP31	yes	yes	1	13	0	1416.69	2	4.1905e-05	96.464	11629000		0		0		0	2	11629000		0		0	1317	Q01389_1317	yes	no	no
	103	ADSGLDNEKCPR	Q06489	Q06489	MRI1	Methylthioribose-1-phosphate isomerase	yes	yes	1	12	1	1303.58	2	1.1682e-05	147.62	2089400		0		0	1	1711100		0	1	378340		0	221	Q06489_221	yes	no	no
	104	ADSPFSLICQNNLNAFVDFSK	P38688	P38688	SRP72	Signal recognition particle subunit SRP72	yes	yes	1	21	0	2329.1	2	1.3891e-51	184.78	202720000	2	55895000	2	68219000	2	13494000	3	38047000	2	7067800	2	19998000	268	P38688_268	yes	yes	yes
	105	ADVDGFLVGGASLKPEFVDIINSR	P00942	P00942	TPI1	Triosephosphate isomerase	yes	yes	0	24	1	2518.31	2,3	5.1128e-95	250.84	757400000	1	0	2	126590000	1	76822000	2	262120000	2	151270000	2	140600000	n.a.	n.a.	n.a.	n.a.	n.a.
	106	ADVEVSCFSYEGIDAIK	P20459	P20459	SUI2	Eukaryotic translation initiation factor 2 subunit alpha	yes	yes	1	17	0	1844.85	2	8.7806e-14	144.15	456070000	1	96467000	1	103880000		0	2	157650000	2	48199000	2	49870000	192	P20459_192	no	yes	yes
	107	ADVEVSCFSYEGIDAIKDALK	P20459	P20459	SUI2	Eukaryotic translation initiation factor 2 subunit alpha	yes	yes	1	21	1	2272.09	3	0.00030652	72.932	398660000	2	91070000	2	152620000	2	57442000		0	2	65433000	1	32101000	192	P20459_192	no	no	no
	108	ADVPCIDK	Q03631	Q03631	WAR1	Weak acid resistance protein 1	yes	yes	1	8	0	859.411	2	0.0087195	69.812	7054100		0	1	5574700		0	1	1479300		0		0	36	Q03631_36	yes	no	no
	109	ADVSIVGLLDSSINYCNLVGK	P32460	P32460	DCG1	Protein DCG1	yes	yes	1	21	0	2179.12	2	3.4383e-10	107.02	4210800	1	1721400	1	1029100		0	1	897630		0	1	562630	119	P32460_119	yes	yes	yes
	111	ADVWTLFQCLK	P21339	P21339	MSB1	Morphogenesis-related protein MSB1	yes	yes	1	11	0	1322.67	2	1.6509e-39	195.51	27242000	2	11081000	2	11275000		0	1	3360300	1	1525700		0	144	P21339_144	yes	yes	yes
	112	ADWGCAEDPSGR	P49089;P49090	P49090	ASN1;ASN2	Asparagine synthetase [glutamine-hydrolyzing] 1;Asparagine synthetase [glutamine-hydrolyzing] 2	no	no	1	12	0	1262.5	2	4.6706e-05	108.68	112010000		0	1	24319000		0	2	57898000	2	29794000		0	554	P49090_554	yes	yes	yes
	114	AECALSTMFGFATSLR	P25039	P25039	MEF1	Elongation factor G, mitochondrial	yes	yes	1	16	0	1703.8	2	2.9174e-05	89.484	11908000		0		0	1	11908000		0		0		0	710	P25039_710	yes	no	no
	115	AECISLICSIGLHSSEYK	P38737	P38737	ECM29	Proteasome component ECM29	yes	yes	2	18	0	1951.94	3	0.00019758	70.784	118960000	2	20920000	2	29030000	1	6609200	2	38441000	1	10967000	1	12991000	338, 343	P38737_338_343	yes	yes	yes
	116	AECLAVASALLPGR	P39525	P39525	CEM1	3-oxoacyl-[acyl-carrier-protein] synthase homolog	yes	yes	1	14	0	1369.74	2	0.0017342	77.372	139040000	2	60040000		0	1	15439000	2	47900000	2	10104000	1	5553000	334	P39525_334	yes	yes	yes
	117	AEDICNVVR	Q03735	Q03735	NAB6	RNA-binding protein NAB6	yes	yes	1	9	0	1017.49	2	4.5905e-05	116.05	73825000	2	26249000	2	29657000	2	17919000		0		0		0	670	Q03735_670	no	yes	yes
	118	AEFAFDLQCTSCR	P25654	P25654		UPF0587 protein YCR090C	yes	yes	2	13	0	1489.63	2	1.0356e-48	197.38	50206000	1	9232000	1	9415900	1	5390300	2	16529000	2	6036900	1	3601900	36, 39	P25654_36_39	yes	yes	yes
	119	AEICLK	P35177	P35177	SPT7	Transcriptional activator SPT7	yes	yes	1	6	0	675.363	2	0.0020004	94.669	16471000	1	6821200		0		0	1	4849600		0	1	4799800	749	P35177_749	yes	no	no
	120	AEKDYVEVCEK	P38218	P38218	POA1	ADP-ribose 1-phosphate phosphatase	yes	yes	1	11	1	1311.6	2,3	2.0792e-09	163.71	211400000	4	69641000	4	52849000	4	31371000	3	9225000	4	20711000	4	27598000	54	P38218_54	no	yes	yes
	121	AELDPLDIDAVLLTGGVSFTPK	P38788	P38788	SSZ1	Ribosome-associated complex subunit SSZ1	yes	yes	0	22	0	2270.2	2	2.3968e-64	207.1	50665000	2	6821800	2	4958000	2	1503300	2	14591000	2	3626000	2	19165000	n.a.	n.a.	n.a.	n.a.	n.a.
	122	AELFLNETCHSATYLQNEQYFAVAQK	P40055	P40055	UTP7	U3 small nucleolar RNA-associated protein 7	yes	yes	1	26	0	3017.42	3	4.1135e-47	160.52	48117000		0		0		0	1	13694000	2	19173000	2	15250000	154	P40055_154	yes	yes	yes
	123	AELSQLCAVPLQIVSPQSNKPCMGIVQDTLCGIR	P04050	P04050	RPO21	DNA-directed RNA polymerase II subunit RPB1	yes	yes	3	34	1	3610.83	3	1.0177e-09	81.001	197590000	2	47779000	2	98097000		0	1	21193000	2	11003000	2	19522000	505, 520, 529	P04050_505_520_529	yes	yes	yes
	124	AENFICEVNIPTIELVR	P48231	P48231	TCB2	Tricalbin-2	yes	yes	1	17	0	1959.01	2	1.1333e-13	139.12	143030000	2	31068000	2	37406000	2	15594000	2	36261000	2	9344400	2	13355000	929	P48231_929	no	yes	yes
	125	AEPIDEEVSLAIENGIINPR	P32324	P32324	EFT1	Elongation factor 2	yes	yes	0	20	0	2178.12	2	5.9093e-10	110.56	1385700		0		0		0		0		0	1	1385700	n.a.	n.a.	n.a.	n.a.	n.a.
	126	AEQCVEVEGPDVIMK	P40344	P40344	ATG3	Autophagy-related protein 3	yes	yes	1	15	0	1645.77	2	7.9009e-06	119.45	20384000	2	6204400	1	10413000	1	3766600		0		0		0	83	P40344_83	no	no	no
	127	AEQLYEGPADDANCIAIK	P32324	P32324	EFT1	Elongation factor 2	yes	yes	1	18	0	1919.89	2,3	5.7772e-144	273.44	14199000000	3	3594100000	4	4163000000	4	2034700000	4	2967200000	2	651460000	3	788700000	366	P32324_366	yes	yes	yes
	128	AEQLYEGPADDANCIAIKNCDPK	P32324	P32324	EFT1	Elongation factor 2	yes	yes	2	23	1	2477.12	3	0.00029067	63.225	83843000		0		0	2	83843000		0		0		0	366, 372	P32324_366_372	yes	no	no
	130	AEQVDTQPLHVYYPPGISSPDECLR	P48569	P48569		Uncharacterized protein YDL183C	yes	yes	1	25	0	2813.33	3	1.2262e-31	139.69	194480000	1	22330000	2	65075000	2	28797000	2	34129000	2	23632000	2	20521000	174	P48569_174	yes	yes	yes
	131	AEQVLQNAEKLDCR	P32599	P32599	SAC6	Fimbrin	yes	yes	1	14	1	1615.8	2,3	7.3441e-09	164.7	17506000		0		0	3	17506000		0		0		0	361	P32599_361	yes	no	no
	132	AESECDLDAEIKDEIVADVNDR	Q02792	Q02792	RAT1	5-3 exoribonuclease 2	yes	yes	1	22	1	2448.1	3	0.00097153	66.261	142110000	1	43005000	1	55870000	2	43233000		0		0		0	545	Q02792_545	yes	no	no
	133	AEVSDVGNAILDGADCVMLSGETAK	P00549	P00549	CDC19	Pyruvate kinase 1	yes	yes	1	25	0	2464.15	2,3	4.7604e-58	189.51	13767000000	17	3708500000	12	5075100000	13	1887100000	14	2310300000	8	438220000	7	348160000	328	P00549_328	yes	yes	yes
	134	AEVSDVGNAVLDGADCVMLSGETAK	P52489	P52489	PYK2	Pyruvate kinase 2	yes	yes	1	25	0	2450.13	2	6.0499e-23	124.7	22041000		0	2	16145000		0	1	3731900	2	2164000		0	330	P52489_330	yes	yes	no
	135	AFAPVINVYEDPVCGSGSVALAR	P38765	P38765	YHI9	Uncharacterized isomerase YHI9	yes	yes	1	23	0	2334.17	2	4.4474e-33	158.33	147540000	2	32768000	2	36468000	1	5879200	2	49968000	2	10265000	2	12191000	227	P38765_227	yes	yes	yes
	136	AFDDCNSAGTEK	P39702	P39702	VPS8	Vacuolar protein sorting-associated protein 8	yes	yes	1	12	0	1256.5	2	0.001442	78.964	413550		0		0		0	1	413550		0		0	1065	P39702_1065	yes	no	no
	137	AFDGSLYNYVCELIDEDLANNMK	Q06489	Q06489	MRI1	Methylthioribose-1-phosphate isomerase	yes	yes	1	23	0	2636.18	2	7.23e-65	190.1	5480400	2	1982200	2	2537300	1	960860		0		0		0	141	Q06489_141	yes	yes	yes
	138	AFDSLLCR	P38790	P38790	HTD2	Hydroxyacyl-thioester dehydratase type 2, mitochondrial	yes	yes	1	8	0	923.453	2	0.0033037	87.181	396170000	2	92631000	2	159440000	2	47494000	2	36127000	2	25169000	2	35315000	25	P38790_25	yes	yes	yes
	140	AFHESNSVSEITNACFEPGNQMVK	P09733	P09733	TUB1	Tubulin alpha-1 chain	yes	yes	1	24	0	2638.18	3	2.4309e-13	106.63	2264100000	2	444550000	2	655470000	2	392830000	2	317680000	2	379950000	2	73655000	296	P09733_296	no	yes	yes
	141	AFHPDSNITLEVLSTEPTYQFYTGDFLSAGYEAR	P04397	P04397	GAL10	Bifunctional protein GAL10;UDP-glucose 4-epimerase;Aldose 1-epimerase	yes	yes	0	34	0	3838.8	3	7.5648e-12	79.553	13543000	1	4801100	1	4122400		0		0		0	1	4619300	n.a.	n.a.	n.a.	n.a.	n.a.
	142	AFIDEQFPQGISEPIPLGFTFSFPASQNK	P04807	P04807	HXK2	Hexokinase-2	yes	yes	0	29	0	3211.59	2	3.5097e-06	69.77	3030100		0	2	3030100		0		0		0		0	n.a.	n.a.	n.a.	n.a.	n.a.
	143	AFIQVIITGTQVFGK	P42949	P42949	PAM16	Mitochondrial import inner membrane translocase subunit TIM16	yes	yes	0	15	0	1620.92	2	5.9904e-09	146.27	11485000		0		0		0		0	2	6450300	1	5034800	n.a.	n.a.	n.a.	n.a.	n.a.
	144	AFISGFSGSAGVACITR	Q07825	Q07825	FRA1	Putative Xaa-Pro aminopeptidase FRA1	yes	yes	1	17	0	1642.81	2	1.3759e-27	177.66	174450000	2	52088000	1	23522000	2	28046000	2	47408000		0	2	23382000	158	Q07825_158	yes	yes	yes
	145	AFISVCPTVEPIR	Q08818	Q08818	MSC6	Meiotic sister-chromatid recombination protein 6, mitochondrial	yes	yes	1	13	0	1430.76	2	2.9136e-08	136.38	137110000		0	1	90855000	1	46252000		0		0		0	526	Q08818_526	yes	no	no
	146	AFLDCK	Q02772	Q02772	PET191	Mitochondrial protein PET191	yes	yes	1	6	0	695.331	2	0.00045251	101.33	45943000	1	14925000	1	17114000	1	13904000		0		0		0	56	Q02772_56	yes	no	no
	147	AFMGDYLSCNESK	Q04439;P36006	Q04439	MYO5;MYO3	Myosin-5;Myosin-3	no	no	1	13	0	1463.61	2	5.2367e-09	145.83	98969000	2	28616000	2	43847000	2	18340000	1	8166300		0		0	791	Q04439_791	yes	yes	yes
	148	AFPCFDEPNLK	P32454;P37898	P32454	APE2;AAP1	Aminopeptidase 2, mitochondrial;Alanine/arginine aminopeptidase	no	no	1	11	0	1279.59	2	4.4588e-10	149.94	1883400000	3	407970000	2	518750000	2	315050000	2	428160000	2	84303000	2	129200000	238	P32454_238	no	yes	yes
	149	AFPLADAALTQQILDVVQQAANLR	P39990	P39990	SNU13	13 kDa ribonucleoprotein-associated protein	yes	yes	0	24	0	2565.39	2,3	7.7497e-215	299.6	26959000	2	4907800	2	4003300	2	1126400	2	4350400	2	2153600	4	10417000	n.a.	n.a.	n.a.	n.a.	n.a.
	150	AFPVWLGIGFGVGR	Q96VH5	Q96VH5	MOS1	Mitochondrial organizing structure protein 1	yes	yes	0	14	0	1474.81	2	2.9433e-13	164.04	75448000	2	17140000	2	18188000		0	2	27341000	2	12778000		0	n.a.	n.a.	n.a.	n.a.	n.a.
	152	AFQVTTYSRPEDLCITR	P18544	P18544	ARG8	Acetylornithine aminotransferase, mitochondrial	yes	yes	1	17	1	1998.98	3	0.0016594	71.98	55799000		0		0	2	55799000		0		0		0	35	P18544_35	yes	no	no
	154	AFSPGDYVSAVTGWTTHAIISQENVQGLR	Q03102	Q03102		Uncharacterized membrane protein YML131W	yes	yes	0	29	0	3103.54	3	0.00018775	56.461	1726300		0		0		0		0	2	1726300		0	n.a.	n.a.	n.a.	n.a.	n.a.
	155	AFSQMICGFDLLR	Q06685	Q06685	VIP1	Inositol hexakisphosphate and diphosphoinositol-pentakisphosphate kinase	yes	yes	1	13	0	1499.73	2	2.2635e-19	167.22	266790000	1	38227000	2	119130000	2	16685000	2	53271000	2	21708000	2	17773000	472	Q06685_472	yes	yes	yes
	156	AFSTNCLLQLFAEVSR	P38348	P38348	HSM3	DNA mismatch repair protein HSM3	yes	yes	1	16	0	1797.91	2	5.6418e-37	188.9	71845000	2	15728000	2	17439000	2	4263300	2	15620000	2	2048300	2	16746000	287	P38348_287	yes	yes	yes
	157	AFSYVYLCENETVHGVEWPELPK	P33330	P33330	SER1	Phosphoserine aminotransferase	yes	yes	1	23	0	2709.28	3	3.5096e-16	105.92	111240000		0		0	1	6024400	2	61142000	2	44072000		0	166	P33330_166	yes	yes	yes
	158	AFVFICSHTTR	P38281	P38281	APD1	Actin patches distal protein 1	yes	yes	1	11	0	1280.63	2,3	6.2634e-07	135.8	228030000	1	38900000	3	157290000		0	2	22854000	1	1423700	1	7555500	207	P38281_207	yes	yes	yes
	159	AGADVVICQWGFDDEANHLLLQNDLPAVR	P40413	P40413	CCT5	T-complex protein 1 subunit epsilon	yes	yes	1	29	0	3178.55	3	1.9259e-08	68.309	17927000		0		0		0	1	7459600	1	10467000		0	323	P40413_323	yes	no	no
	160	AGAHCVAPSDMIDGR	P05373	P05373	HEM2	Delta-aminolevulinic acid dehydratase	yes	yes	1	15	0	1498.67	2,3	8.3156e-09	142.1	1019800000	4	271870000	4	309150000	4	215690000	4	91050000	4	82719000	4	49312000	175	P05373_175	yes	yes	yes
	161	AGALLGIGISASGVHDGEVEPALLLLQDYVTNPDTK	P38764	P38764	RPN1	26S proteasome regulatory subunit RPN1	yes	yes	0	36	0	3632.89	3	3.0724e-56	143.47	17507000		0		0		0	2	5078400	2	3546900	2	8881600	n.a.	n.a.	n.a.	n.a.	n.a.
	162	AGANVIVAGTSVFTAADPHDVISFMK	P46969	P46969	RPE1	Ribulose-phosphate 3-epimerase	yes	yes	0	26	0	2617.32	3	4.8591e-12	101.75	10797000		0		0		0		0	3	10797000		0	n.a.	n.a.	n.a.	n.a.	n.a.
	163	AGAPVDALINQIVPLLEK	P38720	P38720	GND1	6-phosphogluconate dehydrogenase, decarboxylating 1	yes	yes	0	18	0	1860.07	2	1.8282e-61	212.41	166660000	2	22412000	2	34941000	2	34603000	2	30734000	2	22367000	2	21608000	n.a.	n.a.	n.a.	n.a.	n.a.
	164	AGCHIAVILGK	P07263-2;P07263	P07263-2	HTS1	Histidine--tRNA ligase, mitochondrial	yes	no	1	11	0	1080.61	2,3	2.2142e-06	131.5	609580000	1	110720000	1	86918000	1	105890000	3	117030000	3	125980000	1	63039000	482	P07263_482	yes	yes	yes
	165	AGDLDSLKDIFTTLVSPELLSTCK	P46683	P46683	YAR1	Ankyrin repeat-containing protein YAR1	yes	yes	1	24	1	2565.32	2,3	1.597e-31	169.33	252670000	2	48317000	3	46364000	3	26874000	3	49815000	2	2733700	3	78566000	44	P46683_44	no	no	no
	166	AGEACTIVLR	P39076	P39076	CCT2	T-complex protein 1 subunit beta	yes	yes	1	10	0	1031.54	2	5.3845e-05	112.11	704690000	2	195270000	1	87750000	2	180560000	2	146890000	2	21826000	2	72392000	365	P39076_365	yes	yes	yes
	167	AGEQRPVYFYCGDGVSDLSAAK	P53981	P53981		Uncharacterized phosphatase YNL010W	yes	yes	1	22	1	2332.08	2,3	5.1818e-12	122.47	3866300000	3	470980000	4	909640000	2	73483000	2	1306500000	1	691130000	2	414560000	177	P53981_177	no	yes	yes
	168	AGFLCPDLSDAK	Q08687	Q08687	TMA16	Translation machinery-associated protein 16	yes	yes	1	12	0	1235.59	2	0.0027886	73.632	48182000		0		0	1	22885000	1	25297000		0		0	136	Q08687_136	yes	no	no
	169	AGFPLQDLEFVQFHPSGIYGSGCLITEGAR	Q00711	Q00711	SDH1	Succinate dehydrogenase [ubiquinone] flavoprotein subunit, mitochondrial	yes	yes	1	30	0	3208.57	3	7.1326e-26	107.09	5554000000	4	1199900000		0	2	761450000	2	1617200000	2	680500000	3	1294900000	296	Q00711_296	yes	yes	yes
	170	AGGECITLDQLAVR	P0CX50;P0CX49	P0CX50	RPL18B;RPL18A	60S ribosomal protein L18-B;60S ribosomal protein L18-A	yes	no	1	14	0	1444.73	2	6.5546e-19	164.22	11100000000	2	2209200000	2	2732300000	2	1870100000	5	3316900000	2	683610000	1	287510000	121	P0CX50_121	yes	yes	yes
	172	AGGLLVCLIR	Q12275	Q12275		Uncharacterized protein YOR093C	yes	yes	1	10	0	1013.61	2	0.0040808	76.679	8649100		0		0	1	5785100		0		0	1	2864000	1551	Q12275_1551	yes	no	no
	173	AGGVVEATVCFSGDMLQPGK	P11154	P11154	PYC1	Pyruvate carboxylase 1	yes	yes	1	20	0	1964.93	2	0.0030207	56.081	44799000		0		0	1	44799000		0		0		0	699	P11154_699	no	no	no
	174	AGGVVEATVCFSGDMLQPGKK	P11154	P11154	PYC1	Pyruvate carboxylase 1	yes	yes	1	21	1	2093.03	3	0.00026088	73.279	110030000		0		0		0	2	53479000	2	56548000		0	699	P11154_699	no	no	no
	175	AGGVVEATVCYSGDMLQPGK	P32327	P32327	PYC2	Pyruvate carboxylase 2	yes	yes	1	20	0	1980.93	2	0.0024517	56.347	16185000		0		0		0	2	16185000		0		0	700	P32327_700	no	no	no
	176	AGGVVEATVCYSGDMLQPGKK	P32327	P32327	PYC2	Pyruvate carboxylase 2	yes	yes	1	21	1	2109.02	3	0.00013012	78.078	447130000	1	31989000	1	25745000	2	63706000	2	155160000	2	100090000	3	70447000	700	P32327_700	no	yes	yes
	177	AGHLLCDK	P40302	P40302	PRE5	Proteasome subunit alpha type-6	yes	yes	1	8	0	855.427	2	5.6978e-11	138.83	220500000	1	29724000	1	19443000	1	57499000	1	35344000	1	38987000	1	39503000	113	P40302_113	no	yes	yes
	178	AGHLLCDKAQK	P40302	P40302	PRE5	Proteasome subunit alpha type-6	yes	yes	1	11	1	1182.62	2,3	3.177e-99	223.31	18080000		0		0	3	18080000		0		0		0	113	P40302_113	no	no	no
	179	AGHWAAISGAAGGLGSLAVQYAK	P00331	P00331	ADH2	Alcohol dehydrogenase 2	yes	yes	0	23	0	2155.12	3	8.8941e-08	101.38	68089000	1	11585000		0		0	1	24953000	2	31551000		0	n.a.	n.a.	n.a.	n.a.	n.a.
	180	AGIQRGDLVLDVGCGVGGPAR	P25087	P25087	ERG6	Sterol 24-C-methyltransferase	yes	yes	1	21	1	2009.05	3	0.00016414	87.323	67686000		0		0	2	67686000		0		0		0	128	P25087_128	no	no	no
	181	AGISYAAYLNVAAQAIR	P21306	P21306	ATP15	ATP synthase subunit epsilon, mitochondrial	yes	yes	0	17	0	1750.94	2	8.7761e-28	182.7	275740000	2	38151000		0	2	29283000	2	95739000	1	50912000	2	61655000	n.a.	n.a.	n.a.	n.a.	n.a.
	182	AGITVMNEIGLDPGIDHLYAVK	P38999	P38999	LYS9	Saccharopine dehydrogenase [NADP(+), L-glutamate-forming]	yes	yes	0	22	0	2325.2	3	2.46e-05	81.016	3111400		0		0		0		0	1	3111400		0	n.a.	n.a.	n.a.	n.a.	n.a.
	184	AGLLPAGVIDVQGTFHELECVDIK	P32264	P32264	PRO1	Glutamate 5-kinase	yes	yes	1	24	0	2523.3	3	0.00081382	48.616	88437000	1	19117000		0	1	21139000	1	34160000	1	14021000		0	359	P32264_359	yes	yes	yes
	185	AGLYNQISQAFACLLPVK	P38625	P38625	GUA1	GMP synthase [glutamine-hydrolyzing]	yes	yes	1	18	0	1935.03	2,3	1.431e-61	207.21	1753500000	4	371810000	4	596670000	4	291690000	2	227100000	2	70404000	3	195850000	450	P38625_450	no	yes	yes
	186	AGNEDEAGNTYVEAYKCFK	P32602	P32602	SEC17	Alpha-soluble NSF attachment protein	yes	yes	1	19	1	2107.92	3	0.0029551	62.813	13052000		0		0	1	13052000		0		0		0	86	P32602_86	yes	no	no
	190	AGQSILCTIHQPSATLFEEFDR	P32568	P32568	SNQ2	Protein SNQ2	yes	yes	1	22	0	2462.19	3	1.4991e-07	91.889	196360000	1	26246000		0	1	17236000	1	40899000	2	86781000	1	25195000	1048	P32568_1048	yes	yes	yes
	192	AGQVLDGKACAQQFR	P07245	P07245	ADE3	C-1-tetrahydrofolate synthase, cytoplasmic;Methylenetetrahydrofolate dehydrogenase;Methenyltetrahydrofolate cyclohydrolase;Formyltetrahydrofolate synthetase	yes	yes	1	15	1	1590.79	2,3	3.6663e-19	186.29	15467000		0		0	3	15467000		0		0		0	11	P07245_11	yes	no	no
	193	AGRPDCVEFSNIHFQK	P47175	P47175	HMS2	Probable transcription factor HMS2	yes	yes	1	16	1	1846.88	3	0.0099718	61.649	3101200		0		0		0		0		0	1	3101200	81	P47175_81	yes	no	no
	195	AGSQYGELIKNCIK	P15700	P15700	URA6	Uridylate kinase	yes	yes	1	14	1	1522.78	2	9.3683e-05	137.09	7667700		0		0	2	7667700		0		0		0	69	P15700_69	yes	no	no
	196	AGVCEYNEDSR	O13563	O13563	RPN13	26S proteasome regulatory subunit RPN13	yes	yes	1	11	0	1241.5	2	2.8836e-05	117.79	91395000	1	19227000	1	21288000	1	32998000	1	757180	1	6339000	1	10785000	15	O13563_15	yes	yes	yes
	197	AGVHEVFLICSSHANQINDYIENSK	P32501	P32501	GCD6	Translation initiation factor eIF-2B subunit epsilon	yes	yes	1	25	0	2787.33	3,4	3.5387e-46	161.04	160720000		0	1	24162000		0	2	57911000	3	21491000	2	57159000	79	P32501_79	yes	yes	yes
	198	AGVSVRDVAAQDFINAYASFLQR	P07281	P07281	RPS19B	40S ribosomal protein S19-B	yes	yes	0	23	1	2497.27	3	2.5656e-05	94.234	6370900	2	6370900		0		0		0		0		0	n.a.	n.a.	n.a.	n.a.	n.a.
	199	AGYLIETSCTVLDLK	P33324	P33324	YKL091C	CRAL-TRIO domain-containing protein YKL091C	yes	yes	1	15	0	1624.84	2	2.29e-05	100.11	20439000		0		0		0	2	20439000		0		0	176	P33324_176	yes	no	no
	200	AHCILGIGGDHAK	P07703	P07703	RPC40	DNA-directed RNA polymerases I and III subunit RPAC1	yes	yes	1	13	0	1290.65	2,3	5.1031e-13	158.3	1373200000	3	499930000	3	434830000	2	55039000	2	42885000	3	161270000	3	179250000	208	P07703_208	yes	yes	yes
	201	AHDADIFSVSACNSFTVSCSGDGYLK	Q02793	Q02793	SKI8	Antiviral protein SKI8	yes	yes	2	26	0	2693.17	3	4.2313e-07	72.513	4524100		0		0		0		0		0	1	4524100	25, 32	Q02793_25_32	yes	no	no
	202	AHDADVLCLTTDTDNNYVFSAGVDR	Q06679	Q06679	UTP4	U3 small nucleolar RNA-associated protein 4	yes	yes	1	25	0	2711.21	3	1.1759e-23	125.35	164110000	2	38171000	2	56420000	2	12888000	1	14433000	2	28590000	1	13603000	285	Q06679_285	yes	yes	yes
	203	AHDAGISTLCSNK	P21304	P21304	PWP1	Periodic tryptophan protein 1	yes	yes	1	13	0	1315.62	2,3	6.8501e-39	203.88	674000000	3	106740000	4	222930000	4	99833000	4	94696000	4	93422000	3	56374000	429	P21304_429	yes	yes	yes
	204	AHDIATNPNAAIVFFWK	P38075	P38075	PDX3	Pyridoxamine 5-phosphate oxidase	yes	yes	0	17	0	1913.98	3	0.0030166	58.824	5124900	1	5124900		0		0		0		0		0	n.a.	n.a.	n.a.	n.a.	n.a.
	206	AHFCGSSHNSFSSVSGNR	Q03656	Q03656	SKY1	Serine/threonine-protein kinase SKY1	yes	yes	1	18	0	1879.8	2,3	6.0222e-166	291.68	97734000	3	20668000	5	23001000	4	15693000	4	11878000	6	17145000	3	9348200	408	Q03656_408	yes	yes	yes
	207	AHGGFSVFTGVGER	P00830	P00830	ATP2	ATP synthase subunit beta, mitochondrial	yes	yes	0	14	0	1419.69	2,3	0.00027605	113.69	59899000		0	1	5164900		0	2	13719000	2	7931000	3	33083000	n.a.	n.a.	n.a.	n.a.	n.a.
	208	AHGLNCYEVPTGWK	P37012	P37012	PGM2	Phosphoglucomutase-2	yes	yes	1	14	0	1573.73	2,3	8.8566e-62	219.84	3443800000	4	1881400000	4	480680000	2	277830000	3	703370000	5	83632000	1	16864000	354	P37012_354	yes	yes	yes
	209	AHGLSPEDPGLKDYCDGFSYGCPPHAGGGIGLER	P04802	P04802	DPS1	Aspartate--tRNA ligase, cytoplasmic	yes	yes	2	34	1	3471.56	4,5	1.2598e-07	79.407	8776500000	3	1723100000	4	4161200000	4	1386200000	2	288170000	4	997940000	2	219900000	512, 519	P04802_512_519	no	no	no
	210	AHLLAFEKPECAGQR	P53183	P53183	YGL039W	Putative uncharacterized oxidoreductase YGL039W	yes	yes	1	15	1	1668.84	2,3	6.8615e-13	169.17	423610000	4	115560000	4	149580000	4	52785000	3	29668000	2	10002000	4	66024000	263	P53183_263	yes	yes	yes
	211	AHLTFICDGIFSR	P32476	P32476	ERG1	Squalene monooxygenase	yes	yes	1	13	0	1478.73	2,3	1.1537e-05	125.53	1652300000	3	475860000	2	672210000	3	213690000	4	151350000	3	40592000	3	98577000	208	P32476_208	yes	yes	yes
	212	AHLVAIEKPECTGQR	P53111	P53111	ARI1	NADPH-dependent aldehyde reductase ARI1	yes	yes	1	15	1	1650.85	2,3	6.3379e-48	222.56	301610000	4	72164000	4	74924000	4	44887000	4	35576000	4	34592000	4	39464000	262	P53111_262	yes	yes	yes
	213	AHMCVVSK	Q12296	Q12296	MAM3	Protein MAM3	yes	yes	1	8	0	873.42	2	0.00052795	106.04	23990000	1	4296900	1	5489600	1	4871000	1	3246200	1	3023100	1	3063700	353	Q12296_353	yes	yes	yes
	214	AHNGDLVNAIMSLSK	P38879	P38879	EGD2	Nascent polypeptide-associated complex subunit alpha	yes	yes	0	15	0	1568.8	3	0.0010203	74.296	76000000	2	34418000	1	9759000	2	24157000		0	2	7666600		0	n.a.	n.a.	n.a.	n.a.	n.a.
	215	AHPNFPIALQWTGGR	P07149	P07149	FAS1	Fatty acid synthase subunit beta;3-hydroxyacyl-[acyl-carrier-protein] dehydratase;Enoyl-[acyl-carrier-protein] reductase [NADH];[Acyl-carrier-protein] acetyltransferase;[Acyl-carrier-protein] malonyltransferase;S-acyl fatty acid synthase thioesterase	yes	yes	0	15	0	1663.86	3	2.7234e-05	110.51	21861000		0		0		0		0	1	21861000		0	n.a.	n.a.	n.a.	n.a.	n.a.
	216	AHPTAFSCGNVIR	P32502	P32502	GCD7	Translation initiation factor eIF-2B subunit beta	yes	yes	1	13	0	1371.67	2,3	8.3251e-20	174.21	701230000	3	146350000	4	315870000	4	65680000	4	49473000	4	38998000	4	84858000	84	P32502_84	yes	yes	yes
	217	AHQQPLDMCK	Q12451	Q12451	OSH2	Oxysterol-binding protein homolog 2	yes	yes	1	10	0	1169.53	2,3	5.7423e-17	163.38	79706000	3	21824000	4	22446000	4	15210000	4	8403900	4	8563000	2	3259000	148	Q12451_148	yes	yes	yes
	218	AHQTELTHHLLPR	P00128	P00128	QCR7	Cytochrome b-c1 complex subunit 7	yes	yes	0	13	0	1551.83	4	0.0057226	58.781	670180		0		0		0		0		0	1	670180	n.a.	n.a.	n.a.	n.a.	n.a.
	219	AHRPEQDCFGDSYK	P06776	P06776	PDE2	3,5-cyclic-nucleotide phosphodiesterase 2	yes	yes	1	14	1	1651.7	2,3	3.0241e-27	200.63	207190000	3	38382000	4	95203000	2	6379300	3	22074000	2	3315200	4	41840000	441	P06776_441	yes	yes	yes
	220	AHSCNNSSYVDSNK	Q12207	Q12207	NCE102	Non-classical export protein 2	yes	yes	1	14	0	1524.63	2,3	2.8185e-167	292.16	295490000	2	35677000	3	27220000	2	63989000	2	37258000	4	76943000	2	54404000	98	Q12207_98	no	yes	yes
	221	AHSCNNSSYVDSNKITQGSGTR	Q12207	Q12207	NCE102	Non-classical export protein 2	yes	yes	1	22	1	2325.04	3	5.1609e-11	123.61	6851300		0		0	2	6851300		0		0		0	98	Q12207_98	no	no	no
	223	AHTNEKPFLCVFCGR	Q04545	Q04545	TDA9	Probable transcription factor TDA9	yes	yes	2	15	1	1720.82	3	0.0020861	70.272	4448400		0	1	4448400		0		0		0		0	91, 94	Q04545_91_94	yes	no	no
	224	AHTSEFPGFGVQVACSK	Q06053	Q06053	DUS3	tRNA-dihydrouridine(47) synthase [NAD(P)(+)]	yes	yes	1	17	0	1763.83	2,3	9.589e-132	257.46	261050000	2	0	3	7959100	3	65274000	2	68943000	3	58726000	3	60147000	357	Q06053_357	yes	yes	yes
	225	AHVSDCTIVNGDHGTK	P38815	P38815	YPT35	PX domain-containing protein YPT35	yes	yes	1	16	0	1652.76	3	8.7589e-07	111.07	38624000		0		0	1	3682900	1	5189600	3	14493000	2	15258000	81	P38815_81	yes	yes	yes
	226	AHYCGTPYLAK	P21576	P21576	VPS1	Vacuolar protein sorting-associated protein 1	yes	yes	1	11	0	1222.58	2,3	7.87e-06	125.68	1225200000	2	272860000	2	288450000	3	244310000	2	99899000	2	108040000	3	211590000	314	P21576_314	yes	yes	yes
	227	AHYGLVTGLCVTQPR	P33750	P33750	SOF1	Protein SOF1	yes	yes	1	15	0	1613.83	2,3	5.7546e-19	157.68	378090000	2	130970000	1	56179000	2	37556000	2	56552000	3	40925000	2	55915000	117	P33750_117	yes	yes	yes
	228	AIAIVSNACSSIR	P33202	P33202	UFD4	Ubiquitin fusion degradation protein 4	yes	yes	1	13	0	1303.69	2	1.6077e-19	173.72	57152000	2	17932000	2	17776000	2	7837000	2	13607000		0		0	330	P33202_330	yes	yes	yes
	229	AIALLTAYLSSVK	P38260	P38260	FES1	Hsp70 nucleotide exchange factor FES1	yes	yes	0	13	0	1348.8	2	0.00030259	92.906	12446000		0		0		0		0	1	5162900	1	7283400	n.a.	n.a.	n.a.	n.a.	n.a.
	230	AIANGQVDGFPTQEECR	P16521	P16521	YEF3	Elongation factor 3A	yes	yes	1	17	0	1833.83	2	3.2149e-124	262.82	2890700000	3	677850000	3	767020000	3	489840000	3	609700000	2	102350000	3	243930000	490	P16521_490	yes	yes	yes
	231	AIAPNLTQLVGELVGAR	Q12499	Q12499	NOP58	Nucleolar protein 58	yes	yes	0	17	0	1720.98	2	8.9284e-14	152.66	120450000	2	30482000	2	30480000	2	12792000	3	12894000	2	11513000	2	22285000	n.a.	n.a.	n.a.	n.a.	n.a.
	232	AIAYSPYNDDGSCK	P53189	P53189	SCW11	Probable family 17 glucosidase SCW11	yes	yes	1	14	0	1502.63	2	0.0019691	72.815	734220		0		0	1	734220		0		0		0	295	P53189_295	yes	no	no
	233	AICFNQDFSYSLLR	P48526	P48526	ISM1	Isoleucine--tRNA ligase, mitochondrial	yes	yes	1	14	0	1675.8	2	3.5756e-13	153	133000000	2	40134000	2	35516000	2	17848000	2	22211000	1	1942100	2	15346000	293	P48526_293	yes	yes	no
	234	AICHIDPSWVNLNASFIR	Q07834	Q07834	YLL032C	KH domain-containing protein YLL032C	yes	yes	1	18	0	2055.04	3	4.2819e-10	107.82	147760000	2	48027000	2	45410000		0	1	19731000	2	34588000		0	56	Q07834_56	yes	yes	yes
	235	AICILNHPVPNTSNADSLQIIIPQSQLGR	P39958	P39958	GDI1	Rab GDP-dissociation inhibitor	yes	yes	1	29	0	3111.65	3,4	1.4975e-25	115.79	5276800000	3	1337800000	2	1604000000	2	589910000	2	927950000	1	157730000	2	659370000	313	P39958_313	yes	yes	yes
	236	AICSGVFAHLIGLQNQDWVK	Q02959	Q02959	HOS3	Histone deacetylase HOS3	yes	yes	1	20	0	2198.13	3	3.42e-05	79.676	88350000	1	28832000	2	47090000		0		0	2	12428000		0	424	Q02959_424	yes	yes	no
	237	AICVPK	P38137	P38137	PCS60	Peroxisomal-coenzyme A synthetase	yes	yes	1	6	0	629.357	2	0.00010942	112.88	521060000	1	125390000	1	146210000	1	111540000	1	64657000	1	16248000	1	57008000	114	P38137_114	yes	yes	yes
	238	AIDCYELAGEWYAQDQSVALSNK	P32602	P32602	SEC17	Alpha-soluble NSF attachment protein	yes	yes	1	23	0	2573.17	2	1.2982e-11	106.69	13427000	1	13427000		0		0		0		0		0	140	P32602_140	yes	no	no
	239	AIDDHEILCDTIDIAVGDSLDK	P43122	P43122	QRI7	Probable tRNA threonylcarbamoyladenosine biosynthesis protein QRI7, mitochondrial	yes	yes	1	22	0	2370.13	2,3	2.0085e-32	157.88	343550000	2	83639000	4	114730000	2	32719000	2	44471000	4	31196000	3	36790000	191	P43122_191	yes	yes	yes
	240	AIDFCK	P53875	P53875	MRPL19	54S ribosomal protein L19, mitochondrial	yes	yes	1	6	0	695.331	2	0.0049908	84.609	262350000	2	62307000	1	72131000	2	63200000	1	26222000	1	4533200	1	33955000	40	P53875_40	yes	no	no
	242	AIDLNKEVYDFLASATAK	P19414	P19414	ACO1	Aconitate hydratase, mitochondrial	yes	yes	0	18	1	1968.02	3	0.00015292	98.573	7210800		0		0	2	7210800		0		0		0	n.a.	n.a.	n.a.	n.a.	n.a.
	243	AIDLVDEACAVLR	P33416	P33416	HSP78	Heat shock protein 78, mitochondrial	yes	yes	1	13	0	1386.72	2	2.6113e-19	168.98	3002900000	2	809710000	2	881110000	2	381550000	2	528670000	2	84211000	2	317690000	333	P33416_333	no	yes	yes
	244	AIDSSQTAGYHVDLTIQDLLDAIPDISK	P38986	P38986	ASP1	L-asparaginase 1	yes	yes	0	28	0	2998.51	3	1.5181e-09	89.71	43063000	1	2393000		0		0	2	11535000	2	8910500	2	20224000	n.a.	n.a.	n.a.	n.a.	n.a.
	245	AIENYPESNCPTLIVYYR	Q12017	Q12017	PLP2	Phosducin-like protein 2	yes	yes	1	18	0	2144.02	2	9.0485e-79	179.81	144620000	2	34466000	2	37483000	2	31651000	2	28660000	1	2457600	2	9899400	186	Q12017_186	yes	yes	yes
	248	AIFATINNIIHSGDVSIPSLAEVEGK	P06208-2;P06208	P06208-2	LEU4	2-isopropylmalate synthase	yes	no	0	26	0	2694.42	3	1.09e-05	63.376	100480000	1	15591000	1	9444300	1	3828200	1	25011000	2	20477000	1	26132000	n.a.	n.a.	n.a.	n.a.	n.a.
	249	AIFQFVCR	P38737	P38737	ECM29	Proteasome component ECM29	yes	yes	1	8	0	982.506	2	0.00045464	104.21	175570000		0	1	70601000		0	1	49970000	1	3480300	2	51519000	243	P38737_243	yes	yes	yes
	250	AIFTDNSLLPSLIKPVQAAQDVK	P30624	P30624	FAA1	Long-chain-fatty-acid--CoA ligase 1	yes	yes	0	23	1	2467.37	3	0.0018542	70.114	12462000		0		0	1	12462000		0		0		0	n.a.	n.a.	n.a.	n.a.	n.a.
	251	AIFTESVKNVAAGCNPMDLR	P19882	P19882	HSP60	Heat shock protein 60, mitochondrial	yes	yes	1	20	1	2135.05	3	8.6216e-08	105.5	71433000		0		0	2	71433000		0		0		0	132	P19882_132	no	no	no
	252	AIGAPAGLSISLCSSR	P43567	P43567	AGX1	Alanine--glyoxylate aminotransferase 1	yes	yes	1	16	0	1501.79	2	3.5334e-19	160.63	4753500000	2	1181300000	2	974620000	2	437840000	3	1557000000	2	229930000	2	372760000	214	P43567_214	yes	yes	yes
	254	AIGCVVVNVHSEDIIEGR	P32599	P32599	SAC6	Fimbrin	yes	yes	1	18	0	1908.97	2,3	8.9028e-38	178.52	4468200000	4	818680000	4	1012200000	4	518990000	5	850630000	5	757360000	4	510320000	229	P32599_229	yes	yes	yes
	255	AIGLCPK	Q12309	Q12309	CLF1	Pre-mRNA-splicing factor CLF1	yes	yes	1	7	0	700.394	2	0.0053895	87.582	22376000	1	5592900	1	7182900	1	3870300	1	2069200	1	946590	1	2714500	434	Q12309_434	yes	no	no
	257	AIGVSNFSIEYLER	P38115	P38115	ARA1	D-arabinose dehydrogenase [NAD(P)+] heavy chain	yes	yes	0	14	0	1596.81	2	0.00037264	87.519	3186700		0		0		0		0		0	1	3186700	n.a.	n.a.	n.a.	n.a.	n.a.
	258	AIGYNPTNQLVQDIINADSSLR	P53141	P53141	MLC1	Myosin light chain 1	yes	yes	0	22	0	2401.22	2	9.8468e-52	186.35	29898000	1	5242700	2	11776000	2	11029000		0		0	1	1849900	n.a.	n.a.	n.a.	n.a.	n.a.
	259	AIHNGDIAMEDCK	P39714	P39714	BDH1	Diacetyl reductase [(R)-acetoin forming]	yes	yes	1	13	0	1415.62	2,3	2.9029e-28	187.63	1825000000	3	280580000	4	664200000	5	425510000	3	123890000	4	269980000	3	60841000	340	P39714_340	yes	yes	yes
	260	AIIDCGFEHPSEVQQHTIPQSIHGTDVLCQAK	Q07478	Q07478	SUB2	ATP-dependent RNA helicase SUB2	yes	yes	2	32	0	3500.68	3,4	1.1457e-11	68.207	1251800000	3	836950000		0	1	18089000		0	1	22790000	1	373960000	80, 104	Q07478_80_104	yes	yes	yes
	264	AIISVSGNPNCQSK	P53722	P53722	ATP23	Mitochondrial inner membrane protease ATP23	yes	yes	1	14	0	1416.7	2	6.9257e-05	118.51	3666700		0		0		0	2	3666700		0		0	198	P53722_198	yes	no	no
	265	AIITNTNPELKPPGLVECPFYVGK	P40955	P40955	CHS6	Chitin biosynthesis protein CHS6	yes	yes	1	24	1	2599.37	3	5.0294e-31	158.15	278470000	2	65134000	2	80557000	2	26251000	2	44549000	2	27942000	2	34039000	204	P40955_204	yes	yes	yes
	266	AILELADMLNDKIEQCEK	P53538	P53538	SSU72	RNA polymerase II subunit A C-terminal domain phosphatase SSU72	yes	yes	1	18	1	2075.03	3	0.0050495	61.649	77043000	2	25150000	2	34015000	2	14339000		0	1	3538500		0	172	P53538_172	yes	no	no
	267	AILESVGIEIEDEKVSSVLSALEGK	P05319	P05319	RPP2A	60S acidic ribosomal protein P2-alpha	yes	yes	0	25	1	2614.4	3	0.00025863	79.461	21899000	2	8837400	1	3699400	1	826420	1	1882300		0	2	6653000	n.a.	n.a.	n.a.	n.a.	n.a.
	268	AILFIPK	P02829;P15108	P15108	HSP82;HSC82	ATP-dependent molecular chaperone HSP82;ATP-dependent molecular chaperone HSC82	no	no	0	7	0	800.516	2	0.0048224	92.692	676900		0		0		0		0		0	2	676900	n.a.	n.a.	n.a.	n.a.	n.a.
	269	AILLGDAAHAMVPFYGQGMNCGFEDVR	P38169	P38169	BNA4	Kynurenine 3-monooxygenase	yes	yes	1	27	0	2881.34	3	1.8399e-12	88.329	107890000	2	21268000	2	62825000	2	23792000		0		0		0	329	P38169_329	yes	yes	yes
	271	AINICGYEGR	P42222	P42222	ERR3	Enolase-related protein 3	yes	yes	1	10	0	1094.52	2	0.00538	79.201	1699300		0		0		0	1	1699300		0		0	236	P42222_236	yes	no	no
	272	AINTEHVGGLCPK	P34223	P34223	SHP1	UBX domain-containing protein 1	yes	yes	1	13	0	1337.68	2,3	5.0819e-13	157.2	2466900000	6	819490000	4	413540000	5	333930000	5	286050000	5	225580000	5	388360000	88	P34223_88	no	no	no
	273	AINTEHVGGLCPKPGSSQGSNEYLK	P34223	P34223	SHP1	UBX domain-containing protein 1	yes	yes	1	25	1	2585.25	3,4	5.8743e-06	90.06	92022000	2	16824000	2	21689000	2	19321000		0	2	1672800	4	32516000	88	P34223_88	no	yes	yes
	274	AIPGEYITYALSGYVR	Q3E754	Q3E754	RPS21B	40S ribosomal protein S21-B	yes	yes	0	16	0	1771.91	2	1.0473e-06	119.46	226910000	2	102470000		0	1	29135000	2	35714000	1	6594500	2	52988000	n.a.	n.a.	n.a.	n.a.	n.a.
	275	AIPGEYVTYALSGYVR	P0C0V8	P0C0V8	RPS21A	40S ribosomal protein S21-A	yes	yes	0	16	0	1757.9	2	3.2454e-06	107.82	98033000	1	42142000		0	2	46259000		0		0	1	9632900	n.a.	n.a.	n.a.	n.a.	n.a.
	276	AIPPHQLAIGTLGLLGLLVVPNPFK	P81451	P81451	ATP19	ATP synthase subunit K, mitochondrial	yes	yes	0	25	0	2577.54	3	8.832e-06	74.444	19199000	2	2354600	1	1161000	2	2101100	2	4537600		0	2	9044600	n.a.	n.a.	n.a.	n.a.	n.a.
	277	AIPPLPQLDFLLPLEEIK	P40364	P40364	MPM1	Mitochondrial peculiar membrane protein 1	yes	yes	0	18	0	2045.18	2	4.5915e-07	103.75	24170000	2	9453800	2	8128100	2	2247000	2	3040800		0	1	1300100	n.a.	n.a.	n.a.	n.a.	n.a.
	278	AIQLLELFSPCLVK	P24720	P24720	MNE1	Protein MNE1	yes	yes	1	14	0	1572.89	2	4.8973e-49	209.11	149700000	2	31320000	2	51377000	2	12553000	2	32960000	2	4777500	2	16713000	265	P24720_265	yes	yes	yes
	279	AISCLK	P41911;Q00055	Q00055	GPD2;GPD1	Glycerol-3-phosphate dehydrogenase [NAD(+)] 2, mitochondrial;Glycerol-3-phosphate dehydrogenase [NAD(+)] 1	no	no	1	6	0	633.352	2	0.0057007	84.609	56867000		0		0	1	20773000	1	0	1	23944000	1	12150000	150	Q00055_150	yes	no	no
	282	AISLCDVGEYLESLDILEK	P17883	P17883	SKI3	Superkiller protein 3	yes	yes	1	19	0	2109.06	2	7.5236e-22	154.39	105760000	1	9245300	2	27352000	1	6256700	2	32062000	2	5585400	2	25263000	781	P17883_781	yes	yes	yes
	283	AISLNQLCSDELSQYKPVYSPQLSAR	P33400	P33400	RIM101	pH-response transcription factor pacC/RIM101	yes	yes	1	26	1	2909.46	3	0.008732	53.304	14295000		0		0		0		0		0	2	14295000	317	P33400_317	yes	no	no
	284	AISLVENDDETR	P53552	P53552	THO2	THO complex subunit 2	yes	yes	0	12	0	1360.65	3	0.010169	58.511	102210		0		0		0		0		0	1	102210	n.a.	n.a.	n.a.	n.a.	n.a.
	285	AISQCHFSNK	P53881	P53881	MRPL22	54S ribosomal protein L22, mitochondrial	yes	yes	1	10	0	1133.53	2	2.4589e-24	180.66	181480000	2	34900000	1	74435000	1	1866900	1	25888000	2	14285000	3	30102000	196	P53881_196	no	yes	yes
	286	AISQCHFSNKK	P53881	P53881	MRPL22	54S ribosomal protein L22, mitochondrial	yes	yes	1	11	1	1261.62	2	5.7929e-10	163.46	6345900	1	1297200	1	1889300	2	1848600	1	259030	1	360610	1	691260	196	P53881_196	no	no	no
	287	AIVEPPVTCAAALLR	P53012	P53012	SCS3	FIT family protein SCS3	yes	yes	1	15	0	1522.85	2	0.00067757	79.614	2823000		0		0		0		0		0	1	2823000	309	P53012_309	yes	no	no
	288	AIVNDPDLGEFHPLCK	Q06188	Q06188	YLR455W	PWWP domain-containing protein YLR455W	yes	yes	1	16	0	1766.87	3	0.0007143	68.277	431340000	1	72448000	2	218200000	1	41323000		0	1	49392000	1	49975000	279	Q06188_279	yes	no	no
	289	AIWNVVNWK	P00447	P00447	SOD2	Superoxide dismutase [Mn], mitochondrial	yes	yes	0	9	0	1128.61	2	0.0032277	82.426	2790700		0		0		0	1	2790700		0		0	n.a.	n.a.	n.a.	n.a.	n.a.
	290	AIYPYLLVNIGSGVSILK	Q04430	Q04430	CAB1	Pantothenate kinase CAB1	yes	yes	0	18	0	1919.11	2	3.1501e-07	109.87	4279300		0		0		0		0	1	420400	2	3858900	n.a.	n.a.	n.a.	n.a.	n.a.
	291	AKDDLCDIFHVEEENSK	P38261	P38261	EXO84	Exocyst complex component EXO84	yes	yes	1	17	1	1990.89	3,4	0.0024662	66.893	43046000		0		0		0	3	33527000	1	2504300	1	7014200	448	P38261_448	yes	no	no
	292	AKDLQDIASEIYANGGVVAAVCHGPAIFDGLTDK	Q04432	Q04432	HSP31	Probable chaperone protein HSP31	yes	yes	1	34	1	3457.72	4	8.8044e-08	88.633	30435000	2	8665200	2	13971000		0		0	1	1404500	2	6394300	138	Q04432_138	no	no	no
	293	AKDNLTNLLSQLNIQLSQDEHSQVEQTCVK	P38688	P38688	SRP72	Signal recognition particle subunit SRP72	yes	yes	1	30	1	3395.7	4	2.8311e-12	85.423	424670000	1	42590000	2	136560000	2	61444000	2	70130000	2	40733000	2	73216000	29	P38688_29	no	no	no
	294	AKDPHAYISGDIMECMAASDNVVR	P29952	P29952	PMI40	Mannose-6-phosphate isomerase	yes	yes	1	24	1	2592.18	3,4	2.5569e-12	126.62	235590000		0		0	2	216150000		0	2	19442000		0	291	P29952_291	no	no	no
	295	AKEFCDVIVEPLLDILQATK	Q08968	Q08968	FMP40	UPF0061 protein FMP40	yes	yes	1	20	1	2244.21	3	1.1219e-10	126.43	14998000	2	5020900	2	9977500		0		0		0		0	483	Q08968_483	no	no	no
	296	AKELDPENIFPYIQLACLAYR	P07213	P07213	TOM70	Mitochondrial import receptor subunit TOM70	yes	yes	1	21	1	2466.26	3	5.0303e-21	156.17	13897000		0	2	7881500	2	6015600		0		0		0	439	P07213_439	no	no	no
	297	AKGVEVVLPVDFIIADAFSADANTK	P00560	P00560	PGK1	Phosphoglycerate kinase	yes	yes	0	25	1	2589.37	3	5.1555e-09	119.25	5257000		0		0	2	5257000		0		0		0	n.a.	n.a.	n.a.	n.a.	n.a.
	300	ALADSGQSILCTIHQPSATLFEQFDR	Q02785	Q02785	PDR12	ATP-dependent permease PDR12	yes	yes	1	26	0	2847.39	3	1.4309e-17	110.91	335860000	1	58941000	2	76878000	2	39367000	2	80470000	2	24050000	2	56150000	1038	Q02785_1038	yes	yes	yes
	301	ALAFCEIGITQQR	P38792	P38792	RRP4	Exosome complex component RRP4	yes	yes	1	13	0	1448.74	2	1.9444e-13	158.86	344150000	2	83010000	2	98692000	2	42984000	2	119470000		0		0	310	P38792_310	yes	yes	yes
	302	ALAIFVPVPSLAGFHK	P26786	P26786	RPS7A	40S ribosomal protein S7-A	yes	yes	0	16	0	1665.96	3	6.9466e-07	118.76	1486500000	3	361830000	2	293220000	2	118130000	2	246590000	2	200390000	2	266380000	n.a.	n.a.	n.a.	n.a.	n.a.
	303	ALASKYNCDK	P0CH09;P0CH08	P0CH09	RPL40B;RPL40A	Ubiquitin-60S ribosomal protein L40;Ubiquitin;60S ribosomal protein L40	yes	no	1	10	1	1111.53	2	0.0023744	103.91	15608000		0	1	936670	1	14367000	1	304060		0		0	91	P0CH09_91	yes	no	no
	304	ALATYENCSR	P46944	P46944	TRS85	Trafficking protein particle complex III-specific subunit 85	yes	yes	1	10	0	1126.51	2	1.356e-11	147.3	20301000	2	4901200	1	3743200	2	5779800	2	2958200	2	729280	1	2189500	493	P46944_493	yes	yes	yes
	305	ALCCILENYQTEDGLVVPEVLR	P07284	P07284	SES1	Serine--tRNA ligase, cytoplasmic	yes	yes	2	22	0	2476.23	2	5.5012e-07	82.56	131490000		0		0		0	2	96630000	1	16261000	1	18602000	413, 414	P07284_413_414	no	yes	yes
	306	ALCCILENYQTEDGLVVPEVLRK	P07284	P07284	SES1	Serine--tRNA ligase, cytoplasmic	yes	yes	2	23	1	2604.33	3	6.6646e-08	89.659	267350000		0		0	2	267350000		0		0		0	413, 414	P07284_413_414	no	no	no
	307	ALCFVAEGSSK	P38858	P38858	SOL3	6-phosphogluconolactonase 3	yes	yes	1	11	0	1110.54	2	0.0017762	82.489	1272900000	2	531830000	2	334030000	2	155290000	2	140240000	2	23135000	2	88347000	196	P38858_196	yes	yes	yes
	308	ALCHGVYEINVVK	Q05583	Q05583	CIA1	Cytosolic iron-sulfur protein assembly protein 1	yes	yes	1	13	0	1443.75	2	2.4744e-08	137.95	21316000		0	2	11105000		0	1	1302100	1	1264400	2	7645100	292	Q05583_292	yes	yes	yes
	309	ALCHTSDREIFDGIIGNDVK	P22138	P22138	RPA135	DNA-directed RNA polymerase I subunit RPA135	yes	yes	1	20	1	2202.07	3,4	2.8535e-30	184.92	103660000	2	41680000	2	35487000		0		0	2	12139000	2	14352000	281	P22138_281	yes	yes	yes
	310	ALCIYDIGSFFQNTK	P32855	P32855	SEC8	Exocyst complex component SEC8	yes	yes	1	15	0	1718.83	2	2.8187e-27	176.56	182800000	2	45603000	2	57402000	2	13674000	2	37589000	2	7349700	2	21184000	851	P32855_851	yes	yes	yes
	311	ALCLGAK	P00175	P00175	CYB2	Cytochrome b2, mitochondrial	yes	yes	1	7	0	674.379	2	7.0806e-05	117.56	1513900000	1	306170000	1	331980000	2	377430000	1	231790000	1	62918000	1	203650000	503	P00175_503	yes	yes	yes
	313	ALCTGEKGFGYAGSPFHR	P14832	P14832	CPR1	Peptidyl-prolyl cis-trans isomerase	yes	yes	1	18	1	1896.89	2,3	1.8342e-16	171.52	966000000		0		0	3	963920000	1	2085500		0		0	38	P14832_38	no	no	no
	314	ALDAVHAVLLNPPVAPTAEHVAAVFVADFCDK	Q12754	Q12754	RRP12	Ribosomal RNA-processing protein 12	yes	yes	1	32	0	3299.7	3,4	7.9764e-26	115.34	120790000	4	35918000	3	52540000	1	4129400	4	10047000	2	2800000	4	15357000	208	Q12754_208	yes	yes	yes
	315	ALDELDAGVCDGMTYEEIEKEYPEDFK	P32604	P32604	FBP26	Fructose-2,6-bisphosphatase	yes	yes	1	27	1	3108.35	3	2.1629e-25	137.23	265640000	2	62966000	2	96200000	2	31690000	2	43705000	2	23342000	1	7739400	308	P32604_308	yes	yes	yes
	316	ALDELEQFCSK	Q05584	Q05584	GLO2	Hydroxyacylglutathione hydrolase, cytoplasmic isozyme	yes	yes	1	11	0	1281.59	2	1.1932e-39	198.81	961380000	2	312010000	2	340610000	1	82601000	1	113090000	3	27025000	2	86041000	218	Q05584_218	no	yes	yes
	317	ALDELEQFCSKHEVTAGR	Q05584	Q05584	GLO2	Hydroxyacylglutathione hydrolase, cytoplasmic isozyme	yes	yes	1	18	1	2031.97	3	0.0012518	73.834	12140000		0		0	2	12140000		0		0		0	218	Q05584_218	no	no	no
	319	ALDNACGAFININEFALPAGSPK	Q12018	Q12018	CDC53	Cell division control protein 53	yes	yes	1	23	0	2332.15	2	6.6085e-33	154.42	85573000	1	11959000	2	29424000	2	16743000	2	27447000		0		0	412	Q12018_412	yes	yes	yes
	321	ALDTISSICR	Q12496	Q12496		Uncharacterized protein YOL098C	yes	yes	1	10	0	1077.55	2	1.6829e-06	121.6	285380000	1	63909000	1	72929000	1	52722000	2	60205000	1	7653300	1	27959000	807	Q12496_807	yes	yes	yes
	322	ALDTVTNVLNFIK	P07149	P07149	FAS1	Fatty acid synthase subunit beta;3-hydroxyacyl-[acyl-carrier-protein] dehydratase;Enoyl-[acyl-carrier-protein] reductase [NADH];[Acyl-carrier-protein] acetyltransferase;[Acyl-carrier-protein] malonyltransferase;S-acyl fatty acid synthase thioesterase	yes	yes	0	13	0	1446.81	2	1.1538e-75	235.31	182360000	2	50666000	2	50618000	2	20277000	2	25144000	2	17531000	2	18127000	n.a.	n.a.	n.a.	n.a.	n.a.
	323	ALDVPSLGHTSPEFVSIFQR	P43567	P43567	AGX1	Alanine--glyoxylate aminotransferase 1	yes	yes	0	20	0	2199.13	3	0.0041801	48.288	11455000		0		0		0		0	1	3174900	1	8280600	n.a.	n.a.	n.a.	n.a.	n.a.
	325	ALEECVDEGLIK	P38715	P38715	GRE3	NADPH-dependent aldose reductase GRE3	yes	yes	1	12	0	1317.65	2	5.9988e-14	158.56	2685800000	2	743040000	2	831390000	2	395890000	2	449990000	2	93760000	2	171750000	158	P38715_158	yes	yes	yes
	326	ALEELNYLACLDDEGNLTPLGR	P53131	P53131	PRP43	Pre-mRNA-splicing factor ATP-dependent RNA helicase PRP43	yes	yes	1	22	0	2418.17	2,3	2.3297e-25	142.85	187530000	2	49056000	3	65429000	2	26290000	2	30671000	2	6079100	2	10007000	503	P53131_503	yes	yes	yes
	327	ALEIVLNPANQPILIHCNR	P53965	P53965	SIW14	Tyrosine-protein phosphatase SIW14	yes	yes	1	19	0	2127.16	3	1.6932e-06	92.38	764940000	2	191350000	2	199890000	1	36543000	2	140690000	2	104970000	2	91496000	214	P53965_214	yes	yes	yes
	328	ALELQGIASYIGVISNLSAVHEK	Q07381	Q07381	TSR1	Ribosome biogenesis protein TSR1	yes	yes	0	23	0	2411.31	3	1.0223e-07	93.804	7802000		0		0		0	1	1174400	2	3519100	2	3108600	n.a.	n.a.	n.a.	n.a.	n.a.
	329	ALENPTRPFLAILGGAK	P00560	P00560	PGK1	Phosphoglycerate kinase	yes	yes	0	17	1	1767	2,3	3.0394e-06	129.05	1917500000	4	638800000	3	523770000	4	305170000	2	196090000	2	89132000	3	164550000	n.a.	n.a.	n.a.	n.a.	n.a.
	330	ALEYCLVGNTK	P38696	P38696	ARP1	Centractin	yes	yes	1	11	0	1209.61	2	0.0069001	66.326	13467000	1	5261600	1	8205600		0		0		0		0	40	P38696_40	yes	no	no
	331	ALEYYCK	Q07622	Q07622	ACK1	Activator of C kinase protein 1	yes	yes	1	7	0	888.405	2	0.0052536	83.377	22153000	1	5252300	1	7739500	1	2328000	1	2276600	1	591200	1	3965800	354	Q07622_354	yes	no	no
	332	ALFCWK	P47031	P47031	IML2	Mitochondrial outer membrane protein IML2	yes	yes	1	6	0	766.384	2	6.4608e-09	130.51	158810000	2	61273000	2	58654000		0	2	18132000	2	20752000		0	683	P47031_683	yes	yes	yes
	335	ALFPLGFHCTGMPILACADK	P26637	P26637	CDC60	Leucine--tRNA ligase, cytoplasmic	yes	yes	2	20	0	2104.03	2,3	3.6674e-30	164.53	5198100000	4	1038800000	4	1846700000	2	554210000	2	872050000	2	413770000	2	472510000	105, 113	P26637_105_113	yes	yes	yes
	337	ALFVTCGATVPFPK	P53178	P53178	ALG13	UDP-N-acetylglucosamine transferase subunit ALG13	yes	yes	1	14	0	1449.77	2	2.0418e-05	122.64	254950000	2	92576000	2	82062000	1	18663000	2	61645000		0		0	13	P53178_13	yes	yes	yes
	338	ALGGTCVNVGCVPK	P41921	P41921	GLR1	Glutathione reductase	yes	yes	2	14	0	1316.66	2	6.5065e-05	102.9	55210000		0		0		0	2	39146000	1	3203900	1	12860000	61, 66	P41921_61_66	yes	yes	yes
	339	ALGINCR	P54838	P54838	DAK1	Dihydroxyacetone kinase 1	yes	yes	1	7	0	745.39	2	0.00023321	111.69	927580000	2	209400000	1	258220000	2	178800000	2	108840000	2	41492000	2	130830000	126	P54838_126	yes	yes	yes
	340	ALGVDQLDTASIHPSRPLFEACLK	P12904	P12904	SNF4	5-AMP-activated protein kinase subunit gamma	yes	yes	1	24	1	2580.34	3	7.485e-05	77.221	147160000		0		0	2	51811000	1	31445000		0	2	63900000	136	P12904_136	no	yes	yes
	341	ALGVNQLLPFINAACHSR	P49955	P49955	HSH155	U2 snRNP component HSH155	yes	yes	1	18	0	1923.01	3	0.00073349	66.387	175100000	1	19428000	2	88469000	2	25905000	1	12832000	1	5010400	2	23458000	321	P49955_321	yes	yes	yes
	342	ALHDSLCVVR	P40413	P40413	CCT5	T-complex protein 1 subunit epsilon	yes	yes	1	10	0	1111.58	2,3	3.8475e-12	154.01	1622500000	3	400590000	3	469560000	3	239010000	3	113430000	3	154720000	3	245200000	428	P40413_428	yes	yes	yes
	343	ALHPISPNFSIAAAFGNCHGLYAGDIALRPEILAEHQK	P14540	P14540	FBA1	Fructose-bisphosphate aldolase	yes	yes	1	38	1	4041.07	4	3.2283e-17	100.38	867010000	2	169060000	1	170010000	2	71628000	2	264790000	2	25676000	2	165850000	226	P14540_226	yes	yes	yes
	344	ALICEYSSSLDDIMTTLDTAQEFVK	Q03640	Q03640	TCB3	Tricalbin-3	yes	yes	1	25	0	2792.31	2	3.8232e-56	176.7	23565000	2	6730800	2	5381600	2	2230000	2	5661600	1	759440	1	2801600	744	Q03640_744	yes	yes	yes
	345	ALICGLDNEGNWTVK	Q12511	Q12511	PTC5	Protein phosphatase 2C homolog 5	yes	yes	1	15	0	1631.8	2	5.9808e-05	102.64	90731000	2	32618000	2	38515000		0	2	19598000		0		0	308	Q12511_308	yes	yes	yes
	346	ALICIQTNKPITR	P53920	P53920	NMA111	Pro-apoptotic serine protease NMA111	yes	yes	1	13	1	1469.84	2,3	4.0486e-06	154.23	173070000	1	14827000	1	17187000	1	10929000	2	59510000	3	49197000	2	21416000	275	P53920_275	yes	yes	yes
	347	ALIFCQLK	P32333	P32333	MOT1	TATA-binding protein-associated factor MOT1	yes	yes	1	8	0	934.531	2	0.0002719	107.32	139570000		0	2	83090000	2	39770000	1	15430000	1	1278600		0	1653	P32333_1653	yes	yes	yes
	348	ALIGIALCSR	P32608	P32608	RTG2	Retrograde regulation protein 2	yes	yes	1	10	0	1015.58	2	1.9772e-11	145.9	304460000	2	83038000	2	109450000		0	2	64764000	2	11339000	2	35868000	440	P32608_440	yes	yes	yes
	349	ALILAALGEGQCK	P08566	P08566	ARO1	Pentafunctional AROM polypeptide;3-dehydroquinate synthase;3-phosphoshikimate 1-carboxyvinyltransferase;Shikimate kinase;3-dehydroquinate dehydratase;Shikimate dehydrogenase	yes	yes	1	13	0	1285.71	2,3	4.679e-49	213.38	3332800000	2	800560000	2	1075400000	4	472970000	2	680280000	2	97962000	2	205620000	442	P08566_442	yes	yes	yes
	350	ALILQCEENPSLK	P36144	P36144	UTP30	Ribosome biogenesis protein UTP30	yes	yes	1	13	0	1456.76	2	1.6833e-27	182.33	91669000	2	32914000	2	31712000		0	2	17483000	2	6427700	1	3131900	24	P36144_24	yes	yes	yes
	351	ALITQEDFYLAAIDCEEQADR	P53870	P53870		Uncharacterized protein YNL193W	yes	yes	1	21	0	2413.11	2	1.8212e-15	115.85	8902800	1	6145300		0		0	1	2757500		0		0	36	P53870_36	yes	no	no
	354	ALLELQVSK	P32324	P32324	EFT1	Elongation factor 2	yes	yes	0	9	0	999.596	2	1.2238e-06	128.03	13016000		0		0		0	1	2512500	1	1672600	2	8830700	n.a.	n.a.	n.a.	n.a.	n.a.
	355	ALLENCASIGFK	P40990	P40990	MSS2	Protein MSS2, mitochondrial	yes	yes	1	12	0	1264.65	2	1.1024e-05	126.34	32281000	2	16113000	2	13619000		0		0	1	2549300		0	254	P40990_254	yes	yes	yes
	356	ALLICK	Q12675;P32660	Q12675	DNF2;DNF1	Phospholipid-transporting ATPase DNF2;Phospholipid-transporting ATPase DNF1	no	no	1	6	0	659.404	2	0.00044904	102.29	74248000	2	26901000	1	23096000	3	16513000	1	0	1	731550	1	7006700	915	Q12675_915	yes	yes	yes
	360	ALLTICK	P46675	P46675	STU2	Protein STU2	yes	yes	1	7	0	760.452	2	0.0014596	100.74	253160000	2	83842000	2	84816000	2	35757000	2	20735000	2	3847900	2	24163000	443	P46675_443	yes	yes	yes
	362	ALLYVICCPVGPYYK	P47176	P47176	BAT2	Branched-chain-amino-acid aminotransferase, cytosolic	yes	yes	2	15	0	1700.87	2	2.1598e-19	158.04	302890000	2	64667000	2	81156000	2	53776000	2	77981000	2	13136000	1	12175000	168, 169	P47176_168_169	yes	yes	yes
	364	ALNAEGTCTGEHGVGIGK	P32891	P32891	DLD1	D-lactate dehydrogenase [cytochrome] 1, mitochondrial	yes	yes	1	18	0	1712.82	2,3	2.7847e-29	179.09	4257400000	7	1064700000	7	1208000000	5	515440000	5	517980000	6	405150000	6	546130000	530	P32891_530	no	no	no
	365	ALNAEGTCTGEHGVGIGKR	P32891	P32891	DLD1	D-lactate dehydrogenase [cytochrome] 1, mitochondrial	yes	yes	1	19	1	1868.92	2,3	2.5877e-21	173.09	51306000		0		0	4	51306000		0		0		0	530	P32891_530	no	no	no
	366	ALNAGKICSHK	P00549	P00549	CDC19	Pyruvate kinase 1	yes	yes	1	11	1	1140.61	2,3	5.1646e-21	197.73	17343000	4	3551400	2	875680	2	11262000	2	643520	2	594280	1	416010	174	P00549_174	yes	yes	yes
	367	ALNDADIYVIADLAAPATSINR	P22146	P22146	GAS1	1,3-beta-glucanosyltransferase GAS1	yes	yes	0	22	0	2286.19	2	7.4633e-07	95.122	15681000	2	8586400	1	4979800	1	2114700		0		0		0	n.a.	n.a.	n.a.	n.a.	n.a.
	368	ALNECIASTSNALK	P53628	P53628	SNF12	Transcription regulatory protein SNF12	yes	yes	1	14	0	1433.72	2	1.3984e-05	127.03	49937000	2	16047000	2	20668000		0	2	7456100	1	834040	2	4932000	518	P53628_518	yes	yes	yes
	369	ALNIEDCDLDR	P43561	P43561	FET5	Iron transport multicopper oxidase FET5	yes	yes	1	11	0	1275.58	2	1.9881e-14	158.42	545980000	2	162740000	2	166340000	2	82426000	2	81318000	2	19834000	2	33328000	317	P43561_317	yes	yes	yes
	370	ALNYCIQGTAGVSYIDVPADFIEYEKPLEGNDR	P39994	P39994	YEL020C	Putative 2-hydroxyacyl-CoA lyase	yes	yes	1	33	1	3659.75	3	1.2375e-09	91.1	44351000	1	12317000	2	19246000	1	3438700		0	2	9349400		0	146	P39994_146	yes	yes	yes
	371	ALPAADDEVSCSNIDR	Q08949	Q08949	DDC1	DNA damage checkpoint protein 1	yes	yes	1	16	0	1674.75	2	0.0004772	102.08	2414500	1	2414500	1	0		0		0		0		0	557	Q08949_557	yes	no	no
	373	ALPQLEMLGGLVACTEK	P35172	P35172	NTH2	Probable trehalase	yes	yes	1	17	0	1771.92	2	3.4304e-14	150.7	39605000	2	13191000	2	18063000		0	2	8351100		0		0	636	P35172_636	yes	yes	yes
	374	ALQCIHAK	P10869	P10869	HOM3	Aspartokinase	yes	yes	1	8	0	882.475	2,3	7.5352e-07	123.69	313060000	1	50985000	2	78161000	2	43455000	2	36193000	2	55792000	2	48471000	495	P10869_495	yes	yes	yes
	375	ALQIKPEHYPIVGEYLLK	P39676	P39676	YHB1	Flavohemoprotein	yes	yes	0	18	1	2110.18	2,3,4	0.00018059	95.854	429120000	5	174120000	2	92467000	3	54466000	3	43433000	2	19959000	3	44668000	n.a.	n.a.	n.a.	n.a.	n.a.
	376	ALQLLDYLIK	P47160	P47160	ENT3	Epsin-3	yes	yes	0	10	0	1188.71	2	1.0955e-06	128.01	7940700	2	5779700	1	2161000		0		0		0		0	n.a.	n.a.	n.a.	n.a.	n.a.
	377	ALQSIGQLIGEVMK	P53549	P53549	RPT4	26S protease subunit RPT4	yes	yes	0	14	0	1485.82	2	7.3745e-05	105.39	3326600		0	1	2130200		0		0	1	1196400		0	n.a.	n.a.	n.a.	n.a.	n.a.
	378	ALQYGFSAGQPELLNFIR	P53090	P53090	ARO8	Aromatic/aminoadipate aminotransferase 1	yes	yes	0	18	0	2023.05	2	4.2554e-07	105.01	9899000	1	6393700		0	1	3505200		0		0		0	n.a.	n.a.	n.a.	n.a.	n.a.
	379	ALSCGDEESEEDNNDSIDNNNNDKR	P34228	P34228	SEF1	Putative transcription factor SEF1	yes	yes	1	25	1	2796.1	3	1.239e-23	131.41	62462000	2	14333000	2	19538000	2	11718000	2	7010200	2	9863400		0	521	P34228_521	yes	yes	yes
	380	ALSCMALLEFK	P53043	P53043	PPT1	Serine/threonine-protein phosphatase T	yes	yes	1	11	0	1224.62	2	2.1581e-05	120.77	204040000	1	56463000		0		0	2	84710000	2	21377000	2	41487000	90	P53043_90	yes	yes	yes
	381	ALSGGVLPVSCVLSSHDIMSCFTPGSHGSTFGGNPLASR	P07991	P07991	CAR2	Ornithine aminotransferase	yes	yes	2	39	0	3844.83	3	1.496e-43	117.52	73971000	1	11420000	2	44448000		0		0	2	18103000		0	283, 293	P07991_283_293	yes	yes	yes
	382	ALSIFSPDGHIFQVEYALEAVK	P40303	P40303	PRE6	Proteasome subunit alpha type-4	yes	yes	0	22	0	2433.26	3	1.7205e-16	127.32	32683000	1	3424000		0		0	2	12953000	2	4103500	2	12203000	n.a.	n.a.	n.a.	n.a.	n.a.
	383	ALSILDDFFNDGACNEINVILDK	Q12172	Q12172	YRR1	Zinc finger transcription factor YRR1	yes	yes	1	23	0	2538.23	2	6.5935e-11	100.76	3162200		0	1	692370		0		0		0	2	2469800	268	Q12172_268	yes	no	no
	384	ALSLFGQLCEK	P53140	P53140	RMD9	Protein RMD9, mitochondrial	yes	yes	1	11	0	1207.63	2	7.4839e-21	169.52	678500000	2	174510000	2	222850000	2	63644000	2	126160000	1	17934000	2	73396000	315	P53140_315	yes	yes	yes
	385	ALSLLQSLCSDSNDNYLR	Q06708	Q06708	VAC14	Vacuole morphology and inheritance protein 14	yes	yes	1	18	0	2010.97	2	5.7755e-124	255.23	106730000	2	24542000	2	22036000	2	10433000	2	31831000	2	7320600	2	10572000	549	Q06708_549	yes	yes	yes
	386	ALSSCILEEDSSSLCHGASLLK	P11075	P11075	SEC7	Protein transport protein SEC7	yes	yes	2	22	0	2262.09	3	8.0525e-05	65.175	1094900000	2	282500000	1	143960000	2	104680000	2	329470000	1	112490000	1	121840000	373, 383	P11075_373_383	yes	yes	yes
	387	ALTCLTTILAK	P40469	P40469	MET18	DNA repair/transcription protein MET18/MMS19	yes	yes	1	11	0	1146.67	2	0.00042806	91.313	143180000	2	74822000	1	52189000	1	16166000		0		0		0	67	P40469_67	yes	no	no
	388	ALTEQAVIDLTVATLVLK	P54113	P54113	ADE16	Bifunctional purine biosynthesis protein ADE16;Phosphoribosylaminoimidazolecarboxamide formyltransferase;IMP cyclohydrolase	yes	yes	0	18	0	1897.11	2	1.4818e-28	170.38	293500		0		0		0		0	1	293500		0	n.a.	n.a.	n.a.	n.a.	n.a.
	390	ALTTCIHER	Q12244	Q12244		Uncharacterized transcriptional regulatory protein YLL054C	yes	yes	1	9	0	1042.52	2,3	0.0033134	78.556	4058300		0		0	1	0		0	3	2796900	1	1261500	137	Q12244_137	yes	no	no
	391	ALTVYPQPADLLGIYQR	P35180	P35180	TOM20	Mitochondrial import receptor subunit TOM20	yes	yes	0	17	0	1917.04	2	1.0946e-06	110.6	20905000	2	12272000		0	2	8633300		0		0		0	n.a.	n.a.	n.a.	n.a.	n.a.
	392	ALVAGLSYQLGNLASAAASTIETQLADR	P36035	P36035	JEN1	Carboxylic acid transporter protein homolog	yes	yes	0	28	0	2803.47	2	1.7044e-25	133.13	1222000		0		0		0		0		0	2	1222000	n.a.	n.a.	n.a.	n.a.	n.a.
	393	ALVHHYEECAER	P00127	P00127	QCR6	Cytochrome b-c1 complex subunit 6	yes	yes	1	12	0	1455.66	2,4	7.2552e-29	180.66	294710000	3	63646000	2	62431000	2	73930000	2	30999000	2	25847000	3	37860000	101	P00127_101	yes	yes	yes
	394	ALVLFVPVPALSAYHK	P48164	P48164	RPS7B	40S ribosomal protein S7-B	yes	yes	0	16	0	1724	3	0.00063064	76.073	200230000	2	52192000	2	51621000	2	19414000	2	29010000	3	20400000	2	27594000	n.a.	n.a.	n.a.	n.a.	n.a.
	396	ALYDTFSVFGDILSSK	P04147	P04147	PAB1	Polyadenylate-binding protein, cytoplasmic and nuclear	yes	yes	0	16	0	1761.88	2	4.5417e-20	171.15	19600000		0		0	2	2708900	2	5446000	2	2297400	2	9147600	n.a.	n.a.	n.a.	n.a.	n.a.
	397	ALYLVYCQTR	P47150	P47150	RSM7	37S ribosomal protein S7, mitochondrial	yes	yes	1	10	0	1228.63	2	3.2156e-32	183.67	378230000	2	111180000	2	120710000	2	46842000	2	49268000	2	12729000	2	37501000	143	P47150_143	yes	yes	yes
	398	AMAETLELLGGNYQCTSSR	P11914	P11914	MAS2	Mitochondrial-processing peptidase subunit alpha	yes	yes	1	19	0	2042.94	2	5.5039e-90	232.73	141330000	2	36373000	2	53988000	2	19923000	2	26604000	1	4447300		0	93	P11914_93	yes	yes	yes
	399	AMAHVNSNQVLIVGGVGCNVR	P36132	P36132	KAE1	Probable tRNA threonylcarbamoyladenosine biosynthesis protein KAE1	yes	yes	1	21	0	2137.09	3	1.2684e-12	118.72	40383000		0	1	40383000		0		0		0		0	314	P36132_314	yes	no	no
	401	AMHAMANDLTIIQHETCLDNVEQR	P36039	P36039	EMC3	ER membrane protein complex subunit 3	yes	yes	1	24	0	2752.27	3,4	1.2958e-46	167.89	232340000	2	9359300	2	180020000		0	1	42962000	1	0		0	240	P36039_240	yes	no	no
	402	AMIQIHGVGDPTGCGEGFSFLK	P46677	P46677	TAF1	Transcription initiation factor TFIID subunit 1	yes	yes	1	22	0	2263.08	3	0.0041413	45.885	40599000	1	40599000		0		0		0		0		0	821	P46677_821	yes	no	no
	403	AMNIILYNILCK	P32493	P32493	AEP1	ATPase expression protein 1, mitochondrial	yes	yes	1	12	0	1407.76	2	1.3182e-09	147.3	24489000	2	11194000	2	13295000		0		0		0		0	243	P32493_243	yes	yes	yes
	405	AMTLYETFNSLEGIECQKPQGAMYLFPK	P52893	P52893	ALT1	Probable alanine aminotransferase, mitochondrial	yes	yes	1	28	1	3208.53	3	9.9179e-05	66.467	66035000	1	25626000	1	40409000		0		0		0		0	503	P52893_503	yes	no	no
	406	ANASDIQDEQLDCFEQLEEK	P42934	P42934	PMT6	Dolichyl-phosphate-mannose--protein mannosyltransferase 6	yes	yes	1	20	0	2324.01	2	5.248e-76	213.03	10487000	1	10487000		0		0		0		0		0	41	P42934_41	yes	no	no
	407	ANCIDSTVDAETVFAR	P15646	P15646	NOP1	rRNA 2-O-methyltransferase fibrillarin	yes	yes	1	16	0	1710.79	2,3	7.4836e-106	249.41	1733800000	4	455480000	4	720780000	3	345480000	1	13632000	2	133160000	1	65267000	275	P15646_275	yes	yes	yes
	408	ANCILVEPTWFK	P38172	P38172		Uncharacterized protein YBL095W, mitochondrial	yes	yes	1	12	0	1419.72	2	7.9492e-09	136.38	212420000	2	77202000	2	91858000		0	2	43359000		0		0	253	P38172_253	yes	yes	yes
	409	ANCVDEITPSFIAEAYDLLR	P53091	P53091	MCM6	DNA replication licensing factor MCM6	yes	yes	1	20	0	2239.08	2	7.3204e-145	269.99	71350000	2	16019000	2	18309000	2	6682000	2	13643000	2	3569100	2	13128000	815	P53091_815	yes	yes	yes
	410	ANCVKNVYTGEYK	P19414	P19414	ACO1	Aconitate hydratase, mitochondrial	yes	yes	1	13	1	1487.71	2	7.7298e-07	156	4217600		0		0	2	4217600		0		0		0	628	P19414_628	yes	no	no
	412	ANDFSCTVHLFSSEGINFTK	Q06623	Q06623	HDA3	HDA1 complex subunit 3	yes	yes	1	20	0	2216.02	3	3.0407e-05	80.541	123390000	2	38284000	1	29584000	1	7456100		0	2	30168000	1	17895000	176	Q06623_176	yes	yes	yes
	413	ANELLINVK	P00330	P00330	ADH1	Alcohol dehydrogenase 1	yes	yes	0	9	0	1012.59	2	2.3962e-10	140.17	23094000		0		0		0	2	5782600		0	2	17311000	n.a.	n.a.	n.a.	n.a.	n.a.
	414	ANEQASAQPTDEHTSPDISIEDCNGAK	P53865	P53865	CNM67	Chaotic nuclear migration protein 67	yes	yes	1	27	0	2827.22	3	2.1764e-62	178.79	77218000	2	18636000	2	19449000	2	11188000	2	9313200	2	7623900	2	11009000	155	P53865_155	yes	yes	yes
	415	ANGFCNSVSPLSQK	P38181	P38181	NUP170	Nucleoporin NUP170	yes	yes	1	14	0	1450.69	2	7.7718e-05	116.9	4109300		0		0		0	2	4109300		0		0	1243	P38181_1243	yes	no	no
	416	ANGLDDLLSLAGGPK	P48415	P48415	SEC16	COPII coat assembly protein SEC16	yes	yes	0	15	0	1439.76	2	0.0066524	70.68	2329900	1	282160	1	1677600		0	1	370160		0		0	n.a.	n.a.	n.a.	n.a.	n.a.
	417	ANGTTVLVGMPAGAKCCSDVFNQVVK	P00330	P00330	ADH1	Alcohol dehydrogenase 1	yes	yes	2	26	1	2608.28	3	2.2105e-06	85.397	22748000		0		0	2	22748000		0		0		0	277, 278	P00330_277_278	no	no	no
	419	ANIIFDSLNCQLPYIYFFNR	Q05468	Q05468	YDR333C	Uncharacterized protein YDR333C	yes	yes	1	20	0	2450.21	2	2.2257e-07	96.143	541380	1	0		0		0		0		0	1	541380	414	Q05468_414	yes	no	no
	420	ANINDLNEVLDQCTK	P38261	P38261	EXO84	Exocyst complex component EXO84	yes	yes	1	15	0	1688.8	2	5.0723e-106	249.36	137730000	2	40889000	2	46752000	2	20616000	2	21371000		0	2	8106600	260	P38261_260	yes	yes	yes
	421	ANITDVCIAVPPWYTEEQR	P32589	P32589	SSE1	Heat shock protein homolog SSE1	yes	yes	1	19	0	2204.06	2	7.2029e-10	105.5	217860000	1	90198000		0	2	19056000	1	69651000	3	38958000		0	142	P32589_142	yes	yes	yes
	422	ANIVEALCNVIR	Q03280	Q03280	TOM1	E3 ubiquitin-protein ligase TOM1	yes	yes	1	12	0	1313.71	2	3.3244e-40	203.61	659880000	2	165650000	2	207350000	2	74005000	2	106430000	2	34242000	2	72202000	677	Q03280_677	yes	yes	yes
	423	ANLPDGKLDLLYNNAGQSCTFPALDATDAAVEQCFK	P40471	P40471	AYR1	NADPH-dependent 1-acyldihydroxyacetone phosphate reductase	yes	yes	2	36	1	3812.8	3	1.5019e-13	94.869	4375600		0		0	1	4375600		0		0		0	98, 113	P40471_98_113	no	no	no
	425	ANNCINLDEK	P11986	P11986	INO1	Inositol-3-phosphate synthase	yes	yes	1	10	0	1132.52	2	4.4868e-32	182.28	10045000000	3	2796400000	3	2020200000	4	2133900000	4	1739400000	3	402940000	2	952700000	202	P11986_202	no	yes	yes
	426	ANNCINLDEKGNVTTR	P11986	P11986	INO1	Inositol-3-phosphate synthase	yes	yes	1	16	1	1760.85	2,3,4	2.8104e-19	180.64	1201100000	4	59223000	4	84551000	8	1053800000		0	1	1331200	1	2186900	202	P11986_202	no	no	no
	427	ANNDGVAVFDEECSFK	Q03640	Q03640	TCB3	Tricalbin-3	yes	yes	1	16	0	1743.74	2	2.8595e-13	142.4	512960000	2	129850000	2	132290000	2	74824000	2	110930000	2	26188000	2	38893000	1466	Q03640_1466	yes	yes	yes
	428	ANNTSLTSLLGALVCTSFEK	P53304	P53304	SLI1	N-acetyltransferase SLI1	yes	yes	1	20	0	2068.05	2	4.8209e-22	150.13	5920200	2	3975000	1	918360		0		0		0	1	1026800	278	P53304_278	yes	yes	yes
	429	ANPTALLLSSVMMLNHMGLTNHADQIQNAVLSTIASGPENR	P28241	P28241	IDH2	Isocitrate dehydrogenase [NAD] subunit 2, mitochondrial	yes	yes	0	41	0	4329.17	4	8.0353e-05	43.804	1222700		0	1	1222700		0		0		0		0	n.a.	n.a.	n.a.	n.a.	n.a.
	431	ANQEVLEWLFK	P00890	P00890	CIT1	Citrate synthase, mitochondrial	yes	yes	0	11	0	1375.71	2	1.7682e-14	162.49	19720000	2	14388000	1	5332600		0		0		0		0	n.a.	n.a.	n.a.	n.a.	n.a.
	432	ANSAEEDKLCDR	P48526	P48526	ISM1	Isoleucine--tRNA ligase, mitochondrial	yes	yes	1	12	1	1349.59	2	1.078e-21	198.74	17606000	1	3795300	1	4948500	2	3318100	1	1920900	1	1191700	1	2431500	990	P48526_990	yes	yes	yes
	433	ANSAMCEYVR	Q3E762	Q3E762	YBR230W-A	Putative uncharacterized protein YBR230W-A	yes	yes	1	10	0	1142.48	2	7.7925e-05	106.16	9517200	1	2825800	1	3515500		0	1	1965500	2	1210400		0	31	Q3E762_31	yes	no	no
	434	ANSDCNDKTDCNANNDCSNESDCNAK	Q08732	Q08732	HRK1	Serine/threonine-protein kinase HRK1	yes	yes	4	26	1	2763.97	3	5.8787e-06	67.532	2347600		0		0	1	2347600		0		0		0	585, 591, 597, 603	Q08732_585_591_597_603	yes	no	no
	435	ANTGCLSPGAFLSK	P38985	P38985	SRP14	Signal recognition particle subunit SRP14	yes	yes	1	14	0	1364.68	2	0.001964	76.156	85756000	2	54036000	1	31720000		0		0		0		0	6	P38985_6	yes	no	no
	436	ANVALIDCGVK	P07258	P07258	CPA1	Carbamoyl-phosphate synthase arginine-specific small chain	yes	yes	1	11	0	1101.59	2	2.9668e-05	120.86	85185000	2	45066000	1	18502000		0	2	16902000	2	4713800		0	191	P07258_191	yes	yes	no
	438	ANVLYLDCDKLIK	P32843	P32843	YME2	Mitochondrial escape protein 2	yes	yes	1	13	1	1506.81	3	0.001669	81.625	15150000		0		0	1	15150000		0		0		0	413	P32843_413	yes	no	no
	439	ANVQCDYIDAPVLLEK	P38777	P38777	FSH1	Family of serine hydrolases 1	yes	yes	1	16	0	1789.89	2	9.7748e-61	207.55	1113900000	2	303750000	2	304130000	2	169680000	2	266020000	1	21115000	1	49256000	39	P38777_39	no	no	no
	440	ANVQCDYIDAPVLLEKK	P38777	P38777	FSH1	Family of serine hydrolases 1	yes	yes	1	17	1	1917.99	3	3.9754e-10	139.49	100230000		0		0	2	100230000		0		0		0	39	P38777_39	no	no	no
	441	ANVQPPVCSSENSSKPR	Q12168	Q12168	ACF2	Endo-1,3(4)-beta-glucanase 2	yes	yes	1	17	1	1798.86	2,3	1.4271e-19	179.09	24416000	3	9304900	2	4106800	3	6939200	1	1069200	2	1628300	1	1367100	38	Q12168_38	yes	yes	yes
	442	ANVTHPELGVTVFLPILAVK	P40078	P40078	NSA2	Ribosome biogenesis protein NSA2	yes	yes	0	20	0	2117.22	3	1.9323e-10	114.96	14115000		0		0		0		0	2	6994500	2	7121000	n.a.	n.a.	n.a.	n.a.	n.a.
	443	ANVVVHCASPMHGQNPDIYDIVNVK	P53199	P53199	ERG26	Sterol-4-alpha-carboxylate 3-dehydrogenase, decarboxylating	yes	yes	1	25	0	2719.32	3,4	4.2356e-56	170.37	2760600000	4	608140000	4	1054200000	4	457400000	3	213200000	4	264630000	4	163000000	84	P53199_84	yes	yes	no
	444	ANYECVPELYFTFIK	P39531	P39531	RCY1	Recyclin-1	yes	yes	1	15	0	1835.88	2	1.0942e-36	184.02	155700000	2	38909000	2	43482000	2	17603000	2	24518000	2	5701800	2	25485000	316	P39531_316	yes	yes	yes
	445	ANYGAEVLDVCHSK	P16639	P16639	ATE1	Arginyl-tRNA--protein transferase 1	yes	yes	1	14	0	1504.7	2,3	2.3684e-61	214.48	143650000	2	53784000	2	11614000	2	29850000	2	9839500	3	6119600	4	32443000	315	P16639_315	yes	yes	yes
	446	APAVQNLCER	P36019	P36019	YPT53	GTP-binding protein YPT53	yes	yes	1	10	0	1099.54	2	0.00098612	89.171	3643000		0		0		0	2	3643000		0		0	150	P36019_150	yes	no	no
	447	APEALFHPSVLGLESAGIDQTTYNSIMK	P60010	P60010	ACT1	Actin	yes	yes	0	28	0	2988.49	3	7.1209e-34	141.36	226940000	2	76313000	2	62677000	2	38498000	1	15544000	2	33905000		0	n.a.	n.a.	n.a.	n.a.	n.a.
	448	APEGSIFVLHSCAHNPTGLDPTSEQWVQIVDAIASK	P23542	P23542	AAT2	Aspartate aminotransferase, cytoplasmic	yes	yes	1	36	0	3816.88	3	9.0818e-12	73.788	2687900		0		0		0		0	1	2687900		0	185	P23542_185	yes	no	no
	449	APELLEESNNLQCQVETEHSSSR	P32361	P32361	IRE1	Serine/threonine-protein kinase/endoribonuclease IRE1;Serine/threonine-protein kinase;Endoribonuclease	yes	yes	1	23	0	2599.18	3	3.3523e-08	86.136	6839500	2	6839500		0		0		0		0		0	869	P32361_869	yes	no	no
	450	APESLLTGCNR	Q03195	Q03195	RLI1	Translation initiation factor RLI1	yes	yes	1	11	0	1159.57	2	6.1556e-07	138.76	1454200000	4	441710000	4	515840000	4	244440000	4	126760000	2	27770000	4	97723000	561	Q03195_561	yes	yes	yes
	451	APEYAVMLCFDVK	P39730	P39730	FUN12	Eukaryotic translation initiation factor 5B	yes	yes	1	13	0	1484.7	2	1.9356e-06	132.97	239800000	1	67038000	2	92469000	2	52373000		0		0	2	27916000	810	P39730_810	yes	yes	yes
	452	APFCIHPATGNVCVPIDESFAPEK	P10363	P10363	PRI1	DNA primase small subunit	yes	yes	2	24	0	2541.2	3	1.2465e-37	149.82	718030000	2	160330000	2	224680000	2	81711000	2	114810000	2	51754000	2	84755000	330, 339	P10363_330_339	yes	yes	yes
	453	APHQCHADRYPDK	P20485	P20485	CKI1	Choline kinase	yes	yes	1	13	1	1536.69	2,3	4.422e-06	152.38	2978800	1	243570	2	2073700		0	1	86902		0	2	574600	427	P20485_427	yes	yes	yes
	454	APIEIPLEKVCGSTEGENAEK	P06105	P06105	SCP160	Protein SCP160	yes	yes	1	21	1	2213.09	3	1.6578e-05	100.07	46243000		0		0	2	46243000		0		0		0	1067	P06105_1067	no	no	no
	455	APIEYLLFEEPTGYAVFK	Q12460	Q12460	NOP56	Nucleolar protein 56	yes	yes	0	18	0	2086.07	2	8.3944e-10	114.99	8091600	2	4197100	1	2308300	2	1586200		0		0		0	n.a.	n.a.	n.a.	n.a.	n.a.
	456	APITICGDIHGQYYDLLK	P23287	P23287	CNA1	Serine/threonine-protein phosphatase 2B catalytic subunit A1	yes	yes	1	18	0	2019.01	2,3	0.00023266	74.618	1588700000	2	434040000	3	520880000	2	195180000	2	355990000	2	82554000		0	117	P23287_117	yes	yes	no
	457	APIVAYAELIAAR	P46655	P46655	GUS1	Glutamate--tRNA ligase, cytoplasmic	yes	yes	0	13	0	1356.78	2	3.6478e-05	123.95	54035000	2	17467000	2	18358000	1	3505000	1	4872800	1	5219500	1	4612300	n.a.	n.a.	n.a.	n.a.	n.a.
	458	APIYSHCFSQDK	P38328	P38328	ARC40	Actin-related protein 2/3 complex subunit 1	yes	yes	1	12	0	1394.63	2,3	6.9838e-130	272.1	1624800000	2	185980000	4	593590000	4	184860000	5	231900000	3	85044000	6	343410000	26	P38328_26	yes	yes	yes
	459	APLDAACLLGCGVTTGFGAALK	P32771	P32771	SFA1	S-(hydroxymethyl)glutathione dehydrogenase	yes	yes	2	22	0	2048.04	2	4.713e-07	94.176	194480000	2	33023000	2	56921000	2	15522000	2	53779000	2	14650000	2	20586000	175, 179	P32771_175_179	yes	yes	yes
	460	APLGSISSCTASQISQR	Q04003	Q04003	SAS4	Something about silencing protein 4	yes	yes	1	17	0	1704.85	2	1.1622e-19	159.64	8298900	2	6670600	1	0		0	1	1628300		0		0	422	Q04003_422	yes	no	no
	462	APNGQNFCR	P10962	P10962	MAK16	Protein MAK16	yes	yes	1	9	0	1005.45	2	0.0017866	88.177	47414000	1	6694500	1	14437000	1	5797000	1	8846400	1	2848300	1	8790900	28	P10962_28	yes	no	no
	463	APQSTLCATDR	Q12405	Q12405	LPX1	Peroxisomal membrane protein LPX1	yes	yes	1	11	0	1161.54	2	4.3304e-07	139.76	78171000	2	24072000	1	22201000	2	12616000	2	10521000	2	2719300	2	6042000	26	Q12405_26	yes	yes	yes
	464	APTPLEFDIYNNDHFHFVVAGASLR	P22515	P22515	UBA1	Ubiquitin-activating enzyme E1 1	yes	yes	0	25	0	2829.39	4	0.0017674	42.705	8436700		0		0		0		0		0	1	8436700	n.a.	n.a.	n.a.	n.a.	n.a.
	465	APVLGGNFGVWGGLFSTFDCAVK	P39515	P39515	TIM17	Mitochondrial import inner membrane translocase subunit TIM17	yes	yes	1	23	0	2341.16	2	2.6802e-07	88.627	394620		0		0		0	1	394620		0		0	77	P39515_77	yes	no	no
	466	APVVNVCTGR	P53868	P53868	ALG9	Alpha-1,2-mannosyltransferase ALG9	yes	yes	1	10	0	1014.53	2	0.0016965	86.344	34423000	1	8675200	1	10811000	2	10615000		0	1	682110	2	3639800	399	P53868_399	yes	no	no
	467	APYGGDLVVCAFSGSHQDAIK	P06208-2;P06208	P06208-2	LEU4	2-isopropylmalate synthase	yes	no	1	21	0	2134.02	2,3	1.8141e-25	154.56	8194100000	4	2060900000	4	2878600000	3	805120000	3	970120000	4	583930000	4	895460000	363	P06208_363	no	yes	yes
	468	APYGGDLVVCAFSGSHQDAIKK	P06208-2;P06208	P06208-2	LEU4	2-isopropylmalate synthase	yes	no	1	22	1	2262.11	3,4	4.87e-11	118.48	851850000	3	411980000	1	29823000	3	354530000	1	36426000	2	10468000	1	8628200	363	P06208_363	no	no	no
	469	AQALAVAIGSGYVYQTTFER	P06168	P06168	ILV5	Ketol-acid reductoisomerase, mitochondrial	yes	yes	0	20	0	2144.09	2	6.282e-107	250.38	71782000	2	18010000	2	10721000	1	6949100	1	16192000	1	0	2	19910000	n.a.	n.a.	n.a.	n.a.	n.a.
	470	AQCPIIER	P26783	P26783	RPS5	40S ribosomal protein S5	yes	yes	1	8	0	928.48	2	9.5723e-22	135.83	17985000000	2	5383000000	2	3612300000	2	4112000000	2	2314900000	2	1052500000	2	1509700000	87	P26783_87	no	yes	yes
	471	AQFIAATDAQALLGFK	P00931	P00931	TRP5	Tryptophan synthase	yes	yes	0	16	0	1663.89	2	9.1709e-14	158.17	32180000	2	15307000	1	5687200	2	7504800		0	1	3680600		0	n.a.	n.a.	n.a.	n.a.	n.a.
	472	AQHESSSPVLCTR	P40066	P40066	GLE2	Nucleoporin GLE2	yes	yes	1	13	0	1413.67	2,3	1.4653e-37	198.48	305680000	8	71440000	8	56809000	6	68054000	6	36966000	8	38803000	5	33609000	85	P40066_85	yes	yes	yes
	473	AQIDVAKQEGCFAVSHGCTGK	P22768	P22768	ARG1	Argininosuccinate synthase	yes	yes	2	21	1	2148.01	3	6.1147e-08	118.84	30595000		0		0	2	30595000		0		0		0	110, 117	P22768_110_117	no	no	no
	474	AQILLSIAAVNGVTSK	P38616	P38616	YGP1	Protein YGP1	yes	yes	0	16	0	1583.92	2	2.1157e-06	118.15	89707000		0		0		0	2	62457000	2	15170000	1	12081000	n.a.	n.a.	n.a.	n.a.	n.a.
	475	AQLDLVIEALNER	P32191	P32191	GUT2	Glycerol-3-phosphate dehydrogenase, mitochondrial	yes	yes	0	13	0	1482.8	2	6.3509e-05	112.24	33118000	2	17548000	1	7327600	1	2624500		0	1	5617500		0	n.a.	n.a.	n.a.	n.a.	n.a.
	476	AQNDQTNCYCQEINAR	Q04689	Q04689	AIM32	Altered inheritance of mitochondria protein 32	yes	yes	2	16	0	1869.77	2	1.4356e-11	138.01	2366500		0		0		0	2	2366500	1	0		0	38, 40	Q04689_38_40	yes	no	no
	477	AQQVCLFATDVVAR	P20448	P20448	HCA4	ATP-dependent RNA helicase HCA4	yes	yes	1	14	0	1519.78	2	7.693e-27	173.06	135700000	2	35816000	2	36930000	1	13822000	1	33018000	2	9195800	1	6917800	346	P20448_346	yes	yes	yes
	479	AQSLNPENVYPYIQLACLLYK	P38825	P38825	TOM71	Protein TOM71	yes	yes	1	21	0	2439.25	2	3.3449e-25	144.17	138760000	2	35702000	2	43595000	2	11761000	2	26065000	2	4693300	2	16940000	454	P38825_454	yes	yes	yes
	480	AQSVKPCILFFDEFDSIAPK	P24004	P24004	PEX1	Peroxisomal ATPase PEX1	yes	yes	1	20	1	2254.13	3	0.0020219	63.488	30540000		0		0	2	16600000		0		0	1	13939000	792	P24004_792	no	no	no
	482	AQVEHCSYSFWSSLYPK	Q05791	Q05791	CDC123	Cell division cycle protein 123	yes	yes	1	17	0	2030.92	3	0.001031	59.15	26188000		0		0		0		0	2	26188000		0	22	Q05791_22	yes	no	no
	483	AQWEAYDPCLLIK	P40363	P40363		S-formylglutathione hydrolase	yes	yes	1	13	0	1548.76	2	3.7906e-19	161.87	1202100000	2	424500000	2	375580000	2	85835000	2	244160000	2	71992000		0	219	P40363_219	yes	yes	yes
	484	AQYDSCDFVADVPPPK	P32527	P32527	ZUO1	Zuotin	yes	yes	1	16	0	1750.79	2	2.8194e-13	142.4	1038000000	2	235300000	2	272810000	2	178740000	2	226100000	2	60219000	2	64781000	167	P32527_167	no	no	no
	485	AQYDSCDFVADVPPPKK	P32527	P32527	ZUO1	Zuotin	yes	yes	1	17	1	1878.88	2,3	4.1431e-49	214.54	1511500000	4	446150000	4	585980000	4	242250000	2	50422000	2	44980000	3	141700000	167	P32527_167	no	yes	yes
	486	AQYNEIQGWDHLSLLPTFGAK	P06169	P06169	PDC1	Pyruvate decarboxylase isozyme 1	yes	yes	0	21	0	2387.19	2,3	9.1236e-07	96.016	198680000	1	5976900	1	146960000		0		0	1	45739000		0	n.a.	n.a.	n.a.	n.a.	n.a.
	487	ARDYVDVCIVGGGPAGLATAIK	Q08822	Q08822	CIR2	Probable electron transfer flavoprotein-ubiquinone oxidoreductase, mitochondrial	yes	yes	1	22	1	2145.13	3	2.7442e-11	133.92	84698000		0	1	27558000	2	57140000		0		0		0	66	Q08822_66	no	no	no
	488	ARFEELCADLFR	P10592;P09435;P10591;P22202	P10591	SSA2;SSA3;SSA1;SSA4	Heat shock protein SSA2;Heat shock protein SSA3;Heat shock protein SSA1;Heat shock protein SSA4	no	no	1	12	1	1468.71	2,3	2.7733e-05	124.42	28841000000	4	6959400000	5	9990700000	4	4255200000	4	3930000000	4	647390000	3	3058600000	303	P10591_303	no	no	no
	490	ARPILVESGCK	Q12246	Q12246	LCB4	Sphingoid long chain base kinase 4	yes	yes	1	11	1	1171.64	2,3	0.00050234	112.84	348890000	4	120800000	2	70108000	3	57776000	2	24952000	3	31793000	3	43462000	259	Q12246_259	yes	yes	yes
	491	ARPNNEGENNDYACNVEQASPVR	P29539	P29539	RIF1	Telomere length regulator protein RIF1	yes	yes	1	23	1	2546.12	3	6.2464e-06	94.564	4035000		0		0		0	1	1028900	2	3006100		0	1595	P29539_1595	yes	no	no
	492	ASCAFYPHGLGHMLGLDVHDVGGNPNYDDPDPMFR	P43590	P43590	YFR006W	Uncharacterized peptidase YFR006W	yes	yes	1	35	0	3813.68	4	2.0576e-11	67.744	17935000		0	1	17935000		0		0		0		0	403	P43590_403	yes	no	no
	493	ASCFNFLK	P40468	P40468	TAO3	Cell morphogenesis protein PAG1	yes	yes	1	8	0	928.448	2	0.0056156	77.318	79384000		0	2	64718000	1	8882400	1	5783600		0		0	1303	P40468_1303	yes	no	no
	494	ASCGPVFTSIIDECLQILR	P38787	P38787	PAN5	2-dehydropantoate 2-reductase	yes	yes	2	19	0	2064.04	2	9.9151e-22	148.41	98857000	2	21457000	2	26378000	2	9480800	2	19305000	2	4125600	2	18110000	249, 260	P38787_249_260	yes	yes	yes
	495	ASCLFCHHFR	P10964	P10964	RPA190	DNA-directed RNA polymerase I subunit RPA190	yes	yes	2	10	0	1219.54	2	5.0951e-11	123.21	24432000	2	11285000	1	6574700	1	2060000	3	1944800	1	0	2	2568300	102, 105	P10964_102_105	yes	yes	yes
	496	ASCPSCTQECETHMK	P53303	P53303	ZPR1	Zinc finger protein ZPR1	yes	yes	3	15	0	1653.63	3	0.0020331	50.897	1450900		0	1	1161100		0		0	1	289800		0	295, 298, 302	P53303_295_298_302	no	no	no
	497	ASCPSCTQECETHMKPVNIPHFK	P53303	P53303	ZPR1	Zinc finger protein ZPR1	yes	yes	3	23	1	2586.15	4	0.00019591	61.561	73504000	1	13900000	2	43285000	1	7662900	1	3785500		0	1	4871300	295, 298, 302	P53303_295_298_302	no	yes	yes
	499	ASCYHILEEISSLPK	P24813	P24813	CAD1	AP-1-like transcription activator YAP2	yes	yes	1	15	0	1688.84	3	0.00016969	77.372	21888000		0	1	8361700		0	1	7072500		0	2	6454000	356	P24813_356	yes	yes	yes
	500	ASDLVDTPSNNTAATADTTHLHEALDIVCSDFVK	P53114	P53114	NUT1	Mediator of RNA polymerase II transcription subunit 5	yes	yes	1	34	0	3570.68	3,4	0.0025249	40.753	14505000		0		0	1	11989000		0	1	2516200		0	86	P53114_86	yes	no	no
	501	ASDPCTIFTYLWSLK	P50113	P50113	LYS5	L-aminoadipate-semialdehyde dehydrogenase-phosphopantetheinyl transferase	yes	yes	1	15	0	1743.85	2	4.8817e-05	87.824	1372200	1	1372200		0		0		0		0		0	171	P50113_171	yes	no	no
	502	ASEVLFLSDNPLELDAAAGVGIATGLASR	P32626	P32626	UTR4	Enolase-phosphatase E1	yes	yes	0	29	0	2856.49	2	0.0051828	53.522	1225000		0		0		0		0		0	1	1225000	n.a.	n.a.	n.a.	n.a.	n.a.
	503	ASFAANFAAVANNLFK	P15891	P15891	ABP1	Actin-binding protein	yes	yes	0	16	0	1654.85	2	1.3855e-74	233.62	216960000	2	60220000	2	49216000	2	18716000	2	44655000	2	14540000	2	29614000	n.a.	n.a.	n.a.	n.a.	n.a.
	504	ASFACAFPLFGR	P38124	P38124	FLR1	Fluconazole resistance protein 1	yes	yes	1	12	0	1285.63	2	5.8067e-06	129.82	197240000		0		0		0	1	49168000	2	68613000	2	79461000	491	P38124_491	yes	yes	no
	505	ASGAFTGENSVDQIK	P00942	P00942	TPI1	Triosephosphate isomerase	yes	yes	0	15	0	1522.73	2	1.3144e-06	137.39	5462500		0		0		0		0		0	2	5462500	n.a.	n.a.	n.a.	n.a.	n.a.
	506	ASGCDDESGDNEYITLR	Q12158	Q12158	MCD1	Sister chromatid cohesion protein 1	yes	yes	1	17	0	1843.75	2	3.9438e-14	148.52	7320000	1	4258300	1	0	2	3061600		0		0		0	56	Q12158_56	yes	no	no
	507	ASGFCYINDVVLLIQR	Q12214	Q12214	HOS1	Histone deacetylase HOS1	yes	yes	1	16	0	1809.94	2	3.5336e-19	153.23	40545000	1	7292800	2	11809000	2	4568900	2	8901800		0	2	7972600	221	Q12214_221	yes	yes	yes
	509	ASGNYVIIIGHNPDENK	P0CX46;P0CX45	P0CX46	RPL2B;RPL2A	60S ribosomal protein L2-B;60S ribosomal protein L2-A	yes	no	0	17	0	1839.91	3	0.0042975	56.514	20377000		0		0		0		0	1	8780200	1	11597000	n.a.	n.a.	n.a.	n.a.	n.a.
	510	ASGQEFPVNLVTCFEGMEESGSLK	P43616	P43616	DUG1	Cys-Gly metallodipeptidase DUG1	yes	yes	1	24	0	2558.17	2,3	5.6809e-95	220.74	140710000	3	50259000	1	27620000	2	21601000	3	27429000	2	6605800	3	7194900	166	P43616_166	yes	yes	yes
	511	ASHCLEEGLGTTR	P34226	P34226	SKT5	Protein SKT5	yes	yes	1	13	0	1372.64	2,3	3.6519e-19	166.48	109800000	2	14913000	3	35678000	3	15572000	2	6429900	3	12395000	4	24815000	316	P34226_316	yes	yes	yes
	512	ASHPAINLMAGGTAGLFEALCCHPLDTIK	P33303	P33303	SFC1	Succinate/fumarate mitochondrial transporter	yes	yes	2	29	0	2950.45	3,4	2.7215e-25	109.23	876560000	3	191630000	2	348920000	3	79636000	2	155340000	4	66820000	2	34220000	27, 28	P33303_27_28	yes	yes	yes
	513	ASIAAPVPCSDLHSTK	P53918	P53918	ESBP6	Uncharacterized transporter ESBP6	yes	yes	1	16	0	1595.8	2,3	2.4559e-06	114.31	166350000	2	31879000	3	76185000	2	28337000	1	4984100	1	4244100	2	20718000	45	P53918_45	yes	no	no
	514	ASIHLHCPEGATPK	P36775	P36775	PIM1	Lon protease homolog, mitochondrial	yes	yes	1	14	0	1459.72	2,3	7.5155e-62	223.22	1599300000	4	374030000	4	388540000	4	295980000	4	190610000	4	166870000	4	183290000	1004	P36775_1004	yes	yes	yes
	515	ASLLLHVLVAHK	P19097	P19097	FAS2	Fatty acid synthase subunit alpha;Acyl carrier;3-oxoacyl-[acyl-carrier-protein] reductase;3-oxoacyl-[acyl-carrier-protein] synthase	yes	yes	0	12	0	1299.8	3	6.4141e-05	98.04	175150000	2	14892000	1	6809400	2	10134000	1	14094000	2	8603000	2	120620000	n.a.	n.a.	n.a.	n.a.	n.a.
	516	ASLLTIEINCFDLIK	P53959	P53959	COG6	Conserved oligomeric Golgi complex subunit 6	yes	yes	1	15	0	1691.92	2	7.7467e-61	209.39	75628000	2	16616000	2	18191000	2	6991600	2	14619000	2	4570400	2	14639000	662	P53959_662	yes	yes	yes
	517	ASLNDDSLHDLAALLNEDSGIAQR	Q12460	Q12460	NOP56	Nucleolar protein 56	yes	yes	0	24	0	2537.24	3	0.0051737	47.371	1535500		0		0		0		0		0	1	1535500	n.a.	n.a.	n.a.	n.a.	n.a.
	518	ASLNVGNVLPLGSVPEGTIVSNVEEKPGDR	P0CX46;P0CX45	P0CX46	RPL2B;RPL2A	60S ribosomal protein L2-B;60S ribosomal protein L2-A	yes	no	0	30	1	3046.59	3	0.0019473	70.449	42398000		0		0		0	1	14871000	2	11421000	2	16107000	n.a.	n.a.	n.a.	n.a.	n.a.
	519	ASLVPGTVLILLAGR	Q02326;P05739	Q02326	RPL6A;RPL6B	60S ribosomal protein L6-A;60S ribosomal protein L6-B	yes	no	0	15	0	1478.92	2	7.543e-27	180.11	354460000		0	1	63786000	2	40268000	1	64793000	2	53946000	2	131660000	n.a.	n.a.	n.a.	n.a.	n.a.
	520	ASNDPTLLLNHTCLR	P50107	P50107	GLO1	Lactoylglutathione lyase	yes	yes	1	15	0	1666.85	2,3	1.9176e-89	238.64	3870400000	3	593280000	2	56461000	4	836060000	4	893480000	5	826150000	4	665010000	27	P50107_27	yes	yes	yes
	521	ASNITAANSLPLANLPLAENILPEIITHR	P48415	P48415	SEC16	COPII coat assembly protein SEC16	yes	yes	0	29	0	3065.69	3	3.3994e-06	69.71	3552200	1	1350400		0		0		0	2	2201900		0	n.a.	n.a.	n.a.	n.a.	n.a.
	522	ASPYVSLACILMAISQFNS	Q8TGJ3	Q8TGJ3	KSH1	Protein kish	yes	yes	1	19	0	2013.99	2	2.8591e-10	117.18	2882600	1	579470	1	403850	2	848740	1	318460		0	2	732090	62	Q8TGJ3_62	yes	yes	yes
	524	ASSGINGACTETQR	P32614	P32614		Fumarate reductase	yes	yes	1	14	0	1393.63	2	6.3429e-19	165.78	145040000	2	25288000	2	32452000	3	25734000	3	36461000	1	5505600	2	19601000	54	P32614_54	yes	yes	yes
	525	ASTAKPPISEQDYDFQISCTK	Q06644	Q06644	PMT7	Probable dolichyl-phosphate-mannose--protein mannosyltransferase 7	yes	yes	1	21	1	2328.09	3	6.3248e-17	147.84	219550000		0		0		0	2	70339000	2	71185000	2	78030000	399	Q06644_399	yes	yes	yes
	526	ASTSNSGAGDLIGTLGCDMFK	P07285	P07285	TRP4	Anthranilate phosphoribosyltransferase	yes	yes	1	21	0	2043.92	2	4.1936e-16	131.98	126320000	2	32481000	2	46490000	2	21631000	2	21886000	1	1919800	1	1916500	159	P07285_159	yes	yes	yes
	527	ASTTDCQANSHCQCDSQGSR	P39967	P39967	UBP9	Ubiquitin carboxyl-terminal hydrolase 9	yes	yes	3	20	0	2097.79	3	1.9997e-10	98.077	2068100		0	2	2068100		0		0		0		0	316, 322, 324	P39967_316_322_324	yes	no	no
	528	ASVDNGLCDNSLQIGQTGK	Q12480	Q12480	AIM45	Probable electron transfer flavoprotein subunit alpha, mitochondrial	yes	yes	1	19	0	1918.91	2	1.5816e-106	251	377860000	2	95337000	2	114820000	2	56559000	2	77675000	1	4043000	2	29435000	267	Q12480_267	yes	yes	yes
	530	ASVPCVIFFDELDALVPR	Q07844	Q07844	RIX7	Ribosome biogenesis ATPase RIX7	yes	yes	1	18	0	1990.02	2	1.0391e-08	109.04	15781000	2	7279800	2	8500700		0		0		0		0	628	Q07844_628	yes	yes	yes
	531	ASYMEHAYDFYKPDFTSEYPYVDGHFSLTCYVK	P54839	P54839	ERG13	Hydroxymethylglutaryl-CoA synthase	yes	yes	1	33	1	3972.73	4	7.5957e-18	104.83	170920000	2	46135000	2	60897000	2	18647000	2	26797000	1	1875500	2	16564000	253	P54839_253	yes	yes	yes
	532	ASYVGDSSQVEDPGAVGLCEFLK	P54838	P54838	DAK1	Dihydroxyacetone kinase 1	yes	yes	1	23	0	2370.1	2	2.783e-78	208.89	259980000	2	59149000	2	66641000	2	36775000	2	62185000	2	17045000	2	18182000	574	P54838_574	yes	yes	yes
	533	ATCNLFQK	P48582	P48582	BRO1	Vacuolar-sorting protein BRO1	yes	yes	1	8	0	923.453	2	0.0038208	84.916	56761000	1	14909000	1	16106000	1	6877200	1	10728000		0	2	8141000	214	P48582_214	yes	no	no
	534	ATCSFEGCHSAVITINDDNIINLPEQVHSEFK	P32601	P32601	DSS4	Protein DSS4	yes	yes	2	32	0	3530.64	4	5.516e-06	51.463	62482000		0		0		0		0	2	29587000	2	32896000	6, 11	P32601_6_11	yes	yes	yes
	536	ATDNCSICYTNYLEDEYPLVVELPHCHHK	P38239	P38239		Uncharacterized RING finger protein YBR062C	yes	yes	3	29	0	3405.51	5	1.425e-06	48.961	96297000		0	1	45690000	1	23024000		0	1	27584000		0	109, 112, 130	P38239_109_112_130	yes	no	no
	537	ATEDFFVR	P01097	P01097	INH1	ATPase inhibitor, mitochondrial	yes	yes	0	8	0	983.471	2	0.0065357	80.165	2366700		0		0		0		0		0	1	2366700	n.a.	n.a.	n.a.	n.a.	n.a.
	538	ATERPNTGAYLHTNESGVYHCANCDR	P25566	P25566	MXR2	Peptide methionine sulfoxide reductase 2	yes	yes	2	26	1	2878.25	3,4	4.1788e-32	152.27	92188000	2	29356000	3	25290000	3	22957000	1	4593500	2	6547900	1	3443000	79, 82	P25566_79_82	yes	no	no
	539	ATGSALNIASLLLQGCYK	P15303	P15303	SEC23	Protein transport protein SEC23	yes	yes	1	18	0	1821.97	2,3	1.13e-214	320	3087200000	4	772010000	4	910850000	3	289100000	7	630500000	4	105750000	7	378990000	276	P15303_276	no	yes	yes
	540	ATGSALNIASLLLQGCYKNIPAR	P15303	P15303	SEC23	Protein transport protein SEC23	yes	yes	1	23	1	2373.28	3	0.00017725	77.037	14148000		0		0	2	14148000		0		0		0	276	P15303_276	no	no	no
	541	ATHESNSVSEITNACFEPGNQMVK	P09734	P09734	TUB3	Tubulin alpha-3 chain	yes	yes	1	24	0	2592.16	3	2.9356e-24	133.21	821390000	2	187380000	2	281040000	2	135650000	2	77071000	2	120370000	2	19875000	296	P09734_296	yes	yes	yes
	542	ATHILDFGPGGASGLGVLTHR	P07149	P07149	FAS1	Fatty acid synthase subunit beta;3-hydroxyacyl-[acyl-carrier-protein] dehydratase;Enoyl-[acyl-carrier-protein] reductase [NADH];[Acyl-carrier-protein] acetyltransferase;[Acyl-carrier-protein] malonyltransferase;S-acyl fatty acid synthase thioesterase	yes	yes	0	21	0	2075.09	4	0.00021279	72.433	93754000	1	9538800	2	53110000	1	8447600		0	2	6632300	2	16025000	n.a.	n.a.	n.a.	n.a.	n.a.
	543	ATICLIDNLDTLK	P53009	P53009	SCY1	Protein kinase-like protein SCY1	yes	yes	1	13	0	1431.76	2	7.2067e-05	117.7	7136700		0		0	1	7136700		0		0		0	434	P53009_434	yes	no	no
	544	ATINDIICMQNANLHNLPENYMMK	P07347	P07347	ARD1	N-terminal acetyltransferase A complex catalytic subunit ARD1	yes	yes	1	24	0	2790.3	3	2.465e-13	102.98	347530000	2	70907000	1	120720000	2	108440000	2	24079000	2	23383000		0	15	P07347_15	yes	yes	yes
	545	ATINECANSMASEGLR	P13586	P13586	PMR1	Calcium-transporting ATPase 1	yes	yes	1	16	0	1665.75	2	4.5135e-106	254.72	73736000	2	22701000	2	31212000	2	11963000	2	6120100	2	1740200		0	536	P13586_536	yes	yes	yes
	546	ATLDFCSTLGNK	P43556	P43556	RGD2	Rho-GTPase-activating protein RGD2	yes	yes	1	12	0	1268.61	2	0.00014823	93.345	27189000		0		0	1	10307000	1	16882000		0		0	412	P43556_412	yes	no	no
	547	ATLEFAIICLK	P53615	P53615	NCE103	Carbonic anhydrase	yes	yes	1	11	0	1220.68	2	8.9366e-21	167.09	1272000000	2	287830000	2	264750000	2	104400000	2	353760000	2	91541000	2	169720000	101	P53615_101	yes	yes	yes
	548	ATLNICFPYTGR	P35196	P35196	RER2	Dehydrodolichyl diphosphate synthase RER2	yes	yes	1	12	0	1354.67	2	2.5718e-20	166.48	203680000	1	45522000	2	100080000		0	2	58086000		0		0	159	P35196_159	yes	yes	yes
	549	ATLSTLFQELNVPK	P17695	P17695	GRX2	Glutaredoxin-2, mitochondrial	yes	yes	0	14	0	1559.86	2	3.7713e-05	115.04	21872000	2	13849000		0		0		0		0	2	8022800	n.a.	n.a.	n.a.	n.a.	n.a.
	550	ATMNCKLPNSNVNIEFATR	P04840	P04840	POR1	Mitochondrial outer membrane protein porin 1	yes	yes	1	19	1	2122.03	2,3,4	3.8874e-29	188.9	1331000000		0		0	7	1331000000		0		0		0	210	P04840_210	yes	yes	no
	551	ATNIAHVCGLQDK	P38972	P38972	ADE6	Phosphoribosylformylglycinamidine synthase	yes	yes	1	13	0	1368.68	2,3	9.9485e-108	256.13	1803300000	3	527280000	2	201740000	3	202790000	3	234490000	4	424740000	3	212280000	124	P38972_124	no	yes	yes
	552	ATNIAHVCGLQDKVQR	P38972	P38972	ADE6	Phosphoribosylformylglycinamidine synthase	yes	yes	1	16	1	1751.91	3	0.00091816	82.578	12602000		0		0	2	12602000		0		0		0	124	P38972_124	no	no	no
	553	ATNLEAISIDCNVSTR	P53920	P53920	NMA111	Pro-apoptotic serine protease NMA111	yes	yes	1	16	0	1705.83	2	3.2888e-48	203.52	179540000	2	43324000	2	47940000	2	24854000	2	40485000	2	9012600	2	13925000	696	P53920_696	yes	yes	yes
	558	ATSNICTAQALLANVASSYCVYHGPK	P49095	P49095	GCV2	Glycine dehydrogenase [decarboxylating], mitochondrial	yes	yes	2	26	0	2681.29	3	2.3323e-17	106.73	101980000	2	25743000	2	26620000	2	9556000	2	20799000	2	9131200	2	10132000	400, 414	P49095_400_414	yes	yes	no
	559	ATVDECVLADFDPAK	P25491	P25491	YDJ1	Mitochondrial protein import protein MAS5	yes	yes	1	15	0	1592.74	2	4.5475e-06	125.47	179170000	1	59128000		0	2	93498000		0	1	9037300	1	17512000	370	P25491_370	no	no	no
	560	ATVDEFPLCVHLVSNELEQLSSEALEAAR	P41805	P41805	RPL10	60S ribosomal protein L10	yes	yes	1	29	0	3169.56	3,4	2.9955e-62	164.83	12219000000	6	4384800000	4	1677400000	5	1080800000	3	2502200000	2	216390000	5	2357900000	49	P41805_49	no	yes	yes
	563	ATYAGFLLADPKIQEPVFLVEIQCPEQAVGGIYSVLNK	P32324	P32324	EFT1	Elongation factor 2	yes	yes	1	38	1	4120.16	3	1.504e-18	105.96	8181500		0		0	2	8181500		0		0		0	735	P32324_735	no	no	no
	564	AVAAIFANIATTIPLIAK	P51534	P51534	SHE4	SWI5-dependent HO expression protein 4	yes	yes	0	18	0	1797.08	2	3.9417e-05	99.663	8946700		0		0		0	2	3395100	2	1621800	2	3929800	n.a.	n.a.	n.a.	n.a.	n.a.
	565	AVAALENAQYGLAFSSGSATTATILQSLPQGSHAVSIGDVYGGTHR	P31373	P31373	CYS3	Cystathionine gamma-lyase	yes	yes	0	46	0	4573.28	4	3.2441e-07	42.462	17794000		0		0		0		0	1	17794000		0	n.a.	n.a.	n.a.	n.a.	n.a.
	566	AVAATIGANFIFSPASGIVDK	P53549	P53549	RPT4	26S protease subunit RPT4	yes	yes	0	21	0	2048.09	2	9.8844e-20	140.47	12673000		0		0		0	1	7793200		0	2	4879900	n.a.	n.a.	n.a.	n.a.	n.a.
	567	AVAHHTDCKFIR	Q01939	Q01939	RPT6	26S protease regulatory subunit 8 homolog	yes	yes	1	12	1	1396.7	2,3	7.1516e-05	122.33	2042200		0		0	2	2042200		0		0		0	208	Q01939_208	yes	no	no
	568	AVAITPCLILVLVAGR	P38778	P38778	SMF2	Manganese transporter SMF2	yes	yes	1	16	0	1607.98	2	2.3451e-07	128.22	9766200	2	2646800	2	3161400	1	519770	2	1581800		0	2	1856400	414	P38778_414	yes	yes	yes
	570	AVAQLNHCNSFQFAK	P32891	P32891	DLD1	D-lactate dehydrogenase [cytochrome] 1, mitochondrial	yes	yes	1	15	0	1676.81	2,3	3.9186e-106	252.2	4715500000	4	1565900000	4	1909200000	3	277190000	4	470960000	2	23647000	3	468520000	417	P32891_417	yes	yes	yes
	571	AVCDSLTEEGEIIWELGSLQER	P07244	P07244	ADE5,7	Bifunctional purine biosynthetic protein ADE5,7;Phosphoribosylamine--glycine ligase;Phosphoribosylformylglycinamidine cyclo-ligase	yes	yes	1	22	0	2476.18	2	1.6492e-15	110.98	11796000	2	4952800	2	3023700		0	2	3387900	1	431370		0	767	P07244_767	no	no	no
	572	AVCDSLTEEGEIIWELGSLQERPK	P07244	P07244	ADE5,7	Bifunctional purine biosynthetic protein ADE5,7;Phosphoribosylamine--glycine ligase;Phosphoribosylformylglycinamidine cyclo-ligase	yes	yes	1	24	1	2701.33	3	0.0019516	60.454	289290000	2	96793000	1	37651000	1	5824200	2	73714000	2	75304000		0	767	P07244_767	no	no	no
	573	AVCGFAVK	P43619	P43619	BNA6	Nicotinate-nucleotide pyrophosphorylase [carboxylating]	yes	yes	1	8	0	793.416	2	0.010183	69.998	305670000	1	133540000		0		0	2	79364000	2	20689000	2	72074000	197	P43619_197	yes	no	no
	574	AVCIAPGVVDTQMQK	P40580	P40580	IRC24	Benzil reductase ((S)-benzoin forming) IRC24	yes	yes	1	15	0	1558.78	2	3.6163e-09	143.56	210530000	2	66366000	2	83018000	1	20633000	2	26820000	2	10814000	1	2877700	184	P40580_184	no	yes	yes
	575	AVCIAPGVVDTQMQKDIR	P40580	P40580	IRC24	Benzil reductase ((S)-benzoin forming) IRC24	yes	yes	1	18	1	1943	3	0.0032148	66.387	15405000		0		0	2	15405000		0		0		0	184	P40580_184	no	no	no
	576	AVCMLSNTTSIAEAWK	P09733	P09733	TUB1	Tubulin alpha-1 chain	yes	yes	1	16	0	1723.83	2	5.989e-06	99.747	44625000		0		0		0	2	37119000	1	7505900		0	377	P09733_377	yes	no	no
	577	AVCTGCFHDGFNEVDIEILNQLGIK	P38850	P38850	RTT107	Regulator of Ty1 transposition protein 107	yes	yes	2	25	0	2734.31	3	2.0276e-23	114.87	99588000	2	21006000	2	26929000	2	10000000	2	15732000	2	7459800	2	18461000	841, 844	P38850_841_844	yes	yes	yes
	578	AVDALVPIGR	P07251	P07251	ATP1	ATP synthase subunit alpha, mitochondrial	yes	yes	0	10	0	1009.59	2	0.0073709	74.533	2280400		0		0		0		0		0	1	2280400	n.a.	n.a.	n.a.	n.a.	n.a.
	579	AVDDFLLSLDGTANK	P00925	P00925	ENO2	Enolase 2	yes	yes	0	15	0	1577.79	2	2.2661e-19	172.09	29986000	1	5044200		0		0		0		0	3	24942000	n.a.	n.a.	n.a.	n.a.	n.a.
	581	AVDNIPVGPNFDDEEDEGEDLCNCEFSLAYGAK	P16521	P16521	YEF3	Elongation factor 3A	yes	yes	2	33	0	3574.5	3	1.5809e-11	67.367	114300000		0		0	1	12419000	2	35990000	2	27169000	2	38724000	432, 434	P16521_432_434	yes	yes	yes
	582	AVDNQVYVMLCSPAR	P49954	P49954	NIT3	Probable hydrolase NIT3	yes	yes	1	15	0	1664.8	2	1.8861e-08	131.61	143150000	1	56411000	1	63497000		0	1	23244000		0		0	222	P49954_222	yes	no	no
	583	AVFGFNDSDCIGK	Q12109	Q12109	WRS1	Tryptophan--tRNA ligase, cytoplasmic	yes	yes	1	13	0	1371.61	2	1.6429e-62	226.42	1422600000	2	426240000	2	504530000	2	185110000	1	195620000	2	61166000	1	49918000	220	Q12109_220	yes	yes	yes
	584	AVGIDLGTTYSCVAHFANDR	P10591;P22202	P10591	SSA1;SSA4	Heat shock protein SSA1;Heat shock protein SSA4	yes	no	1	20	0	2108.99	2,3	6.108e-39	180.39	100390000000	6	27759000000	3	2163200000	8	16629000000	7	19577000000	16	18055000000	7	16207000000	15	P10591_15	no	yes	yes
	585	AVGIDLGTTYSCVAHFANDRVDIIANDQGNR	P10591	P10591	SSA1	Heat shock protein SSA1	yes	yes	1	31	1	3304.59	3	4.6784e-57	166.6	1351300000	2	216610000	2	359400000	2	298580000	2	146230000	1	100880000	2	229650000	15	P10591_15	no	no	no
	586	AVGIDLGTTYSCVAHFSNDR	P10592;P09435	P10592	SSA2;SSA3	Heat shock protein SSA2;Heat shock protein SSA3	yes	no	1	20	0	2124.99	2,3	1.2406e-106	240.34	24149000000	4	4611400000	6	5924300000	7	2381400000	7	4423700000	6	3978400000	6	2829500000	15	P10592_15	no	yes	yes
	587	AVGIDLGTTYSCVAHFSNDRVDIIANDQGNR	P10592	P10592	SSA2	Heat shock protein SSA2	yes	yes	1	31	1	3320.58	3	2.8252e-35	147.11	457310000	2	67067000	2	123270000	2	75496000	2	56517000	2	71211000	2	63753000	15	P10592_15	no	no	no
	588	AVHDCCLQTIQDSFTADAK	P38315	P38315	YBP1	YAP1-binding protein 1	yes	yes	2	19	0	2064.92	3	0.00024228	63.998	57350000		0		0		0	1	35650000		0	2	21700000	594, 595	P38315_594_595	yes	no	no
	589	AVHPETNGEGPIMCSYDVDGVDPLYIPATGTPVR	P00812	P00812	CAR1	Arginase	yes	yes	1	34	0	3569.68	3,4	7.7479e-18	95.152	1296000000	1	182360000	2	418640000	2	170950000	3	314670000	3	99802000	3	109610000	253	P00812_253	yes	yes	yes
	591	AVIIASQGVLSPAFNALLFLSDPESGK	Q08412	Q08412	CUE5	Ubiquitin-binding protein CUE5	yes	yes	0	27	0	2743.48	2	1.4759e-32	137.4	6286700		0		0		0	1	2924400		0	2	3362200	n.a.	n.a.	n.a.	n.a.	n.a.
	592	AVILPTAGFTLGVGAFVK	P38172	P38172		Uncharacterized protein YBL095W, mitochondrial	yes	yes	0	18	0	1760.02	2	5.3425e-29	181.51	15794000		0		0		0	2	6878900	1	2214100	2	6701200	n.a.	n.a.	n.a.	n.a.	n.a.
	593	AVIQAVDQICDDFEVTPEK	P17709	P17709	GLK1	Glucokinase-1	yes	yes	1	19	0	2119.01	2	3.9472e-106	240.13	2567600000	2	730940000	3	703260000	2	398180000	2	529130000	2	102220000	2	103880000	22	P17709_22	yes	yes	yes
	594	AVKEELQEIHAFSCK	P53082	P53082	FRA2	Fe repressor of activation 2	yes	yes	1	15	1	1730.87	3	0.00071739	84.173	111260000	1	17833000	2	79758000	1	13671000		0		0		0	107	P53082_107	no	no	no
	596	AVLEFTPETPSPLIGILENK	P16861	P16861	PFK1	6-phosphofructokinase subunit alpha	yes	yes	0	20	0	2167.18	2	2.1434e-16	138.75	9150700		0	1	4465100	2	3073300	1	1612400		0		0	n.a.	n.a.	n.a.	n.a.	n.a.
	597	AVLPISEETDKDTNPIGVAVDVVTSGTILEPCSGVDTIER	P40477	P40477	NUP159	Nucleoporin NUP159	yes	yes	1	40	1	4139.08	3,4	1.1768e-05	66.031	27625000	1	12649000	1	11633000		0	1	1436200	1	667660	1	1238600	353	P40477_353	yes	no	no
	598	AVLTSCSLR	P19541	P19541	RDS2	Regulator of drug sensitivity 2	yes	yes	1	9	0	948.506	2	0.0034996	80.231	4862100		0		0		0	1	2277100		0	1	2585000	408	P19541_408	yes	no	no
	599	AVLYDLLAHCIPANIILK	P38251	P38251	RFC5	Replication factor C subunit 5	yes	yes	1	18	0	1979.13	2,3	5.0055e-05	82.483	540620000	2	159110000	3	223510000	1	20737000	2	61244000	2	10690000	2	65321000	293	P38251_293	yes	yes	yes
	601	AVNELPTKPSTDELLELYALYK	P31787	P31787	ACB1	Acyl-CoA-binding protein	yes	yes	0	22	1	2506.32	2,3	4.0885e-11	127.59	556790000	3	113520000	2	149080000	3	122180000	2	61448000	2	40679000	2	69893000	n.a.	n.a.	n.a.	n.a.	n.a.
	602	AVNNTDNCYLGK	P38334	P38334	TRS20	Trafficking protein particle complex subunit 20	yes	yes	1	12	0	1310.59	2	0.00018971	89.663	3127000		0		0		0	1	3127000		0		0	87	P38334_87	yes	no	no
	603	AVQCIPENDELKDILISDFLIHK	P32917	P32917	STE5	Protein STE5	yes	yes	1	23	1	2652.38	4	0.00036453	64.538	73822000		0	2	50935000	2	14139000		0		0	1	8748400	239	P32917_239	yes	yes	yes
	605	AVQNIILGIYYNSGEVCCAGSR	P46367	P46367	ALD4	Potassium-activated aldehyde dehydrogenase, mitochondrial	yes	yes	2	22	0	2329.12	2,3	3.2624e-64	192.22	918440000	6	271020000	3	252790000	4	184030000	1	53811000	3	79078000	2	77709000	324, 325	P46367_324_325	no	yes	yes
	606	AVQYLHEIK	P32324	P32324	EFT1	Elongation factor 2	yes	yes	0	9	0	1099.6	2	0.0071383	70.908	1780400		0		0		0		0		0	1	1780400	n.a.	n.a.	n.a.	n.a.	n.a.
	607	AVSISYSALGSIK	Q04894	Q04894	ADH6	NADP-dependent alcohol dehydrogenase 6	yes	yes	0	13	0	1294.71	2	7.7785e-13	160.18	76178000		0	1	15621000		0		0	1	5882700	2	54674000	n.a.	n.a.	n.a.	n.a.	n.a.
	609	AVTCLDYVENFDSPMQSALIASSLDGHVK	Q04305	Q04305	UTP15	U3 small nucleolar RNA-associated protein 15	yes	yes	1	29	0	3109.47	3	2.6726e-25	111.27	160770000	2	36248000	2	47136000	2	15939000	2	29536000	2	21130000	2	10782000	257	Q04305_257	yes	yes	yes
	611	AVVEACGLKR	P32386	P32386	YBT1	ATP-dependent bile acid permease	yes	yes	1	10	1	1044.58	2	0.0019732	111.46	2573900		0		0	2	2573900		0		0		0	811	P32386_811	yes	no	no
	612	AVVESVGAEVDEAR	P02400	P02400	RPP2B	60S acidic ribosomal protein P2-beta	yes	yes	0	14	0	1429.7	2	0.00013121	98.943	6985000		0		0		0		0		0	2	6985000	n.a.	n.a.	n.a.	n.a.	n.a.
	613	AVVLDKDNCIAFPHDDK	P38812	P38812	GEP4	Phosphatidylglycerophosphatase GEP4, mitochondrial	yes	yes	1	17	1	1898.92	3	0.0025608	68.481	16325000		0	1	10368000	1	5956200		0		0		0	49	P38812_49	no	no	no
	614	AVYAGENFHHGDKL	P00925	P00925	ENO2	Enolase 2	yes	yes	0	14	1	1556.74	2	6.4995e-06	148.85	25541000	2	5741100	2	6755800	2	3395800	1	917650	2	3798300	2	4932000	n.a.	n.a.	n.a.	n.a.	n.a.
	615	AVYHVALR	P12709	P12709	PGI1	Glucose-6-phosphate isomerase	yes	yes	0	8	0	927.529	2	0.0050373	85.359	4156400		0		0		0		0	1	980760	1	3175700	n.a.	n.a.	n.a.	n.a.	n.a.
	616	AVYSNVLCEK	P09880	P09880	TRL1	tRNA ligase	yes	yes	1	10	0	1124.55	2	1.0429e-12	155.53	136890000	2	47439000	2	46584000	2	20836000	2	13362000	2	2726000	1	5946100	796	P09880_796	yes	yes	yes
	617	AWCELSYLK	Q04311	Q04311	VMS1	Protein VMS1	yes	yes	1	9	0	1111.54	2	0.0092852	63.216	8763400		0		0		0		0	1	8763400		0	387	Q04311_387	yes	no	no
	618	AWCVAER	Q02516	Q02516	HAP5	Transcriptional activator HAP5	yes	yes	1	7	0	833.385	2	0.0021437	89.369	19499000	1	14128000		0		0	1	5370500		0		0	203	Q02516_203	yes	no	no
	619	AWDNLYGEECGQK	P15565-2;P15565	P15565-2	TRM1	tRNA (guanine(26)-N(2))-dimethyltransferase, mitochondrial	yes	no	1	13	0	1511.64	2	2.3189e-91	248.67	48534000	2	21707000	2	9434300		0	2	14235000	2	3157900		0	88	P15565_88	yes	yes	yes
	620	AWEVDTCR	P53622	P53622	COP1	Coatomer subunit alpha	yes	yes	1	8	0	978.423	2	0.000478	104.06	333140000	2	151280000	2	129640000		0	2	43585000	1	8645300		0	249	P53622_249	yes	yes	yes
	621	AWLQLCK	P17065	P17065	SEC2	Rab guanine nucleotide exchange factor SEC2	yes	yes	1	7	0	860.458	2	0.0018901	96.048	49521000	1	49521000		0		0		0		0		0	483	P17065_483	yes	no	no
	622	AWNLNQFQIEADFIGHNSNINTLTASPDGTLIASAGK	P38011	P38011	ASC1	Guanine nucleotide-binding protein subunit beta-like protein	yes	yes	0	37	0	3927.94	3	6.3626e-12	78.083	51698000	2	18179000	1	3902700		0	2	11664000	2	17951000		0	n.a.	n.a.	n.a.	n.a.	n.a.
	624	AWVSVSECQLDGSLTLLK	P53731	P53731	ARC35	Actin-related protein 2/3 complex subunit 2	yes	yes	1	18	0	1948	2	1.8648e-89	229.02	61625000	2	16708000	1	11172000		0	2	25067000	2	8677500		0	69	P53731_69	yes	yes	yes
	625	AYANASGCVAR	P40069	P40069	KAP123	Importin subunit beta-4	yes	yes	1	11	0	1081.5	2	8.6209e-21	170.89	684440000	2	172960000	1	201620000	2	151480000	2	104800000	1	52406000	1	1170100	984	P40069_984	yes	yes	yes
	626	AYCCATGNDQK	Q08023	Q08023	FMP25	Protein FMP25, mitochondrial	yes	yes	2	11	0	1172.46	2	1.2076e-14	158.08	2377500	1	1113800		0	1	0	1	1263700		0		0	318, 319	Q08023_318_319	yes	no	no
	627	AYCDDTPTEK	P46655	P46655	GUS1	Glutamate--tRNA ligase, cytoplasmic	yes	yes	1	10	0	1141.46	2	1.1327e-16	159.34	491110000	1	112500000	1	110890000	1	114560000	1	87275000	1	24932000	1	40949000	295	P46655_295	no	yes	yes
	628	AYENAIEFHEK	P40508	P40508	YIL077C	Uncharacterized protein YIL077C	yes	yes	0	11	0	1349.63	2	0.0071404	68.132	72060000	1	62678000		0		0		0	1	9382400		0	n.a.	n.a.	n.a.	n.a.	n.a.
	629	AYFSCTSAHTCTGDGNAMVSR	Q00711;P47052	Q00711	SDH1	Succinate dehydrogenase [ubiquinone] flavoprotein subunit, mitochondrial;Succinate dehydrogenase [ubiquinone] flavoprotein subunit 2, mitochondrial	no	no	2	21	0	2177.89	2,3	2.5535e-32	159.18	1272200000	3	317800000	4	478160000	4	221730000	4	114670000	4	106270000	2	33522000	257, 263	Q00711_257_263	yes	yes	yes
	630	AYHCPFFDNSISQELR	P38704	P38704	STP2	Transcription factor STP2	yes	yes	1	16	0	1925.87	3	0.00011816	76.156	64862000	1	19621000	1	23033000		0		0		0	2	22209000	234	P38704_234	yes	yes	yes
	631	AYHDIFTITLVTCR	Q00955	Q00955	ACC1	Acetyl-CoA carboxylase;Biotin carboxylase	yes	yes	1	14	0	1651.84	2,3	2.0188e-27	179.46	1335300000	4	283560000	3	391930000	2	164540000	3	221500000	2	60482000	4	213320000	1730	Q00955_1730	yes	yes	yes
	633	AYIDSVINTCK	P47083	P47083	MPP10	U3 small nucleolar RNA-associated protein MPP10	yes	yes	1	11	0	1225.6	2	1.0389e-06	134.75	375380000	2	123720000	2	105840000	2	70406000	1	33520000	2	14625000	2	27267000	38	P47083_38	yes	yes	yes
	634	AYLLNICK	P39078	P39078	CCT4	T-complex protein 1 subunit delta	yes	yes	1	8	0	936.51	2	2.5355e-24	163.34	2792900000	2	846340000	2	905140000	2	533000000	2	354060000	2	49238000	1	105110000	275	P39078_275	yes	yes	yes
	635	AYLVSCTNSR	P49367	P49367	LYS4	Homoaconitase, mitochondrial	yes	yes	1	10	0	1112.53	2	1.5902e-11	146.11	106460000	2	28736000	2	31996000	2	18427000	2	15299000	2	3556200	2	8442800	340	P49367_340	yes	yes	yes
	636	AYPFGNICSFLSPLDHWYR	P53154	P53154	GUP1	Glycerol uptake protein 1	yes	yes	1	19	0	2285.07	2	0.010444	45.342	5412300	1	5412300		0		0		0		0		0	198	P53154_198	yes	no	no
	637	AYTEKDDLITCLTGEVIFPPR	Q12408	Q12408	NPC2	Phosphatidylglycerol/phosphatidylinositol transfer protein	yes	yes	1	21	1	2380.2	3	0.0012757	65.924	29046000	1	7125900	1	9141400		0	1	5641400		0	2	7137800	163	Q12408_163	no	yes	yes
	638	AYTIGENFCHAETR	Q06685	Q06685	VIP1	Inositol hexakisphosphate and diphosphoinositol-pentakisphosphate kinase	yes	yes	1	14	0	1610.71	2,3	2.3832e-48	201.06	782270000	4	296200000	3	158170000	3	76456000	2	56936000	2	28602000	3	165900000	423	Q06685_423	yes	yes	yes
	639	AYVCHCTAEEIK	P13188	P13188	GLN4	Glutamine--tRNA ligase	yes	yes	2	12	0	1365.61	2,3	2.5401e-20	160.67	174440000	2	23262000	2	30273000	2	15522000	2	16809000	3	37580000	3	50991000	346, 348	P13188_346_348	no	no	no
	640	AYVCHCTAEEIKR	P13188	P13188	GLN4	Glutamine--tRNA ligase	yes	yes	2	13	1	1521.71	2,3	5.3103e-38	204.32	577490000	4	190040000	3	163530000	3	49519000	4	71757000	4	60318000	3	42323000	346, 348	P13188_346_348	no	yes	yes
	642	CAADDLDATVVQLTVLTEK	P53912	P53912		Uncharacterized protein YNL134C	yes	yes	1	19	0	2004.01	2,3	4.5957e-144	269.34	6074100000	6	1733100000	5	1297500000	5	687520000	7	1453200000	7	311430000	7	591370000	262	P53912_262	yes	yes	yes
	643	CAADKQDATIVELK	P54007	P54007		Uncharacterized protein YLR460C	yes	yes	1	14	1	1503.76	2,3	6.8683e-90	261.17	12058000		0		0		0	2	6300500	2	1337900	2	4419500	262	P54007_262	yes	yes	yes
	644	CAALITGHNR	P47143	P47143	ADO1	Adenosine kinase	yes	yes	1	10	0	1054.53	2	8.7452e-55	210.6	959110000	1	2348100	2	779300000	1	1800700	1	472260	2	173950000	1	1241700	121	P47143_121	yes	yes	yes
	645	CAASNASNVAPSEEENKK	P38073	P38073	EDS1	Transcriptional regulatory protein EDS1	yes	yes	1	18	1	1847.83	2,3	9.0091e-61	219.85	23036000	4	7856300	3	3471300	4	6067700	2	1812200	2	1462600	3	2365700	876	P38073_876	yes	yes	yes
	646	CAAYAISWLNYITQNNLENAR	P25369	P25369	LSB5	LAS seventeen-binding protein 5	yes	yes	1	21	0	2427.16	2	1.2327e-41	175.56	5263600		0	2	5263600		0		0		0		0	124	P25369_124	yes	no	no
	648	CAEGIFVVK	P19659	P19659	GAL11	Mediator of RNA polymerase II transcription subunit 15	yes	yes	1	9	0	964.505	2	0.0056173	73.233	25091000		0		0		0	1	9690600		0	2	15401000	591	P19659_591	yes	no	no
	649	CAELCQIYFK	P40462	P40462	TMA108	Protein TMA108	yes	yes	2	10	0	1216.56	2	1.5886e-11	137.95	31092000		0		0		0	2	31092000		0		0	716, 720	P40462_716_720	yes	no	no
	650	CAEVQVQGPHGQSIIDHLNK	Q04600	Q04600	TMA64	Translation machinery-associated protein 64	yes	yes	1	20	0	2172.07	3	2.3471e-05	83.964	162510000	2	38772000	2	52160000	2	19158000	2	13072000	2	13685000	2	25659000	526	Q04600_526	yes	yes	yes
	651	CAFITK	Q08925	Q08925	MRN1	RNA-binding protein MRN1	yes	yes	1	6	0	681.352	2	0.0052705	84.359	150480000	1	36164000	1	42983000	2	32735000	1	16847000	1	4142000	1	17612000	371	Q08925_371	yes	no	no
	652	CAGGNNAGHTIVVDGVK	P80210	P80210	ADE12	Adenylosuccinate synthetase	yes	yes	1	17	0	1610.78	2,3	7.0054e-106	252.37	1443500000	3	470810000	2	182030000	3	170720000	3	172370000	4	245780000	5	201790000	32	P80210_32	yes	yes	yes
	653	CAGHAPLVTAASR	P53185	P53185	YGL036W	Uncharacterized protein YGL036W	yes	yes	1	13	0	1252.63	2,3	4.0185e-05	109.6	41616000	2	7805800	3	11982000	2	4965200	3	5479500	3	5899100	3	5484800	4	P53185_4	yes	yes	yes
	654	CAGNLHSEVLCSNK	P15436	P15436	POL3	DNA polymerase delta catalytic subunit	yes	yes	2	14	0	1473.67	2,3	2.9941e-119	230.69	100720000	2	20512000	3	23293000	3	15128000	4	18109000	4	15764000	3	7911500	1059, 1069	P15436_1059_1069	yes	yes	yes
	655	CAGYDELYGYK	P47008	P47008	SFH5	Phosphatidylinositol transfer protein SFH5	yes	yes	1	11	0	1280.54	2	0.00013325	97.163	906050000	1	126290000	2	326100000	2	163360000	2	142120000	2	26874000	2	121300000	27	P47008_27	yes	yes	yes
	656	CAHPDYQALLTDYLDR	P32316	P32316	ACH1	Acetyl-CoA hydrolase	yes	yes	1	16	0	1892.87	2,3	2.1432e-74	218.28	26940000000	7	5625400000	6	6816000000	7	3443700000	8	4959300000	8	2417500000	9	3678400000	469	P32316_469	yes	yes	yes
	657	CAHYLR	Q12298	Q12298		Uncharacterized ABC transporter ATP-binding protein YDR061W	yes	yes	1	6	0	761.364	2	0.0054126	82.141	18303000	1	1616800		0	1	5378500	1	2439600	1	5057600	1	3810900	520	Q12298_520	yes	yes	yes
	659	CAIFTTGFNK	P32335	P32335	MSS51	Protein MSS51, mitochondrial	yes	yes	1	10	0	1100.53	2	0.0015136	85.533	856810000	2	301990000	1	205000000	2	123420000	1	136920000		0	2	89482000	362	P32335_362	yes	no	no
	660	CAIFYLALK	P47104	P47104	RAV1	Regulator of V-ATPase in vacuolar membrane protein 1	yes	yes	1	9	0	1040.57	2	0.002726	81.296	28163000	1	5210400	1	10533000		0	1	5216500		0	2	7203000	969	P47104_969	yes	no	no
	661	CAIYLQQLFLK	P38149	P38149	DUG2	Probable di- and tripeptidase DUG2	yes	yes	1	11	0	1338.74	2	1.13e-06	131.52	19429000	1	19429000		0		0		0		0		0	465	P38149_465	yes	no	no
	662	CALDETAMQIILPPLIEK	P38217	P38217	KAP104	Importin subunit beta-2	yes	yes	1	18	0	1997.06	2	4.1886e-63	159.26	86671000	2	27665000	2	31991000	3	15652000	2	11363000		0		0	577	P38217_577	yes	yes	yes
	664	CALDYLDSPLCQQR	P38631	P38631	FKS1	1,3-beta-glucan synthase component FKS1	yes	yes	2	14	0	1623.74	2	8.1526e-37	182.37	88463000	2	36948000	2	25375000		0	1	17468000		0	1	8672500	331, 341	P38631_331_341	yes	yes	no
	665	CALTAAHSHLFGQLK	P25037	P25037	UBP1	Ubiquitin carboxyl-terminal hydrolase 1	yes	yes	1	15	0	1595.82	2,3	1.5967e-74	225.33	362570000	2	17506000	3	286680000	2	6200100	2	4002200	3	37860000	2	10322000	390	P25037_390	yes	yes	yes
	666	CALVNTIQMYK	P39986	P39986	SPF1	Probable cation-transporting ATPase 1	yes	yes	1	11	0	1282.64	2	1.3825e-06	131.42	74346000	2	31025000	2	43321000		0		0		0		0	983	P39986_983	yes	yes	yes
	669	CANCVKER	P87262;P40525	P87262	RPL34A;RPL34B	60S ribosomal protein L34-A;60S ribosomal protein L34-B	yes	no	2	8	1	921.416	2	0.0010067	117.81	2766500		0		0	1	2766500		0		0		0	81, 84	P87262_81_84	yes	no	no
	670	CANEPSTNLASTMLQTK	Q03954	Q03954	SPC19	DASH complex subunit SPC19	yes	yes	1	17	0	1807.84	2	3.3449e-48	197.1	7324900		0		0	2	7324900		0		0		0	28	Q03954_28	yes	no	no
	671	CANGAPAVEVDGK	P38788	P38788	SSZ1	Ribosome-associated complex subunit SSZ1	yes	yes	1	13	0	1229.57	2	3.5414e-05	116.9	835620000	2	209900000	2	180990000	2	159060000	2	177640000	2	47176000	2	60840000	86	P38788_86	yes	yes	yes
	673	CANTLLGLIFGIR	P38837	P38837	NSG1	Protein NSG1	yes	yes	1	13	0	1389.78	2	2.1029e-05	123.26	10434000	2	3269500	2	4075200		0	1	1194100		0	2	1895700	200	P38837_200	yes	yes	yes
	674	CANTNFPQHR	Q03795	Q03795		Uncharacterized membrane protein YMR155W	yes	yes	1	10	0	1186.53	2	0.0016068	82.831	1127500	1	1127500		0		0		0		0		0	135	Q03795_135	yes	no	no
	675	CASDYLDSAQCQQRPDPLPEGDFLNR	P40989	P40989	GSC2	1,3-beta-glucan synthase component GSC2	yes	yes	2	26	1	2937.3	3	2.3827e-09	100.53	570180000	2	140660000	2	172160000	2	76285000	2	78891000	2	33007000	2	69184000	350, 360	P40989_350_360	yes	yes	yes
	676	CASEGDIVHLESPVNPYGTSSDIESLAR	P38716	P38716	YHR112C	Uncharacterized trans-sulfuration enzyme YHR112C	yes	yes	1	28	0	2945.37	3	5.6532e-52	152.4	365200000	2	58713000	2	64651000	2	33416000	2	83059000	2	48953000	2	76405000	134	P38716_134	yes	yes	yes
	678	CATCGQIGHIR	P46677	P46677	TAF1	Transcription initiation factor TFIID subunit 1	yes	yes	2	11	0	1157.54	2,3	4.3785e-21	169.58	14078000	2	3276100	2	5529600	1	971290		0	1	569100	2	3731500	1038, 1041	P46677_1038_1041	yes	yes	yes
	679	CATDFVELPSILMEHFAK	P35999	P35999	2015-10-01	Mitochondrial intermediate peptidase	yes	yes	1	18	0	2049.99	3	4.2456e-14	133.87	45744000	2	12994000	2	22002000	1	1623200	2	9123800		0		0	581	P35999_581	yes	yes	yes
	680	CATITPDEAR	P21954;P53982;P41939	P21954	IDP1;IDP3;IDP2	Isocitrate dehydrogenase [NADP], mitochondrial;Isocitrate dehydrogenase [NADP];Isocitrate dehydrogenase [NADP] cytoplasmic	no	no	1	10	0	1075.5	2	3.2694e-08	133.75	3128300000	2	875700000	3	692310000	5	742860000	3	486740000	3	118960000	3	211780000	89	P21954_89	yes	yes	yes
	681	CATITPDEARVEEFHLK	P41939	P41939	IDP2	Isocitrate dehydrogenase [NADP] cytoplasmic	yes	yes	1	17	1	1957.96	3	0.0017748	72.209	20387000		0		0	1	20387000		0		0		0	73	P41939_73	yes	no	no
	684	CAVLYDRPASQFQPLAGDISR	P16661	P16661	ALG1	Chitobiosyldiphosphodolichol beta-mannosyltransferase	yes	yes	1	21	1	2306.15	2,3	5.3008e-17	149.72	405990000	4	112780000	2	32397000	3	76386000	1	45360000	2	78490000	2	60575000	221	P16661_221	yes	yes	yes
	685	CAVMEYMAPK	P40482	P40482	SEC24	Protein transport protein SEC24	yes	yes	1	10	0	1141.5	2	0.001611	83.883	357910000	2	97543000	2	162930000	2	78892000	2	18545000		0		0	285	P40482_285	yes	yes	yes
	686	CAVPQNENELK	P53723	P53723		UPF0674 endoplasmic reticulum membrane protein YNR021W	yes	yes	1	11	0	1243.59	2	1.1636e-10	152.69	585070000	2	175840000	2	164760000	2	69671000	2	107190000	2	26982000	2	40641000	289	P53723_289	yes	yes	yes
	687	CAVSVDSR	Q08444	Q08444	NOB1	20S-pre-rRNA D-site endonuclease NOB1	yes	yes	1	8	0	835.386	2	0.0053975	80.438	42403000	1	9321800	1	9681700	1	10188000	1	5877600	1	2030800	1	5303500	335	Q08444_335	yes	no	no
	688	CAVVSAIGSAAFAAGSAFIPYFK	P40069	P40069	KAP123	Importin subunit beta-4	yes	yes	1	23	0	2247.14	2	1.8951e-33	165.1	73499000	2	20670000	1	12235000	2	6421400	2	18193000	2	3449200	1	12530000	500	P40069_500	yes	yes	yes
	689	CAYPIDYIPSAK	P10963	P10963	PCK1	Phosphoenolpyruvate carboxykinase [ATP]	yes	yes	1	12	0	1339.65	2	0.0020343	72.731	337110000	1	80705000	1	84676000	1	56522000	2	94118000	1	3679600	1	17409000	337	P10963_337	yes	no	no
	690	CAYVYFEDFEK	Q99181	Q99181	HSH49	Protein HSH49	yes	yes	1	11	0	1412.6	2	3.8901e-05	101.39	164060000	2	46341000	2	55918000		0	2	36800000	1	6741800	2	18259000	150	Q99181_150	yes	yes	yes
	691	CCAHLGEEEIK	P48525	P48525	MSE1	Glutamate--tRNA ligase, mitochondrial	yes	yes	2	11	0	1230.54	2	0.00035353	85.924	6698500		0	1	6698500		0		0		0		0	168, 169	P48525_168_169	yes	no	no
	692	CCDLASQESEFQDIIEVIR	P10869	P10869	HOM3	Aspartokinase	yes	yes	2	19	0	2197	2	5.7501e-49	178.23	130040000	2	34229000	2	35837000	3	13549000	2	23404000	2	7360400	2	15662000	72, 73	P10869_72_73	yes	yes	yes
	693	CCFEGVCHDGTPK	P39721	P39721	AIM2	Protein AIM2	yes	yes	3	13	0	1394.54	2,3	8.2833e-50	203.11	1031700000	3	218850000	3	317470000	3	164790000	3	104240000	4	197600000	2	28709000	9, 10, 15	P39721_9_10_15	yes	yes	yes
	694	CCGFVQYVDR	Q00539	Q00539	NAM8	Protein NAM8	yes	yes	2	10	0	1188.51	2	1.0973e-14	138.22	5243400	1	5243400	1	0		0		0		0		0	349, 350	Q00539_349_350	yes	no	no
	695	CCHEAYSIIEK	Q05636	Q05636	RRP45	Exosome complex component RRP45	yes	yes	2	11	0	1294.57	2,3	1.4226e-07	132.56	117690000	2	28567000	2	32438000	2	11420000	2	6189600	3	24718000	2	14356000	264, 265	Q05636_264_265	yes	yes	yes
	696	CCIGFVGGSDLSK	P07283	P07283	SEC53	Phosphomannomutase	yes	yes	2	13	0	1284.58	2	4.6735e-05	109.44	2550100000	2	649240000	2	744830000	2	319450000	2	523280000	2	118140000	2	195120000	46, 47	P07283_46_47	no	yes	yes
	698	CCMVGDR	P19881	P19881	PHO13	4-nitrophenylphosphatase	yes	yes	2	7	0	782.287	2	5.876e-05	111.04	29743000		0	1	11610000	2	11651000	1	3704800	2	2776700		0	249, 250	P19881_249_250	yes	yes	yes
	699	CCNHPYLFDGAEPGPPYTTDEHLVYNAAK	P38144	P38144	ISW1	ISWI chromatin-remodeling complex ATPase ISW1	yes	yes	2	29	0	3221.42	3	2.3269e-25	104.26	67196000	1	7443600	2	21444000	2	14878000		0	2	7997000	2	15433000	475, 476	P38144_475_476	yes	yes	yes
	700	CCNIDFSK	P35728	P35728	MPE1	Protein MPE1	yes	yes	2	8	0	928.378	2	0.0035184	80.455	13157000	1	4950600	1	6785100		0		0		0	1	1421300	306, 307	P35728_306_307	yes	no	no
	701	CCNTDSNFDK	Q07527	Q07527	TRM3	tRNA (guanosine(18)-2-O)-methyltransferase	yes	yes	2	10	0	1145.41	2	9.0121e-05	98.754	2560800		0	1	1143900		0	1	1416900		0		0	214, 215	Q07527_214_215	yes	no	no
	702	CCSDVFNQVVK	P00330	P00330	ADH1	Alcohol dehydrogenase 1	yes	yes	2	11	0	1240.56	2	1.5107e-06	126.03	31073000000	5	7812700000	5	8906600000	4	3634700000	5	6937900000	3	1180600000	4	2601100000	277, 278	P00330_277_278	no	no	no
	703	CCSDVFNQVVKSISIVGSYVGNR	P00330	P00330	ADH1	Alcohol dehydrogenase 1	yes	yes	2	23	1	2473.21	3	8.7861e-09	112.14	172310000	4	30789000	2	46087000	2	29435000	2	20229000	2	10841000	2	34932000	277, 278	P00330_277_278	no	no	no
	706	CCVVYR	P38970	P38970	HAL5	Serine/threonine-protein kinase HAL5	yes	yes	2	6	0	741.33	2	0.0064173	74.849	6101400	1	4749800		0	1	1351600		0		0		0	842, 843	P38970_842_843	yes	no	no
	708	CDASQNFPHPCSR	P34228	P34228	SEF1	Putative transcription factor SEF1	yes	yes	2	13	0	1460.59	2,3	3.1158e-37	188.09	23038000	2	2941800	3	15720000	1	0	2	2339500	1	756420	1	1280200	67, 77	P34228_67_77	yes	yes	no
	709	CDATVDDLIDVLEASSR	P39729	P39729	RBG1	Ribosome-interacting GTPase 1	yes	yes	1	17	0	1820.85	2,3	2.2046e-89	234.36	713620000	7	143230000	7	187880000	5	133410000	8	142850000	3	26361000	5	79879000	224	P39729_224	yes	yes	yes
	710	CDCGEQFDR	P38066	P38066	RIB1	GTP cyclohydrolase-2	yes	yes	2	9	0	1071.38	2	1.5282e-10	131.52	45614000	1	7307100	2	13007000	2	9173900	2	8213300	2	3647100	2	4266300	159, 161	P38066_159_161	yes	yes	yes
	711	CDEGKPACR	Q12151	Q12151	UPC2	Sterol uptake control protein 2	yes	yes	2	9	1	977.406	2	0.00063687	117.53	452270		0		0	1	268600		0	1	183670		0	61, 68	Q12151_61_68	yes	no	no
	712	CDEGKPFCK	Q05958	Q05958	ECM22	Sterol regulatory element-binding protein ECM22	yes	yes	2	9	1	1025.43	2	0.00014606	126.24	4218200	1	1133700	1	1799300		0		0	1	518630	1	766470	54, 61	Q05958_54_61	yes	no	no
	713	CDEHMGLSLAGLAPDAR	P40302	P40302	PRE5	Proteasome subunit alpha type-6	yes	yes	1	17	0	1754.81	2,3	9.3096e-29	180.02	3317400000	4	756950000	4	1270900000	4	447540000	4	279900000	3	432710000	4	129380000	66	P40302_66	yes	yes	yes
	714	CDELITLFNK	P04051	P04051	RPO31	DNA-directed RNA polymerase III subunit RPC1	yes	yes	1	10	0	1194.6	2	0.00066756	89.171	428810000	2	129470000	1	102940000	2	82204000	2	74501000	2	19659000	1	20044000	738	P04051_738	yes	no	no
	715	CDELYHYVSK	P38758	P38758	TDA3	Putative oxidoreductase TDA3	yes	yes	1	10	0	1255.55	2,3	3.2364e-07	125.23	683840000	2	182980000	2	189870000	3	100720000	3	86205000	2	39790000	2	84272000	425	P38758_425	yes	yes	yes
	716	CDEMDCVHSLK	P38758	P38758	TDA3	Putative oxidoreductase TDA3	yes	yes	2	11	0	1278.5	2	6.2838e-21	163.9	45770000	1	10121000	1	17084000	2	12734000	1	2066800	1	1326100	1	2438500	284, 289	P38758_284_289	yes	yes	yes
	718	CDGQQPCIHCTVYSYECTYK	P40467	P40467	ASG1	Activator of stress genes 1	yes	yes	4	20	0	2339.93	3	3.6597e-13	102.89	20729000		0	2	10241000	1	0	1	4999400	1	1324100	2	4164200	31, 37, 40, 47	P40467_31_37_40_47	yes	yes	yes
	719	CDGYILEGEELAFYLR	P0CX40;P0CX39	P0CX40	RPS8B;RPS8A	40S ribosomal protein S8-B;40S ribosomal protein S8-A	yes	no	1	16	0	1889.89	2	6.6059e-37	186.08	5127700000	16	1212600000	14	1719400000	6	670880000	8	571730000	7	107540000	15	845480000	179	P0CX40_179	yes	yes	yes
	721	CDHPVTLGMDLTSLSK	P15873	P15873	POL30	Proliferating cell nuclear antigen	yes	yes	1	16	0	1715.82	2,3	1.4957e-36	184.99	1315500000	3	773530000	3	142850000	3	305670000	2	43204000	2	34113000	2	16159000	62	P15873_62	yes	yes	yes
	722	CDHSTGSPQCK	P41902	P41902	CRS5	Metallothionein-like protein CRS5	yes	yes	2	11	0	1161.45	2	4.7209e-40	199.68	1824200	1	0		0	1	1065700	1	208380		0	1	550080	35, 44	P41902_35_44	yes	no	no
	723	CDICHYPIQFK	P40318	P40318	SSM4	ERAD-associated E3 ubiquitin-protein ligase DOA10	yes	yes	2	11	0	1365.62	2	1.8012e-06	121.36	5597900		0	1	5597900		0	1	0		0		0	90, 93	P40318_90_93	yes	no	no
	724	CDIILR	Q00955	Q00955	ACC1	Acetyl-CoA carboxylase;Biotin carboxylase	yes	yes	1	6	0	731.4	2	0.0034679	86.935	3802300000	2	1120800000	2	1377100000	2	433000000	2	299190000	2	74627000	2	497660000	651	Q00955_651	yes	yes	yes
	725	CDIVDNDNVER	P36054	P36054	RCN1	Calcipressin-like protein	yes	yes	1	11	0	1290.55	2	0.0003974	88.803	4650300		0		0	1	2118800	2	2531500		0		0	16	P36054_16	no	no	no
	727	CDIWHALYTAGIVLPAPVSTCR	P14743	P14743	NMT1	Glycylpeptide N-tetradecanoyltransferase	yes	yes	2	22	0	2385.2	2,3	9.86e-26	142.89	176720000	1	21347000	3	90815000		0	2	47596000	2	16960000		0	197, 217	P14743_197_217	yes	yes	no
	728	CDLDGSNIEQLR	P32893	P32893	TRS65	Trafficking protein particle complex II-specific subunit 65	yes	yes	1	12	0	1361.62	2	0.0051189	79.744	0		0		0	1	0		0		0		0	9	P32893_9	yes	no	no
	729	CDLGITGVDQVR	P00498	P00498	HIS1	ATP phosphoribosyltransferase	yes	yes	1	12	0	1274.63	2	6.4144e-05	120.59	27376000		0		0		0		0		0	1	27376000	71	P00498_71	yes	no	no
	730	CDLITSHLLNQK	P24813	P24813	CAD1	AP-1-like transcription activator YAP2	yes	yes	1	12	0	1383.72	2	6.816e-05	101.56	9390900		0	1	5421900		0		0		0	1	3969100	308	P24813_308	yes	no	no
	731	CDLNEFEQIK	Q2V2P1	Q2V2P1	YLR146W-A	Coiled-coil domain-containing protein YLR146W-A	yes	yes	1	10	0	1237.56	2	1.3417e-16	155.26	483250000	2	126570000	2	127950000	2	124130000	2	73718000	1	8170800	2	22714000	39	Q2V2P1_39	yes	yes	yes
	732	CDLSNLWEIR	P53878	P53878		Uncharacterized oxidoreductase YNL181W	yes	yes	1	10	0	1247.6	2	1.9395e-08	133.91	330540000	2	142150000	2	160520000		0		0	2	27864000		0	113	P53878_113	yes	yes	yes
	733	CDLVPTWVAAAWVK	P53742	P53742	NOG2	Nucleolar GTP-binding protein 2	yes	yes	1	14	0	1557.8	2	2.8988e-05	93.649	58695000	2	27483000	1	15185000		0	1	12984000	1	3042600		0	262	P53742_262	yes	no	no
	734	CDNCGMFSPK	P10964	P10964	RPA190	DNA-directed RNA polymerase I subunit RPA190	yes	yes	2	10	0	1100.41	2	1.592e-06	115.91	23705000	2	8816400	2	13015000		0	2	1540200	1	334010		0	233, 236	P10964_233_236	no	yes	yes
	736	CDNIFIR	Q04311	Q04311	VMS1	Protein VMS1	yes	yes	1	7	0	879.427	2	0.002562	93.195	62886000	1	62886000		0		0		0		0		0	338	Q04311_338	yes	no	no
	737	CDNSNLYSR	Q12055	Q12055	FAP7	Adenylate kinase isoenzyme 6 homolog FAP7	yes	yes	1	9	0	1070.45	2	7.8045e-05	112.3	59496000	1	21337000	1	12395000		0	1	14081000		0	1	11683000	102	Q12055_102	yes	no	no
	739	CDPSGLHIIENAYTTEDITVQEPVPLPEDAPEDAEPQFK	P32590	P32590	SSE2	Heat shock protein homolog SSE2	yes	yes	1	39	0	4307.01	3	9.4701e-17	67.276	103920000		0	1	35731000		0	2	33081000	1	4035200	2	31076000	484	P32590_484	yes	yes	yes
	740	CDPYVFSIVGVNGVGK	P32916	P32916	SRP101	Signal recognition particle receptor subunit alpha homolog	yes	yes	1	16	0	1652.82	2	2.3642e-06	109.48	56789000	2	13807000		0	1	7910200	2	30998000	1	4073200		0	395	P32916_395	yes	yes	yes
	741	CDQFIHDDPLQTNLNGLTSQNVLYSDNSIEQSHFLR	P23255	P23255	TAF2	Transcription initiation factor TFIID subunit 2	yes	yes	1	36	0	4160.95	4	6.5176e-44	114.06	57795000	1	12784000		0		0	1	20568000	2	16433000	1	8009100	83	P23255_83	yes	yes	yes
	742	CDQFLK	Q03246	Q03246	MRPS17	37S ribosomal protein S17, mitochondrial	yes	yes	1	6	0	752.353	2	0.00092472	97.596	193160000	1	48860000	1	55582000	1	31574000	1	24310000	1	6382800	1	26451000	200	Q03246_200	yes	no	no
	743	CDQNDFLR	P41819	P41819	DIM1	Dimethyladenosine transferase	yes	yes	1	8	0	1009.43	2	0.00041254	104.01	182810000	2	87675000	1	45579000	2	49556000		0		0		0	298	P41819_298	yes	yes	yes
	745	CDSSENPAEYILEAIGAGATASVK	P32568	P32568	SNQ2	Protein SNQ2	yes	yes	1	24	0	2395.12	2	3.4001e-95	227.01	16155000	1	1564500		0	2	3036400	2	6335200	2	1627600	2	3590900	1098	P32568_1098	no	no	no
	746	CDTDKPFDSYQCFPLPEPSQTHFK	P38875	P38875	GPI16	GPI transamidase component GPI16	yes	yes	2	24	1	2829.24	4	0.00018802	63.706	61260000	1	13199000	1	24805000		0	1	8130600	1	15125000		0	290, 301	P38875_290_301	yes	no	no
	747	CDTLENHYEMLNQLAIITDTFK	Q06333	Q06333	CLN1	Biogenesis of lysosome-related organelles complex 1 subunit CNL1	yes	yes	1	22	0	2611.23	3	8.553e-21	129.02	132380000	2	39775000	1	23180000	2	30574000	2	24873000	2	5521400	2	8461300	80	Q06333_80	yes	yes	yes
	748	CDTNNARPNWR	P22336	P22336	RFA1	Replication factor A protein 1	yes	yes	1	11	1	1345.59	2	0.00092703	105.4	7374700	1	2187000	1	3132300		0		0	2	2055400		0	508	P22336_508	yes	no	no
	751	CDVAVNYAGGLHHAK	P32561	P32561	RPD3	Histone deacetylase RPD3	yes	yes	1	15	0	1553.74	2,3	4.7939e-48	203.74	894250000	4	223150000	4	339400000	4	94865000	3	48947000	4	76918000	4	110960000	139	P32561_139	no	yes	yes
	753	CDVDESPDIAK	P25372	P25372	TRX3	Thioredoxin-3, mitochondrial	yes	yes	1	11	0	1190.51	2	4.9726e-10	151.79	457190000	2	149950000	2	122320000	2	101770000	2	48421000	2	12566000	2	22170000	80	P25372_80	yes	yes	no
	754	CDVDESPDIAKECEVTAMPTFVLGK	P25372	P25372	TRX3	Thioredoxin-3, mitochondrial	yes	yes	2	25	1	2696.24	3	1.6725e-08	97.776	79259000	1	10219000	2	37671000	2	31368000		0		0		0	80, 92	P25372_80_92	yes	yes	yes
	757	CDWVEKPTMFFK	P32891	P32891	DLD1	D-lactate dehydrogenase [cytochrome] 1, mitochondrial	yes	yes	1	12	1	1529.7	2,3	0.00014155	110.98	127470000	3	110430000		0		0	1	7670300	2	9368100		0	381	P32891_381	yes	yes	yes
	758	CDYDKVYEPAEDSFLILDCLEK	Q03920	Q03920	MTQ2	eRF1 methyltransferase catalytic subunit MTQ2	yes	yes	2	22	1	2607.18	3	0.00031477	58.835	5791800		0	1	5791800		0		0		0		0	9, 27	Q03920_9_27	yes	no	no
	759	CDYFIDIVAPINLTK	P53868	P53868	ALG9	Alpha-1,2-mannosyltransferase ALG9	yes	yes	1	15	0	1723.89	2	7.098e-06	118.71	145670000	2	36044000	2	46782000	2	18834000	2	25395000	2	4405700	2	14212000	468	P53868_468	yes	yes	yes
	760	CDYVALGLVEAAR	P53312	P53312	LSC2	Succinyl-CoA ligase [ADP-forming] subunit beta, mitochondrial	yes	yes	1	13	0	1378.69	2	2.4194e-08	139.74	12388000000	2	3393600000	2	3795300000	2	1680800000	2	2077600000	2	464130000	2	976410000	365	P53312_365	yes	yes	yes
	761	CDYYVDEQMMHDPK	Q03533	Q03533	TDA1	Serine/threonine-protein kinase TDA1	yes	yes	1	14	0	1772.68	2	6.5449e-27	168.93	23432000	1	3837900	2	12932000	2	6298800		0	1	363410		0	307	Q03533_307	yes	yes	yes
	762	CEADESSITGESNTIQK	P38929	P38929	PMC1	Calcium-transporting ATPase 2	yes	yes	1	17	0	1810.79	2	5.3956e-106	249.89	65503000	2	20514000	2	19690000	2	9025100	2	10588000	1	649130	2	5036900	235	P38929_235	yes	yes	yes
	763	CECPETFSK	P38787	P38787	PAN5	2-dehydropantoate 2-reductase	yes	yes	2	9	0	1042.41	2	0.0033274	72.848	20150000		0		0		0	2	15546000	2	4603700		0	74, 76	P38787_74_76	yes	no	no
	764	CEDGALHFTQLK	P32523	P32523	PRP19	Pre-mRNA-splicing factor 19	yes	yes	1	12	0	1360.64	2,3	1.2614e-28	177.83	186160000	2	42225000	2	53103000	3	45821000	1	5972500	2	14634000	2	24403000	215	P32523_215	yes	yes	yes
	765	CEDKIQLYSVDGEVLFFQK	P89886	P89886	TMA20	Translation machinery-associated protein 20	yes	yes	1	19	1	2260.11	3	0.00089742	70.117	53047000		0	1	38320000		0	1	14727000		0		0	54	P89886_54	yes	no	no
	766	CEDLPDGPALLYNFIHK	P37304	P37304	PAM1	Protein PAM1	yes	yes	1	17	0	1943.95	3	1.1723e-27	164.93	372360000	2	70209000	2	106140000	2	34792000	2	85718000	2	25868000	2	49635000	286	P37304_286	no	yes	yes
	767	CEDVFEYK	P38219	P38219	OLA1	Obg-like ATPase 1	yes	yes	1	8	0	1031.43	2	0.00081876	99.136	2076500000	2	655000000	2	580900000	2	358300000	2	230540000	2	41824000	2	209940000	352	P38219_352	no	no	no
	768	CEDVFEYKDDSAIK	P38219	P38219	OLA1	Obg-like ATPase 1	yes	yes	1	14	1	1660.73	2,3	4.1424e-27	198.81	16617000000	4	4479200000	5	5517300000	4	1827100000	3	691580000	4	983440000	4	3118600000	352	P38219_352	no	yes	yes
	769	CEEEVDAIER	P53853	P53853	VPS75	Vacuolar protein sorting-associated protein 75	yes	yes	1	10	0	1191.51	2	0.00056987	91.469	192380000	2	71487000	2	62723000	1	20098000	2	20224000	2	5683100	2	12164000	21	P53853_21	yes	yes	yes
	770	CEELSNTLACYR	Q08285	Q08285	RRP40	Exosome complex component RRP40	yes	yes	2	12	0	1400.61	2	1.3078e-05	117.2	10420000		0		0		0	2	9102700	2	1317100	3	0	198, 207	Q08285_198_207	yes	no	no
	771	CEELTSAFDLYR	Q12071	Q12071	VPS54	Vacuolar protein sorting-associated protein 54	yes	yes	1	12	0	1445.65	2	5.2892e-05	100.02	48041000	2	18058000	1	13008000		0	1	6644700		0	2	10330000	483	Q12071_483	yes	yes	no
	772	CEENVHVSEDVAGSHGSFTNAR	Q99288	Q99288	DET1	Broad-range acid phosphatase DET1	yes	yes	1	22	0	2344.01	3	1.9218e-18	126.91	7946600		0	1	7137100		0		0	1	809540		0	2	Q99288_2	yes	no	no
	774	CEIDLLNAIR	P53901	P53901	INN1	Ingression protein 1	yes	yes	1	10	0	1158.61	2	1.577e-06	120.27	124110000	1	21280000	1	50791000		0	1	17669000		0	2	34366000	94	P53901_94	yes	yes	yes
	776	CEIFELK	P38627	P38627	URA8	CTP synthase 2	yes	yes	1	7	0	880.436	2	1.3323e-07	129.68	6466100000	2	1976700000	2	2140900000	2	863920000	2	713650000	2	185930000	2	584950000	520	P38627_520	yes	yes	yes
	778	CEILEADNHSLEDK	P38853	P38853	KEL1	Kelch repeat-containing protein 1	yes	yes	1	14	0	1614.72	3	0.00010208	85.45	94149000	1	0	1	23354000	1	13510000	2	21259000	1	9423300	2	26603000	839	P38853_839	no	no	no
	779	CEILEADNHSLEDKVNELEELVNSK	P38853	P38853	KEL1	Kelch repeat-containing protein 1	yes	yes	1	25	1	2869.37	3,4	4.3812e-24	145.04	712700000	4	215750000	2	93538000	2	42268000	4	171840000	3	45357000	4	143950000	839	P38853_839	no	yes	yes
	780	CEILELK	P28274	P28274	URA7	CTP synthase 1	yes	yes	1	7	0	846.452	2	0.0034618	90.777	1728900000	2	562280000	2	677790000	2	255040000	1	55274000	2	28131000	2	150400000	518	P28274_518	no	no	no
	781	CEIPGEDPDWEFTLNDDDSYVVHR	P15274	P15274	AMD1	AMP deaminase	yes	yes	1	24	0	2850.21	3	6.6006e-38	150.91	349550000	1	45839000	2	155710000	2	16755000	2	74540000	2	56703000		0	259	P15274_259	yes	yes	yes
	782	CEIPLEYINK	P06786	P06786	TOP2	DNA topoisomerase 2	yes	yes	1	10	0	1220.61	2	0.00033263	96.171	212660000		0	2	159680000		0	1	52980000		0		0	381	P06786_381	yes	no	no
	783	CENFFVNGFPDGR	P38882	P38882	UTP9	U3 small nucleolar RNA-associated protein 9	yes	yes	1	13	0	1500.65	2	2.9835e-08	134.4	164390000	1	22222000	2	63745000	2	30673000	2	47755000		0		0	98	P38882_98	yes	yes	yes
	784	CENFNELTMAFDTLR	P53333	P53333	CWC22	Pre-mRNA-splicing factor CWC22	yes	yes	1	15	0	1802.8	2	4.1481e-06	120.99	38749000	2	12385000	2	19197000	2	7166300		0		0		0	245	P53333_245	yes	yes	yes
	785	CENILK	P23643	P23643	VPS3	Vacuolar protein sorting-associated protein 3	yes	yes	1	6	0	718.368	2	0.0080014	77.748	132850000		0	1	2464000	1	61410000	2	68975000		0		0	590	P23643_590	yes	no	no
	786	CENQQVWIYLSQVLR	P17883	P17883	SKI3	Superkiller protein 3	yes	yes	1	15	0	1877.95	2	2.987e-05	91.932	9299700	1	2361800	2	6937900		0		0		0		0	850	P17883_850	yes	no	no
	788	CEPLSEDDVAR	P23594;P23595	P23594	PPH21;PPH22	Serine/threonine-protein phosphatase PP2A-1 catalytic subunit;Serine/threonine-protein phosphatase PP2A-2 catalytic subunit	yes	no	1	11	0	1232.53	2	2.0356e-06	128.88	473670000	2	157840000	2	153740000	2	79907000	2	54125000	2	11876000	1	16180000	80	P23594_80	yes	yes	yes
	789	CEPNVFYFK	P47125	P47125	BNA2	Indoleamine 2,3-dioxygenase family protein	yes	yes	1	9	0	1145.52	2	0.002538	79.986	29905000	2	19695000		0		0	1	6246400		0	2	3962600	242	P47125_242	yes	no	no
	790	CEPSDVNDIYR	Q03631	Q03631	WAR1	Weak acid resistance protein 1	yes	yes	1	11	0	1309.56	2	0.0009315	83.226	4892900	1	3844400		0		0	1	1048500		0		0	86	Q03631_86	yes	no	no
	791	CEQDITEAR	Q05050	Q05050	EIS1	Eisosome protein 1	yes	yes	1	9	0	1063.46	2	0.00017771	105.17	26852000	1	6495500	1	7940400	1	6447300	1	5968700		0		0	526	Q05050_526	no	no	no
	792	CEQLGIGLYNLHPGSTLK	P22936	P22936	APN1	DNA-(apurinic or apyrimidinic site) lyase 1	yes	yes	1	18	0	1942	2,3	6.1637e-49	194.67	669190000	3	155810000	3	250970000	1	2599500	2	5122700	1	3950700	4	250740000	112	P22936_112	yes	yes	yes
	793	CEQMQITNANIQDLK	P40477	P40477	NUP159	Nucleoporin NUP159	yes	yes	1	15	0	1747.82	2	7.2241e-61	208.85	35249000	2	14309000	2	13471000	1	3358800	2	4110200		0		0	1278	P40477_1278	yes	yes	yes
	794	CEQWYSEQLNK	Q03768	Q03768	GIR2	Protein GIR2	yes	yes	1	11	0	1426.62	2	2.1764e-39	190.36	130490000	2	61805000	2	45637000		0	2	17220000	2	5830900		0	156	Q03768_156	no	yes	yes
	795	CESLNGNQTFIEGMADLVK	P16622	P16622	HEM15	Ferrochelatase, mitochondrial	yes	yes	1	19	0	2067.96	2	6.9688e-29	162.81	216820000	2	57152000	2	54868000	2	33024000	2	58157000	2	13615000		0	336	P16622_336	no	yes	yes
	796	CETIEEIQNVK	P36136	P36136	SHB17	Sedoheptulose 1,7-bisphosphatase	yes	yes	1	11	0	1304.63	2	1.3939e-51	211.37	542510000	2	155360000	2	151540000	2	97828000	2	79736000	2	15708000	2	42335000	196	P36136_196	no	no	no
	797	CETLSHVSLIGQSPMPDASK	Q12276	Q12276	HER1	HMG2-induced ER-remodeling protein 1	yes	yes	1	20	0	2099	3	5.447e-13	122.19	52990000	1	6530700	1	14243000		0	2	17088000	2	10903000	1	4225800	802	Q12276_802	yes	yes	no
	798	CETLTHCR	P13259	P13259	PCT1	Choline-phosphate cytidylyltransferase	yes	yes	2	8	0	961.411	2	0.00014705	104.06	145980000	2	46781000	2	39250000	3	28435000	1	3018600	2	24898000	1	3592000	160, 166	P13259_160_166	yes	yes	yes
	799	CETTCTCEK	P41902	P41902	CRS5	Metallothionein-like protein CRS5	yes	yes	3	9	0	1016.36	2	2.454e-12	134.26	2689100	1	958290	1	1032800		0	1	697980		0		0	53, 57, 59	P41902_53_57_59	yes	no	no
	801	CEVLHPGSER	P38883	P38883	RIX1	Pre-rRNA-processing protein RIX1	yes	yes	1	10	0	1125.52	2,3	0.0013633	85.963	70507000	2	19409000	4	22538000	2	9092000	2	2759300	3	10250000	2	6458800	575	P38883_575	yes	no	no
	802	CEVTHTLAER	P18961	P18961	YPK2	Serine/threonine-protein kinase YPK2/YKR2	yes	yes	1	10	0	1157.55	2,3	1.242e-11	147.3	144050000	4	46643000	2	24807000	2	11150000	2	14569000	3	25359000	3	21519000	384	P18961_384	yes	yes	yes
	803	CFALSALSDMK	P46682	P46682	APL6	AP-3 complex subunit beta	yes	yes	1	11	0	1184.56	2	0.0054935	69.864	106260000	1	22848000	2	73193000	1	10221000		0		0		0	136	P46682_136	yes	no	no
	804	CFALYGGANMVSHESTHESALR	P15565-2;P15565	P15565-2	TRM1	tRNA (guanine(26)-N(2))-dimethyltransferase, mitochondrial	yes	no	1	22	0	2379.07	3	1.2226e-20	132.62	201430000	2	46363000	2	76609000	2	21776000	2	18470000	2	17829000	2	20379000	254	P15565_254	yes	yes	yes
	806	CFDDAEIIHVEGDVDPVR	P38219	P38219	OLA1	Obg-like ATPase 1	yes	yes	1	18	0	2027.93	2,3	4.6336e-29	170	20032000000	5	4292600000	6	5135400000	5	2044300000	5	4023100000	6	2398400000	4	2138400000	126	P38219_126	no	yes	yes
	807	CFDDAEIIHVEGDVDPVRDLEIINQELR	P38219	P38219	OLA1	Obg-like ATPase 1	yes	yes	1	28	1	3251.58	3,4	4.4541e-13	106.69	510960000	4	154200000	4	181970000	4	22812000	4	41938000	3	7476000	4	102560000	126	P38219_126	no	no	no
	808	CFDEAVQIQPVFNELYAR	Q08220	Q08220	GSH2	Glutathione synthetase	yes	yes	1	18	0	2141.03	2	1.372e-61	202.6	189220000	2	44143000	2	48778000	2	24300000	2	43706000	2	10207000	2	18084000	57	Q08220_57	no	yes	yes
	809	CFDFNDVR	Q03640	Q03640	TCB3	Tricalbin-3	yes	yes	1	8	0	1014.42	2	0.00038391	104.2	1647300000	2	480580000	2	534010000	2	220240000	2	196890000	2	60892000	2	154630000	564	Q03640_564	yes	yes	yes
	812	CFELHSATFK	P53632	P53632	PAP2	Poly(A) RNA polymerase protein 2	yes	yes	1	10	0	1181.55	2	6.3376e-08	128.51	99562000	2	26568000	2	26991000	2	15045000	2	8630100	2	5321300	2	17006000	458	P53632_458	yes	yes	yes
	813	CFENLQNK	P43593	P43593	UBP6	Ubiquitin carboxyl-terminal hydrolase 6	yes	yes	1	8	0	994.454	2	0.00090162	99.136	419590000	2	131430000	2	104260000	2	86395000	2	57258000		0	2	40251000	167	P43593_167	no	yes	yes
	816	CFFIHYQGWK	Q12432	Q12432	EAF3	Chromatin modification-related protein EAF3	yes	yes	1	10	0	1327.62	2,3	0.00033287	93.598	37146000		0	3	34054000		0	1	3092000		0		0	76	Q12432_76	yes	no	no
	818	CFGNGTCLDNDDINKDPNLK	P33418	P33418	LOS1	Exportin-T	yes	yes	2	20	1	2194.96	3	2.6446e-13	136.36	72653000	2	13620000	1	16949000	1	4418400	2	14579000	2	5218800	2	17867000	969, 975	P33418_969_975	yes	yes	yes
	819	CFGPIK	P07149	P07149	FAS1	Fatty acid synthase subunit beta;3-hydroxyacyl-[acyl-carrier-protein] dehydratase;Enoyl-[acyl-carrier-protein] reductase [NADH];[Acyl-carrier-protein] acetyltransferase;[Acyl-carrier-protein] malonyltransferase;S-acyl fatty acid synthase thioesterase	yes	yes	1	6	0	663.341	2	0.0084373	78.156	1690600000		0		0	1	594590000		0	1	98618000	2	997390000	1485	P07149_1485	no	no	no
	820	CFGPIKVELPTK	P07149	P07149	FAS1	Fatty acid synthase subunit beta;3-hydroxyacyl-[acyl-carrier-protein] dehydratase;Enoyl-[acyl-carrier-protein] reductase [NADH];[Acyl-carrier-protein] acetyltransferase;[Acyl-carrier-protein] malonyltransferase;S-acyl fatty acid synthase thioesterase	yes	yes	1	12	1	1330.73	2,3	8.7884e-06	148.13	1306300000	2	123780000	3	674370000	4	297150000	1	12607000	1	20136000	3	178230000	1485	P07149_1485	no	yes	yes
	821	CFGTTNVDDVIEEIMHK	Q07953	Q07953	SDO1	Ribosome maturation protein SDO1	yes	yes	1	17	0	1949.89	3	1.4343e-20	160.03	187220000	2	50977000	2	67325000	2	24420000	2	26545000	2	7050600	2	10897000	74	Q07953_74	yes	yes	yes
	822	CFHVESLR	Q06409	Q06409	YLR422W	DOCK-like protein YLR422W	yes	yes	1	8	0	989.475	2	0.010003	65.465	1713800	1	1713800		0		0		0		0		0	997	Q06409_997	yes	no	no
	824	CFIEDVPFITTQYSSIR	P53237	P53237	LST7	Protein LST7	yes	yes	1	17	0	2017.98	2	0.0088306	48.372	4026900	1	4026900		0		0		0		0		0	63	P53237_63	yes	no	no
	825	CFLEQNLK	Q01217	Q01217	ARG5,6	Protein ARG5,6, mitochondrial;N-acetyl-gamma-glutamyl-phosphate reductase;Acetylglutamate kinase	yes	yes	1	8	0	993.495	2	0.00010153	112.41	717750000	1	216750000	1	208700000	2	136970000	2	94397000	2	19091000	1	41843000	171	Q01217_171	no	yes	yes
	826	CFLFPCK	P21182	P21182	SPE2	S-adenosylmethionine decarboxylase proenzyme;S-adenosylmethionine decarboxylase alpha chain;S-adenosylmethionine decarboxylase beta chain	yes	yes	2	7	0	856.398	2	0.0017175	91.093	49186000		0	1	29589000		0		0		0	1	19597000	145, 150	P21182_145_150	no	no	no
	828	CFLSTFTYQDAFDLGTYIR	P38276	P38276		UPF0303 protein YBR137W	yes	yes	1	19	0	2260.05	2	4.8359e-12	117.29	27146000	2	6820000	2	6107800	2	2339300	2	3421100	1	577900	2	7880300	29	P38276_29	yes	yes	yes
	829	CFLTGFIK	P36009	P36009	DHR2	Probable ATP-dependent RNA helicase DHR2	yes	yes	1	8	0	927.489	2	0.0094362	67.494	112940000	2	29474000	2	38113000	1	6722400	2	16848000	2	6302500	2	15480000	648	P36009_648	yes	no	no
	830	CFLYNTIFTK	Q03823	Q03823		Uncharacterized protein YMR160W	yes	yes	1	10	0	1248.62	2	0.0028904	73.9	35695000		0		0	2	26305000		0		0	1	9389800	677	Q03823_677	yes	no	no
	831	CFNCNQTGHISR	P53849	P53849	GIS2	Zinc finger protein GIS2	yes	yes	2	12	0	1378.59	2,3	3.4887e-78	228.61	4272200000	6	1138600000	5	909420000	5	338370000	6	728470000	6	801920000	6	355430000	67, 70	P53849_67_70	yes	yes	yes
	832	CFNCNQTGHISRECPEPK	P53849	P53849	GIS2	Zinc finger protein GIS2	yes	yes	3	18	1	2061.88	3	6.025e-06	100.18	1595500		0		0	2	1595500		0		0		0	67, 70, 80	P53849_67_70_80	yes	no	no
	833	CFNVGNYR	P32604	P32604	FBP26	Fructose-2,6-bisphosphatase	yes	yes	1	8	0	971.428	2	0.00016544	108.09	477660000	2	180270000	2	138450000	2	54982000	2	40833000	1	7752600	2	55368000	46	P32604_46	yes	yes	yes
	834	CFPPGVIGIDEGSDEAYVK	P07703	P07703	RPC40	DNA-directed RNA polymerases I and III subunit RPAC1	yes	yes	1	19	0	1994.93	2	4.7609e-10	114.52	46190000	3	18700000	2	6754000	2	7819800	3	12916000		0		0	250	P07703_250	yes	yes	yes
	835	CFQEGHFGANFQSSDFIR	P43609	P43609	RSC8	Chromatin structure-remodeling complex protein RSC8	yes	yes	1	18	0	2088.91	2,3	4.1492e-145	276.62	1255500000	4	363850000	4	442280000	4	203630000	3	217190000	2	12702000	2	15900000	286	P43609_286	yes	yes	yes
	836	CFQFGR	P32597	P32597	STH1	Nuclear protein STH1/NPS1	yes	yes	1	6	0	756.338	2	0.0023681	91.093	277050000	2	93549000	2	100770000	1	27915000	1	9850900	2	8400400	2	36569000	348	P32597_348	yes	yes	yes
	837	CFQLESLAELGFFTSK	P20795	P20795	VPS33	Vacuolar protein sorting-associated protein 33	yes	yes	1	16	0	1818.89	2	3.863e-37	189.52	18755000	2	5693600	1	2632400		0	2	4203300	1	1036500	2	5189400	476	P20795_476	yes	yes	yes
	838	CFQNYR	P12383	P12383	PDR1	Transcription factor PDR1	yes	yes	1	6	0	829.354	2	0.0066369	77.944	16111000	1	7146700	1	8964000		0		0		0		0	284	P12383_284	yes	no	no
	839	CFQQAVQLSR	P39994	P39994	YEL020C	Putative 2-hydroxyacyl-CoA lyase	yes	yes	1	10	0	1178.59	2	9.1841e-07	123.62	25754000	1	10959000	1	9828600		0	1	4231900	1	735090		0	521	P39994_521	yes	no	no
	842	CFSPSLYEILQKPLDDEHMK	P54787	P54787	VPS9	Vacuolar protein sorting-associated protein 9	yes	yes	1	20	1	2392.14	4	9.1179e-05	87.429	89285000	1	26100000	2	63184000		0		0		0		0	149	P54787_149	yes	no	no
	843	CFTELLLLK	Q12342	Q12342	LDB17	Protein LDB17	yes	yes	1	9	0	1078.61	2	0.0051746	68.846	5572200		0		0		0		0		0	2	5572200	278	Q12342_278	yes	no	no
	846	CFYEHLSR	P38819	P38819	ERP5	Protein ERP5	yes	yes	1	8	0	1053.47	2	0.005437	75.043	76186000	1	12368000	2	28073000	2	14862000	2	5645100	2	4599100	2	10638000	33	P38819_33	yes	yes	yes
	849	CFYVSLAPLVVSSAR	Q03735	Q03735	NAB6	RNA-binding protein NAB6	yes	yes	1	15	0	1610.85	2	0.0019605	70.197	3856400		0		0	1	3856400		0		0		0	433	Q03735_433	yes	no	no
	850	CGADQFTFHYEATQDPLHLVK	P46969	P46969	RPE1	Ribulose-phosphate 3-epimerase	yes	yes	1	21	0	2419.13	3,4	1.2794e-16	123.58	7325100000	1	377400000	3	1412700000	4	1629700000	3	1731500000	4	1508300000	2	665520000	96	P46969_96	yes	yes	yes
	851	CGALLDPFELINPR	P00958	P00958	MES1	Methionine--tRNA ligase, cytoplasmic	yes	yes	1	14	0	1556.8	2	4.6072e-27	177.38	3069700000	2	731980000	2	854250000	2	423220000	4	553250000	2	191880000	2	315130000	353	P00958_353	yes	yes	yes
	852	CGAWVDAIQIITSHGR	P40483	P40483	YIL108W	Putative zinc metalloproteinase YIL108W	yes	yes	1	16	0	1725.86	3	0.0028552	58.246	25534000	2	19196000		0		0		0	2	6338600		0	636	P40483_636	yes	no	no
	853	CGCFAFDAR	P38796	P38796	PPE1	Protein phosphatase methylesterase 1	yes	yes	2	9	0	988.39	2	0.0097151	64.711	1541400		0		0	2	1541400		0		0		0	144, 146	P38796_144_146	yes	no	no
	854	CGCPVER	Q12211	Q12211	PUS1	tRNA pseudouridine synthase 1	yes	yes	2	7	0	762.315	2	8.6039e-05	107.59	13838000	1	2546500	1	3300200	1	3493900	1	3017700		0	1	1479300	374, 376	Q12211_374_376	yes	yes	yes
	855	CGDCGSALQGISTLR	P87262;P40525	P87262	RPL34A;RPL34B	60S ribosomal protein L34-A;60S ribosomal protein L34-B	yes	no	2	15	0	1479.68	2	8.2338e-75	227.91	176480000	2	27012000	2	25676000	2	30863000	2	57759000	2	19134000	2	16038000	44, 47	P87262_44_47	no	no	no
	856	CGDCGSALQGISTLRPR	P87262;P40525	P87262	RPL34A;RPL34B	60S ribosomal protein L34-A;60S ribosomal protein L34-B	yes	no	2	17	1	1732.83	2,3	9.846e-14	163.64	11183000000	3	90341000	4	2790900000	4	3564400000	3	1313300000	3	1752600000	4	1671400000	44, 47	P87262_44_47	no	yes	yes
	857	CGDGVQATSFK	P28007	P28007	GAR1	H/ACA ribonucleoprotein complex subunit 1	yes	yes	1	11	0	1111.5	2,3	0.00073434	89.266	321950000	1	71231000	1	21311000	5	169040000	1	51595000	1	8776600		0	94	P28007_94	yes	no	no
	858	CGFHETVPLENLSQEYCSEI	P38256	P38256		Uncharacterized protein YBR096W	yes	yes	2	20	0	2297	2	3.5776e-10	101.49	17860000		0		0	2	14201000		0	1	3659300		0	211, 227	P38256_211_227	yes	no	no
	859	CGFSNAGVEMQIR	P43577	P43577	GNA1	Glucosamine 6-phosphate N-acetyltransferase	yes	yes	1	13	0	1410.64	2	2.1048e-08	140.33	74556000	2	28719000	1	9275700	2	19745000	2	15667000	1	1150100		0	146	P43577_146	yes	yes	yes
	860	CGFTLLDLPGVLSGER	P30775	P30775	MRF1	Peptide chain release factor 1, mitochondrial	yes	yes	1	16	0	1675.86	2	5.9482e-07	121.45	173590000	2	43461000	2	49794000	2	23509000	2	29843000	2	8201800	2	18778000	374	P30775_374	yes	yes	yes
	861	CGFTPQYK	P40581;P38143	P38143	HYR1;GPX2	Peroxiredoxin HYR1;Glutathione peroxidase 2	no	no	1	8	0	942.427	2	0.0013283	95.815	1686000000	1	371960000	1	188020000	2	460310000	2	420600000	2	136010000	1	109090000	37	P38143_37	yes	yes	yes
	862	CGFTPQYKELEALYK	P40581	P40581	HYR1	Peroxiredoxin HYR1	yes	yes	1	15	1	1788.88	2,3	6.465e-05	119.77	31868000		0		0	2	31868000		0		0		0	36	P40581_36	yes	no	no
	863	CGGHLGHVFEGEGWK	P25566	P25566	MXR2	Peptide methionine sulfoxide reductase 2	yes	yes	1	15	0	1611.73	2,3	3.3577e-09	142.45	146170000	4	100060000	1	31968000		0	1	14145000		0		0	131	P25566_131	yes	no	no
	865	CGGLLMYGIPNMK	Q12680	Q12680	GLT1	Glutamate synthase [NADH]	yes	yes	1	13	0	1395.67	2	0.0032152	69.815	106760000	1	18977000	2	51234000	2	36552000		0		0		0	1817	Q12680_1817	yes	no	no
	869	CGGTGQIIK	P25303	P25303	SCJ1	DnaJ-related protein SCJ1	yes	yes	1	9	0	875.453	2	0.0060008	74.173	18304000		0		0	1	10840000	1	7464500		0		0	214	P25303_214	yes	no	no
	870	CGGVYLYANQR	P38795	P38795	QNS1	Glutamine-dependent NAD(+) synthetase	yes	yes	1	11	0	1242.58	2	3.877e-05	102.06	71995000	2	15955000	2	21070000	2	13317000	2	10403000	2	2394000	2	8855900	223	P38795_223	yes	yes	yes
	871	CGHCHEQLISDNER	P36119	P36119	YKR023W	Uncharacterized protein YKR023W	yes	yes	2	14	0	1639.68	2,3	2.556e-107	253.16	19621000	1	3300300	1	3030500	1	2280100	3	5178700	3	3756300	1	2074700	210, 213	P36119_210_213	yes	yes	yes
	873	CGHTNQLRPK	P0CH09;P0CH08	P0CH09	RPL40B;RPL40A	Ubiquitin-60S ribosomal protein L40;Ubiquitin;60S ribosomal protein L40	yes	no	1	10	1	1152.58	2,3	7.5365e-17	185.33	1299800000	3	147510000	2	119430000	4	475660000	3	126130000	4	166630000	5	264440000	115	P0CH09_115	yes	yes	yes
	874	CGIDATLEQPK	P13574	P13574	STE12	Protein STE12	yes	yes	1	11	0	1173.57	2	0.0065704	67.879	14493000	1	6436800		0	2	8056300		0		0		0	122	P13574_122	yes	no	no
	875	CGIFAAFK	P49090	P49090	ASN2	Asparagine synthetase [glutamine-hydrolyzing] 2	yes	yes	1	8	0	855.431	2	0.0069564	73.616	2344800000	2	620900000	2	736340000		0	2	500560000	2	197590000	2	289420000	2	P49090_2	yes	no	no
	877	CGIFEQLR	P07266	P07266	MRS1	Mitochondrial RNA-splicing protein MRS1	yes	yes	1	8	0	964.48	2	0.0038546	83.783	100600000		0	2	40729000	2	25939000	2	25407000	2	8523400		0	55	P07266_55	yes	no	no
	878	CGILGIVLANQTTPVAPELCDGCIFLQHR	P04046	P04046	ADE4	Amidophosphoribosyltransferase	yes	yes	3	29	0	3080.56	3	7.3186e-20	97.5	10967000		0		0		0	2	9966600	1	1000500		0	2, 21, 24	P04046_2_21_24	yes	no	no
	879	CGISHCPISNSSLTSGECR	Q07729	Q07729	GUD1	Probable guanine deaminase	yes	yes	3	19	0	1949.84	3	4.5045e-13	122.5	3698200		0		0		0	3	3113500	1	584650		0	314, 319, 331	Q07729_314_319_331	yes	no	no
	880	CGITAPYLK	P38281	P38281	APD1	Actin patches distal protein 1	yes	yes	1	9	0	964.505	2	0.0058178	72.607	257600000	1	61279000	2	77995000	2	61401000	1	20703000	1	12118000	2	24107000	216	P38281_216	yes	no	no
	881	CGKPVIELLNVSFENPR	Q04489	Q04489	YML096W	Asparagine synthetase domain-containing protein YML096W	yes	yes	1	17	1	1914	3	2.331e-07	126.77	92363000	1	11773000	1	14966000	1	8347000	1	15288000	2	23017000	2	18972000	283	Q04489_283	yes	yes	yes
	882	CGLEATDDVLVEYELVK	P09436	P09436	ILS1	Isoleucine--tRNA ligase, cytoplasmic	yes	yes	1	17	0	1894.92	2	5.5064e-64	208.38	246030000	2	58076000	2	40114000	2	45670000	2	63442000	2	18104000	2	20619000	1002	P09436_1002	yes	yes	yes
	883	CGLEIHTQLNTK	P33893	P33893	PET112	Glutamyl-tRNA(Gln) amidotransferase subunit B, mitochondrial	yes	yes	1	12	0	1355.69	2	6.0281e-06	127.78	1667900000	1	537070000	1	751700000	2	379160000		0		0		0	31	P33893_31	yes	yes	yes
	884	CGLHVAHSFLK	P04385	P04385	GAL1	Galactokinase	yes	yes	1	11	0	1210.63	2,3	3.0308e-14	156.16	27535000000	13	6756200000	8	6507700000	6	2340700000	12	5233400000	11	2097600000	12	4599400000	129	P04385_129	no	yes	yes
	885	CGLHVAHSFLKK	P04385	P04385	GAL1	Galactokinase	yes	yes	1	12	1	1338.72	2,3	4.7214e-13	167.11	99302000	2	23878000	2	3824400	2	71179000	1	421390		0		0	129	P04385_129	no	no	no
	886	CGLHVAHSYLK	P13045	P13045	GAL3	Protein GAL3	yes	yes	1	11	0	1226.62	2	1.1817e-06	133.91	432130000	3	101020000	3	95115000	7	104160000	2	50852000	2	39584000	3	41399000	123	P13045_123	no	yes	yes
	887	CGLHVAHSYLKK	P13045	P13045	GAL3	Protein GAL3	yes	yes	1	12	1	1354.72	2	0.00032304	126.19	1919200		0		0	2	1919200		0		0		0	123	P13045_123	no	no	no
	890	CGLTPQESEK	P53215	P53215	THG1	tRNA(His) guanylyltransferase	yes	yes	1	10	0	1090.5	2	0.0011692	88.134	6362700		0	1	1788900	1	2869900	1	1703800		0		0	171	P53215_171	yes	no	no
	891	CGNDFVYNEEDFEKL	Q12514	Q12514	NOT5	General negative regulator of transcription subunit 5	yes	yes	1	15	1	1820.76	2	1.5408e-06	137.17	84372000	2	18876000	2	16389000	2	20706000	2	22679000	2	5723000		0	546	Q12514_546	yes	yes	yes
	892	CGNNTDTLTLIADNTPDSIILLFEDTK	P15873	P15873	POL30	Proliferating cell nuclear antigen	yes	yes	1	27	0	2936.43	2,3	1.1534e-18	109.41	4792900	2	2191000	1	725510	1	494670		0		0	2	1381700	81	P15873_81	no	no	no
	893	CGNNTDTLTLIADNTPDSIILLFEDTKK	P15873	P15873	POL30	Proliferating cell nuclear antigen	yes	yes	1	28	1	3064.53	3	7.6391e-44	158.12	104350000	2	19783000	2	22973000	2	12143000	2	16413000	2	6964000	2	26075000	81	P15873_81	no	yes	yes
	894	CGNQAAIMEVDENHNR	P23594;P23595	P23594	PPH21;PPH22	Serine/threonine-protein phosphatase PP2A-1 catalytic subunit;Serine/threonine-protein phosphatase PP2A-2 catalytic subunit	yes	no	1	16	0	1799.77	2,3	6.0206e-48	197.73	228480000	3	64936000	3	56507000	4	48729000	2	15638000	4	28778000	3	13896000	329	P23594_329	yes	yes	yes
	896	CGNVASVMKVDEDLEPTFK	P20604	P20604	SIT4	Serine/threonine-protein phosphatase PP1-1	yes	yes	1	19	1	2080.98	3	0.0025415	64.275	19688000		0		0	2	19688000		0		0		0	267	P20604_267	yes	no	no
	898	CGQESHVLASTLVPGDLVHFR	P13586	P13586	PMR1	Calcium-transporting ATPase 1	yes	yes	1	21	0	2264.14	4	0.00012136	68.243	629460000	1	150610000	1	142040000	1	112570000	1	131570000		0	1	92666000	158	P13586_158	yes	yes	yes
	899	CGQVITNLTR	P12611	P12611	WHI2	Growth regulation protein	yes	yes	1	10	0	1103.58	2	0.00021107	79.23	33580000		0		0		0	2	23602000		0	1	9978400	79	P12611_79	yes	no	no
	901	CGSGAIDLLHK	P38998	P38998	LYS1	Saccharopine dehydrogenase [NAD(+), L-lysine-forming]	yes	yes	1	11	0	1112.56	2,3	6.7568e-05	103.21	495980000	2	124570000	2	115440000	2	104380000	3	44910000	2	37716000	2	68958000	205	P38998_205	yes	yes	yes
	903	CGSILGPFFQDSNEEIR	P29469	P29469	MCM2	DNA replication licensing factor MCM2	yes	yes	1	17	0	1910.88	2	1.3677e-05	94.639	9332500		0		0	2	9332500		0		0		0	344	P29469_344	yes	no	no
	905	CGSTYVNNK	P38128	P38128	SMP1	Transcription factor SMP1	yes	yes	1	9	0	984.433	2	0.0076772	67.494	991320	1	451620	1	539700		0		0		0		0	400	P38128_400	yes	no	no
	906	CGSVTVRLIPAPR	P25443	P25443	RPS2	40S ribosomal protein S2	yes	yes	1	13	1	1367.77	2	0.00030176	110.8	12014000		0		0	2	12014000		0		0		0	162	P25443_162	yes	no	no
	907	CGSYHNQPLGR	P15565-2;P15565	P15565-2	TRM1	tRNA (guanine(26)-N(2))-dimethyltransferase, mitochondrial	yes	no	1	11	0	1230.56	2,3	7.0657e-21	169.58	53501000	2	9805600	1	9874500	3	13942000	4	7361000	2	5869400	3	6648400	333	P15565_333	yes	yes	yes
	908	CGTAFALGIACAGK	P32565	P32565	RPN2	26S proteasome regulatory subunit RPN2	yes	yes	2	14	0	1281.62	2	9.4287e-05	92.295	49545000	1	10138000	1	9888900	1	7465900	2	19602000		0	1	2450400	619, 629	P32565_619_629	yes	yes	yes
	909	CGTPAEQGAAKPGNR	P29465	P29465	CHS3	Chitin synthase 3	yes	yes	1	15	1	1455.69	2	2.1252e-27	206.66	483320		0		0	1	483320		0		0		0	770	P29465_770	yes	no	no
	910	CGTSDKDNYIHDEELNEEGIHYSQVLK	Q06137	Q06137	YLR345W	Putative 6-phosphofructo-2-kinase/fructose-2,6-bisphosphatase YLR345W;6-phosphofructo-2-kinase;Fructose-2,6-bisphosphatase	yes	yes	1	27	1	3135.41	4	4.4889e-05	69.704	60711000		0		0	1	16374000		0	2	44337000		0	299	Q06137_299	yes	no	no
	911	CGVDSIPVDPEK	P32316	P32316	ACH1	Acetyl-CoA hydrolase	yes	yes	1	12	0	1257.59	2	7.5948e-05	119.21	717370000		0		0	2	322230000	2	238380000	1	58494000	2	98266000	213	P32316_213	no	yes	yes
	912	CGVDSIPVDPEKVVAIVESTMR	P32316	P32316	ACH1	Acetyl-CoA hydrolase	yes	yes	1	22	1	2343.18	3	0.00019677	88.176	0		0		0	1	0		0		0		0	213	P32316_213	no	no	no
	913	CGVISPR	Q3E7Y3;P0C0W1	Q3E7Y3	RPS22B;RPS22A	40S ribosomal protein S22-B;40S ribosomal protein S22-A	yes	no	1	7	0	730.38	2	0.0092308	79.451	2178700000	1	411960000	1	381520000	2	586990000	1	358780000	1	150400000	1	289010000	72	Q3E7Y3_72	yes	no	no
	914	CGVTIGFHILK	P53040	P53040	TAF6	Transcription initiation factor TFIID subunit 6	yes	yes	1	11	0	1186.65	2,3	3.2793e-05	117.71	180080000	2	17668000	1	10654000	4	49098000	2	41115000	2	38738000	3	22809000	491	P53040_491	yes	yes	yes
	915	CGVTLLPILTTHVK	Q12308	Q12308	TFC8	Transcription factor tau 60 kDa subunit	yes	yes	1	14	0	1493.86	3	0.00049003	77.74	164040000	2	37109000	2	50927000	1	18015000	2	23340000	2	19389000	2	15264000	530	Q12308_530	yes	yes	yes
	916	CGWLDLVVLK	P80210	P80210	ADE12	Adenylosuccinate synthetase	yes	yes	1	10	0	1144.63	2	0.00015398	102.06	801120000	2	258320000	2	228760000	2	15253000	2	226740000	4	65838000	2	6206200	313	P80210_313	yes	yes	yes
	917	CGWPAFYEEVSPGAITYHR	P25566	P25566	MXR2	Peptide methionine sulfoxide reductase 2	yes	yes	1	19	0	2181.99	3	2.5192e-62	203.53	414600000	2	117960000	2	94368000	2	38803000	2	86143000	2	67243000	2	10087000	97	P25566_97	yes	yes	yes
	918	CGYCHGNK	P16639	P16639	ATE1	Arginyl-tRNA--protein transferase 1	yes	yes	2	8	0	880.332	2	8.3648e-08	128.86	222770		0		0		0		0	1	222770		0	20, 23	P16639_20_23	yes	no	no
	919	CGYHELMLPENEPGSSIMPGK	P08417	P08417	FUM1	Fumarate hydratase, mitochondrial	yes	yes	1	21	0	2288.03	3,4	2.5079e-11	113.33	1612800000	2	333680000	2	458720000	4	446840000	2	164090000	3	182590000	2	26917000	329	P08417_329	yes	yes	yes
	920	CHACFK	Q08444	Q08444	NOB1	20S-pre-rRNA D-site endonuclease NOB1	yes	yes	2	6	0	707.288	2	0.0038728	80.997	24745000		0	1	11778000	1	6188000	1	6778700		0		0	304, 307	Q08444_304_307	yes	no	no
	921	CHAEFDK	P39935	P39935	TIF4631	Eukaryotic initiation factor 4F subunit p150	yes	yes	1	7	0	848.349	2	0.0046555	86.472	31620000		0		0	1	1358300	1	214680	1	29408000	1	639410	703	P39935_703	yes	no	no
	922	CHAVYQLLQEMVR	P47123	P47123	MOG1	Nuclear import protein MOG1	yes	yes	1	13	0	1588.79	3	5.2565e-06	122.18	56634000	1	12121000	2	39368000	1	5145300		0		0		0	195	P47123_195	yes	yes	yes
	923	CHDCFTTLDSFIHYK	Q07395	Q07395	SYO1	Synchronized import protein 1	yes	yes	2	15	0	1828.79	3,4	0.00085958	58.885	130760000	2	31702000	2	91776000	1	7281300		0		0		0	598, 601	Q07395_598_601	yes	yes	yes
	925	CHEDDDGSSPGAGPGPSIQR	Q08651	Q08651	ENV9	Probable oxidoreductase ENV9	yes	yes	1	20	0	1980.82	2,3	8.6556e-125	259.34	58369000	3	14441000	3	17088000	3	7464800	3	6867900	3	7401800	3	5106000	68	Q08651_68	yes	yes	yes
	927	CHGAFHYSSER	Q08886	Q08886	GPB1	Guanine nucleotide-binding protein subunit beta 1	yes	yes	1	11	0	1292.54	2,3	1.9987e-14	157.97	22991000	3	6772700	3	7660500	3	2455500	3	2669600	2	2036700	2	1395800	169	Q08886_169	yes	yes	yes
	928	CHGEGVQVNR	P35191	P35191	MDJ1	DnaJ homolog 1, mitochondrial	yes	yes	1	10	0	1097.5	2,3	3.1057e-08	133.75	294540000	3	48232000	1	31257000	2	70448000	2	39093000	2	43579000	3	61933000	288	P35191_288	yes	yes	yes
	929	CHGFTFMR	P16387	P16387	PDA1	Pyruvate dehydrogenase E1 component subunit alpha, mitochondrial	yes	yes	1	8	0	997.426	2	0.001205	95.815	1037200000	2	336370000	2	516760000	2	127620000	2	32415000	2	16871000	2	7206100	140	P16387_140	yes	yes	yes
	930	CHGSGWKPK	P39102	P39102	XDJ1	DnaJ protein homolog XDJ1	yes	yes	1	9	1	998.476	2,3	0.0085676	83.647	1451700	2	608780	1	176530		0	1	163480	1	502950		0	162	P39102_162	yes	no	no
	931	CHICDK	Q05580	Q05580	YDR266C	LIM domain and RING finger protein YDR266C	yes	yes	2	6	0	717.294	2	0.0037574	80.999	47740000	1	3872600	1	22543000	1	4059500	1	4719600	1	5948900	1	6596600	249, 252	Q05580_249_252	yes	no	no
	932	CHIDLR	P09950	P09950	HEM1	5-aminolevulinate synthase, mitochondrial	yes	yes	1	6	0	755.375	2	0.00033559	103.28	377060000	2	84740000	1	86091000	2	69903000	2	38896000	2	40198000	2	57231000	386	P09950_386	yes	yes	yes
	933	CHIPVSASSK	Q03795	Q03795		Uncharacterized membrane protein YMR155W	yes	yes	1	10	0	1027.51	2	0.0013898	88.134	7821600	1	1964900		0	1	0	2	2067600	2	1412700	2	2376400	49	Q03795_49	yes	yes	no
	934	CHLLQSVLDDANIDQR	Q06616	Q06616	YPR174C	Nuclear envelope protein YPR174C	yes	yes	1	16	0	1838.89	2,3	2.0906e-74	219.85	808080000	4	213950000	4	264470000	3	66768000	4	131960000	2	33936000	4	96998000	118	Q06616_118	yes	yes	yes
	935	CHLNSCAVGIATQDPYLR	Q12680	Q12680	GLT1	Glutamate synthase [NADH]	yes	yes	2	18	0	1959.93	2,3	6.4132e-22	154.55	511610000	2	120010000	3	155660000	2	62649000	2	79320000	2	57025000	1	36951000	1191, 1196	Q12680_1191_1196	yes	yes	yes
	936	CHLVTK	P38687	P38687	SRP68	Signal recognition particle subunit SRP68	yes	yes	1	6	0	699.374	2	0.00026216	106.76	5503900		0		0		0		0	1	5503900		0	43	P38687_43	yes	no	no
	937	CHNGHEPWPR	P33755	P33755	NPL4	Nuclear protein localization protein 4	yes	yes	1	10	0	1231.53	2,3	6.195e-17	161.51	5313700	1	1052500	2	1827800		0	1	402440	1	2030900		0	204	P33755_204	yes	yes	yes
	938	CHNIGSGILSLVNTK	P39518	P39518	FAA2	Long-chain-fatty-acid--CoA ligase 2	yes	yes	1	15	0	1554.82	2,3	1.2316e-74	228.9	2444500000	4	603810000	4	603250000	4	255990000	4	437800000	4	234440000	4	309190000	140	P39518_140	yes	yes	yes
	940	CHPNGETEPVLAELR	P53972	P53972		Uncharacterized protein YNL022C	yes	yes	1	15	0	1663.8	2,3	8.3657e-18	155.26	196200000	3	46198000	3	62964000	3	23701000	1	8696000	2	17840000	3	36802000	163	P53972_163	yes	yes	yes
	941	CHPQDFGNPGR	P29478	P29478	SEC65	Signal recognition particle subunit SEC65	yes	yes	1	11	0	1226.53	2,3	1.1643e-10	158.06	313860000	4	106550000	2	31028000	4	78675000	4	32341000	3	46911000	3	18351000	150	P29478_150	yes	yes	yes
	942	CHSIASGMMK	P26754	P26754	RFA2	Replication factor A protein 2	yes	yes	1	10	0	1063.46	2,3	2.7825e-05	114.89	96767000	2	15881000	4	42900000	4	29146000	2	3384600	2	5455500		0	173	P26754_173	yes	yes	yes
	943	CHSLQNFLR	P47057	P47057	SNX4	Sorting nexin-4	yes	yes	1	9	0	1116.55	2,3	5.2414e-11	140.83	256720000	1	53392000	3	119990000	1	16251000	1	6020600	2	9752000	3	51315000	124	P47057_124	yes	yes	yes
	944	CHSVYKVNA	P05759	P05759	RPS31	Ubiquitin-40S ribosomal protein S31;Ubiquitin;40S ribosomal protein S31	yes	yes	1	9	1	1019.49	2	6.8723e-05	137.14	137680000	1	1537900	1	1252100	2	134890000		0		0		0	144	P05759_144	yes	no	no
	945	CHTIMNCTR	P21801	P21801	SDH2	Succinate dehydrogenase [ubiquinone] iron-sulfur subunit, mitochondrial	yes	yes	2	9	0	1077.45	2,3	7.323e-37	182.16	2556000000	7	687290000	7	680900000	7	412740000	8	338870000	7	324170000	4	112000000	236, 242	P21801_236_242	yes	yes	yes
	946	CHVQLPTTK	P41697	P41697	BUD6	Bud site selection protein 6	yes	yes	1	9	0	1025.53	3	0.010363	53.751	5979500		0	1	5979500		0		0		0		0	375	P41697_375	no	no	no
	947	CHVVDESFPAK	Q07979	Q07979	RSC58	Chromatin structure-remodeling complex protein RSC58	yes	yes	1	11	0	1230.57	2,3	1.8799e-06	129.82	166360000	2	38412000	3	61938000	1	9160700	2	13845000	4	18497000	3	24509000	28	Q07979_28	yes	yes	yes
	948	CHWDEHPTK	P32802	P32802	EMP70	Transmembrane 9 superfamily member 1;Protein p24a	yes	yes	1	9	0	1151.48	2,3	1.7475e-10	134.23	62617000	3	29924000	3	19761000		0	3	5429200	2	7501500		0	500	P32802_500	yes	yes	yes
	950	CHYGVELPTLTTIYDR	P22209	P22209	KIN3	Serine/threonine-protein kinase KIN3	yes	yes	1	16	0	1879.91	3	0.00080243	64.407	58802000		0	1	25633000	1	8711400		0	1	15144000	1	9314200	144	P22209_144	yes	yes	yes
	951	CIAACTGVPDDK	P07149	P07149	FAS1	Fatty acid synthase subunit beta;3-hydroxyacyl-[acyl-carrier-protein] dehydratase;Enoyl-[acyl-carrier-protein] reductase [NADH];[Acyl-carrier-protein] acetyltransferase;[Acyl-carrier-protein] malonyltransferase;S-acyl fatty acid synthase thioesterase	yes	yes	2	12	0	1191.53	2	4.62e-05	112.5	92861000	1	15906000	1	21769000	2	22624000	2	10388000	2	3895500	3	18279000	820, 824	P07149_820_824	no	no	no
	952	CIAACTGVPDDKWEQTYK	P07149	P07149	FAS1	Fatty acid synthase subunit beta;3-hydroxyacyl-[acyl-carrier-protein] dehydratase;Enoyl-[acyl-carrier-protein] reductase [NADH];[Acyl-carrier-protein] acetyltransferase;[Acyl-carrier-protein] malonyltransferase;S-acyl fatty acid synthase thioesterase	yes	yes	2	18	1	2026.91	2,3	5.6932e-12	144.3	6777000000	8	2824300000	7	1913700000	1	22894000	5	1640800000	5	375270000		0	820, 824	P07149_820_824	no	no	no
	953	CIAAVAYDAK	P32771	P32771	SFA1	S-(hydroxymethyl)glutathione dehydrogenase	yes	yes	1	10	0	1023.51	2	0.0032193	78.513	674150000	1	99467000	1	148740000	2	151440000	2	144290000	2	26010000	2	104190000	12	P32771_12	yes	yes	yes
	954	CIADCFQSLITIKPVLK	P38073	P38073	EDS1	Transcriptional regulatory protein EDS1	yes	yes	2	17	1	1891.03	3	0.001648	68.978	19303000		0		0		0	1	5245600	2	5862700	2	8194900	457, 461	P38073_457_461	yes	no	no
	955	CIAENTQVR	P11745	P11745	RNA1	Ran GTPase-activating protein 1	yes	yes	1	9	0	1032.5	2	1.3053e-06	120.87	369170000	2	83630000	2	101360000	2	87538000	2	50288000	2	15527000	2	30826000	65	P11745_65	yes	yes	yes
	956	CIAHLR	P10356	P10356	YER152C	Uncharacterized protein YER152C	yes	yes	1	6	0	711.385	2	0.008652	76.553	122150000	1	29559000	1	32673000	2	20375000	1	12349000	2	10809000	1	16385000	326	P10356_326	yes	no	no
	957	CIAIIPQFELSTADSR	P17423	P17423	THR1	Homoserine kinase	yes	yes	1	16	0	1762.89	2,3	9.4461e-14	150.01	1029000000	1	7445300	3	414870000		0	3	441800000	2	85357000	1	79517000	216	P17423_216	no	yes	yes
	958	CIAIIPQFELSTADSRGVLPK	P17423	P17423	THR1	Homoserine kinase	yes	yes	1	21	1	2257.21	3	0.00020012	79.326	69247000		0		0	2	69247000		0		0		0	216	P17423_216	no	no	no
	959	CIAIQTLGR	Q04418	Q04418	RBA50	RNA polymerase II-associated protein RBA50	yes	yes	1	9	0	973.538	2	0.00075604	97.565	273440000	2	98747000	2	99302000	2	45757000	2	22932000		0	1	6698600	343	Q04418_343	yes	yes	yes
	960	CIAISDYLFHR	Q07471	Q07471	THI3	Thiamine metabolism regulatory protein THI3	yes	yes	1	11	0	1336.66	3	0.010132	52.391	9856000		0	1	9856000		0		0		0		0	14	Q07471_14	yes	no	no
	961	CIANAIIDNDDNR	P39011	P39011	BEM4	Bud emergence protein 4	yes	yes	1	13	0	1445.66	2	8.9537e-05	111.66	30310000	1	10067000	2	15323000	1	4919100		0		0		0	96	P39011_96	yes	yes	yes
	963	CIAQVDGTYMDGR	P34909	P34909	MOT2	General negative regulator of transcription subunit 4	yes	yes	1	13	0	1427.62	2	0.00037874	115.12	17270000	2	0	2	17270000		0		0		0		0	211	P34909_211	yes	no	no
	966	CIDDFFFNVR	P37297	P37297	STT4	Phosphatidylinositol 4-kinase STT4	yes	yes	1	10	0	1274.58	2	7.5471e-17	159.34	154760000		0		0		0	2	73563000	2	25184000	2	56016000	290	P37297_290	yes	yes	yes
	968	CIDEEFVK	P36145	P36145	TFA2	Transcription initiation factor IIE subunit beta	yes	yes	1	8	0	981.448	2	0.0050985	78.149	66949000		0		0	2	40196000	2	26752000		0		0	254	P36145_254	yes	no	no
	969	CIDILR	Q12504	Q12504	RKM4	Ribosomal N-lysine methyltransferase 4	yes	yes	1	6	0	731.4	2	0.0093946	74.517	177850000	1	45058000	1	71045000		0	1	14275000	1	2520400	2	44954000	314	Q12504_314	yes	no	no
	970	CIEDCSK	P33313	P33313	CNS1	Hsp70/Hsp90 co-chaperone CNS1	yes	yes	2	7	0	796.31	2	0.0047311	81.784	5272000		0		0	1	2249600	1	1941800		0	1	1080600	140, 144	P33313_140_144	yes	no	no
	972	CIEHIWQISPQEFPSHVVIK	P22136	P22136	AEP2	ATPase expression protein 2, mitochondrial	yes	yes	1	20	0	2389.23	3,4	6.678e-13	112.82	204150000	1	38535000	1	51650000		0	4	70206000	4	43756000		0	339	P22136_339	yes	yes	yes
	973	CIEHNFDCTYQQPLK	P38157	P38157	MAL33	Maltose fermentation regulatory protein MAL33	yes	yes	2	15	0	1837.81	3	0.00034755	65.565	10867000		0		0	1	2827600	2	3969700	2	2166400	1	1902800	27, 34	P38157_27_34	yes	yes	yes
	974	CIENIVHEK	P22579	P22579	SIN3	Transcriptional regulatory protein SIN3	yes	yes	1	9	0	1083.54	2,3	6.1825e-21	163.88	490300000	2	92167000	3	145200000	3	64770000	2	41369000	4	61255000	4	85543000	732	P22579_732	yes	yes	yes
	975	CIFHAK	Q04371	Q04371		UPF0364 protein YMR027W	yes	yes	1	6	0	717.363	2	0.0063193	81.297	553590000	2	120860000	2	132770000	2	85176000	2	67270000	2	67835000	2	79672000	279	Q04371_279	yes	yes	yes
	976	CIFHEDFDVSGFEFTSTGLASSITK	P33202	P33202	UFD4	Ubiquitin fusion degradation protein 4	yes	yes	1	25	0	2737.26	3	8.9178e-07	76.807	2408700		0		0		0		0		0	1	2408700	747	P33202_747	yes	no	no
	977	CIFNASTR	P46670	P46670	CIN2	Tubulin-specific chaperone C	yes	yes	1	8	0	910.433	2	0.0060041	76.17	116610000	2	55349000	2	61258000		0		0		0		0	218	P46670_218	yes	no	no
	978	CIFPWHLDEQNK	Q03833	Q03833	GIS1	Transcriptional activator/repressor GIS1	yes	yes	1	12	0	1528.71	2,3	9.3359e-14	150.09	278520000	2	11278000	3	127910000		0	2	84382000	2	54956000		0	199	Q03833_199	yes	yes	yes
	979	CIFTGDTLFTAGCGR	Q05584	Q05584	GLO2	Hydroxyacylglutathione hydrolase, cytoplasmic isozyme	yes	yes	2	15	0	1560.71	2	2.1353e-37	191.01	232430000	2	66830000	2	65433000	2	29492000	2	46536000	1	4252500	2	19889000	139, 151	Q05584_139_151	yes	yes	yes
	981	CIGNILSEYIK	P47085	P47085		MEMO1 family protein YJR008W	yes	yes	1	11	0	1251.65	2	9.6858e-10	147.62	1506900000	2	430230000	2	478710000	2	168310000	2	215390000	2	77108000	2	137200000	178	P47085_178	yes	yes	yes
	982	CIGNSSILHGDDNNGCNPK	Q12383	Q12383	TRM13	tRNA:m(4)X modification enzyme TRM13	yes	yes	2	19	0	1956.84	3	1.1138e-07	101.01	40399000	1	7324500	2	13943000		0	1	4084400	2	5763300	2	9283000	320, 335	Q12383_320_335	yes	yes	yes
	983	CIGQNHQEFSSNR	P38237	P38237	UBP14	Ubiquitin carboxyl-terminal hydrolase 14	yes	yes	1	13	0	1518.66	2,3	1.3944e-75	225.72	215940000	3	55530000	1	15735000	3	30706000	4	51620000	3	35231000	3	27116000	399	P38237_399	no	yes	yes
	984	CIGTKPCSNK	P24813	P24813	CAD1	AP-1-like transcription activator YAP2	yes	yes	2	10	1	1049.5	2	0.00071828	110.38	1768100	1	342850		0	1	301640	1	410150	1	266410	1	447090	295, 301	P24813_295_301	yes	no	no
	985	CIGVPLFR	Q12429	Q12429	DPH6	Diphthine--ammonia ligase	yes	yes	1	8	0	903.5	2	0.0046647	81.784	140630000		0		0		0	2	79417000	1	4784500	2	56433000	62	Q12429_62	yes	yes	yes
	987	CIHGTPSGIDNAVATYGNALLFEK	P07277	P07277	ERG12	Mevalonate kinase	yes	yes	1	24	0	2490.22	2,3	4.2851e-56	185.64	3306300000	2	693740000	3	1124400000	2	347380000	1	358710000	3	486920000	2	295210000	193	P07277_193	yes	yes	yes
	988	CIHQLTTDLQDEVAK	P40069	P40069	KAP123	Importin subunit beta-4	yes	yes	1	15	0	1712.84	2,3	1.4067e-144	273.84	3987100000	4	849190000	4	871240000	4	723610000	5	476370000	6	527800000	4	538860000	420	P40069_420	yes	yes	yes
	989	CIIEGHLEQFPLEVSSR	P38172	P38172		Uncharacterized protein YBL095W, mitochondrial	yes	yes	1	17	0	1955.98	2,3	6.1807e-37	180.78	1083200000	4	223970000	4	284280000	2	120520000	3	184540000	4	121840000	3	148050000	208	P38172_208	yes	yes	yes
	990	CIILPEDKPELIK	Q12292	Q12292	ATG34	Autophagy-related protein 34	yes	yes	1	13	1	1509.85	2,3	0.0017544	96.23	76038000		0	1	32128000		0	1	13008000	4	30902000		0	163	Q12292_163	yes	no	no
	991	CIKCER	P38708	P38708	YHR020W	Putative proline--tRNA ligase YHR020W	yes	yes	2	6	1	750.352	2	0.0080758	95.793	2053500		0		0	1	2053500		0		0		0	671, 674	P38708_671_674	yes	no	no
	992	CIKEQIQK	Q04347	Q04347	BUD22	Bud site selection protein 22	yes	yes	1	8	1	988.538	2	0.0012986	119.21	1013800		0		0	1	1013800		0		0		0	89	Q04347_89	yes	no	no
	994	CILDLGHFK	P38970	P38970	HAL5	Serine/threonine-protein kinase HAL5	yes	yes	1	9	0	1044.54	2,3	0.00074582	96.034	366360000	3	111180000	2	109190000	3	59052000	2	42857000	2	15546000	2	28543000	291	P38970_291	yes	yes	yes
	996	CILFNR	P32190	P32190	GUT1	Glycerol kinase	yes	yes	1	6	0	764.4	2	0.00042879	100.36	1193500000	2	403980000	2	424250000	2	133770000	2	81781000	2	24917000	2	124770000	61	P32190_61	yes	yes	yes
	997	CILLLNR	Q12108	Q12108	RTC5	Restriction of telomere capping protein 5	yes	yes	1	7	0	843.5	2	0.0007041	105.27	240880000	2	90969000	2	106750000		0	1	22745000	1	3634200	1	16778000	110	Q12108_110	yes	yes	yes
	998	CILLPSYENSDLLICCLFTSSFGGSSHGEK	P38218	P38218	POA1	ADP-ribose 1-phosphate phosphatase	yes	yes	3	30	0	3219.49	3	1.4294e-08	59.359	2819500		0		0		0	1	2219100	1	600430		0	65, 79, 80	P38218_65_79_80	yes	no	no
	999	CILMHHNIAK	Q05946	Q05946	UTP13	U3 small nucleolar RNA-associated protein 13	yes	yes	1	10	0	1178.61	2,3	2.9713e-32	185.58	33947000	2	9649700	2	11495000	2	5941100	2	3659600	1	1127100	1	2074700	762	Q05946_762	yes	yes	yes
	1000	CILNLK	P27515	P27515	URK1	Uridine kinase	yes	yes	1	6	0	702.41	2	0.00041936	102.12	307160000	3	100940000	3	119470000	3	43197000	2	14771000	2	3302400	2	25484000	126	P27515_126	yes	yes	yes
	1001	CILSSK	P38089	P38089	PTC4	Protein phosphatase 2C homolog 4	yes	yes	1	6	0	649.347	2	0.0070582	81.381	40781000	1	8757100	1	10165000	1	8960400	1	4447100	1	1793100	1	6658200	201	P38089_201	yes	no	no
	1002	CILYDADESK	P22276	P22276	RET1	DNA-directed RNA polymerase III subunit RPC2	yes	yes	1	10	0	1155.51	2	0.0031272	75.566	26251000	1	18416000		0		0	1	7835000		0		0	161	P22276_161	yes	no	no
	1003	CINEINPIVSANLK	P89102	P89102	SEC5	Exocyst complex component SEC5	yes	yes	1	14	0	1526.81	2	0.00011272	111.81	35852000	1	9860100	1	13988000		0	2	12003000		0		0	948	P89102_948	no	yes	yes
	1004	CINEINPIVSANLKR	P89102	P89102	SEC5	Exocyst complex component SEC5	yes	yes	1	15	1	1682.91	3	0.00056192	79.885	6810700		0		0	1	6810700		0		0		0	948	P89102_948	no	no	no
	1006	CINLMVCK	P38205	P38205	NCL1	Multisite-specific tRNA:(cytosine-C(5))-methyltransferase	yes	yes	2	8	0	922.444	2	6.6874e-11	129.68	79330000		0		0	1	79330000		0		0		0	625, 631	P38205_625_631	yes	no	no
	1007	CINLSAEKEPEIFDAIK	P10963	P10963	PCK1	Phosphoenolpyruvate carboxykinase [ATP]	yes	yes	1	17	1	1918.97	2,3	4.8444e-48	214.63	3833800000	3	967760000	4	1104800000	4	380750000	4	571490000	4	409670000	4	399360000	291	P10963_291	yes	yes	yes
	1008	CINLVNDIPGGVDTIGSVLK	P38850	P38850	RTT107	Regulator of Ty1 transposition protein 107	yes	yes	1	20	0	2026.08	2	2.4929e-10	116.04	20012000	1	9780900	1	10231000		0		0		0		0	957	P38850_957	yes	no	no
	1009	CINTSYSEGELNK	P87108	P87108	TIM10	Mitochondrial import inner membrane translocase subunit TIM10	yes	yes	1	13	0	1456.65	2	3.4537e-37	193.11	26260000	1	6043800	1	5957100	1	6315100	2	6319700		0	1	1624200	44	P87108_44	yes	yes	yes
	1010	CINTVIPLQTQSFIVR	P38217	P38217	KAP104	Importin subunit beta-2	yes	yes	1	16	0	1831	2	2.3483e-37	190.18	33767000	2	17669000	1	6439600		0	1	9658900		0		0	216	P38217_216	yes	yes	yes
	1011	CINVDYESAR	P50101	P50101	UBP15	Ubiquitin carboxyl-terminal hydrolase 15	yes	yes	1	10	0	1168.52	2	8.0846e-05	105.13	197660000	1	47310000	2	67373000	2	30709000	2	26040000	2	5849400	2	20379000	325	P50101_325	yes	yes	yes
	1012	CINYIDNEIPDLLK	P53076	P53076	VID30	Vacuolar import and degradation protein 30	yes	yes	1	14	0	1661.83	2	4.1422e-19	162.88	174140000	2	48283000	2	51781000	2	21151000	2	31048000	2	8448300	2	13427000	788	P53076_788	yes	yes	yes
	1013	CINYSPPYQAPFTFGIYDKPSDLNNNLDLNLITTPAK	P23180	P23180	AIM17	Probable oxidoreductase AIM17	yes	yes	1	37	1	4157.05	3	1.0115e-25	118.01	464640000	2	94144000	2	131570000	2	43488000	2	78382000	2	19467000	2	97594000	345	P23180_345	yes	yes	yes
	1015	CIQPFLEQPIR	P38790	P38790	HTD2	Hydroxyacyl-thioester dehydratase type 2, mitochondrial	yes	yes	1	11	0	1342.71	2	1.7298e-09	141.08	125750000	2	45286000	1	22608000	2	23109000	2	26080000		0	2	8668500	220	P38790_220	yes	yes	yes
	1016	CIQQLDLIFTPTHSDIK	P36130	P36130	CAF4	CCR4-associated factor 4	yes	yes	1	17	0	1971.01	3	8.4203e-08	116.78	187260000	1	19247000	1	22864000	2	25753000	2	41190000	2	37468000	2	40740000	456	P36130_456	yes	yes	yes
	1017	CIQVDPIQRPTTSQLLNLLQDLDT	Q12003	Q12003	ENV7	Serine/threonine-protein kinase ENV7	yes	yes	1	24	1	2723.42	2	2.6737e-45	180.04	23792000	2	5645100	2	9032200	2	4578300	1	2595900	1	303370	1	1637300	341	Q12003_341	yes	yes	yes
	1018	CISATTLDEFK	P33416	P33416	HSP78	Heat shock protein 78, mitochondrial	yes	yes	1	11	0	1226.59	2	3.8768e-05	111.63	779970000	2	265170000	2	330420000	2	184380000		0		0		0	246	P33416_246	yes	yes	yes
	1020	CISSPHFQVAEK	P38903	P38903	RTS1	Serine/threonine-protein phosphatase 2A 56 kDa regulatory subunit delta isoform	yes	yes	1	12	0	1344.65	2,3	5.425e-39	195.72	259600000	2	54854000	2	76639000	2	34752000	2	20826000	3	38946000	2	33580000	583	P38903_583	yes	yes	yes
	1021	CITAFQSYIGENIDPLVELSGK	P17555	P17555	SRV2	Adenylyl cyclase-associated protein	yes	yes	1	22	0	2396.19	2	4.3415e-64	193.63	184150000	2	48043000	2	53947000	2	18266000	2	33545000	2	7599000	2	22750000	77	P17555_77	yes	yes	yes
	1022	CITPLYEEAR	P53968	P53968	CRZ1	Transcriptional regulator CRZ1	yes	yes	1	10	0	1193.58	2	0.00022446	99.283	340650000	2	109990000	2	100400000	2	77743000	2	38029000	1	2209300	1	12280000	661	P53968_661	yes	yes	yes
	1024	CITSLSYNPVGHIFATAAK	P42841	P42841	PFS2	Polyadenylation factor subunit 2	yes	yes	1	19	0	1992.01	3	0.0002281	72.21	63187000		0		0		0		0	2	37387000	1	25799000	352	P42841_352	yes	no	no
	1026	CIVGLQPNGTIVVK	P38340	P38340	TAE1	Alpha N-terminal protein methyltransferase 1	yes	yes	1	14	0	1439.82	2	3.5184e-05	95.981	176630000	2	56339000	1	28850000	1	15543000	2	75900000		0		0	157	P38340_157	yes	yes	yes
	1027	CIVGPVISSTQYDR	P54114;P47771	P54114	ALD3;ALD2	Aldehyde dehydrogenase [NAD(P)+] 2;Aldehyde dehydrogenase [NAD(P)+] 1	yes	no	1	14	0	1536.76	2	1.0522e-05	126.71	788360000	2	195720000	2	230670000	2	119410000	2	164620000	2	32791000	2	45154000	343	P54114_343	yes	yes	yes
	1029	CIVNPSPASITASAELQSTSAK	P07259	P07259	URA2	Protein URA2;Glutamine-dependent carbamoyl-phosphate synthase;Aspartate carbamoyltransferase	yes	yes	1	22	0	2174.09	2,3	2.8381e-64	202.65	834440000	2	221900000	2	227460000	2	114860000	3	120300000	2	67110000	2	82810000	1832	P07259_1832	no	no	no
	1030	CIVNPSPASITASAELQSTSAKR	P07259	P07259	URA2	Protein URA2;Glutamine-dependent carbamoyl-phosphate synthase;Aspartate carbamoyltransferase	yes	yes	1	23	1	2330.19	3	4.7759e-08	104.82	107670000		0		0	2	107670000		0		0		0	1832	P07259_1832	no	no	no
	1032	CIVQAVPLTPNCQILQLPNVDKEHFITK	P14906	P14906	SEC63	Protein translocation protein SEC63	yes	yes	2	28	1	3160.68	3,4	3.4823e-09	92.886	664840000	2	135380000	1	234120000	1	68362000		0	2	136650000	1	90327000	358, 369	P14906_358_369	yes	yes	yes
	1033	CIVSLLLNIYEK	Q03496	Q03496	TRM732	tRNA (cytidine(32)-2-O)-methyltransferase non-catalytic subunit TRM732	yes	yes	1	12	0	1406.78	2	4.3888e-05	110.92	47920000	2	10307000	1	7376900	2	5166500	2	12968000	1	1750800	2	10351000	212	Q03496_212	yes	yes	yes
	1034	CIVVPLNLTHK	Q04179	Q04179	URH1	Uridine nucleosidase	yes	yes	1	11	0	1235.71	2,3	0.00027638	93.839	276090000	1	46694000	2	132620000	2	30252000	2	25898000	1	12938000	2	27688000	196	Q04179_196	yes	no	no
	1035	CIYDQLTEGENSLCGVMIESNINEGRQDIPK	P14843	P14843	ARO3	Phospho-2-dehydro-3-deoxyheptonate aldolase, phenylalanine-inhibited	yes	yes	2	31	1	3467.6	3	3.0878e-08	78.645	13127000		0		0	2	13127000		0		0		0	297, 310	P14843_297_310	yes	no	no
	1036	CIYHLHSSFK	Q99314	Q99314	SAS5	Something about silencing protein 5	yes	yes	1	10	0	1233.6	2	5.0026e-06	113.93	2662000		0	1	2662000		0		0		0		0	55	Q99314_55	yes	no	no
	1037	CIYYQDLPLPSSR	P32501	P32501	GCD6	Translation initiation factor eIF-2B subunit epsilon	yes	yes	1	13	0	1553.75	2	4.1712e-05	117.48	297530000	1	97853000		0	2	115870000	2	83806000		0		0	194	P32501_194	yes	yes	yes
	1039	CKDDVQLQK	P39731	P39731	MTW1	Kinetochore-associated protein MTW1	yes	yes	1	9	1	1075.53	2,3	2.1565e-10	157.75	30277000	1	6271400	1	5478600	1	6640700	1	3760300	2	4331900	1	3793600	171	P39731_171	yes	yes	yes
	1040	CKDPEINSWQYLTLK	P39985	P39985	POL5	DNA polymerase V	yes	yes	1	15	1	1836.91	2	4.8588e-05	115.26	6856500	1	5652100		0		0		0	1	1204500		0	548	P39985_548	yes	no	no
	1041	CKEDGSLAMMTLK	Q08959	Q08959	PGC1	Phosphatidylglycerol phospholipase C	yes	yes	1	13	1	1425.67	3	0.0010723	88.092	74441000		0	1	61545000	1	12896000		0		0		0	76	Q08959_76	yes	no	no
	1043	CKEFSPLK	P43123	P43123	QRI1	UDP-N-acetylglucosamine pyrophosphorylase	yes	yes	1	8	1	950.49	2	0.0071669	96.948	15154000		0		0	2	15154000		0		0		0	402	P43123_402	yes	no	no
	1044	CKENPDMEFLK	Q00402	Q00402	NUM1	Nuclear migration protein NUM1	yes	no	1	11	1	1352.61	2,3	1.038e-14	182.71	619320000	3	178930000	3	246760000	3	79976000	3	28824000	4	54829000	2	30004000	621	Q00402_621	yes	yes	yes
	1045	CKENPDVEFLK	Q00402	Q00402	NUM1	Nuclear migration protein NUM1	yes	no	1	11	1	1320.64	2,3	2.1155e-39	216.91	855840000	2	122480000	3	294830000	4	183830000	3	66482000	2	20576000	4	167650000	756	Q00402_756	yes	yes	yes
	1046	CKEVGITAVHVK	P06367;P39516	P06367	RPS14A;RPS14B	40S ribosomal protein S14-A;40S ribosomal protein S14-B	yes	no	1	12	1	1282.71	2,3	2.1986e-20	193.15	739440000	4	175560000	4	256210000	4	194010000	2	19860000	4	28589000	4	65204000	71	P06367_71	yes	yes	yes
	1047	CKEWYGWHFPELAK	Q12499	Q12499	NOP58	Nucleolar protein 58	yes	yes	1	14	1	1792.84	3	0.0004415	86.944	27682000	1	19705000	1	7977300		0		0		0		0	184	Q12499_184	yes	no	no
	1048	CKGHSGDLTHLK	P39986	P39986	SPF1	Probable cation-transporting ATPase 1	yes	yes	1	12	1	1294.65	2	1.7475e-11	174.21	461390		0		0	2	461390		0		0		0	163	P39986_163	yes	no	no
	1049	CKGPENAGSTAETK	P11075	P11075	SEC7	Protein transport protein SEC7	yes	yes	1	14	1	1391.64	2,3	5.4707e-66	217.79	35230000	3	7244100	1	3017700	2	5982700	3	2812800	3	5534900	4	10637000	51	P11075_51	yes	yes	yes
	1050	CKGTDDEAVETNNELYEQLLELIR	P07277	P07277	ERG12	Mevalonate kinase	yes	yes	1	24	1	2794.33	3	6.5554e-06	85.518	147950000	2	37700000	2	63990000	2	15394000	2	10096000	2	4947900	2	15821000	293	P07277_293	yes	yes	yes
	1051	CKHFELGGEK	P0CX28;P0CX27	P0CX28	RPL42B;RPL42A	60S ribosomal protein L42-B;60S ribosomal protein L42-A	yes	no	1	10	1	1146.55	2,3	1.0026e-11	172.21	63436000	4	18878000	2	7542300	4	28729000	3	2628500	1	462940	4	5195200	88	P0CX28_88	yes	yes	yes
	1052	CKIPYIVEGANLFITQPAK	P33327	P33327	GDH2	NAD-specific glutamate dehydrogenase	yes	yes	1	19	1	2104.14	2,3	4.9043e-12	144.74	165340000		0		0	3	165340000		0		0		0	883	P33327_883	yes	no	no
	1053	CKLDDASPEPK	P00958	P00958	MES1	Methionine--tRNA ligase, cytoplasmic	yes	yes	1	11	1	1201.56	2,3	5.1822e-07	160.86	313840000	3	75153000	3	69452000	4	77139000	3	24197000	4	32982000	3	34914000	367	P00958_367	yes	yes	yes
	1054	CKLSNCYIEGHYVVEPK	P09032	P09032	GCD1	Translation initiation factor eIF-2B subunit gamma	yes	yes	2	17	1	1980.94	3	0.00030224	81.992	5481000		0		0	1	5481000		0		0		0	495, 500	P09032_495_500	yes	no	no
	1055	CKNDNEPYCTK	Q04894	Q04894	ADH6	NADP-dependent alcohol dehydrogenase 6	yes	yes	2	11	1	1313.54	2,3	1.551e-39	213.84	2272900000	6	438530000	7	601540000	7	224070000	6	292530000	5	344330000	6	371930000	106, 114	Q04894_106_114	yes	yes	yes
	1056	CKNEYLIK	P38822	P38822	BZZ1	Protein BZZ1	yes	yes	1	8	1	1009.53	2	0.0070214	96.034	18574000		0		0	1	12107000		0	1	6467500		0	193	P38822_193	yes	no	no
	1058	CKSELIDAFGFLGGNAFMK	P31412	P31412	VMA5	V-type proton ATPase subunit C	yes	yes	1	19	1	2046.99	3	0.00043201	80.488	14562000		0		0	2	14562000		0		0		0	340	P31412_340	yes	no	no
	1059	CLAEDSVGDFK	Q6Q546	Q6Q546	HUB1	Ubiquitin-like modifier HUB1	yes	yes	1	11	0	1182.52	2	7.3589e-05	101.35	399240000	2	181710000		0	2	143280000	1	42279000	1	4366200	2	27607000	18	Q6Q546_18	no	no	no
	1060	CLAEDSVGDFKK	Q6Q546	Q6Q546	HUB1	Ubiquitin-like modifier HUB1	yes	yes	1	12	1	1310.62	2,3	3.6375e-08	152.96	2015900000	3	902090000	3	612170000	3	357650000	2	39883000	2	31179000	2	72954000	18	Q6Q546_18	no	yes	yes
	1062	CLAINQDLK	P42826	P42826	XKS1	Xylulose kinase	yes	yes	1	9	0	1016.53	2	0.00074823	96.665	411810000	2	131340000	2	139190000	2	60660000	2	40872000	2	8694800	2	31064000	35	P42826_35	yes	yes	yes
	1063	CLALDFDIPPHNAK	P43568	P43568	CAK1	Serine/threonine-protein kinase CAK1	yes	yes	1	14	0	1552.77	3	0.0030597	61.11	19622000		0	1	8093400		0	1	4456700	2	7072300		0	32	P43568_32	yes	no	no
	1064	CLALSDNEKK	P40038	P40038	PCL6	PHO85 cyclin-6	yes	yes	1	10	1	1119.56	2	0.0017457	110.53	14191000	1	4368300		0	1	4754700	1	1962000		0	1	3106400	206	P40038_206	yes	no	no
	1065	CLAPTYLGEFALK	P38791	P38791	DYS1	Deoxyhypusine synthase	yes	yes	1	13	0	1424.74	2	5.1281e-05	98.368	2905300000	2	782810000	2	957840000	2	461930000	2	423160000	2	93076000	2	186500000	145	P38791_145	no	yes	yes
	1066	CLAPTYLGEFALKGK	P38791	P38791	DYS1	Deoxyhypusine synthase	yes	yes	1	15	1	1609.85	3	0.0096656	66.674	10150000		0		0	2	10150000		0		0		0	145	P38791_145	no	no	no
	1067	CLAYVDR	P38085	P38085	TAT1	Valine/tyrosine/tryptophan amino-acid permease 1	yes	yes	1	7	0	838.401	2	0.0074837	80.229	319510000	2	127030000	2	79778000	2	52699000	2	25593000	1	3114100	2	31292000	412	P38085_412	yes	no	no
	1068	CLDCSLILHPFR	P53855	P53855	ATG2	Autophagy-related protein 2	yes	yes	2	12	0	1415.71	3	0.0033173	54.343	102900000	1	31904000		0		0	2	40876000		0	2	30119000	787, 790	P53855_787_790	yes	no	no
	1069	CLDDIISWGFK	Q99189	Q99189	MTR10	mRNA transport regulator MTR10	yes	yes	1	11	0	1295.62	2	0.0016994	78.548	85287000	2	30053000	2	34435000		0	1	10806000	2	9992900		0	829	Q99189_829	yes	yes	yes
	1070	CLDDISIDAHWHGDK	P53729	P53729		Uncharacterized protein YNR029C	yes	yes	1	15	0	1723.76	3,4	0.0027714	58.32	38166000		0		0		0	2	23562000	2	14605000		0	207	P53729_207	yes	no	no
	1071	CLDGQDSDLPGSLEVIHEDK	P37254	P37254	ABZ1	Aminodeoxychorismate synthase	yes	yes	1	20	0	2168.99	2,3	6.4419e-30	162.92	340790000	2	86258000	2	98177000	2	43809000	2	42070000	2	37812000	2	32666000	356	P37254_356	yes	yes	yes
	1072	CLDHGTTEQCDNLCDK	P25339	P25339	PUF4	Pumilio homology domain family member 4	yes	yes	3	16	0	1793.7	2,3	4.603e-75	218.12	109010000	4	23021000	4	38513000	3	9016400	4	14315000	2	7563000	4	16580000	729, 738, 742	P25339_729_738_742	yes	yes	yes
	1073	CLDHTHEFK	Q12508	Q12508	RMD5	Sporulation protein RMD5	yes	yes	1	9	0	1128.5	2,3	2.0671e-26	161.27	22735000	2	3673000	3	11943000	1	2098000	1	892220	1	2870100	1	1258100	29	Q12508_29	yes	yes	yes
	1075	CLDIINDLLR	P23060	P23060	MAK32	Protein MAK32	yes	yes	1	10	0	1186.64	2	1.5942e-08	136.49	170840000	2	42690000	2	48248000	2	21865000	2	28640000	2	8938400	2	20457000	151	P23060_151	yes	yes	yes
	1076	CLDKDNVYVSSK	P19158	P19158	IRA2	Inhibitory regulator protein IRA2	yes	yes	1	12	1	1369.65	2,3	8.1946e-09	161.25	54955000	1	5116700	3	20502000	2	6738700	4	13076000	2	4478900	2	5042700	2139	P19158_2139	yes	yes	yes
	1077	CLDLFK	P43591	P43591	YFH7	ATP-dependent kinase YFH7	yes	yes	1	6	0	737.378	2	0.0013545	96.048	112720000		0	1	46635000		0	2	27477000	2	12371000	2	26233000	170	P43591_170	yes	no	no
	1079	CLDLLK	Q12245	Q12245	POC4	Proteasome chaperone 4	yes	yes	1	6	0	703.394	2	0.0022941	92.692	262310000	2	88363000	2	89059000	2	31757000	2	14608000	2	7988200	2	30532000	138	Q12245_138	yes	yes	yes
	1080	CLDLQDK	P38747	P38747	OTU2	OTU domain-containing protein 2	yes	yes	1	7	0	833.395	2	2.5883e-08	134.81	66333000	1	27100000		0	1	20011000	1	9456500	1	1754700	1	8010700	50	P38747_50	no	no	no
	1081	CLDLQDKLK	P38747	P38747	OTU2	OTU domain-containing protein 2	yes	yes	1	9	1	1074.57	2	0.00049202	122.94	5819800		0		0	1	5819800		0		0		0	50	P38747_50	no	no	no
	1083	CLDTDPTLISYADLGYAAFGTK	P47082	P47082	AVT1	Vacuolar amino acid transporter 1	yes	yes	1	22	0	2334.11	2	1.0657e-20	137.86	8407300	1	3401800	2	2509700	1	1302600	1	0	1	1193200		0	262	P47082_262	yes	yes	yes
	1084	CLEDPEKPFNENR	P38336	P38336	POP4	RNases MRP/P 32.9 kDa subunit	yes	yes	1	13	1	1589.71	2,3	1.7399e-05	142.39	33140000	2	6719100	2	7850700	1	6359600	1	594280	2	1125500	3	10491000	16	P38336_16	yes	yes	yes
	1085	CLEDQLLR	P42836	P42836	PFA3	Palmitoyltransferase PFA3	yes	yes	1	8	0	988.501	2	0.0012046	96.034	37941000	1	20151000		0	1	17790000		0		0		0	308	P42836_308	yes	no	no
	1086	CLEFGVNK	Q07589	Q07589	YDL144C	Uncharacterized protein YDL144C	yes	yes	1	8	0	908.443	2	0.00015858	110.12	340960000	2	130470000	2	137550000	1	31283000	2	41655000		0		0	236	Q07589_236	no	no	no
	1087	CLEFGVNKK	Q07589	Q07589	YDL144C	Uncharacterized protein YDL144C	yes	yes	1	9	1	1036.54	2	6.0819e-06	134.26	131030000	1	23213000	2	43844000	2	26250000	2	9275700	2	13028000	2	15416000	236	Q07589_236	no	yes	yes
	1089	CLEIPER	P38818	P38818	CTM1	Cytochrome c lysine N-methyltransferase 1	yes	yes	1	7	0	858.427	2	0.0072346	80.229	85993000	1	13554000	2	39612000	2	17757000	2	9586400		0	1	5483500	202	P38818_202	yes	no	no
	1090	CLEKDYIPVSR	Q06010	Q06010	STE23	A-factor-processing enzyme	yes	yes	1	11	1	1321.67	2,3	0.002188	94.402	43333000		0		0	4	43333000		0		0		0	450	Q06010_450	yes	no	no
	1091	CLENPSSLQNLSLTLVSIIK	P53271	P53271	COG2	Conserved oligomeric Golgi complex subunit 2	yes	yes	1	20	0	2171.19	2	6.6229e-91	233.46	42113000	2	16732000	1	3584500	2	3789200	2	7290300	2	1192300	2	9524600	241	P53271_241	yes	yes	yes
	1092	CLETFIESWTPVLAETQELPAGTK	P36069	P36069	PMU1	Probable phosphomutase PMU1	yes	yes	1	24	0	2662.32	2	7.8386e-24	131.41	4625600	2	993190	1	900050		0	2	2172200		0	1	560230	136	P36069_136	yes	yes	yes
	1093	CLETSKPTVEALK	P53929	P53929		Uncharacterized protein YNL108C	yes	yes	1	13	1	1417.75	2	2.8326e-20	185.95	230440000	2	61884000	2	76824000	2	35141000	2	16765000	2	13189000	2	26640000	69	P53929_69	yes	yes	yes
	1094	CLETVQPIAK	Q12415	Q12415	TFC7	Transcription factor tau 55 kDa subunit	yes	yes	1	10	0	1100.59	2	1.882e-05	115.23	101670000	2	30378000	2	35484000	2	19032000	2	10853000		0	2	5926600	69	Q12415_69	yes	yes	yes
	1095	CLEVVENDGVQYDR	P53877	P53877	IPI3	Pre-rRNA-processing protein IPI3	yes	yes	1	14	0	1637.74	2	3.8326e-19	164.63	76347000	2	25602000	2	26642000	2	12161000	2	10192000	1	1751100		0	81	P53877_81	yes	yes	yes
	1096	CLFASK	Q12044	Q12044	RCN2	Regulator of calcineurin 2	yes	yes	1	6	0	667.336	2	0.0084927	77.944	391640000	2	110640000	1	94820000	2	112090000	1	30513000	2	8508400	1	35070000	218	Q12044_218	no	no	no
	1097	CLFASKPLGLTIDTSTR	Q12044	Q12044	RCN2	Regulator of calcineurin 2	yes	yes	1	17	1	1821.97	2,3	8.8164e-14	167.95	199790000		0	1	34995000	4	132230000		0	1	9072800	1	23484000	218	Q12044_218	no	no	no
	1098	CLFESLNESIEPPSLINHK	P36097	P36097	TTI1	TEL2-interacting protein 1	yes	yes	1	19	0	2169.08	3	1.9166e-05	84.859	66430000		0	1	18830000		0	1	16306000	1	11888000	2	19406000	430	P36097_430	yes	yes	yes
	1099	CLFGILMIIPQSK	Q06708	Q06708	VAC14	Vacuole morphology and inheritance protein 14	yes	yes	1	13	0	1461.81	2	1.3834e-05	124.12	59152000	2	16313000	2	20772000	2	11254000	2	7634500	2	3178300		0	723	Q06708_723	yes	yes	yes
	1100	CLFIGNLPYHNPEK	P53316	P53316	YGR250C	Uncharacterized RNA-binding protein YGR250C	yes	yes	1	14	0	1643.81	2,3	3.1391e-19	164.92	2313600000	4	594770000	4	752120000	4	265750000	3	189950000	4	228580000	4	282450000	296	P53316_296	yes	yes	yes
	1106	CLGNMLLYR	Q12432	Q12432	EAF3	Chromatin modification-related protein EAF3	yes	yes	1	9	0	1081.54	2	9.902e-05	110.41	38220000	2	20414000	1	13259000	1	4547000		0		0		0	292	Q12432_292	yes	no	no
	1107	CLGSVGEPIAAEVWEWYSEK	Q01574	Q01574	ACS1	Acetyl-coenzyme A synthetase 1	yes	yes	1	20	0	2252.05	2	1.1843e-17	141.64	83821000	2	45955000	1	17843000		0	1	13224000	2	6799000		0	438	Q01574_438	yes	yes	yes
	1108	CLHCGALNGVVK	P04051	P04051	RPO31	DNA-directed RNA polymerase III subunit RPC1	yes	yes	2	12	0	1212.61	2	2.7866e-29	185.08	11626000	1	1651400	2	5398900		0	1	447570	1	283050	2	3845300	154, 157	P04051_154_157	yes	yes	yes
	1109	CLHILIK	P22696	P22696	ESS1	Peptidyl-prolyl cis-trans isomerase ESS1	yes	yes	1	7	0	838.51	2	0.0032889	91.584	2046300000	2	875870000	2	578080000	1	128760000	2	152040000	2	76431000	2	235170000	62	P22696_62	yes	yes	yes
	1110	CLHTLQEHTSAVR	Q05946	Q05946	UTP13	U3 small nucleolar RNA-associated protein 13	yes	yes	1	13	0	1493.74	2,3	1.7507e-187	277.82	348280000	4	74309000	4	105490000	4	39174000	4	43920000	4	38432000	4	46955000	182	Q05946_182	no	yes	yes
	1113	CLIKPHNYK	P42950	P42950	GSM1	Glucose starvation modulator protein 1	yes	yes	1	9	1	1114.6	2	1.6582e-06	140.09	7198900	2	4379900		0	2	2819000		0		0		0	379	P42950_379	yes	yes	yes
	1114	CLILDLDETLVHSSFK	Q07949;Q07800	Q07949	PSR2;PSR1	Probable phosphatase PSR2;Phosphatase PSR1	yes	no	1	16	0	1831.94	2,3	2.8289e-27	173.19	524520000	4	132860000	4	149490000	4	59439000	4	103380000	4	16826000	4	62515000	229	Q07949_229	yes	yes	yes
	1115	CLILGLDNSGK	P39110	P39110	CIN4	GTP-binding protein CIN4	yes	yes	1	11	0	1131.6	2	0.0083466	65.179	9334700		0		0		0	1	9334700		0		0	19	P39110_19	yes	no	no
	1116	CLILGLGSIGK	P53100	P53100		Putative 2-hydroxyacid dehydrogenase YGL185C	yes	yes	1	11	0	1072.63	2	0.0021691	80.834	435020000	2	100420000	2	115860000	2	45238000	2	128480000	2	14726000	2	30306000	200	P53100_200	yes	no	no
	1117	CLINSFLNLEK	Q12049	Q12049	THP3	Protein THP3	yes	yes	1	11	0	1292.68	2	1.4412e-05	121.68	69983000	2	19916000	1	12162000	1	3130100	2	17106000	2	7471900	2	10197000	373	Q12049_373	yes	yes	yes
	1118	CLIPMGITNENVAANFK	P27796	P27796	POT1	3-ketoacyl-CoA thiolase, peroxisomal	yes	yes	1	17	0	1833.91	2	4.5277e-20	161.94	110020000	2	35085000	2	28130000	2	23232000	2	23576000		0		0	182	P27796_182	no	no	no
	1120	CLITDTLEHYDLEDYVK	Q06681	Q06681	YSP2	GRAM domain-containing protein YSP2	yes	yes	1	17	0	2068.97	3	1.8782e-05	81.992	66505000		0		0		0	2	30507000	2	14896000	2	21102000	923	Q06681_923	yes	yes	yes
	1122	CLIVSNPQIHPAVSAHVPGMMEK	Q04175	Q04175	SXM1	Importin beta SMX1	yes	yes	1	23	0	2457.23	3,4	2.4296e-16	115.74	555140000	3	149190000	2	205260000	2	90149000	2	51108000	3	55434000	1	3996600	519	Q04175_519	yes	yes	yes
	1123	CLLAEVLLK	P35729	P35729	NUP120	Nucleoporin NUP120	yes	yes	1	9	0	1000.6	2	0.0029595	80.755	196770000	2	38682000	2	70208000	2	15937000	2	32559000	2	11430000	2	27951000	673	P35729_673	yes	yes	yes
	1124	CLLAPNDNSK	P53200	P53200	AML1	N(6)-adenine-specific DNA methyltransferase-like 1	yes	yes	1	10	0	1073.52	2	1.8977e-06	120.45	282570000	1	59802000	2	61672000	2	84990000	2	41801000	2	11226000	2	23075000	178	P53200_178	yes	yes	yes
	1125	CLLELK	Q08977	Q08977	YPL260W	UPF0662 protein YPL260W	yes	yes	1	6	0	717.409	2	0.00014595	109.7	4305300000	2	1637000000	2	1396900000	2	641930000	2	262190000	2	54048000	2	313280000	445	Q08977_445	yes	yes	yes
	1126	CLLFLGTAYR	Q03466	Q03466	EBS1	Protein EBS1	yes	yes	1	10	0	1155.61	2	0.007596	64.82	11035000		0		0		0	1	11035000		0		0	199	Q03466_199	yes	no	no
	1129	CLLQEINELK	Q12242	Q12242	RUP1	UBA domain-containing protein RUP1	yes	yes	1	10	0	1201.64	2	1.9678e-23	168.22	1106400000	2	298070000	2	367640000	2	157790000	2	167370000	2	41484000	2	74093000	443	Q12242_443	yes	yes	yes
	1131	CLLSLYEFDK	Q02732	Q02732	CTF19	Central kinetochore subunit CTF19	yes	yes	1	10	0	1229.6	2	0.0052078	68.786	21177000		0	1	16020000		0		0		0	1	5156600	240	Q02732_240	yes	no	no
	1132	CLLSSTSSLSINQR	P11792	P11792	SCH9	Serine/threonine-protein kinase SCH9	yes	yes	1	14	0	1507.77	2	0.00029092	86.498	48291000	2	19289000		0		0	2	21803000		0	2	7199400	154	P11792_154	yes	yes	yes
	1133	CLLVESELK	P39110	P39110	CIN4	GTP-binding protein CIN4	yes	yes	1	9	0	1032.55	2	0.006002	70.399	13254000	1	10266000	1	0	1	2988300		0		0		0	146	P39110_146	yes	no	no
	1134	CLLVGAGGIGSELLK	P52488	P52488	UBA2	Ubiquitin-activating enzyme E1-like	yes	yes	1	15	0	1428.8	2	2.9274e-05	99.991	537310000	2	174430000	2	166280000	2	78545000	1	57957000	2	22386000	2	37716000	24	P52488_24	yes	yes	yes
	1135	CLMFPLYVK	P39952	P39952	OXA1	Mitochondrial inner membrane protein OXA1	yes	yes	1	9	0	1112.58	2	0.00067886	95.531	521430000	2	126860000	2	224950000	2	62481000	2	66289000	2	30594000	1	10257000	141	P39952_141	yes	yes	yes
	1136	CLNAMNYVSK	Q06053	Q06053	DUS3	tRNA-dihydrouridine(47) synthase [NAD(P)(+)]	yes	yes	1	10	0	1141.53	2	0.00021765	100.69	79671000	2	13075000	2	43930000	2	22666000		0		0		0	410	Q06053_410	yes	yes	yes
	1137	CLNIAHPVEK	Q12496	Q12496		Uncharacterized protein YOL098C	yes	yes	1	10	0	1122.59	2,3	1.4708e-23	173.24	706670000	4	200460000	3	180330000	3	96813000	3	68732000	3	67676000	3	92656000	781	Q12496_781	yes	yes	yes
	1138	CLNIISEQLSILEK	Q12292	Q12292	ATG34	Autophagy-related protein 34	yes	yes	1	14	0	1601.87	2	2.6912e-19	166.64	89101000	2	24421000	2	11661000	2	9767200	2	23668000	1	3040900	2	16543000	130	Q12292_130	yes	yes	yes
	1139	CLNLISDSNINNSSVAEKEEIR	P32591	P32591	SWI3	SWI/SNF complex subunit SWI3	yes	yes	1	22	1	2447.2	3	1.2301e-05	94.188	116050000	1	14732000		0		0	2	41084000	2	31064000	2	29171000	743	P32591_743	yes	yes	yes
	1140	CLNLTYGENDLK	P32567	P32567	PAH1	Phosphatidic acid phosphohydrolase 1	yes	yes	1	12	0	1381.65	2	1.4729e-06	134.56	104780000	2	28878000	2	30654000	2	15670000	2	22966000	2	6612600		0	360	P32567_360	yes	yes	no
	1143	CLNTSTNANGAIAK	Q07825	Q07825	FRA1	Putative Xaa-Pro aminopeptidase FRA1	yes	yes	1	14	0	1376.67	2	2.802e-49	214.61	57753000	2	11778000	2	11242000	2	8586600	2	15576000	2	4315800	2	6254200	422	Q07825_422	yes	yes	yes
	1146	CLPWSDIPINDEINPIK	P53128	P53128	MET13	Methylenetetrahydrofolate reductase 2	yes	yes	1	17	0	1965.99	2	0.001297	66.826	21882000		0		0		0	1	18282000	1	3600200		0	411	P53128_411	yes	no	no
	1147	CLQCHTVEK	P00044	P00044	CYC1	Cytochrome c iso-1	yes	yes	2	9	0	1059.48	2	6.6832e-28	169.41	38578000	1	3261100	2	10059000	2	10338000	2	7639000	2	5871500	1	1410400	20, 23	P00044_20_23	yes	yes	yes
	1148	CLQLLK	P36141	P36141	FMP46	Putative redox protein FMP46, mitochondrial	yes	yes	1	6	0	716.425	2	5.6316e-06	120.76	1213700000	2	543570000	1	247270000	2	219980000	1	47452000	2	18935000	2	136500000	30	P36141_30	yes	yes	yes
	1149	CLSAIKDER	P53319	P53319	GND2	6-phosphogluconate dehydrogenase, decarboxylating 2	yes	yes	1	9	1	1033.52	2	0.0031183	104.05	107100000	2	24858000	2	24582000	2	17271000	1	9550300	2	25170000	1	5668500	290	P53319_290	yes	no	no
	1150	CLSALK	P38720	P38720	GND1	6-phosphogluconate dehydrogenase, decarboxylating 1	yes	yes	1	6	0	633.352	2	0.008882	77.944	4192200000	2	1043400000	1	1097100000	2	733490000	3	493230000	2	183210000	2	641730000	287	P38720_287	no	no	no
	1151	CLSALKNER	P38720	P38720	GND1	6-phosphogluconate dehydrogenase, decarboxylating 1	yes	yes	1	9	1	1032.54	2,3	1.7776e-05	140.17	402020000	2	17263000	2	18233000	5	366520000		0		0		0	287	P38720_287	no	yes	yes
	1152	CLSFLNNK	P43612	P43612	SAP155	SIT4-associating protein SAP155	yes	yes	1	8	0	937.469	2	0.0018664	93.143	197700000	1	58674000		0	2	68418000	1	18140000		0	2	52472000	400	P43612_400	yes	yes	yes
	1153	CLSLSIQTLMNPK	P13382	P13382	POL1	DNA polymerase alpha catalytic subunit A	yes	yes	1	13	0	1446.76	2	6.4386e-05	99.161	20493000	2	14365000	1	6127200		0		0		0		0	538	P13382_538	yes	no	no
	1155	CLTCDNITSR	P39967;P38187	P39967	UBP9;UBP13	Ubiquitin carboxyl-terminal hydrolase 9;Ubiquitin carboxyl-terminal hydrolase 13	yes	no	2	10	0	1124.5	2	1.8817e-11	138.25	21229000	1	5926400	2	10736000	1	1878900	1	1643600		0	1	1044000	487, 490	P39967_487_490	yes	yes	yes
	1156	CLTCPSAK	P36516	P36516	MRPL3	54S ribosomal protein L3, mitochondrial	yes	yes	2	8	0	821.378	2	0.0048539	77.318	10819000		0	1	6434900		0	1	4384000		0		0	119, 122	P36516_119_122	yes	no	no
	1157	CLTDDCDTITAFPPGHVYDSK	P49089	P49089	ASN1	Asparagine synthetase [glutamine-hydrolyzing] 1	yes	yes	2	21	0	2297	2,3	3.2907e-11	106.87	687310000	1	96368000	2	251150000		0	1	136210000	3	80749000	3	122840000	164, 169	P49089_164_169	yes	yes	yes
	1158	CLTDVCDSIISFPPGHVYDSETDK	P49090	P49090	ASN2	Asparagine synthetase [glutamine-hydrolyzing] 2	yes	yes	2	24	0	2640.17	3	2.8583e-38	152.09	920040000	3	164900000	5	286280000	3	122580000	3	182400000	2	52929000	3	110950000	164, 169	P49090_164_169	no	yes	yes
	1159	CLTDVCDSIISFPPGHVYDSETDKITR	P49090	P49090	ASN2	Asparagine synthetase [glutamine-hydrolyzing] 2	yes	yes	2	27	1	3010.41	4	0.0034163	49.613	95867000	1	23247000	1	35583000		0		0	1	10072000	1	26965000	164, 169	P49090_164_169	no	no	no
	1160	CLTEVSNLK	P30822	P30822	CRM1	Exportin-1	yes	yes	1	9	0	1005.52	2	0.0011543	92.239	590810000	2	243100000	1	109220000	2	117270000	1	47282000	2	16735000	2	57205000	255	P30822_255	yes	yes	yes
	1162	CLTLHAELLPSK	Q06409	Q06409	YLR422W	DOCK-like protein YLR422W	yes	yes	1	12	0	1323.72	2,3	0.0044457	59.198	8385500		0		0		0		0	1	597610	1	7787900	1784	Q06409_1784	yes	no	no
	1163	CLTNNDFNEFIIEYSK	P89102	P89102	SEC5	Exocyst complex component SEC5	yes	yes	1	16	0	1948.89	2	9.9468e-61	203.53	30245000	1	10630000	1	9633600	1	5210700	1	4770600		0		0	246	P89102_246	yes	yes	yes
	1164	CLTPLQEYDR	P32317	P32317	AFG1	Protein AFG1	yes	yes	1	10	0	1236.58	2	7.4006e-05	104.43	521170000	2	146560000	2	169390000	2	81510000	2	74372000	1	4012500	2	45332000	33	P32317_33	yes	yes	yes
	1165	CLTQSPTSSR	Q01159	Q01159	CEG1	mRNA-capping enzyme subunit alpha	yes	yes	1	10	0	1078.51	2	1.4192e-06	123.11	24795000		0		0	1	13612000	1	11183000		0		0	160	Q01159_160	yes	no	no
	1167	CLTVLGENEK	P47084	P47084		Uncharacterized protein YJR003C, mitochondrial	yes	yes	1	10	0	1104.55	2	0.00048548	95.477	96251000	2	26802000	2	31679000	2	17378000	2	9343800	2	2493800	2	8554600	257	P47084_257	yes	yes	yes
	1168	CLVAPSEGPNGFEK	Q05778	Q05778	PBA1	Proteasome chaperone 1	yes	yes	1	14	0	1446.68	2	0.0069112	64.104	37288000	1	13403000	1	13718000	1	10167000		0		0		0	216	Q05778_216	yes	no	no
	1169	CLVAVIQQDK	P38688	P38688	SRP72	Signal recognition particle subunit SRP72	yes	yes	1	10	0	1115.6	2	3.3662e-05	112.85	346810000	2	113810000	2	163380000		0	2	50083000	2	7028300	1	12512000	47	P38688_47	no	yes	yes
	1170	CLVAVIQQDKYQK	P38688	P38688	SRP72	Signal recognition particle subunit SRP72	yes	yes	1	13	1	1534.82	2	1.2987e-05	146.67	5253600		0		0	1	5253600		0		0		0	47	P38688_47	no	no	no
	1172	CLVESGDLLILPPGIYHR	Q03677	Q03677	ADI1	1,2-dihydroxy-3-keto-5-methylthiopentene dioxygenase	yes	yes	1	18	0	1994.07	2,3	8.4593e-38	177.04	3635700000	4	882380000	4	1178300000	8	578310000	5	457030000	3	207350000	3	332370000	116	Q03677_116	yes	yes	yes
	1174	CLVGCLEDENDILIK	Q03921	Q03921	DOP1	Protein dopey	yes	yes	2	15	0	1675.82	2	4.7506e-05	102.64	15795000	1	4335200	2	11460000		0		0		0		0	284, 288	Q03921_284_288	yes	no	no
	1175	CLVGEDIPLNQGCLKPLTIK	P28273	P28273	OXP1	5-oxoprolinase	yes	yes	2	20	1	2153.16	3	1.6525e-05	97.291	742700000	2	199720000	1	99796000	2	102330000	2	182830000	1	26935000	2	131090000	1050, 1062	P28273_1050_1062	yes	yes	yes
	1177	CLVISDELNHTSIR	P40970	P40970	LCB2	Serine palmitoyltransferase 2	yes	yes	1	14	0	1598.81	2,3	1.2294e-37	195.94	999700000	3	115840000	4	335060000	1	10748000	4	153840000	4	195380000	4	188830000	241	P40970_241	yes	yes	yes
	1179	CLVNDPNIEIVADLSSDILSR	P33330	P33330	SER1	Phosphoserine aminotransferase	yes	yes	1	21	0	2285.16	2,3	4.5161e-145	266.53	370840000	6	95167000	7	153450000	6	37875000	3	26302000	2	11849000	4	46196000	182	P33330_182	yes	yes	yes
	1182	CLVYVKPTEETLQHLLR	P38932	P38932	VPS45	Vacuolar protein sorting-associated protein 45	yes	yes	1	17	1	2041.1	3	5.5544e-06	109.79	307460000	2	83561000	2	105870000	2	30766000	2	47100000		0	2	40164000	78	P38932_78	yes	yes	yes
	1183	CLWEALADVTNDDMAK	P35191	P35191	MDJ1	DnaJ homolog 1, mitochondrial	yes	yes	1	16	0	1793.8	2	7.1095e-07	116.96	48240000	2	30174000	1	18066000		0		0		0		0	439	P35191_439	yes	no	no
	1184	CLWHAIEMVAEIYTR	Q12280	Q12280	IQG1	Ras GTPase-activating-like protein IQG1	yes	yes	1	15	0	1833.89	3	0.003473	59.227	5276800		0		0		0		0		0	1	5276800	978	Q12280_978	yes	no	no
	1185	CLYIDTEGTFRPVR	P25454	P25454	RAD51	DNA repair protein RAD51	yes	yes	1	14	1	1668.83	2,3	6.4255e-05	125.82	464270000	4	162510000	3	125390000	2	11982000		0	1	64538000	4	99860000	215	P25454_215	yes	yes	yes
	1187	CLYTLTGHLDYVR	P53622	P53622	COP1	Coatomer subunit alpha	yes	yes	1	13	0	1552.77	2,3	5.5773e-09	143.55	1747700000	3	437000000	4	805860000	4	186070000	2	90618000	3	128110000	2	100070000	87	P53622_87	yes	yes	yes
	1189	CMALLESIFGPGVYR	P38251	P38251	RFC5	Replication factor C subunit 5	yes	yes	1	15	0	1654.82	2	2.9708e-05	109.07	73000000	2	25991000	2	31676000	2	8649800	1	6683300		0		0	53	P38251_53	yes	yes	yes
	1192	CMCVVNLQNYK	Q06630	Q06630	MHR1	Mitochondrial homologous recombination protein 1	yes	yes	2	11	0	1313.59	2	2.7102e-119	209.73	79345000	2	21116000	2	29709000	2	19945000	2	8575700		0		0	73, 75	Q06630_73_75	yes	yes	yes
	1193	CMDDLNPLK	P04051	P04051	RPO31	DNA-directed RNA polymerase III subunit RPC1	yes	yes	1	9	0	1047.47	2	0.0052967	72.243	18384000	1	18384000		0		0		0		0		0	218	P04051_218	yes	no	no
	1194	CMECATLIGFAVGK	P32337	P32337	PSE1	Importin subunit beta-3	yes	yes	2	14	0	1441.68	2	2.889e-05	107.65	28427000	1	8682100	2	19745000		0		0		0		0	557, 560	P32337_557_560	yes	no	no
	1195	CMEHIGADAVMSAEGNLYNPGVFNVGQTK	P53759	P53759	DUS1	tRNA-dihydrouridine(16/17) synthase [NAD(P)(+)]	yes	yes	1	29	0	3051.39	3	1.8555e-18	98.924	68401000	1	9793100	2	30063000	2	20925000		0	2	7620200		0	235	P53759_235	yes	yes	yes
	1196	CMEMTMINPFK	P38198	P38198	STU1	Protein STU1	yes	yes	1	11	0	1343.57	2	0.00091687	82.505	6819000		0	1	6819000		0		0		0		0	1030	P38198_1030	yes	no	no
	1198	CMKPVNAPGGLPGLK	P38961	P38961	RRP8	Ribosomal RNA-processing protein 8	yes	yes	1	15	1	1480.79	2,3	0.00049725	104.17	200620000	3	66587000	2	103010000	1	14247000		0	2	16775000		0	182	P38961_182	yes	yes	yes
	1199	CMNIVNIYK	P03965	P03965	CPA2	Carbamoyl-phosphate synthase arginine-specific large chain	yes	yes	1	9	0	1096.54	2	2.3388e-10	132.76	655780000	2	233190000	2	287570000	2	109780000		0	2	25231000		0	479	P03965_479	yes	yes	yes
	1200	CMSLHELVK	P33891	P33891	TIP20	Protein transport protein TIP20	yes	yes	1	9	0	1058.53	2	0.0006885	96.665	57904000	1	16391000	1	31323000	1	5886100	1	0	1	1647100	1	2656300	639	P33891_639	yes	no	no
	1202	CNDEQVFAITTK	P39966	P39966	PTC2	Protein phosphatase 2C homolog 2	yes	yes	1	12	0	1367.64	2	9.0484e-05	106.58	423510000	2	167100000	2	180160000	2	76247000		0	1	0		0	334	P39966_334	yes	yes	yes
	1203	CNDGVVFAVEK	P21242	P21242	PRE10	Probable proteasome subunit alpha type-7	yes	yes	1	11	0	1179.56	2	3.9125e-05	112.84	1748800000	2	525420000	3	500920000	2	266100000	2	241820000	2	45123000	2	169420000	42	P21242_42	yes	yes	yes
	1205	CNDHDSLAFLAR	P38738	P38738	OCA5	Oxidant-induced cell-cycle arrest protein 5	yes	yes	1	12	0	1360.62	2,3	4.6997e-14	158.86	88348000		0		0	1	27561000		0	2	23203000	3	37584000	36	P38738_36	yes	no	no
	1207	CNDIHLR	P38737	P38737	ECM29	Proteasome component ECM29	yes	yes	1	7	0	869.418	2	0.0014137	98.523	69689000	1	11236000	1	12397000	2	10669000	1	10742000	1	9782800	1	14862000	990	P38737_990	yes	yes	yes
	1208	CNDLLDFSDHDAFEAR	P21339	P21339	MSB1	Morphogenesis-related protein MSB1	yes	yes	1	16	0	1866.78	3	0.006189	46.41	18943000		0		0		0		0	1	18943000		0	343	P21339_343	yes	no	no
	1211	CNDVSGDSSVPVLHCNEVIEK	P53276	P53276	UTP8	U3 small nucleolar RNA-associated protein 8	yes	yes	2	21	0	2243.02	3	2.6576e-25	137.32	446490000	2	99986000	2	106120000	2	73727000	2	67243000	1	22257000	2	77155000	443, 457	P53276_443_457	yes	yes	yes
	1212	CNEGILGFYQDK	P21827	P21827	SRM1	Guanine nucleotide exchange factor SRM1	yes	yes	1	12	0	1385.63	2	3.9678e-14	159	1117100000	2	326810000	2	398420000	2	179900000	1	86277000	2	42001000	2	83674000	194	P21827_194	yes	yes	yes
	1213	CNELGEPIPYDER	P53322	P53322	TNA1	High-affinity nicotinic acid transporter	yes	yes	1	13	0	1533.68	2	1.2536e-19	169.17	54672000	1	8347100	2	20261000	2	10328000	2	10374000	2	0	2	5362200	510	P53322_510	yes	yes	yes
	1214	CNFFQR	Q03201	Q03201	RSM10	37S ribosomal protein S10, mitochondrial	yes	yes	1	6	0	813.359	2	0.0002142	105.42	799540000	2	257920000	2	218810000	2	131230000	2	105760000	2	29173000	1	56649000	140	Q03201_140	yes	yes	yes
	1215	CNFLFDNLSDLEK	P48412	P48412	UPF3	Nonsense-mediated mRNA decay protein 3	yes	yes	1	13	0	1556.72	2	5.0389e-13	152	255930000	2	52451000	2	95039000	2	35508000	2	42538000	2	8561300	2	21831000	148	P48412_148	yes	yes	yes
	1216	CNFQIDQIK	Q02969	Q02969	PEX25	Peroxisomal membrane protein PEX25	yes	yes	1	9	0	1107.54	2	0.00011652	108.43	16884000	1	16884000		0		0		0		0		0	193	Q02969_193	yes	no	no
	1217	CNFTSIR	P36156	P36156	ECM4	Glutathione S-transferase omega-like 2	yes	yes	1	7	0	839.396	1,2	0.0043726	95.352	563600000		0		0	1	47702000	3	195110000	2	83221000	4	237580000	307	P36156_307	yes	no	no
	1219	CNHSFKDPK	Q12339	Q12339	UTP23	rRNA-processing protein UTP23	yes	yes	1	9	1	1074.49	2	0.0042275	99.013	7424200	1	1033600	1	1271500	1	2273000	1	835860	1	1115100	1	895200	89	Q12339_89	yes	no	no
	1220	CNIFIGEEALR	Q12292	Q12292	ATG34	Autophagy-related protein 34	yes	yes	1	11	0	1263.63	2	0.00053582	86.911	91892000		0	1	59396000		0	2	32495000		0		0	84	Q12292_84	yes	no	no
	1221	CNIPIEDQK	P53324	P53324	SAY1	Steryl acetyl hydrolase 1	yes	yes	1	9	0	1058.51	2	0.00050345	99.788	13824000	1	5203600	1	3468500	1	5152200		0		0		0	125	P53324_125	yes	no	no
	1222	CNIPLEVIIWNNNGYTIER	Q06408	Q06408	ARO10	Transaminated amino acid decarboxylase	yes	yes	1	19	0	2260.13	2	1.4184e-29	166.21	86429000	2	33715000	2	28825000		0	1	13887000	2	7880900	1	2121400	528	Q06408_528	yes	yes	yes
	1223	CNKIPVSQR	P06208-2;P06208	P06208-2	LEU4	2-isopropylmalate synthase	yes	no	1	9	1	1043.55	2,3	0.0028697	105.17	113940000	2	12346000	2	16322000	4	81889000		0		0	2	3385700	345	P06208_345	yes	yes	yes
	1224	CNLEKDSEVHALNR	P38841	P38841	YHR138C	Uncharacterized protein YHR138C	yes	yes	1	14	1	1626.78	3	1.042e-05	116.19	28962000	1	2629300	2	6033600	2	19634000		0	1	665280		0	96	P38841_96	yes	yes	yes
	1226	CNLIPVIAK	P32457	P32457	CDC3	Cell division control protein 3	yes	yes	1	9	0	969.568	2	1.17e-20	160.88	2969800000	2	920890000	2	954770000	2	408420000	2	454410000	2	71138000	2	160200000	279	P32457_279	yes	yes	yes
	1228	CNLTPHHR	P46655	P46655	GUS1	Glutamate--tRNA ligase, cytoplasmic	yes	yes	1	8	0	976.466	2,3	3.7076e-17	155.07	76990000	2	4672400	2	5251400	4	65027000	1	261560	1	333790	1	1444000	364	P46655_364	yes	yes	yes
	1229	CNLYIHEILSR	P33411	P33411	PRP18	Pre-mRNA-splicing factor 18	yes	yes	1	11	0	1359.7	2,3	1.1207e-05	121.21	65702000	2	23254000	1	9568200	2	15146000		0	2	7642700	2	10090000	113	P33411_113	yes	yes	yes
	1230	CNNFSGADLAALVR	Q07844	Q07844	RIX7	Ribosome biogenesis ATPase RIX7	yes	yes	1	14	0	1449.7	2	8.5715e-05	101.75	229360000	2	70520000	2	69963000	1	16268000	2	63848000		0	1	8761000	736	Q07844_736	yes	yes	no
	1231	CNNIRNFPSGTK	P17423	P17423	THR1	Homoserine kinase	yes	yes	1	12	1	1349.65	2	6.999e-05	123.28	768650		0		0	1	768650		0		0		0	85	P17423_85	yes	no	no
	1232	CNNQLAIK	Q06504	Q06504	NAT3	N-terminal acetyltransferase B complex catalytic subunit NAT3	yes	yes	1	8	0	902.464	2	0.0034982	86.833	21910000		0		0	1	11588000	1	10322000		0		0	120	Q06504_120	yes	no	no
	1233	CNNVLYIR	P54999	P54999	SMX3	Small nuclear ribonucleoprotein F	yes	yes	1	8	0	993.507	2	6.0693e-11	134.81	255090000		0	1	97178000	1	58158000	1	27543000	1	15250000	2	56955000	75	P54999_75	yes	yes	yes
	1234	CNPLITDCVMAELEK	Q05498	Q05498	FCF1	rRNA-processing protein FCF1	yes	yes	2	15	0	1677.78	2	4.2218e-19	153.94	38384000	2	16148000	2	17325000	1	4911600		0		0		0	94, 101	Q05498_94_101	yes	yes	yes
	1235	CNPLLVSGDEK	P32613	P32613	TCA17	TRAPP-associated protein TCA17	yes	yes	1	11	0	1173.57	2	0.00019092	97.957	74084000	2	20636000	2	22610000	2	10683000	2	10409000	1	1346900	2	8399500	121	P32613_121	yes	yes	yes
	1236	CNPNNEHWINR	P33315	P33315	TKL2	Transketolase 2	yes	yes	1	11	0	1395.61	2,3	2.0486e-51	206.36	131920000	2	33630000	2	33050000		0	2	13326000	3	51914000		0	50	P33315_50	yes	yes	yes
	1237	CNPNRPIYWIQSSYDEK	P39676	P39676	YHB1	Flavohemoprotein	yes	yes	1	17	1	2111.97	2,3,4	1.7661e-74	233.47	39840000000	17	12396000000	12	13653000000	7	1572400000	14	7023800000	23	4664200000	5	531090000	297	P39676_297	yes	yes	yes
	1238	CNQLVLCIVDKDEGEVVER	P40958	P40958	MAD2	Mitotic spindle checkpoint component MAD2	yes	yes	2	19	1	2160.06	3	1.1313e-07	114.58	373570000	2	88128000	2	138580000	2	53087000		0	2	66120000	1	27652000	75, 81	P40958_75_81	yes	yes	yes
	1239	CNSGILTDNDGTVR	P53920	P53920	NMA111	Pro-apoptotic serine protease NMA111	yes	yes	1	14	0	1463.67	2	1.4371e-05	126.07	101820000	2	29582000	2	31500000	2	19068000	2	11303000	2	2504000	2	7867500	702	P53920_702	yes	yes	no
	1240	CNSLLQLK	P28005	P28005	POP5	Ribonucleases P/MRP protein subunit POP5	yes	yes	1	8	0	917.5	2	0.0032318	87.639	156830000	1	24666000	2	64932000	2	27061000	2	15588000		0	2	24577000	68	P28005_68	yes	yes	yes
	1241	CNSWTSGSQGFLVVGFQNLNNAR	P33767	P33767	WBP1	Dolichyl-diphosphooligosaccharide--protein glycosyltransferase subunit WBP1	yes	yes	1	23	0	2498.18	2	5.125e-21	143.72	0		0		0		0		0	1	0		0	206	P33767_206	yes	no	no
	1242	CNTNINGLLVNGR	P23493	P23493	MBR1	Mitochondrial biogenesis regulation protein 1	yes	yes	1	13	0	1386.7	2	2.0615e-13	160.18	33677000		0		0	1	9119900	1	24557000		0		0	157	P23493_157	yes	no	no
	1243	CNVCDHTMAVEIDR	P30665	P30665	MCM4	DNA replication licensing factor MCM4	yes	yes	2	14	0	1604.67	2	2.4315e-114	249.3	4271900		0	1	0	1	4271900		0		0		0	349, 352	P30665_349_352	yes	no	no
	1244	CNVLLIQK	P39078	P39078	CCT4	T-complex protein 1 subunit delta	yes	yes	1	8	0	929.537	2	2.8018e-17	157.34	1601900000	2	518980000	2	530870000	2	205470000	2	165910000	2	28313000	2	152360000	283	P39078_283	yes	yes	yes
	1246	CNWDLEAATNFLLDSA	P34216	P34216	EDE1	EH domain-containing and endocytosis protein 1	yes	yes	1	16	0	1781.79	2	1.7595e-27	176.42	623330	1	623330		0		0		0		0		0	1366	P34216_1366	yes	no	no
	1247	CNYLTALSLVLK	P40469	P40469	MET18	DNA repair/transcription protein MET18/MMS19	yes	yes	1	12	0	1336.74	2	5.838e-06	128.54	96343000	2	24711000	1	18328000	2	9935100	1	15390000		0	2	27979000	886	P40469_886	yes	yes	yes
	1248	CNYTSSELTK	P32264	P32264	PRO1	Glutamate 5-kinase	yes	yes	1	10	0	1144.51	2	0.00015474	102.05	253310000	2	70879000	2	56103000	3	61499000	2	36219000	2	9348100	2	19264000	387	P32264_387	yes	yes	yes
	1249	CNYVWLLGQHPNNFSDLESK	P36000	P36000	APL2	AP-1 complex subunit beta-1	yes	yes	1	20	0	2363.1	3	4.5254e-07	90.385	405100000	2	130990000	1	75219000		0	2	93616000	2	105280000		0	468	P36000_468	yes	yes	yes
	1250	CPACDSQFDEHVIAK	Q12004	Q12004	TFB4	RNA polymerase II transcription factor B subunit 4	yes	yes	2	15	0	1661.72	2,3	4.1563e-27	174.24	211330000	2	56027000	3	71207000	1	16240000	2	20030000	2	16151000	2	31679000	305, 308	Q12004_305_308	yes	yes	yes
	1251	CPAPSDSEISTILSDVVTNER	P38251	P38251	RFC5	Replication factor C subunit 5	yes	yes	1	21	0	2232.06	2	1.4518e-51	186.74	91340000	2	24341000	2	22794000	2	9686500	2	23649000	2	5031000	2	5838800	190	P38251_190	yes	yes	yes
	1252	CPDASVAGLMVK	P28777	P28777	ARO2	Chorismate synthase	yes	yes	1	12	0	1189.58	2	2.4858e-05	126.71	467550000	2	140810000	2	171820000	2	63637000	2	73775000	2	17515000		0	192	P28777_192	yes	yes	yes
	1253	CPDDHPLWQFFSNK	P36517	P36517	MRPL4	54S ribosomal protein L4, mitochondrial	yes	yes	1	14	0	1732.77	2,3	1.0385e-36	183.06	69506000	2	24547000	2	28061000	1	9919600	1	6978300		0		0	62	P36517_62	yes	yes	yes
	1254	CPDLTTNTITVKPNHTMK	Q08685	Q08685	CLP1	mRNA cleavage and polyadenylation factor CLP1	yes	yes	1	18	1	2013	3	0.0018053	70.41	8035000	1	2569900	1	3848800		0		0	2	1616300		0	87	Q08685_87	yes	no	no
	1255	CPELVSNPHLK	P54860	P54860	UFD2	E4 ubiquitin-protein ligase UFD2	yes	yes	1	11	0	1235.63	2,3	2.2672e-39	194.48	529600000	3	147820000	4	188240000	2	49135000	2	28267000	4	45317000	3	70815000	568	P54860_568	yes	yes	yes
	1256	CPFDAIQIINLPTNLEAHVTHR	Q03195	Q03195	RLI1	Translation initiation factor RLI1	yes	yes	1	22	0	2501.28	3,4	1.2963e-32	150.65	3792400000	4	812320000	4	970180000	3	326980000	4	920540000	4	244650000	4	517760000	65	Q03195_65	no	yes	yes
	1257	CPFNGQNIK	Q01766	Q01766	HAL1	Halotolerance protein HAL1	yes	yes	1	9	0	1019.49	2	0.0092326	68.371	46822000	2	15016000	1	21624000	2	10182000		0		0	1	0	247	Q01766_247	yes	no	no
	1258	CPFNSTLIQLDMDMYPYK	Q05937	Q05937	STP3	Zinc finger protein STP3	yes	yes	1	18	0	2177.98	2	1.1844e-05	89.669	6779100		0	1	4435000	1	2344100		0		0		0	249	Q05937_249	yes	no	no
	1259	CPFTGLVSIR	P0CX48;P0CX47	P0CX48	RPS11B;RPS11A	40S ribosomal protein S11-B;40S ribosomal protein S11-A	yes	no	1	10	0	1091.58	2,3	1.6981e-05	115.7	38368000000	4	9379500000	4	12328000000	3	4291700000	3	6385400000	2	1261800000	4	4720900000	58	P0CX48_58	no	yes	yes
	1260	CPGGDLLK	P38235	P38235		Uncharacterized protein YBR053C	yes	yes	1	8	0	801.405	2	0.0045827	84.568	708810000	1	222800000	1	253690000	1	95492000	1	42956000		0	1	93867000	225	P38235_225	yes	no	no
	1262	CPHLEIVNLSDNAFGLR	P11745	P11745	RNA1	Ran GTPase-activating protein 1	yes	yes	1	17	0	1896.95	2,3	2.5082e-38	186.69	4737800000	5	957900000	4	1423400000	4	405600000	5	874580000	4	495810000	4	580540000	107	P11745_107	yes	yes	yes
	1263	CPHPECNK	Q12139	Q12139	YPR022C	Zinc finger protein YPR022C	yes	yes	2	8	0	926.374	2	0.00010504	118.74	4910400		0	1	806970	1	1156300	1	697600	1	1047600	1	1201900	33, 38	Q12139_33_38	yes	yes	yes
	1264	CPICDSYVRPK	Q06835	Q06835	RDS3	Pre-mRNA-splicing factor RDS3	yes	yes	2	11	1	1279.61	2,3	6.462e-07	152.69	48193000	3	34819000	2	9963700		0	1	1147600		0	1	2263100	30, 33	Q06835_30_33	yes	yes	yes
	1265	CPICHR	Q05937	Q05937	STP3	Zinc finger protein STP3	yes	yes	2	6	0	727.326	2	0.0057644	76.553	13450000	1	3183500	1	3504800	1	2423100	1	2366800	1	1971300		0	171, 174	Q05937_171_174	yes	no	no
	1267	CPIDLTNDEFIYLTK	P14908	P14908	MTF1	Mitochondrial transcription factor 1	yes	yes	1	15	0	1783.87	2	2.4006e-89	233.47	234200000	3	61152000	2	60865000	2	36303000	2	53260000	2	8580200	2	14042000	302	P14908_302	no	yes	yes
	1269	CPINHAQAPPSAAAAATR	P0CE41	P0CE41	HAP1	Heme-responsive zinc finger transcription factor HAP1	yes	yes	1	18	0	1745.86	2,3	1.4373e-89	236.68	21352000	2	2783000	3	8563400	2	2310800	1	2681600	2	2361200	1	2651500	281	P0CE41_281	yes	yes	yes
	1270	CPLFIFFSGPQGSGK	P42938	P42938	TDA10	Probable ATP-dependent kinase TDA10	yes	yes	1	15	0	1583.78	2,3	3.4879e-27	178.68	2208100000	4	641850000	2	335090000	3	353300000	4	458200000	2	79103000	2	340570000	30	P42938_30	yes	yes	yes
	1271	CPLGNPANYPFATIDPEEAR	P38219	P38219	OLA1	Obg-like ATPase 1	yes	yes	1	20	0	2174.01	2,3	2.9327e-125	259.55	1316300000	2	430580000	2	269280000	1	10201000	3	367000000	2	112810000	2	126440000	43	P38219_43	no	no	no
	1272	CPLGNPANYPFATIDPEEARVIVPSPR	P38219	P38219	OLA1	Obg-like ATPase 1	yes	yes	1	27	1	2922.47	3	1.2883e-06	87.208	18473000		0		0	2	18473000		0		0		0	43	P38219_43	no	no	no
	1273	CPLHSPTK	Q04779	Q04779	RCO1	Transcriptional regulatory protein RCO1	yes	yes	1	8	0	881.443	2	0.00065984	104.44	22394000	1	4247600	1	4092300	1	3947500	1	2963200	1	3198400	1	3945100	466	Q04779_466	yes	yes	yes
	1274	CPLLSGVSSPTNFTHK	P48562;Q12469	P48562	CLA4;SKM1	Serine/threonine-protein kinase CLA4;Serine/threonine-protein kinase SKM1	yes	no	1	16	0	1686.84	2,3	2.2342e-74	222.75	213450000	2	3435300	3	79833000		0	3	64052000	1	2700900	3	63430000	178	P48562_178	yes	yes	yes
	1275	CPLQVGNPNFYTHK	P36056	P36056	RSM22	37S ribosomal protein S22, mitochondrial	yes	yes	1	14	0	1616.78	3	0.00021843	78.529	173150000	1	45275000	1	50743000		0	1	16011000	1	8402300	2	52715000	379	P36056_379	no	yes	yes
	1276	CPLSDYMQETFQILTER	P35169	P35169	TOR1	Serine/threonine-protein kinase TOR1	yes	yes	1	17	0	2072.95	2	1.1038e-08	120.08	1003600		0	1	1003600		0		0		0		0	482	P35169_482	yes	no	no
	1277	CPLTGGLLR	P35728	P35728	MPE1	Protein MPE1	yes	yes	1	9	0	928.516	2	0.0027787	83.647	63122000	1	25967000	1	37155000		0		0		0		0	290	P35728_290	no	no	no
	1278	CPMPLTSTVVASNVHK	Q02208	Q02208	TOF2	Topoisomerase 1-associated factor 2	yes	yes	1	16	0	1682.85	3	0.00080934	69.045	41758000	2	21438000	1	16577000		0	1	1749800	1	1992800		0	246	Q02208_246	yes	yes	yes
	1280	CPNLSQHIVPK	P35207	P35207	SKI2	Antiviral helicase SKI2	yes	yes	1	11	0	1234.65	2,3	3.2466e-07	138.63	171480000	2	30537000	2	49448000	2	13606000	3	30153000	4	31982000	2	15752000	1054	P35207_1054	yes	yes	yes
	1281	CPQCGNEEMNYHTLQLR	P32529	P32529	RPA12	DNA-directed RNA polymerase I subunit RPA12	yes	yes	2	17	0	2034.87	3	1.6469e-07	103.77	376620000	2	107620000	2	117090000	2	60749000	2	37088000	1	15369000	2	38695000	86, 89	P32529_86_89	no	yes	yes
	1282	CPQETLTDLR	P53079	P53079	COG1	Conserved oligomeric Golgi complex subunit 1	yes	yes	1	10	0	1174.57	2	1.684e-08	136.49	36109000	1	11749000	1	11462000		0		0	2	2312300	2	10585000	353	P53079_353	yes	yes	yes
	1283	CPQIVVPDAQNELPK	Q08162	Q08162	DIS3	Exosome complex exonuclease DIS3	yes	yes	1	15	0	1649.84	2	2.9896e-13	152	87336000	2	23749000	2	23162000	2	15439000	2	21411000		0	1	3574800	55	Q08162_55	yes	yes	yes
	1285	CPSAVLSVHSNPVLQK	P39113	P39113	CAT8	Regulatory protein CAT8	yes	yes	1	16	0	1677.89	2,3	2.9111e-48	204.67	124360000	3	67871000	2	20215000	2	8041900	2	4189900	3	11876000	2	12164000	560	P39113_560	yes	yes	yes
	1286	CPSCGHYK	P25348	P25348	MRPL32	54S ribosomal protein L32, mitochondrial	yes	yes	2	8	0	893.352	2	4.6772e-17	150.17	89670000	2	16274000	1	21260000	2	13984000	1	14592000	2	10098000	1	13462000	104, 107	P25348_104_107	no	yes	yes
	1287	CPSCGHYKR	P25348	P25348	MRPL32	54S ribosomal protein L32, mitochondrial	yes	yes	2	9	1	1049.45	2	6.4909e-06	127.68	287240		0		0	2	287240		0		0		0	104, 107	P25348_104_107	no	no	no
	1288	CPSIIK	P04385	P04385	GAL1	Galactokinase	yes	yes	1	6	0	659.368	2	0.0031605	89.903	19882000000	3	4478400000	4	5088500000	3	4022600000	2	2326400000	3	1041900000	3	2923700000	29	P04385_29	yes	yes	yes
	1290	CPSITNLLVLFGVNQEK	P40026	P40026	KRE29	DNA repair protein KRE29	yes	yes	1	17	0	1874	2	4.383e-61	208.07	11363000	1	2245000	2	4344800		0	2	3079500	1	314560	1	1378900	243	P40026_243	yes	yes	yes
	1291	CPVCLK	Q01662	Q01662	MAP1	Methionine aminopeptidase 1	yes	yes	2	6	0	661.329	2	0.0085322	72.338	56391000		0	1	28318000		0	2	18184000	1	2989400	1	6900100	37, 40	Q01662_37_40	yes	no	no
	1292	CPVYFINIEGEEHDR	P07806;P07806-2	P07806	VAS1	Valine--tRNA ligase, mitochondrial	yes	no	1	15	0	1819.82	2,3	3.4439e-106	249.82	1257000000	2	28924000	2	32189000	2	17510000	4	498980000	4	351590000	4	327810000	577	P07806_577	no	yes	yes
	1293	CPVYFINIEGEEHDRIDGDYWVAGR	P07806;P07806-2	P07806	VAS1	Valine--tRNA ligase, mitochondrial	yes	no	1	25	1	2952.35	3,4	1.6766e-08	97.271	211110000	2	56927000	3	84970000		0	3	45274000	3	23938000		0	577	P07806_577	no	no	no
	1295	CQALQIGESK	Q12493	Q12493	NKP1	Central kinetochore subunit NKP1	yes	yes	1	10	0	1075.53	2	9.2979e-07	126.03	82462000	2	36910000	1	11525000	2	21220000	2	10344000	2	862600	1	1600800	154	Q12493_154	yes	yes	yes
	1296	CQALTENEMK	P20604	P20604	SIT4	Serine/threonine-protein phosphatase PP1-1	yes	yes	1	10	0	1165.51	2	1.6918e-11	144.17	58867000	2	24174000	2	18089000	2	11725000	1	3768300	1	1110300		0	16	P20604_16	no	yes	yes
	1297	CQATLALR	P39968	P39968	VAC8	Vacuolar protein 8	yes	yes	1	8	0	874.469	2	8.4977e-17	151.44	870410000	1	203150000	2	336100000	2	147790000	2	82800000	1	15299000	2	85268000	269	P39968_269	no	yes	yes
	1299	CQDFINPPPVK	Q06677	Q06677	SWA2	Auxilin-like clathrin uncoating factor SWA2	yes	yes	1	11	0	1256.62	2	3.9227e-05	113.67	54355000	1	20345000	2	34009000		0		0		0		0	510	Q06677_510	yes	no	no
	1300	CQDFVWGPDSNSYALIDETGQIK	P41811	P41811	SEC27	Coatomer subunit beta	yes	yes	1	23	0	2585.17	2	6.9871e-11	99.13	4453200		0		0		0	1	4453200		0		0	395	P41811_395	yes	no	no
	1301	CQDLPGVK	P53732	P53732	MRPS12	37S ribosomal protein S12, mitochondrial	yes	yes	1	8	0	858.427	2	0.00040733	107.69	90486000		0	1	46417000	1	21603000	1	22466000		0		0	115	P53732_115	yes	no	no
	1302	CQEEVSTIEK	P38989	P38989	SMC2	Structural maintenance of chromosomes protein 2	yes	yes	1	10	0	1164.53	2	0.0042994	72.531	760570		0		0		0	1	760570		0		0	771	P38989_771	no	no	no
	1303	CQEIDYPVLEEYDFR	Q00578	Q00578	SSL2	DNA repair helicase RAD25	yes	yes	1	15	0	1917.85	2	5.9725e-27	166.52	41268000	1	12215000	1	7153600	2	10077000	2	11822000		0		0	330	Q00578_330	yes	yes	yes
	1304	CQELITER	P22224	P22224	SEC15	Exocyst complex component SEC15	yes	yes	1	8	0	990.48	2	0.00014162	109.44	8617500		0		0		0	2	8617500		0		0	182	P22224_182	yes	no	no
	1305	CQELVTNIR	P53256	P53256	RRP46	Exosome complex component RRP46	yes	yes	1	9	0	1074.55	2	9.6103e-21	160.53	276920000	2	91282000	2	100610000	2	39168000	2	30957000	1	4194600	1	10707000	202	P53256_202	yes	yes	yes
	1306	CQEPTCPEPDCYR	P32481	P32481	GCD11	Eukaryotic translation initiation factor 2 subunit gamma	yes	yes	3	13	0	1539.58	2	7.7568e-108	243.37	39583000	2	8641400	2	12295000	2	5000000	2	5020800	2	2647300	2	5978300	150, 155, 160	P32481_150_155_160	yes	yes	yes
	1307	CQEYFDAYR	P38824	P38824	COX23	Cytochrome c oxidase-assembly factor COX23, mitochondrial	yes	yes	1	9	0	1193.48	2	0.00020024	101.66	27373000	1	8783400		0	2	12370000	1	4063000		0	1	2156100	125	P38824_125	yes	no	no
	1308	CQFEVR	P40157	P40157	VID27	Vacuolar import and degradation protein 27	yes	yes	1	6	0	780.359	2	3.8325e-09	133.47	140730000	1	30681000	1	39113000	2	26418000	1	19915000	1	6062900	1	18537000	156	P40157_156	yes	yes	yes
	1309	CQFFLAIDTLTPK	Q03718	Q03718	NSE5	Non-structural maintenance of chromosome element 5	yes	yes	1	13	0	1495.77	2	8.7111e-13	148.41	15133000	1	4743900	1	7127700		0		0		0	1	3261400	133	Q03718_133	yes	no	no
	1310	CQFINHK	Q08924	Q08924	RTT10	Regulator of Ty1 transposition protein 10	yes	yes	1	7	0	888.428	2	0.010103	73.975	20020000		0	1	7305000		0	1	3972500	1	2766700	1	5975700	717	Q08924_717	yes	no	no
	1311	CQGELHHGQQHHQTPATSLR	P39529	P39529		Putative transcriptional regulatory protein YJL206C	yes	yes	1	20	0	2264.06	3	1.7755e-22	146.67	10675000	2	3045700	2	3388800	2	1573600	1	1179900		0	2	1487000	657	P39529_657	yes	yes	yes
	1312	CQGVYVTSTNEK	P07266	P07266	MRS1	Mitochondrial RNA-splicing protein MRS1	yes	yes	1	12	0	1327.61	2	0.0039151	69.352	3517100	1	3517100		0		0		0		0		0	175	P07266_175	yes	no	no
	1313	CQHPSLK	Q06567	Q06567		ABC1 family protein YLR253W	yes	yes	1	7	0	811.401	2	0.0030196	93.195	4131400	1	222400		0		0	1	295390	1	2971300	1	642260	211	Q06567_211	yes	no	no
	1314	CQIAPSYAK	Q12019	Q12019	MDN1	Midasin	yes	yes	1	9	0	979.48	2	0.0053076	73.841	39728000	1	9364600	2	18487000	1	6141800	1	3525100	1	1361300	1	848250	1235	Q12019_1235	yes	no	no
	1315	CQIEFVWLSAEDYPK	P16661	P16661	ALG1	Chitobiosyldiphosphodolichol beta-mannosyltransferase	yes	yes	1	15	0	1826.85	2	5.7635e-10	139	43518000	1	7490000	2	17849000		0	2	16108000	1	2071400		0	330	P16661_330	yes	yes	no
	1316	CQILVLSAK	P46682	P46682	APL6	AP-3 complex subunit beta	yes	yes	1	9	0	973.563	2	0.0015988	90.149	73034000	1	36703000		0		0	2	20348000	1	1442500	2	14541000	546	P46682_546	yes	yes	yes
	1317	CQINESAPK	Q04439	Q04439	MYO5	Myosin-5	yes	yes	1	9	0	988.465	2	5.6711e-07	128.35	63057000	1	12899000	1	14236000	1	13066000	1	14935000	1	2309200	1	5611700	935	Q04439_935	yes	yes	yes
	1318	CQIQPDELADELFVNHPLHISSR	P39722	P39722	GEM1	Mitochondrial Rho GTPase 1	yes	yes	1	23	0	2660.3	4	8.1973e-08	83.891	252390000	2	92252000	2	115110000	2	45031000		0		0		0	571	P39722_571	yes	yes	yes
	1319	CQISAHSNVK	P09032	P09032	GCD1	Translation initiation factor eIF-2B subunit gamma	yes	yes	1	10	0	1085.53	2,3	7.5877e-17	163.84	141100000	1	26557000	1	32090000	3	28483000	1	16165000	1	15032000	1	22772000	438	P09032_438	yes	yes	yes
	1320	CQLASVYLPTFLIPLR	Q12155	Q12155		Uncharacterized membrane protein YLR050C	yes	yes	1	16	0	1833.02	2	4.204e-20	163.9	703110000	2	169380000	2	230960000	2	59266000	2	116840000	2	23607000	2	103060000	142	Q12155_142	yes	yes	yes
	1321	CQLDYEIGK	Q06839	Q06839	YPR097W	PX domain-containing protein YPR097W	yes	yes	1	9	0	1067.5	2	0.0026846	80.916	274040000	2	90541000	2	100700000	2	43262000	1	10624000	1	6736300	2	22175000	24	Q06839_24	yes	no	no
	1322	CQLEFPAILEELLSK	Q03496	Q03496	TRM732	tRNA (cytidine(32)-2-O)-methyltransferase non-catalytic subunit TRM732	yes	yes	1	15	0	1731.91	2	1.4951e-36	183.75	82755000	2	16042000	2	28593000	2	6421900	2	16402000	1	1613000	2	13684000	720	Q03496_720	yes	yes	yes
	1323	CQLLVGTNEATVR	P25808	P25808	SPB4	ATP-dependent rRNA helicase SPB4	yes	yes	1	13	0	1402.72	2	4.9179e-21	172.58	84330000	2	33764000	2	36024000		0	2	12183000	2	2359800		0	119	P25808_119	yes	yes	yes
	1324	CQLNYLLNDQR	Q03327	Q03327	UGO1	Mitochondrial fusion and transport protein UGO1	yes	yes	1	11	0	1378.67	2	5.3277e-40	199.82	251000000	2	62056000	2	69967000	2	35048000	2	52724000	2	10749000	2	20452000	425	Q03327_425	yes	yes	yes
	1326	CQLVQDESIEFNPEFLLNIVDR	P53738	P53738	TRM112	Multifunctional methyltransferase subunit TRM112	yes	yes	1	22	0	2620.28	2,3	7.1937e-52	178.22	271330000	5	65502000	4	42616000	5	31800000	6	48325000	3	7792200	6	75299000	32	P53738_32	yes	yes	yes
	1327	CQLYQWVK	P30952;P21826	P30952	MLS1;DAL7	Malate synthase 1, glyoxysomal;Malate synthase 2, glyoxysomal	yes	no	1	8	0	1066.53	2	2.4636e-33	172.15	1108700000	1	363330000	2	485640000		0	2	220690000	2	39074000		0	466	P30952_466	yes	yes	yes
	1328	CQMVFR	P32473	P32473	PDB1	Pyruvate dehydrogenase E1 component subunit beta, mitochondrial	yes	yes	1	6	0	782.357	2	9.7145e-09	126.05	3333900000	2	1635200000	2	988160000	2	570650000	1	116120000		0	1	23802000	146	P32473_146	yes	yes	yes
	1329	CQNELSTFER	P38890	P38890	SET5	Putative protein lysine methyltransferase SET5	yes	yes	1	10	0	1225.54	2	0.0016608	81.525	97947000	2	28875000	2	33230000	2	18001000	2	10151000	2	2307900	1	5381900	429	P38890_429	yes	yes	yes
	1330	CQNGQANSTVHAITNIIK	Q12289	Q12289	CRC1	Mitochondrial carnitine carrier	yes	yes	1	18	0	1910.96	3	0.0002415	75.445	95661000	2	34078000		0	2	19720000	1	13711000	2	28153000		0	63	Q12289_63	yes	yes	no
	1332	CQNLSDAQAAFLDR	P41735	P41735	CAT5	Catabolite repression protein CAT5	yes	yes	1	14	0	1550.71	2	5.1796e-27	176.56	210190000	2	59928000	2	75993000	2	37633000	2	18250000	2	10948000	1	7435800	41	P41735_41	yes	yes	yes
	1333	CQNQGFYR	Q12288	Q12288		Putative glutamine amidotransferase YLR126C	yes	yes	1	8	0	1014.43	2	6.1571e-07	122.74	72648000	1	17283000	1	19086000	1	13541000	1	10345000	1	2517400	1	9875900	181	Q12288_181	yes	yes	yes
	1334	CQPDELISLATEMMNPNETTK	P27929	P27929	NAM9	37S ribosomal protein NAM9, mitochondrial	yes	yes	1	21	0	2364.06	2	2.5191e-10	105.46	11829000	1	1824700	2	7055200	2	2949500		0		0		0	305	P27929_305	yes	yes	yes
	1335	CQPSAITLQQQEFR	P33755	P33755	NPL4	Nuclear protein localization protein 4	yes	yes	1	14	0	1647.8	2	1.9744e-37	193.98	26944000	3	14246000	2	5856800		0	2	6841200		0		0	219	P33755_219	yes	yes	yes
	1337	CQPYFR	P53759	P53759	DUS1	tRNA-dihydrouridine(16/17) synthase [NAD(P)(+)]	yes	yes	1	6	0	812.364	2	0.0068495	77.906	11852000	1	3946700		0	1	3232300	1	1931700		0	1	2740800	377	P53759_377	yes	no	no
	1339	CQQQQAPSTLR	Q04964	Q04964	SML1	Ribonucleotide reductase inhibitor protein SML1	yes	yes	1	11	0	1258.61	2,3	1.0312e-51	214.04	211480000	5	62622000	2	40911000	4	71748000	3	22594000	1	2539900	2	11065000	14	Q04964_14	yes	yes	yes
	1340	CQQTLDSLPK	Q12373	Q12373	HIF1	HAT1-interacting factor 1	yes	yes	1	10	0	1131.56	2	1.2e-12	155.26	209060000	1	39962000	2	96117000	1	32713000	1	15901000	2	6416500	2	17951000	45	Q12373_45	no	yes	yes
	1341	CQQTLNPLCK	P23493	P23493	MBR1	Mitochondrial biogenesis regulation protein 1	yes	yes	2	10	0	1146.55	2	8.4439e-43	195.36	57142000	2	14603000	2	16960000	2	11304000	2	8310800	2	1984300	2	3980000	75, 83	P23493_75_83	yes	yes	yes
	1342	CQRPGCPGR	P32481	P32481	GCD11	Eukaryotic translation initiation factor 2 subunit gamma	yes	yes	2	9	1	972.438	2,3	0.0066529	89.355	229840000	3	142550000	1	56911000		0	1	30371000		0		0	174, 179	P32481_174_179	yes	no	no
	1343	CQSQGAYEPDKVDSLTTVISGR	P25568	P25568	ATG22	Autophagy-related protein 22	yes	yes	1	22	1	2353.12	3	9.6118e-06	99.343	90879000		0		0		0	2	44171000	1	7600200	2	39108000	189	P25568_189	yes	yes	yes
	1344	CQTCHLPLQLDPSLEGLSLTQR	Q02948	Q02948	VPS30	Vacuolar protein sorting-associated protein 30	yes	yes	2	22	0	2451.22	3	1.3823e-05	72.316	68848000	1	26778000	1	42070000		0		0		0		0	3, 6	Q02948_3_6	yes	no	no
	1345	CQTQNPLILIDEIDK	P36775	P36775	PIM1	Lon protease homolog, mitochondrial	yes	yes	1	15	0	1741.89	2	1.7606e-36	181.69	116070000		0		0	1	64822000		0		0	2	51252000	689	P36775_689	no	no	no
	1346	CQVDNFNFQLR	Q12318	Q12318	PSY3	Platinum sensitivity protein 3	yes	yes	1	11	0	1382.64	2	2.113e-07	127.83	13001000		0		0	2	0	2	13001000		0		0	121	Q12318_121	yes	no	no
	1348	CRPYQSIR	P41814	P41814	GCD10	tRNA (adenine(58)-N(1))-methyltransferase non-catalytic subunit TRM6	yes	yes	1	8	1	1021.51	2,3	0.0016199	115.49	137680000	2	24488000	1	31900000	2	10469000	3	20427000	2	5432600	2	44963000	419	P41814_419	yes	no	no
	1349	CRQEFLER	Q12672;Q02753	Q02753	RPL21B;RPL21A	60S ribosomal protein L21-B;60S ribosomal protein L21-A	no	no	1	8	1	1079.52	2,3	9.4557e-05	134.05	1152400000	4	272450000	4	341570000	3	350510000	2	22441000	4	71416000	3	93966000	101	Q02753_101	yes	yes	yes
	1351	CSCNILGNFK	Q12012	Q12012	YOR289W	Uncharacterized protein YOR289W	yes	yes	2	10	0	1097.5	2	9.6648e-05	99.013	129030000	2	33261000	2	41786000	2	17889000	2	21811000	1	1902500	2	12385000	135, 137	Q12012_135_137	yes	yes	no
	1352	CSCNPSIGGVGK	P53070	P53070	MTO1	Mitochondrial translation optimization protein 1	yes	yes	2	12	0	1120.5	2	4.1238e-06	89.44	10149000	2	4403100	1	2465200	2	1343700	1	1670300	2	267260		0	75, 77	P53070_75_77	yes	yes	yes
	1353	CSCSGSTYEIVR	P11154;P32327	P32327	PYC1;PYC2	Pyruvate carboxylase 1;Pyruvate carboxylase 2	no	no	2	12	0	1303.55	2	7.756e-06	120.55	533870000	2	117700000	2	162620000	2	61798000	2	107110000	2	27087000	2	57561000	414, 416	P32327_414_416	yes	yes	yes
	1354	CSDDPRVTESVDVLMPNVGEITGGSMR	P38707	P38707	DED81	Asparagine--tRNA ligase, cytoplasmic	yes	yes	1	27	1	2863.32	3	0.0025895	59.55	19545000		0		0	1	19545000		0		0		0	458	P38707_458	yes	no	no
	1355	CSECHQHNVFVYLPAVDDLTK	Q08689	Q08689	NAT5	N-terminal acetyltransferase A complex subunit NAT5	yes	yes	2	21	0	2417.11	3,4	1.6789e-20	127.67	749500000		0	2	230310000		0	3	280470000	2	185500000	2	53213000	119, 122	Q08689_119_122	yes	yes	yes
	1356	CSEDKPVCR	P26370	P26370	UGA3	Transcriptional activator protein UGA3	yes	yes	2	9	1	1035.45	2	1.5978e-07	147.4	5344800	1	1102600	1	1170600	1	855490	1	699770	1	630470	1	885870	27, 34	P26370_27_34	yes	yes	yes
	1358	CSEPAETPIEDGTCTEAEVSKK	P43597	P43597	YFR016C	Uncharacterized protein YFR016C	yes	yes	2	22	1	2323.02	3	3.2828e-16	124.25	156670000	2	38493000	2	53538000	2	27954000	2	8489800	2	6772100	2	21418000	918, 931	P43597_918_931	yes	yes	yes
	1360	CSETLDKPTIDK	P28274	P28274	URA7	CTP synthase 1	yes	yes	1	12	1	1348.65	2	2.7178e-41	195.72	756970000	4	195710000	3	211690000	2	100250000	3	81262000	3	85462000	5	82602000	216	P28274_216	yes	yes	yes
	1361	CSFADKQVIK	P30665	P30665	MCM4	DNA replication licensing factor MCM4	yes	yes	1	10	1	1137.59	2	0.0018812	106.16	3123900		0		0	2	3123900		0		0		0	389	P30665_389	yes	no	no
	1362	CSFCHEAGHTR	P40083	P40083	YER137C	Uncharacterized protein YEL137C	yes	yes	2	11	0	1246.5	2	2.9064e-14	150.09	3408400	1	890590	1	1269700		0		0	1	258910	2	989260	125, 128	P40083_125_128	yes	yes	yes
	1363	CSFDGCEK	P32805	P32805	FZF1	Zinc finger protein FZF1	yes	yes	2	8	0	887.315	2	0.005024	75.043	5508800	1	1877100	1	2113800		0	1	1141500	1	376510		0	14, 19	P32805_14_19	yes	no	no
	1364	CSFGDNCR	Q06053	Q06053	DUS3	tRNA-dihydrouridine(47) synthase [NAD(P)(+)]	yes	yes	2	8	0	900.322	2	0.00089338	95.815	38536000	2	9911900	1	8466400	2	9972000	2	5501200	2	2506900	1	2177800	109, 115	Q06053_109_115	yes	yes	yes
	1366	CSFNSILVMK	P52918	P52918	MSN5	Protein MSN5	yes	yes	1	10	0	1140.57	2	0.00069975	90.149	54612000	2	28901000	1	20573000		0		0	1	5138100		0	1052	P52918_1052	yes	no	no
	1367	CSFPAPSNSQIHTANSNNNVNSSR	P32770	P32770	NRP1	Asparagine-rich protein	yes	yes	1	24	0	2545.14	3	4.5533e-06	77.584	21972000		0	1	4588500	1	3041100	2	5267200	2	5887400	1	3187400	378	P32770_378	yes	yes	yes
	1368	CSGVTGEGIDNLR	P39110	P39110	CIN4	GTP-binding protein CIN4	yes	yes	1	13	0	1319.61	2	0.00033143	86.738	39025000	2	12623000	1	7915900	2	8216100	2	7524300		0	1	2745100	168	P39110_168	yes	yes	yes
	1369	CSGYFPHNFVILLEER	Q07533	Q07533	CYK3	Cytokinesis protein 3	yes	yes	1	16	0	1922.93	3	0.0010842	59.673	2926000		0		0		0		0		0	1	2926000	56	Q07533_56	yes	no	no
	1371	CSHSLPIVGGPPK	P39984	P39984	HAT2	Histone acetyltransferase type B subunit 2	yes	yes	1	13	0	1290.68	2,3	3.8468e-27	179.6	195560000	2	32473000	5	78509000	2	18998000	3	19237000	4	32697000	2	13650000	382	P39984_382	yes	yes	yes
	1372	CSIHLAGLEDSQYK	P38074	P38074	HMT1	HNRNP arginine N-methyltransferase	yes	yes	1	14	0	1562.74	2,3	5.0085e-27	176.56	642510000	4	202290000	4	257580000	3	67429000	1	55641000	4	59575000		0	166	P38074_166	no	no	no
	1373	CSIHLAGLEDSQYKDEK	P38074	P38074	HMT1	HNRNP arginine N-methyltransferase	yes	yes	1	17	1	1934.9	2,3,4	7.3414e-144	291.06	1982700000	3	490580000	4	629820000	3	236720000	3	198560000	2	136570000	4	290460000	166	P38074_166	no	yes	yes
	1374	CSIIAAANPNGGR	P29469	P29469	MCM2	DNA replication licensing factor MCM2	yes	yes	1	13	0	1242.61	2	0.00011026	108.68	14923000	1	6412800		0	1	3736600	1	4773500		0		0	644	P29469_644	yes	no	no
	1375	CSINYLHFGAPK	Q03833	Q03833	GIS1	Transcriptional activator/repressor GIS1	yes	yes	1	12	0	1348.66	2,3	6.7887e-06	126.71	400580000	3	159940000	3	164410000	2	18104000	2	10941000	3	25746000	2	21441000	211	Q03833_211	yes	yes	yes
	1376	CSITIQLR	P25632	P25632	RSC6	Chromatin structure-remodeling complex protein RSC6	yes	yes	1	8	0	932.511	2	0.0057486	76.679	495490000	2	154870000	2	166870000	2	72791000	2	49046000		0	2	51905000	218	P25632_218	yes	no	no
	1377	CSIVEMTYK	P28791	P28791	SEC20	Protein transport protein SEC20	yes	yes	1	9	0	1072.49	2	0.0061919	68.847	42998000	2	20726000	2	18747000	2	3525200		0		0		0	79	P28791_79	yes	no	no
	1378	CSLAINTEHLCLPSLTR	P42842	P42842	EMW1	Essential for maintenance of the cell wall protein 1	yes	yes	2	17	0	1869.94	3	0.00099615	57.788	83666000		0		0		0	2	40054000		0	2	43612000	259, 269	P42842_259_269	yes	yes	yes
	1379	CSLDLYSQGFLLK	P17883	P17883	SKI3	Superkiller protein 3	yes	yes	1	13	0	1485.75	2	0.0023099	69.456	21423000		0	1	10498000		0	1	6862100		0	1	4063100	817	P17883_817	yes	no	no
	1380	CSLDSDVVITGVPSENYK	Q02046	Q02046	MTD1	Methylenetetrahydrofolate dehydrogenase [NAD(+)]	yes	yes	1	18	0	1924.91	2	6.58e-12	127.91	56165000	2	16339000	2	18046000	2	10516000	1	9186800		0	1	2078100	242	Q02046_242	yes	yes	yes
	1381	CSLECLQDLVNFMLNTNEK	P48563	P48563	MON2	Protein MON2	yes	yes	2	19	0	2213.02	2	3.4651e-13	123.59	9453100	1	1321400	1	2612400	2	1455500	1	1208200	1	529720	2	2325900	1512, 1516	P48563_1512_1516	yes	yes	yes
	1382	CSLNLVTVVSLPDMDVKPLLATIK	P38348	P38348	HSM3	DNA mismatch repair protein HSM3	yes	yes	1	24	1	2568.43	3	6.1239e-13	129.75	47599000	2	13015000	2	15506000	2	4108400	2	7671600	2	3414000	2	3883900	36	P38348_36	yes	yes	yes
	1384	CSNFNHSIDLK	P39526	P39526	LAA1	AP-1 accessory protein LAA1	yes	yes	1	11	0	1276.59	2,3	1.8445e-07	138.42	24818000	1	6193500		0		0	2	7359600	2	3123300	2	8141500	670	P39526_670	yes	yes	yes
	1385	CSNILVK	Q08224;Q08975	Q08224	THI20;THI21	Hydroxymethylpyrimidine/phosphomethylpyrimidine kinase THI20;Hydroxymethylpyrimidine/phosphomethylpyrimidine kinase THI21	yes	no	1	7	0	775.426	2	0.0034648	92.47	48812000	1	11714000	1	14272000	2	12093000	1	5837900		0	1	4894900	193	Q08224_193	yes	no	no
	1386	CSNLIPIHTAVFK	Q04049	Q04049	RAD30	DNA polymerase eta	yes	yes	1	13	0	1441.78	3	0.0027259	63.662	18806000		0		0	1	5098300		0	2	7432700	1	6275400	84	Q04049_84	yes	no	no
	1388	CSNTTLPSEPLDTSKR	P54783	P54783	ALO1	D-arabinono-1,4-lactone oxidase	yes	yes	1	16	1	1747.84	2,3	6.8074e-19	174.4	1414900000	5	346580000	5	401960000	5	268420000	5	89726000	5	109820000	5	198350000	359	P54783_359	yes	yes	yes
	1389	CSPELLPYPHQLMK	Q03406	Q03406	SLD5	DNA replication complex GINS protein SLD5	yes	yes	1	14	0	1654.82	3	1.2224e-05	91.313	133420000	2	34145000	2	51940000	1	10442000	2	22082000	2	14815000		0	72	Q03406_72	yes	yes	no
	1391	CSPSFEQYDNDDTEDDAGEDKDEVK	Q12324	Q12324	YVC1	Calcium channel YVC1	yes	yes	1	25	1	2850.09	3	1.1181e-17	134.62	100780000	2	22941000	2	34923000	2	15288000	2	9049700	2	8611600	1	9966400	624	Q12324_624	yes	yes	yes
	1393	CSQFYQVQLSDEALFAR	P40084	P40084	RTR1	RNA polymerase II subunit B1 CTD phosphatase RTR1	yes	yes	1	17	0	2003.94	2	2.8989e-61	207.92	16350000	1	6193100	1	7316000		0		0		0	1	2841200	119	P40084_119	yes	no	no
	1394	CSQLTNSQTTELK	P36168	P36168	YKR096W	Uncharacterized protein YKR096W	yes	yes	1	13	0	1451.69	2	6.3182e-62	217.46	8576000	2	3793800	1	1186600	1	1108100	2	2487500		0		0	297	P36168_297	yes	yes	yes
	1396	CSQSSHLSDNDFIINDFK	P28005	P28005	POP5	Ribonucleases P/MRP protein subunit POP5	yes	yes	1	18	0	2068.92	3	2.246e-06	93.427	158570000	1	16277000	1	30714000	1	8633300	2	47766000	2	30927000	2	24250000	143	P28005_143	no	yes	yes
	1397	CSQSSHLSDNDFIINDFKK	P28005	P28005	POP5	Ribonucleases P/MRP protein subunit POP5	yes	yes	1	19	1	2197.01	3	2.2779e-07	105.5	133820000	2	32954000	2	37307000	2	18310000	2	11866000	2	11018000	2	22367000	143	P28005_143	no	no	no
	1398	CSQSYNGEFDCR	P25616	P25616		UPF0655 protein YCR015C	yes	yes	2	12	0	1407.52	2	0.0013083	70.628	9346600		0	1	7610300		0		0		0	1	1736400	185, 195	P25616_185_195	yes	no	no
	1399	CSQVLVQIK	P17555	P17555	SRV2	Adenylyl cyclase-associated protein	yes	yes	1	9	0	1016.57	2	1.8485e-10	136.99	1815000000	2	617570000	2	635620000	2	292590000	1	142170000	2	40904000	1	86140000	406	P17555_406	yes	yes	yes
	1400	CSSDVFNHVVK	P00331	P00331	ADH2	Alcohol dehydrogenase 2	yes	yes	1	11	0	1233.58	2,3	1.8904e-39	196.44	34726000000	15	13223000000	9	9355200000	11	4009800000	13	3716300000	10	2549500000	10	1872900000	277	P00331_277	yes	yes	yes
	1403	CSSNASIPEK	Q08645	Q08645	MET7	Folylpolyglutamate synthase	yes	yes	1	10	0	1034.47	2	0.00021953	103.21	31019000	1	6885400	1	5794000	1	5751600	1	7191600	1	1901800	1	3494500	360	Q08645_360	yes	yes	yes
	1404	CSSPSVVQEAIK	Q12242	Q12242	RUP1	UBA domain-containing protein RUP1	yes	yes	1	12	0	1246.62	2	1.0297e-13	155.88	144930000	2	47664000	2	50614000	1	11060000	2	23380000	2	3910800	1	8300800	575	Q12242_575	no	yes	yes
	1405	CSSSLISALISDIER	P53202	P53202	CUL3	Cullin-3	yes	yes	1	15	0	1592.81	2	3.6455e-05	97.823	8997600		0		0		0	2	4233900	1	686640	2	4077100	148	P53202_148	yes	yes	yes
	1407	CSSWNFFLK	Q03764	Q03764	EKI1	Ethanolamine kinase	yes	yes	1	9	0	1130.52	2	0.0016882	85.807	21245000	1	7414200	2	13831000		0		0		0		0	280	Q03764_280	yes	no	no
	1408	CSTCTYHNFAK	P32770	P32770	NRP1	Asparagine-rich protein	yes	yes	2	11	0	1273.52	2	1.2407e-14	155.53	27286000	2	6217200	2	8467900	2	3995900	2	3344700	2	2335600	2	2924900	587, 590	P32770_587_590	yes	yes	yes
	1409	CSTEELVDIVEK	P53727	P53727	BUD17	Putative pyridoxal kinase BUD17	yes	yes	1	12	0	1363.65	2	0.00033715	84.297	55960000	2	22872000	1	8821200	1	6043100	2	18224000		0		0	61	P53727_61	yes	no	no
	1410	CSTGLSVEQYYCDSSDNTDHDPIIPVLTR	P38810	P38810	SFB3	SED5-binding protein 3	yes	yes	2	29	0	3227.44	3	3.794e-43	126.93	459370000	2	108180000	2	134730000	2	55695000	2	99696000	2	28869000	1	32202000	546, 557	P38810_546_557	yes	yes	yes
	1411	CSTIYAGHK	Q04660	Q04660	ERB1	Ribosome biogenesis protein ERB1	yes	yes	1	9	0	978.459	2	0.0051159	74.464	62307000	1	10722000	1	6293400	1	17306000	1	9340200	1	18646000		0	429	Q04660_429	yes	no	no
	1412	CSTIYAGHKGK	Q04660	Q04660	ERB1	Ribosome biogenesis protein ERB1	yes	yes	1	11	1	1163.58	2	7.8531e-05	129.88	0		0		0	1	0		0		0		0	429	Q04660_429	no	no	no
	1413	CSTVYEFVLECFQK	P30624	P30624	FAA1	Long-chain-fatty-acid--CoA ligase 1	yes	yes	2	14	0	1694.77	2	1.8221e-82	187.74	864200000	2	159430000	2	248170000	2	127350000	2	161490000	2	42088000	2	125680000	39, 49	P30624_39_49	yes	yes	yes
	1414	CSVEELLIDHLSFMEK	P43556	P43556	RGD2	Rho-GTPase-activating protein RGD2	yes	yes	1	16	0	1891.91	3	0.00083018	63.754	66253000	1	12084000	2	33349000	1	4571500	2	14249000	1	1999500		0	380	P43556_380	yes	yes	yes
	1415	CSVIAAANPVFGQYDVNRDPHQNIALPDSLLSR	P24279	P24279	MCM3	DNA replication licensing factor MCM3	yes	yes	1	33	1	3579.79	3	2.4779e-29	117.04	284490000	2	76435000	2	77238000	1	6497600	2	93700000	2	14418000	2	16205000	510	P24279_510	yes	yes	yes
	1417	CSVNGQLR	P53889	P53889	FMP41	Uncharacterized mitochondrial hydrolase FMP41	yes	yes	1	8	0	875.428	2	5.1612e-05	109.48	39813000	1	19594000	1	0	1	20219000	1	0		0	1	0	174	P53889_174	yes	no	no
	1418	CSVVYATHIFDGLAK	P43569	P43569	CAF16	CCR4-associated factor 16	yes	yes	1	15	0	1622.81	2,3	8.1777e-09	139.21	1267400000	4	337240000	4	407710000		0	3	178660000	4	129270000	4	214480000	200	P43569_200	yes	yes	yes
	1419	CSVYIGEGTLK	P35193	P35193	ATG19	Autophagy-related protein 19	yes	yes	1	11	0	1168.58	2	0.0052629	70.728	28358000		0	1	14631000		0	2	12667000	1	1060500		0	90	P35193_90	no	no	no
	1420	CSWVINK	P08524	P08524	ERG20	Farnesyl pyrophosphate synthase	yes	yes	1	7	0	848.421	2	0.0042957	87.754	2967300000	2	2449900000		0		0	1	238080000	2	279300000		0	264	P08524_264	yes	no	no
	1421	CSYDTFVGYILSIDR	P25626	P25626	IMG1	54S ribosomal protein IMG1, mitochondrial	yes	yes	1	15	0	1750.82	2	6.0665e-48	196.97	162630000	2	42787000	2	43902000	1	5521900	2	30055000	2	6951500	2	33415000	85	P25626_85	yes	yes	yes
	1422	CSYISAFFDFK	P39993	P39993	GEA2	ARF guanine-nucleotide exchange factor 2	yes	yes	1	11	0	1326.6	2	0.0084414	60.301	17502000		0		0		0	1	6527700		0	2	10974000	844	P39993_844	yes	no	no
	1423	CTALQWLNSK	Q10740	Q10740	LAP2	Leukotriene A-4 hydrolase homolog	yes	yes	1	10	0	1162.58	2	0.0014003	84.821	365950000	2	173830000	1	78274000		0	2	113850000		0		0	163	Q10740_163	yes	no	no
	1424	CTDGLQGFEK	P39518	P39518	FAA2	Long-chain-fatty-acid--CoA ligase 2	yes	yes	1	10	0	1096.49	2	0.00089042	89.9	858700000	2	230030000	2	338670000	2	156030000	2	71241000	2	14262000	2	48465000	683	P39518_683	yes	yes	yes
	1425	CTDLFGIQHCHNIDVK	P15807	P15807	MET8	Siroheme biosynthesis protein MET8;Precorrin-2 dehydrogenase;Sirohydrochlorin ferrochelatase	yes	yes	2	16	0	1841.86	3	0.00017554	68.168	196880000	2	79757000	2	91018000	1	14172000		0	1	11935000		0	227, 236	P15807_227_236	yes	yes	yes
	1426	CTEERPHCFNCER	P39001	P39001	UME6	Transcriptional regulatory protein UME6	yes	yes	3	13	1	1622.64	2,3	0.001703	70.628	13508000		0	2	6693900	1	2117400		0	1	2027600	1	2669300	781, 788, 791	P39001_781_788_791	yes	no	no
	1427	CTEFELLTCTAFK	Q12676	Q12676	FOL3	Folylpolyglutamate synthase	yes	yes	2	13	0	1504.69	2	0.0099541	51.009	9997500		0		0		0	1	9997500		0		0	98, 106	Q12676_98_106	yes	no	no
	1428	CTFNINTLLALLGDEDEFSSK	P38818	P38818	CTM1	Cytochrome c lysine N-methyltransferase 1	yes	yes	1	21	0	2329.11	2	6.3399e-92	227.95	22309000	2	2595700	1	2814300	1	1101900	2	6889600	1	785020	2	8122300	62	P38818_62	yes	yes	yes
	1429	CTFWDAISK	Q07350	Q07350	PRP11	Pre-mRNA-splicing factor PRP11	yes	yes	1	9	0	1069.49	2	0.0070657	66.19	78724000	2	43391000	1	15530000		0	2	19803000		0		0	240	Q07350_240	yes	no	no
	1430	CTGAVVSQQWFGGAR	P07275	P07275	PUT2	Delta-1-pyrroline-5-carboxylate dehydrogenase, mitochondrial	yes	yes	1	15	0	1565.74	2	5.7931e-05	108.63	334870000	2	115720000	2	119220000		0	2	82631000	2	17298000		0	521	P07275_521	yes	yes	yes
	1431	CTGGGIILTASHNPGGPENDLGIK	P33401	P33401	PGM1	Phosphoglucomutase-1	yes	yes	1	24	0	2320.15	3	3.6752e-09	100.47	153880000	2	34034000	2	26029000	2	24765000	2	30979000	1	19485000	1	18588000	110	P33401_110	yes	yes	yes
	1432	CTGGIILTASHNPGGPENDMGIK	P37012	P37012	PGM2	Phosphoglucomutase-2	yes	yes	1	23	0	2281.08	2,3	2.0848e-42	178.22	3178500000	4	901540000	4	1174700000	3	235990000	4	387740000	5	478490000		0	110	P37012_110	yes	yes	yes
	1433	CTHTSESKHFK	P40099	P40099	FAU1	5-formyltetrahydrofolate cyclo-ligase	yes	yes	1	11	1	1303.6	2	0.0023058	98.754	67677		0		0	1	67677		0		0		0	78	P40099_78	yes	no	no
	1434	CTICEIVFPHEIVDVVMNR	Q02887	Q02887	ATG21	Autophagy-related protein 21	yes	yes	2	19	0	2216.08	3	0.00098683	47	4171500		0		0	1	4171500		0		0		0	133, 136	Q02887_133_136	yes	no	no
	1435	CTIFPWDVIPFK	P22434	P22434	PDE1	3,5-cyclic-nucleotide phosphodiesterase 1	yes	yes	1	12	0	1464.75	2	6.869e-05	101.56	70214000	2	39272000	1	30942000		0		0		0		0	199	P22434_199	yes	no	no
	1436	CTINGVSYGR	Q12675;P32660	Q12675	DNF2;DNF1	Phospholipid-transporting ATPase DNF2;Phospholipid-transporting ATPase DNF1	no	no	1	10	0	1068.5	2	0.0032795	77.288	39736000	1	19429000		0	2	18878000		0	1	1429500		0	727	Q12675_727	yes	no	no
	1437	CTIPEQQK	P38230	P38230	ZTA1	Probable quinone oxidoreductase	yes	yes	1	8	0	945.459	2	5.9081e-11	136.27	95983000	1	16608000	1	7598600	1	51094000	1	13727000	1	6955500		0	3	P38230_3	yes	yes	yes
	1438	CTIVTSTEYDANNEIR	P47163	P47163		Uncharacterized protein YJR129C	yes	yes	1	16	0	1827.83	2	0.0012813	69.081	2261100		0		0		0	1	2261100		0		0	302	P47163_302	yes	no	no
	1439	CTLVLTEGDSALSLAVAGLAVVGR	P06786	P06786	TOP2	DNA topoisomerase 2	yes	yes	1	24	0	2314.26	2	4.6145e-37	157.53	46744000	3	13650000	2	7676000	2	3399400	2	10100000	2	1815100	2	10105000	443	P06786_443	yes	yes	yes
	1440	CTNSLVSVLLSLK	P38932	P38932	VPS45	Vacuolar protein sorting-associated protein 45	yes	yes	1	13	0	1375.77	2	4.5003e-13	157.09	205210000	2	39581000	2	46425000	2	13574000	2	50052000	2	17558000	2	38014000	171	P38932_171	yes	yes	yes
	1441	CTNTAQDHQKPTNLPSNISQK	Q12089	Q12089	AEP3	ATPase expression protein 3	yes	yes	1	21	1	2324.12	3	2.7369e-05	95.227	21840000	2	6408900	2	5885600	1	1465900	2	2926300	1	1816700	2	3337200	542	Q12089_542	yes	yes	yes
	1444	CTQAYLNTK	P39744	P39744	NOC2	Nucleolar complex protein 2	yes	yes	1	9	0	1040.5	2	5.776e-16	156.16	119260000	1	29168000	1	33811000	2	21543000	1	20941000	1	3443700	1	10358000	549	P39744_549	yes	yes	yes
	1445	CTQQVANISDTHK	P53063	P53063	RAI1	Decapping nuclease RAI1	yes	yes	1	13	0	1443.68	3	0.0043767	57.52	4494400		0	1	2592800		0		0		0	1	1901600	244	P53063_244	yes	no	no
	1447	CTQTLLSQYK	P25298	P25298	RNA14	mRNA 3-end-processing protein RNA14	yes	yes	1	10	0	1183.59	2	5.491e-05	108.31	151900000	2	47022000	2	58497000	2	17308000	2	16153000	2	2427700	2	10490000	375	P25298_375	yes	yes	yes
	1448	CTSCNGQGIK	P25491	P25491	YDJ1	Mitochondrial protein import protein MAS5	yes	yes	2	10	0	1009.43	2	7.0669e-12	148.69	31201000	1	3381900	1	3857600	1	5575700	1	10674000	1	3004300	1	4707500	159, 162	P25491_159_162	no	no	no
	1449	CTSGRPEDLQINER	P43597	P43597	YFR016C	Uncharacterized protein YFR016C	yes	yes	1	14	1	1616.76	2,3	5.8749e-13	175.29	65782000	2	10009000	2	10538000	3	24779000	2	5067300	3	9749000	2	5639800	680	P43597_680	yes	yes	no
	1452	CTVDDIHR	Q12272	Q12272	TPT1	tRNA 2-phosphotransferase	yes	yes	1	8	0	957.434	2,3	0.0038555	83.948	41147000		0	1	13373000		0	1	9260000	1	8124700	1	10389000	55	Q12272_55	no	no	no
	1454	CTYGTGCFLLYNTGTK	P32190	P32190	GUT1	Glycerol kinase	yes	yes	2	16	0	1740.79	2	2.5018e-19	152.94	15201000	1	8868400		0		0	1	6332800		0		0	404, 410	P32190_404_410	yes	no	no
	1455	CTYKDNELLTK	P11986	P11986	INO1	Inositol-3-phosphate synthase	yes	yes	1	11	1	1326.65	2,3	7.4108e-41	225.55	11694000000	7	4058700000	4	3642500000	5	1592800000	3	384440000	5	828540000	4	1186900000	19	P11986_19	no	yes	yes
	1457	CVAGIQVLK	Q04264	Q04264	PDS5	Sister chromatid cohesion protein PDS5	yes	yes	1	9	0	929.537	2	0.0094037	67.494	10791000		0		0		0	1	10791000		0		0	918	Q04264_918	yes	no	no
	1458	CVAIGNFK	Q06688	Q06688	BER1	SRR1-like protein BER1	yes	yes	1	8	0	850.437	2	0.010019	68.787	63987000	1	22239000	1	20647000	1	7999200	2	13102000		0		0	59	Q06688_59	yes	no	no
	1459	CVAYPNLQTIK	P53215	P53215	THG1	tRNA(His) guanylyltransferase	yes	yes	1	11	0	1248.65	2	0.0034786	80.834	124950000	2	45754000	3	43375000		0	2	22994000	2	3297400	2	9531400	134	P53215_134	yes	yes	yes
	1460	CVCEVELPTQELVK	Q12466	Q12466	TCB1	Tricalbin-1	yes	yes	2	14	0	1588.78	2	1.4236e-05	117.48	19567000	2	6923300	1	0	2	0	2	12643000		0		0	936, 938	Q12466_936_938	yes	no	no
	1461	CVDIHCDDETSFVTIR	Q08023	Q08023	FMP25	Protein FMP25, mitochondrial	yes	yes	2	16	0	1851.81	3	0.00017926	67.648	425780000	1	62957000	2	123900000	1	25970000	2	127190000	1	52887000	1	32885000	437, 442	Q08023_437_442	yes	yes	yes
	1462	CVDPEDPYFNTLVR	Q08162	Q08162	DIS3	Exosome complex exonuclease DIS3	yes	yes	1	14	0	1666.77	2	2.9563e-05	108.36	128060000	2	40833000	2	35409000	2	18086000	2	17655000	2	7971900	2	8104600	793	Q08162_793	yes	yes	yes
	1463	CVDPSLIDSFLR	P38162	P38162		Uncharacterized protein YBL107C	yes	yes	1	12	0	1363.68	2	7.6105e-05	103.14	96422000	2	27421000	2	29163000	1	8765100	2	18217000	2	3102700	2	9753300	38	P38162_38	yes	yes	yes
	1464	CVEDDETWTHIHENLNK	P53331	P53331	RNH70	RNA exonuclease 1	yes	yes	1	17	0	2081.91	3,4	9.3698e-08	113.43	50896000	2	18602000	2	20315000		0		0	3	11979000		0	426	P53331_426	yes	yes	yes
	1466	CVELISLALDQYLK	Q12060	Q12060	HFI1	Transcriptional coactivator HFI1/ADA1	yes	yes	1	14	0	1606.86	2	3.3509e-37	193.51	98621000	2	26218000	2	30004000		0	2	23069000	1	2044600	2	17285000	293	Q12060_293	yes	yes	yes
	1467	CVELVYEELMK	P54861	P54861	DNM1	Dynamin-related protein DNM1	yes	yes	1	11	0	1354.65	2	2.3873e-05	116.84	377980000	2	99904000	2	171850000	2	56589000	2	42022000	1	7616400		0	466	P54861_466	yes	yes	yes
	1468	CVENGELVQPK	P53551	P53551	HHO1	Histone H1	yes	yes	1	11	0	1214.6	2	1.706e-14	160.91	283480000	2	100840000	2	107150000	1	40261000	1	20777000	1	6669900	1	7790300	231	P53551_231	no	yes	no
	1469	CVETFDLLNYYLTQSLQK	P36068	P36068	SHE2	SWI5-dependent HO expression protein 2	yes	yes	1	18	0	2177.07	2,3	1.5446e-165	278.88	145090000	2	62257000	1	20162000	3	20090000	1	3048500	2	5611500	4	33924000	106	P36068_106	yes	yes	yes
	1472	CVGDVEFNEAIK	P07245	P07245	ADE3	C-1-tetrahydrofolate synthase, cytoplasmic;Methylenetetrahydrofolate dehydrogenase;Methenyltetrahydrofolate cyclohydrolase;Formyltetrahydrofolate synthetase	yes	yes	1	12	0	1322.62	2	2.0771e-09	148.13	1019100000	2	230460000	2	424370000	1	94666000	2	159780000	2	47290000	2	62571000	257	P07245_257	yes	yes	no
	1473	CVGITIETRPDYCTQTHLDDMLK	Q02908	Q02908	ELP3	Elongator complex protein 3	yes	yes	2	23	1	2651.24	3	6.963e-22	145.48	126260000	2	38080000	2	36603000	1	9741600	2	24823000	1	17011000		0	224, 236	Q02908_224_236	yes	yes	yes
	1474	CVGVILGDANSSTIR	Q08723	Q08723	RPN8	26S proteasome regulatory subunit RPN8	yes	yes	1	15	0	1503.77	2	1.0034e-06	133.04	935310000	2	218490000	2	224190000	2	107450000	3	277550000	2	44546000	2	63073000	33	Q08723_33	yes	yes	yes
	1475	CVHELEPWLVAR	Q04228	Q04228	UBX2	UBX domain-containing protein 2	yes	yes	1	12	0	1450.74	3	2.1191e-05	97.452	498970000	2	150580000	2	196670000		0	2	102850000	1	48862000		0	284	Q04228_284	yes	yes	yes
	1476	CVHFQNSYYR	P07244	P07244	ADE5,7	Bifunctional purine biosynthetic protein ADE5,7;Phosphoribosylamine--glycine ligase;Phosphoribosylformylglycinamidine cyclo-ligase	yes	yes	1	10	0	1315.58	2,3	8.1564e-43	197.21	2397900000	4	673460000	6	667460000	4	226820000	4	296030000	4	181930000	5	352190000	423	P07244_423	yes	yes	yes
	1478	CVHPEPENGK	P10964	P10964	RPA190	DNA-directed RNA polymerase I subunit RPA190	yes	yes	1	10	0	1108.5	2	1.743e-05	115.23	2899100		0		0	1	512500	1	200690	1	1727400	1	458570	1507	P10964_1507	no	no	no
	1479	CVHPEPENGKR	P10964	P10964	RPA190	DNA-directed RNA polymerase I subunit RPA190	yes	yes	1	11	1	1264.6	2,3	8.9647e-09	155.26	39266000	1	1918900	2	7497400	3	8085000	2	7373300	1	2683400	2	11708000	1507	P10964_1507	no	yes	yes
	1480	CVHSMPNLNER	P50947	P50947	PHO23	Transcriptional regulatory protein PHO23	yes	yes	1	11	0	1298.59	2	3.9227e-05	112.64	20338000	2	6319900	2	7734400	2	3246900	2	2160800	1	875850		0	39	P50947_39	yes	yes	yes
	1482	CVIIGDGAVGK	P53879	P53879	RHO5	GTP-binding protein RHO5	yes	yes	1	11	0	1030.55	2	0.0015302	86.014	628200000	2	279190000	2	211520000	2	99805000	1	13791000		0	1	23894000	6	P53879_6	yes	yes	yes
	1483	CVIINEANSLTK	P38251	P38251	RFC5	Replication factor C subunit 5	yes	yes	1	12	0	1303.68	2	7.8716e-05	107.39	208870000	1	47657000	2	80691000	1	13515000	2	59855000		0	1	7151300	137	P38251_137	yes	yes	yes
	1485	CVINLQR	P46670	P46670	CIN2	Tubulin-specific chaperone C	yes	yes	1	7	0	844.459	2	0.0011716	101.21	143110000	1	46874000	2	59803000	2	23447000	2	12983000		0		0	149	P46670_149	yes	yes	yes
	1486	CVIPVQEHVNR	P28240	P28240	ICL1	Isocitrate lyase	yes	yes	1	11	0	1292.67	2,3	1.7459e-09	142.19	4719100000	4	1696700000	4	1475400000	4	486940000	4	499160000	4	282550000	3	278340000	224	P28240_224	yes	yes	yes
	1488	CVLANTALFLIAR	P38806	P38806	YNG2	Chromatin modification-related protein YNG2	yes	yes	1	13	0	1403.8	2	0.0027272	94.688	0		0		0	1	0		0		0		0	87	P38806_87	yes	no	no
	1490	CVLEAAR	P25374	P25374	NFS1	Cysteine desulfurase, mitochondrial	yes	yes	1	7	0	760.39	2	0.00031364	104.21	774550000	1	167150000	2	235800000	2	147030000	2	103210000	2	31853000	2	89515000	199	P25374_199	yes	yes	yes
	1493	CVLQIR	P38349	P38349	UBX7	UBX domain-containing protein 7	yes	yes	1	6	0	730.416	2	0.001543	95.378	320210000	1	74961000	1	102120000	1	44426000	1	24248000	1	3864800	2	70588000	217	P38349_217	yes	no	no
	1494	CVLSQSDHK	P34241	P34241	URB1	Nucleolar pre-ribosomal-associated protein 1	yes	yes	1	9	0	1015.48	2	0.00046556	101.46	35702000	1	5784700	1	8345900	1	5102200		0	1	4000900	1	12469000	1126	P34241_1126	yes	no	no
	1495	CVLTLK	P39946	P39946	PAC1	Nuclear distribution protein PAC1	yes	yes	1	6	0	675.399	2	0.0053387	84.359	72243000	2	29443000	2	29985000	2	12815000		0		0		0	409	P39946_409	yes	no	no
	1496	CVLVAESDIK	Q04177	Q04177	UTP5	U3 small nucleolar RNA-associated protein 5	yes	yes	1	10	0	1075.56	2	0.0015803	73.499	245950000	2	70289000	2	85849000	2	31742000	2	36736000	2	4763900	2	16570000	224	Q04177_224	yes	yes	yes
	1498	CVNCGHR	Q04307	Q04307	RPC11	DNA-directed RNA polymerase III subunit RPC10	yes	yes	2	7	0	787.322	2	6.7184e-05	109.7	422020		0		0		0		0	1	422020		0	100, 103	Q04307_100_103	yes	no	no
	1500	CVNETLDRPLADK	P39985	P39985	POL5	DNA polymerase V	yes	yes	1	13	1	1472.73	2,3	4.1789e-37	214.61	312170000	2	36157000	2	45685000	3	55268000	3	48932000	4	62301000	3	63825000	894	P39985_894	yes	yes	no
	1501	CVNLISLHFNSPEFR	P35202	P35202	THI80	Thiamine pyrophosphokinase	yes	yes	1	15	0	1774.88	2,3	3.2698e-06	116.58	298180000	2	85280000	2	50786000	2	29598000	2	72994000		0	2	59523000	130	P35202_130	yes	yes	yes
	1503	CVPGTLTIYDIAGLTR	P38746	P38746	YLF2	Obg-like ATPase homolog	yes	yes	1	16	0	1691.89	2	0.00034002	79.837	66056000	1	17945000		0	2	16569000	2	21046000		0	2	10496000	78	P38746_78	yes	yes	yes
	1504	CVPIIFEIPFNPIYK	P33418	P33418	LOS1	Exportin-T	yes	yes	1	15	0	1791.96	2	3.3327e-05	108.66	493750000	2	157660000	2	147630000	2	49199000	2	61552000	2	8819700	2	68889000	1000	P33418_1000	yes	yes	yes
	1506	CVQCITSNTLEDLKK	P09880	P09880	TRL1	tRNA ligase	yes	yes	2	15	1	1693.84	3	0.0013272	67.095	80786000		0		0		0	1	18234000	1	8911000	2	53641000	235, 238	P09880_235_238	yes	no	no
	1507	CVSEIMIPK	Q06625	Q06625	GDB1	Glycogen debranching enzyme;4-alpha-glucanotransferase;Amylo-alpha-1,6-glucosidase	yes	yes	1	9	0	1018.52	2	0.010082	64.841	120580000	1	49690000	1	36580000	2	34305000		0		0		0	645	Q06625_645	yes	no	no
	1508	CVSEWDNEQR	P39940	P39940	RSP5	E3 ubiquitin-protein ligase RSP5	yes	yes	1	10	0	1264.51	2	0.0015096	81.625	41612000	1	20141000	1	21472000		0		0		0		0	721	P39940_721	yes	no	no
	1509	CVSIEKPSK	Q12504	Q12504	RKM4	Ribosomal N-lysine methyltransferase 4	yes	yes	1	9	1	989.522	2	0.0022533	109.83	85119000	2	21753000	2	22190000	2	16509000	1	886840	2	9757100	2	14022000	418	Q12504_418	yes	no	no
	1510	CVSLDPYHALSWSNLSAAYTK	P42842	P42842	EMW1	Essential for maintenance of the cell wall protein 1	yes	yes	1	21	0	2325.11	3	4.3036e-07	90.755	143420000	2	40630000	2	44700000		0	2	31553000	2	26533000		0	663	P42842_663	yes	yes	yes
	1513	CVTDQQAYSNWLK	P36103	P36103	YKL023W	Uncharacterized protein YKL023W	yes	yes	1	13	0	1554.71	2	2.8795e-19	164.22	107560000	2	44864000	2	39528000		0	2	22251000	1	913170		0	21	P36103_21	yes	yes	yes
	1514	CVTFAAMTFNIENER	P11412	P11412	ZWF1	Glucose-6-phosphate 1-dehydrogenase	yes	yes	1	15	0	1744.79	2	0.00010313	85.988	236330000	2	54108000	2	68797000	2	22662000	2	58015000	2	11052000	2	21691000	317	P11412_317	yes	yes	yes
	1515	CVTFHPATR	P25635	P25635	PWP2	Periodic tryptophan protein 2	yes	yes	1	9	0	1030.5	2,3	0.0021322	85.355	77123000	2	12089000	4	26807000	2	4996200	4	11322000	4	10215000	3	11694000	265	P25635_265	yes	yes	yes
	1517	CVVGENVNFK	Q12178	Q12178	FCY1	Cytosine deaminase	yes	yes	1	10	0	1107.54	2	8.4989e-11	143.5	3692600000	2	1159100000	2	1348600000	2	641880000	2	291020000	2	53461000	2	198520000	106	Q12178_106	yes	yes	yes
	1518	CVVHTNALPIDWLVGYFGK	P22137	P22137	CHC1	Clathrin heavy chain	yes	yes	1	19	0	2131.09	2,3	5.7187e-49	185.55	408510000	2	122350000	3	200750000	2	10226000	2	61748000	2	6263300	2	7178700	645	P22137_645	yes	yes	yes
	1519	CVVIHNGSHR	Q12406	Q12406	ARP7	Actin-related protein 7	yes	yes	1	10	0	1120.56	2,3	1.0234e-32	192.64	48227000	2	4894100	2	5715700	3	11948000	1	5248900	3	12343000	2	8077800	7	Q12406_7	yes	yes	yes
	1520	CVVNATGPYSDAILQMDR	P32191	P32191	GUT2	Glycerol-3-phosphate dehydrogenase, mitochondrial	yes	yes	1	18	0	1951.91	2	8.6736e-49	191.41	815320000	2	219550000	2	289960000	2	141140000	2	124220000	2	34859000	2	5589000	279	P32191_279	no	yes	yes
	1521	CVVNATGPYSDAILQMDRNPSGLPDSPLNDNSK	P32191	P32191	GUT2	Glycerol-3-phosphate dehydrogenase, mitochondrial	yes	yes	1	33	1	3487.63	3	1.3768e-39	133.15	118030000		0		0	3	118030000		0		0		0	279	P32191_279	no	no	no
	1522	CVVQFVSLLLGNIEQIHGTYYVPLK	P22133	P22133	MDH2	Malate dehydrogenase, cytoplasmic	yes	yes	1	25	0	2832.52	3	1.1095e-37	145.44	8023300	2	2293200	2	2352400		0		0		0	2	3377800	273	P22133_273	yes	yes	yes
	1524	CVVTESRPSK	P14741	P14741	GCN3	Translation initiation factor eIF-2B subunit alpha	yes	yes	1	10	1	1104.56	2	0.00025889	123.62	88047000	2	13727000	2	34727000	2	13868000	1	4572500	2	10844000	1	10308000	151	P14741_151	yes	yes	yes
	1525	CVVVGDGAVGK	P19073	P19073	CDC42	Cell division control protein 42	yes	yes	1	11	0	1002.52	2	0.00042824	94.767	1028100000	2	331070000	2	315380000	2	189180000	2	109420000	2	25157000	2	57941000	6	P19073_6	yes	yes	yes
	1527	CVYLADNVK	P38775	P38775	YHR045W	Putative uncharacterized protein YHR045W	yes	yes	1	9	0	1023.51	2	0.0037871	77.533	197690000	2	60661000	2	58677000	2	46330000	2	21088000	2	3434400	1	7497700	394	P38775_394	yes	yes	yes
	1528	CVYPGNISK	P46951	P46951	YPP1	Cargo-transport protein YPP1	yes	yes	1	9	0	979.48	2	0.0097585	71.692	51465000	1	9856000	1	19113000		0	2	11670000	1	1471100	1	9355200	425	P46951_425	yes	no	no
	1529	CWECGSVYK	P04037	P04037	COX4	Cytochrome c oxidase subunit 4, mitochondrial	yes	yes	2	9	0	1073.43	2	1.1333e-06	115.71	286470000	2	87962000	1	13050000	2	6882900	3	100910000	4	77666000		0	134, 137	P04037_134_137	yes	yes	yes
	1530	CWITIDNK	P38181	P38181	NUP170	Nucleoporin NUP170	yes	yes	1	8	0	991.48	2	0.00090828	99.136	185020000	2	74457000	2	74242000		0	2	26946000	2	9378600		0	182	P38181_182	yes	yes	yes
	1531	CWLFAATNQLR	Q01532-2;Q01532	Q01532-2	LAP3	Cysteine proteinase 1, mitochondrial	yes	no	1	11	0	1321.66	2	3.2652e-14	152.64	5122100000	4	1228000000	2	1602800000	1	61183000	3	1531500000	3	689290000	1	9323200	102	Q01532_102	yes	yes	yes
	1533	CWSIYQQQQR	P36527	P36527	MRPL28	54S ribosomal protein L28, mitochondrial	yes	yes	1	10	0	1338.61	2	1.527e-43	202.2	181580000	2	77415000	2	76794000		0	2	22155000	2	5213800		0	75	P36527_75	yes	yes	yes
	1534	CWYPHK	P19524;P32492	P19524	MYO2;MYO4	Myosin-2;Myosin-4	no	no	1	6	0	832.369	2	0.009278	72.338	166000000	2	79486000	1	43545000		0	1	9423200	2	33548000		0	9	P19524_9	yes	no	no
	1537	CYANFECSSWK	P53200	P53200	AML1	N(6)-adenine-specific DNA methyltransferase-like 1	yes	yes	2	11	0	1336.52	2	0.0018787	70.728	985570		0		0		0		0	1	985570		0	235, 241	P53200_235_241	yes	no	no
	1541	CYCGNHTR	P53971	P53971	FAP1	FKBP12-associated protein 1	yes	yes	2	8	0	952.364	2	4.6765e-11	132.76	3297700	1	438790	1	641450	1	680250	1	418440	1	603970	1	514820	249, 251	P53971_249_251	yes	yes	yes
	1542	CYCPELGK	Q02883	Q02883	FMP30	N-acyl-phosphatidylethanolamine-hydrolyzing phospholipase D, mitochondrial	yes	yes	2	8	0	911.388	2	0.0063887	61.962	10761000	1	3571500	1	7189100		0		0		0		0	456, 458	Q02883_456_458	yes	no	no
	1546	CYELFCGAFPK	P38890	P38890	SET5	Putative protein lysine methyltransferase SET5	yes	yes	2	11	0	1276.56	2	0.0031659	77.288	83025000		0	2	67408000		0	2	15616000		0	1	0	322, 327	P38890_322_327	yes	yes	yes
	1547	CYEVPTGWK	P33401	P33401	PGM1	Phosphoglucomutase-1	yes	yes	1	9	0	1081.49	2	0.0016456	87.258	99377000	1	54279000		0		0	2	45098000		0		0	355	P33401_355	yes	no	no
	1548	CYFTDR	Q04599	Q04599	MRPL1	54S ribosomal protein L1, mitochondrial	yes	yes	1	6	0	803.327	1,2	0.008475	74.717	815320000	3	315780000	2	229380000	2	164160000		0	1	11459000	2	94538000	234	Q04599_234	no	no	no
	1549	CYFTDREILQNIISAR	Q04599	Q04599	MRPL1	54S ribosomal protein L1, mitochondrial	yes	yes	1	16	1	1940.98	3	0.00043515	83.856	18537000		0		0	1	18537000		0		0		0	234	Q04599_234	no	no	no
	1550	CYGDSAQFVSDEDLR	P08566	P08566	ARO1	Pentafunctional AROM polypeptide;3-dehydroquinate synthase;3-phosphoshikimate 1-carboxyvinyltransferase;Shikimate kinase;3-dehydroquinate dehydratase;Shikimate dehydrogenase	yes	yes	1	15	0	1703.71	2	1.0125e-49	207.66	942300000	2	287750000	2	333490000	3	181380000	1	45382000	2	43459000	2	50839000	382	P08566_382	yes	yes	yes
	1552	CYHCCK	Q03631	Q03631	WAR1	Weak acid resistance protein 1	yes	yes	3	6	0	755.255	2	1.3548e-13	131.47	6360200	1	785500	1	1865500	2	1036700	1	979440	1	612340	1	1080700	675, 678, 679	Q03631_675_678_679	yes	yes	yes
	1553	CYHENEEYLSLNSLVTILQNDLK	Q12482	Q12482	AGC1	Mitochondrial aspartate-glutamate transporter AGC1	yes	yes	1	23	0	2737.33	3	8.0457e-06	71.756	3315900		0		0		0		0		0	2	3315900	230	Q12482_230	yes	no	no
	1555	CYITSQNHGFAVDVDTLTSGWK	P07259	P07259	URA2	Protein URA2;Glutamine-dependent carbamoyl-phosphate synthase;Aspartate carbamoyltransferase	yes	yes	1	22	0	2441.13	2,3	1.053e-15	116.45	7194100		0		0		0		0	2	7194100		0	338	P07259_338	yes	no	no
	1558	CYLCPGNK	P08431	P08431	GAL7	Galactose-1-phosphate uridylyltransferase	yes	yes	2	8	0	896.388	2	2.1696e-34	181.2	8908200000	3	2398200000	3	2944800000	2	1327900000	3	1172100000	2	312720000	2	752420000	54, 57	P08431_54_57	no	yes	yes
	1559	CYLCPGNKR	P08431	P08431	GAL7	Galactose-1-phosphate uridylyltransferase	yes	yes	2	9	1	1052.49	2,3	7.9947e-10	143.89	654990000	3	191860000	2	113110000	2	321460000	2	9198900	2	7340800	2	12024000	54, 57	P08431_54_57	no	no	no
	1560	CYLEGNEGLHWFLISEDPQIR	Q12129	Q12129	NMD4	Nonsense-mediated decay protein 4	yes	yes	1	21	0	2518.2	3	2.6069e-05	73.688	50961000	2	35393000	1	15568000		0		0		0		0	123	Q12129_123	yes	no	no
	1561	CYLFIDEAHSIGAMGPTGR	P40970	P40970	LCB2	Serine palmitoyltransferase 2	yes	yes	1	19	0	2036.94	2,3	3.4374e-39	185.96	285250000	1	85152000	2	13298000	2	58430000	1	34746000	3	86718000	1	6907000	326	P40970_326	yes	yes	yes
	1563	CYLQYR	Q99288	Q99288	DET1	Broad-range acid phosphatase DET1	yes	yes	1	6	0	844.39	1,2	0.00044291	98.03	394810000	1	122440000	1	139400000	2	101400000		0		0	2	31573000	190	Q99288_190	yes	yes	yes
	1565	CYNFDGGFGLCPNAESHAAQAFTCLGALAIANK	P20133	P20133	BET2	Geranylgeranyl transferase type-2 subunit beta	yes	yes	3	33	0	3373.53	3	2.7663e-34	109.71	91322000	2	18471000	2	34486000	1	3934100	2	16168000	1	4224600	2	14039000	167, 177, 190	P20133_167_177_190	yes	yes	no
	1566	CYNFQNAR	P26370	P26370	UGA3	Transcriptional activator protein UGA3	yes	yes	1	8	0	1014.43	2	0.0083651	66.429	9670800	1	3647200	1	4068300	1	1955200		0		0		0	488	P26370_488	yes	no	no
	1567	CYNNIIDVIDSFGK	P25558	P25558	BUD3	Bud site selection protein 3	yes	yes	1	14	0	1599.76	2	7.9962e-38	196.37	156980000	2	33112000	2	50529000	2	18585000	2	24262000	2	8726600	2	21770000	430	P25558_430	no	yes	yes
	1568	CYPHDVR	Q06504	Q06504	NAT3	N-terminal acetyltransferase B complex catalytic subunit NAT3	yes	yes	1	7	0	888.391	2	0.0081516	77.741	25387000	1	4223700	1	3562900	1	4576600	1	3389600	1	4467400	1	5166600	188	Q06504_188	yes	no	no
	1569	CYPQFAER	P43593	P43593	UBP6	Ubiquitin carboxyl-terminal hydrolase 6	yes	yes	1	8	0	1012.44	2	0.0044067	80.219	867530000	2	375360000	2	265040000	1	74191000	2	87121000	2	29159000	1	36658000	191	P43593_191	no	no	no
	1570	CYQLPPAGR	P05373	P05373	HEM2	Delta-aminolevulinic acid dehydratase	yes	yes	1	9	0	1003.49	2	0.00013223	109.71	366700000	2	116440000	2	105030000	2	69032000	2	43171000	2	8912400	2	24115000	234	P05373_234	no	yes	yes
	1571	CYQPFELFDNK	P36048	P36048	SNU114	Pre-mRNA-splicing factor SNU114	yes	yes	1	11	0	1402.62	2	7.1313e-21	165.35	75973000		0	1	40787000		0	1	24006000		0	1	11179000	442	P36048_442	yes	no	no
	1572	CYSLFLTDEEIR	P53241	P53241	VHT1	Vitamin H transporter	yes	yes	1	12	0	1487.7	2	0.00034848	81.239	28648000		0		0		0	2	16071000		0	2	12577000	319	P53241_319	yes	no	no
	1573	CYTCGQAGHMSR	P53849	P53849	GIS2	Zinc finger protein GIS2	yes	yes	2	12	0	1312.51	2,3	6.0244e-51	204.32	332520000	2	83220000	3	116420000	3	59537000	2	28692000	2	32072000	2	12577000	118, 121	P53849_118_121	yes	yes	yes
	1577	CYVIHFTR	P53236;Q06488	P53236	RSC1;RSC2	Chromatin structure-remodeling complex subunit RSC1;Chromatin structure-remodeling complex subunit RSC2	no	no	1	8	0	1037.51	2,3	3.7052e-05	116.25	207220000	3	81216000	2	58823000	2	17921000	2	11633000	1	3706700	2	33920000	447	P53236_447	yes	yes	yes
	1578	CYVVCR	P38254	P38254	PBY1	Probable tubulin--tyrosine ligase PBY1	yes	yes	2	6	0	741.33	2	0.00018623	102.29	82456000	2	23090000	2	24642000	2	15629000	2	9269700	2	3261500	2	6563900	566, 570	P38254_566_570	yes	yes	yes
	1579	CYYADTAAVIFVVDSTDKDR	P38116	P38116	ARL1	ADP-ribosylation factor-like protein 1	yes	yes	1	20	1	2251.05	3	1.2417e-07	119.51	408330000	2	114970000	2	127770000	1	26964000	1	55228000	2	58519000	1	24877000	81	P38116_81	yes	yes	yes
	1580	DAAACASNLTQSGIHLNAMELLDENMMK	P32891	P32891	DLD1	D-lactate dehydrogenase [cytochrome] 1, mitochondrial	yes	yes	1	28	0	2990.36	3	4.0288e-06	62.646	300420000	2	55123000	1	132120000	2	70054000	1	19921000	2	23207000		0	347	P32891_347	yes	yes	yes
	1581	DAADCQAELTK	P40457	P40457	MLP2	Protein MLP2	yes	yes	1	11	0	1163.51	2	1.3385e-09	147.62	9024400	1	2763000	1	2447500	1	2092900	1	974660	1	0	1	746350	1028	P40457_1028	yes	yes	yes
	1582	DACNFLTLSEEVHLR	P12687	P12687	MRP7	54S ribosomal protein L2, mitochondrial	yes	yes	1	15	0	1745.84	2,3	1.1429e-08	134.25	1907000000	4	483840000	3	358210000	3	200810000	4	334210000	4	293430000	4	236500000	309	P12687_309	yes	yes	yes
	1583	DACPLDNQPWQLAR	Q08273	Q08273	HRT1	RING-box protein HRT1	yes	yes	1	14	0	1625.76	2	8.0653e-06	126.1	92099000	2	57626000	1	34473000		0		0		0		0	107	Q08273_107	yes	no	no
	1585	DADVELCPGSVIQDLMSK	P23642	P23642	VAN1	Mannan polymerase I complex VAN1 subunit	yes	yes	1	18	0	1918.9	2	1.579e-38	187.56	62341000	2	23603000	2	27241000	2	9126800	2	1528000	2	843180		0	367	P23642_367	yes	yes	yes
	1586	DAEDIPCPDYWGGLR	P38075	P38075	PDX3	Pyridoxamine 5-phosphate oxidase	yes	yes	1	15	0	1705.74	2	0.0024665	65.038	27388000	1	8874100		0		0	1	7620000	2	10894000		0	182	P38075_182	no	no	no
	1587	DAEPVTIFEIGCGAGNTFFPILK	Q08641	Q08641	ABP140	tRNA(Thr) (cytosine(32)-N(3))-methyltransferase	yes	yes	1	23	0	2438.22	2	4.5549e-34	163.15	75867000	2	17831000	2	17313000	2	10000000	2	16053000	2	2711000	2	11959000	442	Q08641_442	no	no	no
	1588	DAEPVTIFEIGCGAGNTFFPILKDNENENLR	Q08641	Q08641	ABP140	tRNA(Thr) (cytosine(32)-N(3))-methyltransferase	yes	yes	1	31	1	3422.65	3	0.00040981	65.817	2037200		0		0	2	2037200		0		0		0	442	Q08641_442	no	no	no
	1589	DAETGELLPVVPEKFLIACK	Q12256	Q12256	TPO4	Polyamine transporter 4	yes	yes	1	20	1	2171.15	3	2.3647e-11	137.61	10849000		0		0	2	10849000		0		0		0	428	Q12256_428	no	no	no
	1590	DAFCQVPNYEIVINSCLEHGIMNLDK	P04819-2;P04819	P04819-2	CDC9	DNA ligase 1	yes	no	2	26	0	2964.38	3	8.9671e-09	75.773	34677000	1	6628500		0	2	8672500	2	11244000	2	4911000	1	3221100	359, 371	P04819_359_371	yes	yes	yes
	1591	DAFDHSSCVLILNISTIK	P53258	P53258	MDR1	GTPase-activating protein GYP2	yes	yes	1	18	0	1975.01	3	1.9457e-07	99.747	44412000		0	1	7408000		0	2	16174000	2	10709000	2	10121000	100	P53258_100	yes	yes	yes
	1592	DAFEHLLCGASMLQIGTELQK	P28272	P28272	URA1	Dihydroorotate dehydrogenase (fumarate)	yes	yes	1	21	0	2303.13	2,3,4	5.6877e-64	198.88	29573000000	11	6668900000	18	9465600000	11	3238100000	17	5958600000	14	2304600000	8	1937700000	266	P28272_266	yes	yes	yes
	1593	DAFFQCLDK	Q3E846	Q3E846	coa6	Cytochrome c oxidase assembly factor 6	yes	yes	1	9	0	1085.49	2	0.0089421	64.103	8072200		0		0		0	2	8072200		0		0	35	Q3E846_35	yes	no	no
	1594	DAFTGQQAVDVICAIIR	P51862	P51862	ROM2	RHO1 GDP-GTP exchange protein 2	yes	yes	1	17	0	1818.93	2	6.5225e-61	205.12	25934000	1	5993900		0	1	3015900	2	9209400	1	1041900	2	6673100	458	P51862_458	yes	yes	yes
	1595	DAGAISGLNVLR	P11484;P40150	P11484	SSB1;SSB2	Heat shock protein SSB1;Heat shock protein SSB2	yes	no	0	12	0	1184.65	2	8.7609e-05	118.76	197190000		0		0	2	86789000	2	82581000		0	1	27818000	n.a.	n.a.	n.a.	n.a.	n.a.
	1596	DAGLSTSDISEVLLVGGMSR	P0CS90	P0CS90	SSC1	Heat shock protein SSC1, mitochondrial	yes	yes	0	20	0	2006	2	9.522e-17	148.85	19947000		0	1	8494200	1	2964400	2	6329400	2	2158600		0	n.a.	n.a.	n.a.	n.a.	n.a.
	1597	DAGQIVGLNVLR	P0CS90	P0CS90	SSC1	Heat shock protein SSC1, mitochondrial	yes	yes	0	12	0	1253.71	2	5.8415e-09	149.41	330590000	1	28145000	1	63700000	2	70464000	2	85711000	2	23730000	2	58835000	n.a.	n.a.	n.a.	n.a.	n.a.
	1598	DAGTIAGLNVLR	P10592;P10591;P22202;P16474	P10591	SSA2;SSA1;SSA4;KAR2	Heat shock protein SSA2;Heat shock protein SSA1;Heat shock protein SSA4;78 kDa glucose-regulated protein homolog	no	no	0	12	0	1198.67	2	7.9634e-09	147.33	960290000	2	168880000	2	241640000	2	163300000	2	194650000	2	54529000	2	137290000	n.a.	n.a.	n.a.	n.a.	n.a.
	1599	DAIIVSKPALGTCLYEQ	P13045	P13045	GAL3	Protein GAL3	yes	yes	1	17	1	1819.94	2	2.244e-09	149.19	129060000	2	42528000	2	58149000	2	19806000		0		0	2	8573000	516	P13045_516	yes	yes	yes
	1600	DAIVVCGDIAIYDK	P54839	P54839	ERG13	Hydroxymethylglutaryl-CoA synthase	yes	yes	1	14	0	1493.74	2	2.5678e-07	133.48	221520000	2	29527000	9	76430000	2	39222000	3	34411000	2	18497000	3	23437000	187	P54839_187	yes	yes	no
	1601	DAKNPVILADACCSR	P06169	P06169	PDC1	Pyruvate decarboxylase isozyme 1	yes	yes	2	15	1	1574.75	2,3	1.8343e-36	203.52	1527200000	2	15966000	3	217900000	4	1229900000	2	23746000	1	10206000	3	29442000	221, 222	P06169_221_222	no	no	no
	1602	DALAYLASPAVVAASAVLGK	P49367	P49367	LYS4	Homoaconitase, mitochondrial	yes	yes	0	20	0	1886.05	2	5.3698e-07	112.44	1521500	2	1521500		0		0		0		0		0	n.a.	n.a.	n.a.	n.a.	n.a.
	1603	DALEYCGLYNEK	P38256	P38256		Uncharacterized protein YBR096W	yes	yes	1	12	0	1416.62	2	5.1763e-14	157.03	503690000	2	140350000	2	172290000	2	88705000	2	57721000	2	18670000	2	25952000	189	P38256_189	yes	yes	yes
	1604	DAMLAQGVDPDCPPELHFIR	Q03264	Q03264	NGL2	RNA exonuclease NGL2	yes	yes	1	20	0	2223.05	3	1.4058e-07	100.58	75531000	1	13294000	1	28235000	2	23402000		0	2	10601000		0	87	Q03264_87	yes	yes	yes
	1605	DANIALIVFELGDVSSLQCAK	P38146	P38146	YPT10	GTP-binding protein YPT10	yes	yes	1	21	0	2205.14	2	7.6307e-64	198.61	9942800	1	2170300	2	2239000	2	1399800	2	2038200	1	302970	2	1792600	100	P38146_100	yes	yes	yes
	1606	DANIQAVALAAQSVELICDK	P46675	P46675	STU2	Protein STU2	yes	yes	1	20	0	2071.06	2,3	3.1961e-62	201.48	39392000	2	16420000	3	19714000	1	3257900		0		0		0	400	P46675_400	yes	yes	yes
	1607	DANKAENFICEVNIPTIELVR	P48231	P48231	TCB2	Tricalbin-2	yes	yes	1	21	1	2387.22	3	5.4587e-05	88.768	15312000		0	1	7958800		0		0	2	7353500		0	929	P48231_929	no	no	no
	1608	DANLEDQLPLVIVCDR	P22137	P22137	CHC1	Clathrin heavy chain	yes	yes	1	16	0	1811.91	2	1.0163e-19	162.26	855530000	2	260680000	2	268420000	2	89709000	2	150280000	2	39414000	2	47024000	784	P22137_784	yes	yes	yes
	1609	DASEIPEGCVLQSVNPEVNVHLLVK	P07806;P07806-2	P07806	VAS1	Valine--tRNA ligase, mitochondrial	yes	no	1	25	0	2688.38	2,3	9.4053e-12	96.016	8908000000	2	2127900000	2	2960300000	2	942540000	4	1283600000	2	647140000	2	946580000	1015	P07806_1015	yes	yes	yes
	1610	DASKPNIIMSSACQVALEK	Q04792	Q04792	GAD1	Glutamate decarboxylase	yes	yes	1	19	1	2004	2,3	2.2749e-29	193.72	682580000	4	201440000	3	143440000	3	102690000	3	86136000	4	94434000	2	54439000	191	Q04792_191	yes	yes	yes
	1611	DASSLTLDQITGLIEVNEK	P53141	P53141	MLC1	Myosin light chain 1	yes	yes	0	19	0	2045.05	2	8.5632e-05	87.352	701280		0		0	1	701280		0		0		0	n.a.	n.a.	n.a.	n.a.	n.a.
	1612	DAVFFLCGSSGK	Q12181	Q12181	TAH18	Probable NADPH reductase TAH18	yes	yes	1	12	0	1229.58	2	1.9743e-06	137.4	55707000	2	23521000	1	9723800		0	2	19859000		0	1	2603400	575	Q12181_575	yes	yes	yes
	1613	DAVSAITSSCGADTFLFTAFNDYWK	P53334	P53334	SCW4	Probable family 17 glucosidase SCW4	yes	yes	1	25	0	2729.23	2,3	7.3903e-17	111.6	10670000	4	7299400	2	3371000		0		0		0		0	354	P53334_354	yes	yes	yes
	1614	DAVTLFCCLLR	P04050	P04050	RPO21	DNA-directed RNA polymerase II subunit RPB1	yes	yes	2	11	0	1252.63	2	1.1813e-16	160.53	762710000	2	162840000	2	282880000	2	77195000	2	122910000	2	26232000	2	90650000	1019, 1020	P04050_1019_1020	yes	yes	yes
	1615	DAYEALEDCSDFLK	P19812	P19812	UBR1	E3 ubiquitin-protein ligase UBR1	yes	yes	1	14	0	1617.69	2	0.0052446	62.287	11717000		0		0	1	4782000	1	6935100		0		0	785	P19812_785	yes	no	no
	1616	DAYPTGSIYCASK	Q05016	Q05016		Uncharacterized oxidoreductase YMR226C	yes	yes	1	13	0	1374.61	2	3.5693e-05	117.03	1566700000	3	462570000	6	490350000	4	270390000	5	175680000	2	56734000	2	110980000	169	Q05016_169	yes	yes	yes
	1617	DCAIDALYK	P53090	P53090	ARO8	Aromatic/aminoadipate aminotransferase 1	yes	yes	1	9	0	1010.47	2	0.0028028	81.525	5582400000	2	1713700000	2	2059900000	2	1001800000	2	807000000		0		0	374	P53090_374	no	no	no
	1618	DCASCDFNRPGK	P21951	P21951	POL2	DNA polymerase epsilon catalytic subunit A	yes	yes	2	12	1	1311.53	2	4.723e-05	138.63	15378000	1	2450700	1	3838800	2	1363300	2	3889500	2	2626700	1	1208800	665, 668	P21951_665_668	yes	yes	yes
	1620	DCCVIHSGK	Q01454	Q01454	CTF4	DNA polymerase alpha-binding protein	yes	yes	2	9	0	960.416	2	0.00094171	89.08	53487000	2	14864000		0	1	4094100	1	7848500	2	8885200	2	17796000	100, 101	Q01454_100_101	yes	yes	yes
	1621	DCDIITVHSLHGPK	P20049	P20049	TYR1	Prephenate dehydrogenase [NADP(+)]	yes	yes	1	14	0	1533.76	2,3	2.1241e-48	203.88	213760000	1	65306000	1	74143000	1	14890000	1	10401000		0	3	49019000	124	P20049_124	yes	no	no
	1625	DCFCEDHCDK	P16370	P16370	RPB3	DNA-directed RNA polymerase II subunit RPB3	yes	yes	3	10	0	1213.38	2	1.3108e-16	144.77	136320000	2	31614000	2	45183000	2	13532000	2	16434000	2	7586900	2	21971000	86, 88, 92	P16370_86_88_92	yes	yes	yes
	1626	DCFIIFTHGETLLK	P37296	P37296	STV1	V-type proton ATPase subunit a, Golgi isoform	yes	yes	1	14	0	1635.83	3	0.00024948	77.644	212880000	2	48692000	2	55037000	2	17515000	2	44207000	2	31125000	1	16306000	286	P37296_286	yes	yes	yes
	1628	DCFTKPAEADDLINNTSAK	Q06106	Q06106	MRD1	Multiple RNA-binding domain-containing protein 1	yes	yes	1	19	1	2051.95	2	1.0081e-28	182.98	9426100	1	4253200	1	5173000		0		0		0		0	606	Q06106_606	yes	no	no
	1629	DCGGLPVMLQSNR	P22138	P22138	RPA135	DNA-directed RNA polymerase I subunit RPA135	yes	yes	1	13	0	1388.65	2	6.0301e-05	101.45	105400000	2	54706000	1	25866000	2	24831000		0		0		0	158	P22138_158	yes	yes	yes
	1630	DCGYLISYIYGTLDQHAR	Q12389	Q12389	DBP10	ATP-dependent RNA helicase DBP10	yes	yes	1	18	0	2086.98	3	8.3121e-08	102.72	151500000	2	33731000	2	43209000	2	10037000	2	33489000	2	8442900	2	22593000	455	Q12389_455	yes	yes	yes
	1631	DCIIVCGDVEQDRR	P22434	P22434	PDE1	3,5-cyclic-nucleotide phosphodiesterase 1	yes	yes	2	14	1	1619.74	2	0.0014056	118.76	4131700		0	2	4131700		0		0		0		0	238, 242	P22434_238_242	yes	no	no
	1632	DCIKPGSMNQSK	Q99296	Q99296	YLR149C	Uncharacterized protein YLR149C	yes	yes	1	12	1	1306.6	2	0.00014274	132.86	6697000	1	2136900	1	2267800	1	1440500		0	1	851830		0	51	Q99296_51	yes	yes	yes
	1633	DCILYNLGLGCTSK	Q02207	Q02207	FOX2	Peroxisomal hydratase-dehydrogenase-epimerase;2-enoyl-CoA hydratase;(3R)-3-hydroxyacyl-CoA dehydrogenase	yes	yes	2	14	0	1498.72	2	2.7262e-05	113.52	191030000	2	68242000	2	61909000		0	2	38258000	2	7235000	2	15383000	631, 640	Q02207_631_640	yes	yes	yes
	1634	DCIPSVALMNYIYVPGEK	Q06608	Q06608	YPR172W	Pyridoxamine 5-phosphate oxidase homolog	yes	yes	1	18	0	2010.98	2	2.9329e-07	102.47	178420000	2	52341000	2	71410000	2	26954000	2	22282000	2	5427900		0	30	Q06608_30	yes	yes	yes
	1635	DCISDLVLK	Q04373	Q04373	PUF6	Pumilio homology domain family member 6	yes	yes	1	9	0	1004.52	2	1.4471e-06	120.31	763400000	2	276070000	2	290200000	2	139010000		0	2	23702000	2	34418000	160	Q04373_160	yes	yes	yes
	1636	DCIVDTASQLLEVQSK	P53183	P53183	YGL039W	Putative uncharacterized oxidoreductase YGL039W	yes	yes	1	16	0	1747.87	2	1.3932e-47	195.6	36201000	1	10770000	2	0	2	10489000	2	14942000		0	1	0	333	P53183_333	no	no	no
	1637	DCLGSRPIDK	P39518	P39518	FAA2	Long-chain-fatty-acid--CoA ligase 2	yes	yes	1	10	1	1102.54	2	0.00036529	121.61	327380000	2	93994000	2	90675000	2	57406000	1	17471000	2	26243000	2	41595000	111	P39518_111	yes	yes	yes
	1638	DCLHPSDDENGNQETETATTAEK	P40492	P40492	FYV10	Protein FYV10	yes	yes	1	23	0	2504.02	3	2.5819e-33	151.21	13084000		0		0	1	1715200	2	5446600	2	3669200	1	2253000	395	P40492_395	yes	yes	yes
	1641	DCLNDALLLWIVK	P38732	P38732	EFM1	N-lysine methyltransferase EFM1	yes	yes	1	13	0	1514.82	2	5.2426e-20	171.62	54028000	2	17266000	2	19524000	2	919680	2	13748000	2	2571200		0	479	P38732_479	yes	yes	yes
	1644	DCLVSIHNLNHLSLSYK	P47127	P47127	AIM24	Altered inheritance of mitochondria protein 24, mitochondrial	yes	yes	1	17	0	1954.99	3	0.00016329	75.968	1525100000	2	449370000	2	558610000	1	87414000	1	243970000	1	185760000		0	75	P47127_75	no	yes	yes
	1645	DCMIAHGAASFLK	P08518	P08518	RPB2	DNA-directed RNA polymerase II subunit RPB2	yes	yes	1	13	0	1362.64	2	4.598e-19	164.13	633960000	2	165240000	2	245180000	2	78376000	2	71591000	2	52913000	2	20667000	1137	P08518_1137	yes	yes	yes
	1646	DCMKEDGISGLK	P53849	P53849	GIS2	Zinc finger protein GIS2	yes	yes	1	12	1	1294.59	2,3	8.2846e-06	149.69	468880000	2	133640000	2	209000000	2	61487000	2	11324000	4	33969000	3	19462000	107	P53849_107	yes	yes	yes
	1647	DCNHDEAYLLFK	P36131	P36131	SPC34	DASH complex subunit SPC34	yes	yes	1	12	0	1466.65	2	6.3284e-39	191.53	120990000	2	40605000	2	56503000	2	23878000		0		0		0	55	P36131_55	yes	yes	yes
	1648	DCNIQFYEGNLILQVYDHTNTVDVTPK	P50875	P50875	SPT20	Transcription factor SPT20	yes	yes	1	27	0	3138.5	3	4.4214e-18	95.153	73280000	2	20156000	1	10460000	2	7976700	2	17712000	1	2492000	2	14484000	202	P50875_202	yes	yes	yes
	1649	DCNNILPVLDLITLDEASK	Q06629	Q06629	HDA2	HDA1 complex subunit 2	yes	yes	1	19	0	2085.07	2	8.0906e-30	171.3	61150000	2	24407000	2	23899000	2	5866100	1	6978800		0		0	366	Q06629_366	yes	yes	no
	1651	DCNQMENLLESITK	Q06156	Q06156	YCS4	Condensin complex subunit 1	yes	yes	1	14	0	1636.74	2	0.0073895	58.885	21840000	1	9103300	1	12736000		0		0		0		0	161	Q06156_161	yes	no	no
	1652	DCPFYIPR	Q02648	Q02648	TRM44	tRNA (uracil-O(2)-)-methyltransferase	yes	yes	1	8	0	1009.47	2	0.0023501	89.296	328600000	2	111710000	2	131820000	1	20802000	1	29550000		0	2	34716000	186	Q02648_186	yes	yes	yes
	1653	DCPHIICSYCGATDDHYSR	Q12476	Q12476	AIR2	Protein AIR2	yes	yes	3	19	0	2154.86	3	9.7692e-13	114.58	15881000		0		0	2	5584300	2	4775200	1	1758900	1	3762600	76, 81, 84	Q12476_76_81_84	yes	yes	yes
	1655	DCPLDIISNLLELNPR	Q12745	Q12745	SEC39	Protein transport protein SEC39	yes	yes	1	16	0	1823.95	2	1.8649e-106	254.68	103520000	2	28153000	2	43414000	2	10709000	2	12130000	2	2816500	2	6293800	524	Q12745_524	yes	yes	yes
	1656	DCPLFELDFYFR	P38144	P38144	ISW1	ISWI chromatin-remodeling complex ATPase ISW1	yes	yes	1	12	0	1563.71	2	6.513e-05	107.17	14188000	1	4833900	1	3848100		0		0		0	2	5506300	1025	P38144_1025	yes	yes	yes
	1659	DCPYEGYGGK	P47008	P47008	SFH5	Phosphatidylinositol transfer protein SFH5	yes	yes	1	10	0	1087.43	2	0.0077069	66.19	89091000	1	25115000	1	31761000	1	22812000		0	1	2235100	1	7167500	253	P47008_253	yes	no	no
	1660	DCQNDRLCYNCNETGHISK	P53849	P53849	GIS2	Zinc finger protein GIS2	yes	yes	3	19	1	2211.91	3	0.00029762	69.747	8174800		0		0	2	8174800		0		0		0	131, 137, 140	P53849_131_137_140	yes	no	no
	1661	DCSLYPR	P38707	P38707	DED81	Asparagine--tRNA ligase, cytoplasmic	yes	yes	1	7	0	852.38	2	0.0029482	92.467	1898200000	2	600480000	2	615430000	1	303400000	2	144580000	2	50428000	1	183910000	542	P38707_542	yes	no	no
	1662	DCSMNLSYYAR	P38885	P38885	AIM46	Altered inheritance of mitochondria protein 46, mitochondrial	yes	yes	1	11	0	1321.54	2	3.8856e-05	102.4	8626800		0	1	8626800		0		0		0		0	254	P38885_254	yes	no	no
	1663	DCTEQEIEEEQEK	Q05946	Q05946	UTP13	U3 small nucleolar RNA-associated protein 13	yes	yes	1	13	0	1608.65	2	5.9565e-108	255.24	38190000	2	13066000	2	13319000	2	8121400	2	3141400	2	542220		0	647	Q05946_647	yes	yes	yes
	1664	DCTFHFHEELKR	P38114	P38114	TBS1	Uncharacterized transcriptional regulatory protein TBS1	yes	yes	1	12	1	1560.71	3	0.0070061	59.265	49180000	1	9677100	2	31390000		0		0		0	1	8112900	137	P38114_137	yes	no	no
	1665	DCTVVISQK	P21243	P21243	SCL1	Proteasome subunit alpha type-1	yes	yes	1	9	0	991.501	2	0.0014659	80.916	41060000		0	1	25777000		0		0	1	4146100	1	11137000	50	P21243_50	no	no	no
	1666	DCVAIACDLR	P25451	P25451	PUP3	Proteasome subunit beta type-3	yes	yes	2	10	0	1077.49	2	1.448e-08	133.91	433960000	2	110050000	2	142120000	2	50290000	2	82599000	2	21923000	2	26975000	20, 25	P25451_20_25	yes	yes	yes
	1667	DCVIAYGASQLLLER	P22276	P22276	RET1	DNA-directed RNA polymerase III subunit RPC2	yes	yes	1	15	0	1649.84	2	9.2303e-14	155.26	87088000	2	31753000	2	16075000	2	14709000	2	13697000	1	3114700	2	7739300	1069	P22276_1069	yes	yes	yes
	1668	DCVQLVNFQCK	P15873	P15873	POL30	Proliferating cell nuclear antigen	yes	yes	2	11	0	1295.6	2	3.0354e-29	175.33	301150000		0	2	120990000	2	69019000	1	33419000	2	25388000	2	52327000	22, 30	P15873_22_30	no	no	no
	1669	DCVSEDIVPAYEYQAK	P53235	P53235	YGR054W	Eukaryotic translation initiation factor 2A	yes	yes	1	16	0	1828.82	2	4.0602e-09	126.91	44754000	2	16664000		0	2	7756800	2	17334000		0	2	2999500	115	P53235_115	yes	yes	yes
	1670	DCVTLKNGETYGSK	P04397	P04397	GAL10	Bifunctional protein GAL10;UDP-glucose 4-epimerase;Aldose 1-epimerase	yes	yes	1	14	1	1513.71	2	3.1292e-05	131.86	4179200		0		0	2	4179200		0		0		0	681	P04397_681	yes	no	no
	1672	DCYLDELHLDINNQTSTR	P40017	P40017	YAT2	Carnitine O-acetyltransferase YAT2	yes	yes	1	18	0	2148.97	2	5.9989e-62	206.81	164230000	2	46444000	2	39480000	1	11373000	2	29619000	2	20223000	2	17090000	93	P40017_93	yes	yes	yes
	1675	DDDKTDTFCGTPEYLAPELLLGLGYTK	P12688	P12688	YPK1	Serine/threonine-protein kinase YPK1	yes	yes	1	27	1	2974.42	3	9.2039e-14	119.52	14207000	2	3457700	2	5351600	1	705070	2	1947100	2	1007800	2	1737200	506	P12688_506	yes	yes	yes
	1676	DDDTNHHIEFITACSNCR	P22515	P22515	UBA1	Ubiquitin-activating enzyme E1 1	yes	yes	2	18	0	2089.86	3	3.5954e-38	169.02	195490000	1	24046000	1	23743000	2	24311000	2	36182000	2	24267000	2	62943000	837, 840	P22515_837_840	no	yes	yes
	1677	DDDVFLKECYDK	Q12109	Q12109	WRS1	Tryptophan--tRNA ligase, cytoplasmic	yes	yes	1	12	1	1488.64	2,3	0.00010962	127.83	49340000	2	22462000	2	25862000		0		0	1	1015800		0	362	Q12109_362	yes	yes	yes
	1678	DDFGAINSLSLCNNR	P48360	P48360	ARH1	Probable NADPH:adrenodoxin oxidoreductase, mitochondrial	yes	yes	1	15	0	1637.75	2	1.2982e-05	116.87	95995000	2	42908000	1	23095000	1	11743000	1	18249000		0		0	331	P48360_331	yes	yes	no
	1679	DDFYQVLQETCIK	Q92325	Q92325	LAG2	Cullin-associated NEDD8-dissociated protein 1 homolog	yes	yes	1	13	0	1600.74	2	0.0032142	98.654	3189100		0		0		0		0		0	2	3189100	640	Q92325_640	yes	no	no
	1680	DDGDDEDLLECLDR	P48240	P48240	MTR3	Exosome complex component MTR3	yes	yes	1	14	0	1621.64	2	3.9931e-06	128.73	8965000		0		0	1	8965000		0		0		0	226	P48240_226	yes	no	no
	1681	DDHPVVVPNCVAVPK	Q12386	Q12386	ARP8	Actin-like protein ARP8	yes	yes	1	15	0	1587.81	2,3	3.5286e-19	163.33	157060000	3	61110000	2	15942000	1	18850000	1	31445000	2	22512000	2	7202200	294	Q12386_294	yes	yes	yes
	1682	DDHSGCTATVILVSQLK	P34221	P34221	PTC3	Protein phosphatase 2C homolog 3	yes	yes	1	17	0	1785.89	2,3	1.3873e-27	174.18	364070000	1	17324000	2	60958000	2	29641000	4	90921000	4	79710000	4	85519000	120	P34221_120	yes	yes	yes
	1683	DDLFAINASIVR	P17505	P17505	MDH1	Malate dehydrogenase, mitochondrial	yes	yes	0	12	0	1332.7	2	1.2186e-13	157.56	103420000	2	39027000	2	25355000	2	14461000	2	11918000	1	2396700	2	10256000	n.a.	n.a.	n.a.	n.a.	n.a.
	1684	DDLFNVNAGIISQLGDSIAECCDLSK	P22133	P22133	MDH2	Malate dehydrogenase, cytoplasmic	yes	yes	2	26	0	2739.27	2,3	7.6129e-96	207.17	199430000	3	70354000	3	57833000	4	23366000	2	21934000	3	4874300	3	21069000	133, 134	P22133_133_134	yes	yes	yes
	1685	DDLGEYATSDDCPR	Q06488	Q06488	RSC2	Chromatin structure-remodeling complex subunit RSC2	yes	yes	1	14	0	1555.61	2	0.0067888	61.657	3864000		0		0	1	3864000		0		0		0	609	Q06488_609	yes	no	no
	1686	DDLITCLTGEVIFPPR	Q12408	Q12408	NPC2	Phosphatidylglycerol/phosphatidylinositol transfer protein	yes	yes	1	16	0	1787.91	2	0.00011405	84.753	6170000	2	2477900	1	858980	2	2190700	1	642380		0		0	163	Q12408_163	no	no	no
	1687	DDLPYYVNALADVLYK	P07257	P07257	QCR2	Cytochrome b-c1 complex subunit 2, mitochondrial	yes	yes	0	16	0	1870.94	2	2.4674e-13	146.67	72064000	2	25813000	2	23330000	2	8326000	2	6505000	2	2096200	2	5993500	n.a.	n.a.	n.a.	n.a.	n.a.
	1688	DDLSGADIQAMCTEAGLLALR	P40327	P40327	RPT2	26S protease regulatory subunit 4 homolog	yes	yes	1	21	0	2162.03	2	8.5188e-52	191.89	151710000	2	46710000	2	62562000	2	16687000	2	19468000	2	6285400		0	396	P40327_396	yes	yes	yes
	1689	DDLTCLK	Q06389	Q06389	FRQ1	Calcium-binding protein NCS-1	yes	yes	1	7	0	806.384	2	0.0037313	90.777	69167000	1	18978000	1	23321000	1	16303000	1	5583000	1	1023000	1	3958900	15	Q06389_15	yes	yes	yes
	1690	DDQCTIDDFIDVINEQHR	P53295	P53295	RBG2	Ribosome-interacting GTPase 2	yes	yes	1	18	0	2174.95	2,3	1.1957e-61	202.79	1533800000	3	287150000	3	425520000	3	113240000	2	382500000	1	85100000	2	240280000	226	P53295_226	yes	yes	yes
	1691	DDQNISTCSLSPDGQVLVVGR	Q06679	Q06679	UTP4	U3 small nucleolar RNA-associated protein 4	yes	yes	1	21	0	2202.06	2	6.7235e-07	97.256	13918000		0	1	10520000	1	3398300		0		0		0	431	Q06679_431	no	no	no
	1692	DDQNISTCSLSPDGQVLVVGRPSTTK	Q06679	Q06679	UTP4	U3 small nucleolar RNA-associated protein 4	yes	yes	1	26	1	2716.33	3	2.0118e-10	113.71	3188900		0		0		0		0		0	1	3188900	431	Q06679_431	no	no	no
	1693	DDQWLGTVVYTGQGFLNSVCYDSEK	P36037	P36037	DOA1	Protein DOA1	yes	yes	1	25	0	2823.27	2	3.3887e-08	84.674	719860		0		0		0	1	719860		0		0	61	P36037_61	yes	no	no
	1695	DDSSQLICLK	Q03705	Q03705	CGI121	Protein CGI121	yes	yes	1	10	0	1120.54	2	3.4421e-32	185.61	185780000	2	74037000	2	68708000	2	43037000		0		0		0	106	Q03705_106	yes	yes	yes
	1696	DDTYQLCVR	P40016	P40016	RPN3	26S proteasome regulatory subunit RPN3	yes	yes	1	9	0	1111.5	2	3.0972e-16	155.42	274740000	2	86674000	2	101990000	2	39817000	2	32912000	1	4468900	2	8882200	380	P40016_380	yes	yes	yes
	1697	DDVIGCGINFIDGSIFFTK	P53076	P53076	VID30	Vacuolar import and degradation protein 30	yes	yes	1	19	0	2059.99	2,3	1.3632e-76	224.99	90226000	4	16112000	5	20273000	3	5816800	2	22916000	2	4358000	2	20751000	541	P53076_541	yes	yes	yes
	1699	DDYKDLTCSLYELYINK	P40541	P40541	IRR1	Cohesin subunit SCC3	yes	yes	1	17	1	2094.98	2,3	3.5968e-48	213.02	243400000	4	56279000	4	73924000	4	23592000	3	32979000	3	20008000	4	36614000	803	P40541_803	no	yes	yes
	1700	DECDMEHPQFIIPDEGSK	Q06102	Q06102	YTH1	mRNA 3-end-processing protein YTH1	yes	yes	1	18	0	2088.88	3	0.0049423	42.257	19703000		0	1	19703000		0		0		0		0	163	Q06102_163	yes	no	no
	1701	DECINLIR	P22224	P22224	SEC15	Exocyst complex component SEC15	yes	yes	1	8	0	974.486	2	9.4358e-05	113.41	207340000	2	66669000	2	64929000	2	28072000	2	25863000	1	6629400	2	15180000	235	P22224_235	yes	yes	yes
	1703	DEEGQDVLLFIDNIFR	P00830	P00830	ATP2	ATP synthase subunit beta, mitochondrial	yes	yes	0	16	0	1921.94	2	1.0511e-19	165.16	1048600		0		0		0		0	1	137680	2	910940	n.a.	n.a.	n.a.	n.a.	n.a.
	1704	DEFLVHANVNSPETFPFVILGNK	P32939	P32939	YPT7	GTP-binding protein YPT7	yes	yes	0	23	0	2586.31	3	2.7622e-12	97.271	50058000	1	8504400	1	2989700		0	2	8885800	2	15100000	2	14578000	n.a.	n.a.	n.a.	n.a.	n.a.
	1705	DEGLHTDFACLLFAHLK	P09938	P09938	RNR2	Ribonucleoside-diphosphate reductase small chain 1	yes	yes	1	17	0	1928.95	2,3	4.663e-62	214.58	15024000000	4	3499000000	8	5514900000	3	1541600000	5	2086300000	2	563770000	7	1818500000	281	P09938_281	yes	yes	yes
	1706	DEHVVCIER	P38790	P38790	HTD2	Hydroxyacyl-thioester dehydratase type 2, mitochondrial	yes	yes	1	9	0	1098.51	2	0.0037458	77.533	0	2	0	1	0	1	0		0		0		0	116	P38790_116	no	no	no
	1707	DEIFQYIPIMNCIFSATK	Q12004	Q12004	TFB4	RNA polymerase II transcription factor B subunit 4	yes	yes	1	18	0	2132.03	2	9.9261e-08	103.73	2962700	1	1325600	1	1341700	2	295380		0		0		0	199	Q12004_199	yes	no	no
	1708	DEIIFINYLSCR	P39945	P39945	AST2	Protein AST2	yes	yes	1	12	0	1484.73	2	6.9737e-21	170.95	24508000	1	3580000	1	3552600		0	2	11447000		0	2	5928600	261	P39945_261	yes	yes	no
	1709	DEIIPCIYNK	P48563	P48563	MON2	Protein MON2	yes	yes	1	10	0	1206.6	2	0.0078127	63.076	11255000		0		0	1	11255000		0		0		0	733	P48563_733	yes	no	no
	1711	DEIVLSGNSVEDVSQNAADLQQICR	P51401;P05738	P51401	RPL9B;RPL9A	60S ribosomal protein L9-B;60S ribosomal protein L9-A	yes	no	1	25	0	2702.28	2,3	1.9523e-91	172.77	37874000		0		0	1	9454200	1	28420000		0		0	165	P51401_165	no	no	no
	1712	DELLPLNIDDVQLCFLK	P40207	P40207		Uncharacterized protein YMR134W	yes	yes	1	17	0	1987.03	2	5.2985e-61	203.53	52515000	1	19115000		0	1	10939000	1	18525000	1	3935600		0	221	P40207_221	no	no	no
	1713	DELPLCIYDYLINNK	P25576	P25576	POF1	Promoter of filamentation protein 1	yes	yes	1	15	0	1824.9	2	0.0067373	55.66	942470	1	942470		0		0		0		0		0	245	P25576_245	no	no	no
	1714	DELTNNPACK	P07170	P07170	ADK1	Adenylate kinase	yes	yes	1	10	0	1103.49	2	7.4378e-33	203.29	911720000	2	241640000	1	203670000	2	273530000	2	124820000	1	27255000	1	40806000	84	P07170_84	no	no	no
	1715	DEMPDFVLCLGDDFTDEDMFR	P31688	P31688	TPS2	Trehalose-phosphatase	yes	yes	1	21	0	2509.01	2,3	1.6391e-20	134.04	17432000	2	4886300	3	7406200	2	2786300	2	1816000	1	180390	1	356920	778	P31688_778	no	no	no
	1716	DENDIDCCIR	P53550	P53550	DCP2	mRNA-decapping enzyme subunit 2	yes	yes	2	10	0	1194.46	2	0.0059545	62.166	1815600		0		0	1	1815600		0		0		0	145, 146	P53550_145_146	no	no	no
	1717	DEQVCDFGSFK	Q05580	Q05580	YDR266C	LIM domain and RING finger protein YDR266C	yes	yes	1	11	0	1273.53	2	3.6687e-05	114.24	94984000	2	34120000	2	42484000	2	18381000		0		0		0	163	Q05580_163	yes	yes	yes
	1718	DESTLEPLLNWCLK	Q04305	Q04305	UTP15	U3 small nucleolar RNA-associated protein 15	yes	yes	1	14	0	1659.82	2	0.0066885	59.294	3790900	1	3790900		0		0		0		0		0	446	Q04305_446	yes	no	no
	1719	DESYLVTPPPLHIEGILVASPFVELEGK	P35844	P35844	KES1	Protein KES1	yes	yes	0	28	0	3048.61	3	9.0369e-13	95.209	11418000		0		0		0	2	2155100	2	3612600	2	5650700	n.a.	n.a.	n.a.	n.a.	n.a.
	1720	DEVLDMLYQSLAPQACEFDGEEAHAFTVR	P34234	P34234	LOT5	Protein LOT5	yes	yes	1	29	0	3283.48	3	8.361e-19	99.423	36044000	2	8742900	2	10547000	2	3451100	2	8998000	1	2153600	1	2151800	150	P34234_150	yes	yes	yes
	1721	DEVSGNHLHVCYIETK	Q12141;P47100;P0C2J1;Q92393;Q12316;Q12088;Q04711;Q04670;Q03619;P0C2I2;Q12193;P0C2J0;O13535	Q12141	TY1B-GR1;TY1B-JR2;TY1B-PR3;TY1B-OR;TY1B-GR3;TY1B-LR1;TY1B-ML1;TY1B-MR2;TY1B-ER2;TY1B-DR5;TY1B-BR;TY1B-PR2;TY1B-H	Transposon Ty1-GR1 Gag-Pol polyprotein;Capsid protein;Ty1 protease;Integrase;Reverse transcriptase/ribonuclease H;Transposon Ty1-JR2 Gag-Pol polyprotein;Capsid protein;Ty1 protease;Integrase;Reverse transcriptase/ribonuclease H;Transposon Ty1-PR3 Gag-Pol polyprotein;Capsid protein;Ty1 protease;Integrase;Reverse transcriptase/ribonuclease H;Transposon Ty1-OR Gag-Pol polyprotein;Capsid protein;Ty1 …	no	no	1	16	0	1842.86	3	4.2643e-05	83.856	36356000	2	9675900	1	8606200	1	3563100	2	3653900	2	3479200	2	7377800	1725	Q12141_1725	no	yes	yes
	1722	DEYKPILQSLIVEALLK	P22203	P22203	VMA4	V-type proton ATPase subunit E	yes	yes	0	17	1	1971.13	3	0.005226	69.485	1044000		0		0		0		0		0	1	1044000	n.a.	n.a.	n.a.	n.a.	n.a.
	1723	DFACNGNIVK	P32911	P32911	SUI1	Eukaryotic translation initiation factor eIF-1	yes	yes	1	10	0	1079.51	2	7.7134e-17	163.88	537040000	2	176630000	2	141500000	2	106840000	2	77626000		0	2	34441000	64	P32911_64	no	no	no
	1724	DFACNGNIVKDPEMGEIIQLQGDQR	P32911	P32911	SUI1	Eukaryotic translation initiation factor eIF-1	yes	yes	1	25	1	2789.31	3	2.6327e-46	179.06	783790000	2	181590000	2	210520000	2	112480000	2	117260000	2	100810000	2	61128000	64	P32911_64	no	no	no
	1725	DFACNIIDDLPK	Q04601	Q04601	APC4	Anaphase-promoting complex subunit 4	yes	yes	1	12	0	1362.65	2	4.4979e-06	130.1	43474000	2	18535000	2	19152000	2	5787500		0		0		0	114	Q04601_114	yes	yes	yes
	1726	DFCITDVALQIK	P39928	P39928	SLN1	Osmosensing histidine protein kinase SLN1	yes	yes	1	12	0	1364.7	2	7.4155e-14	155.99	45462000	2	14273000	2	15232000	2	7976500	2	7980100		0		0	641	P39928_641	yes	yes	no
	1727	DFCNQIHK	P39729	P39729	RBG1	Ribosome-interacting GTPase 1	yes	yes	1	8	0	1003.45	2,3	2.3871e-11	141.52	589790000	3	168450000	2	145370000	2	91704000	1	38071000	3	69919000	2	76275000	324	P39729_324	yes	yes	yes
	1728	DFDEIIFGNVLSANLGQAPAR	P41338	P41338	ERG10	Acetyl-CoA acetyltransferase	yes	yes	0	21	0	2246.13	2	1.9011e-16	133.98	2082100	1	2082100		0		0		0		0		0	n.a.	n.a.	n.a.	n.a.	n.a.
	1729	DFDGTGALEFPSEEILVEALER	Q01560	Q01560	NPL3	Nucleolar protein 3	yes	yes	0	22	0	2436.17	2	4.3753e-16	127.01	700170		0		0		0		0		0	1	700170	n.a.	n.a.	n.a.	n.a.	n.a.
	1730	DFDIECALPISDVEYK	P39113	P39113	CAT8	Regulatory protein CAT8	yes	yes	1	16	0	1855.86	2	9.1526e-15	151.38	75861000	2	21473000	2	22846000	2	12605000	2	11605000	2	3193600	2	4137300	612	P39113_612	no	yes	yes
	1731	DFDIECALPISDVEYKDQLSMENEK	P39113	P39113	CAT8	Regulatory protein CAT8	yes	yes	1	25	1	2930.32	3	5.7654e-12	109.85	45108000	2	17041000	2	25474000	1	2592500		0		0		0	612	P39113_612	no	no	no
	1732	DFELEISWCSLSETNGLHK	P21242	P21242	PRE10	Probable proteasome subunit alpha type-7	yes	yes	1	19	0	2207.02	3	0.0011944	51.235	1465300		0		0		0		0	1	1465300		0	219	P21242_219	yes	no	no
	1733	DFETPGNVLDVACSFSNEIYAAINK	Q06706	Q06706	IKI3	Elongator complex protein 1	yes	yes	1	25	0	2716.27	2,3	1.8399e-37	150.95	31491000	2	9602100	1	1881500	2	1179800	4	10001000		0	4	8826900	480	Q06706_480	yes	yes	yes
	1734	DFEYCR	Q08773	Q08773	ISW2	ISWI chromatin-remodeling complex ATPase ISW2	yes	yes	1	6	0	831.322	2	0.01021	71.067	29694000	1	6132200	1	16451000	1	4643100		0		0	1	2467800	534	Q08773_534	yes	no	no
	1735	DFFQTCR	P32347	P32347	HEM12	Uroporphyrinogen decarboxylase	yes	yes	1	7	0	915.391	2	0.0039662	87.323	176410000		0		0	1	116300000	1	60110000		0		0	52	P32347_52	yes	no	no
	1736	DFHCTLDPSKPTICSCGTGVSGVIIK	Q08686	Q08686	TUM1	Thiosulfate sulfurtransferase TUM1	yes	yes	3	26	1	2677.29	3,4	3.8464e-24	131.86	416440000	2	36274000	2	56852000	1	70276000	2	45966000	2	172850000	2	34222000	247, 257, 259	Q08686_247_257_259	yes	yes	yes
	1737	DFICNWLGNK	P00729	P00729	PRC1	Carboxypeptidase Y	yes	yes	1	10	0	1208.56	2	3.306e-07	126.31	23249000		0		0		0	1	6235200	2	17014000		0	452	P00729_452	yes	no	no
	1738	DFICSVYTHSLNLR	Q03714	Q03714	USA1	U1 SNP1-associating protein 1	yes	yes	1	14	0	1666.81	3	0.00015041	80.69	56578000	1	21059000		0		0		0	2	15241000	2	20278000	292	Q03714_292	yes	yes	yes
	1739	DFIGLPFDKCDVSK	P38788	P38788	SSZ1	Ribosome-associated complex subunit SSZ1	yes	yes	1	14	1	1582.77	2,3	1.3846e-12	170.26	608200000	2	74608000	4	314650000	3	191550000		0		0	2	27388000	81	P38788_81	yes	yes	yes
	1740	DFIPLILLGTCELDYSVSK	Q04781	Q04781	RKR1	E3 ubiquitin-protein ligase listerin	yes	yes	1	19	0	2125.1	2	2.6942e-62	208.13	9332500	2	2543900	2	2539500	1	281260	1	1539200		0	2	2428600	141	Q04781_141	yes	no	no
	1741	DFLDNFQQICFK	P33418	P33418	LOS1	Exportin-T	yes	yes	1	12	0	1516.7	2	4.2586e-78	229.29	324680000	2	89497000	2	134380000	1	20275000	2	46885000	2	11281000	2	22356000	424	P33418_424	yes	yes	yes
	1742	DFLDYAIFPCVLQTLQIINK	P39730	P39730	FUN12	Eukaryotic translation initiation factor 5B	yes	yes	1	20	0	2353.24	2,3	3.7938e-62	192.72	33488000	4	12401000	4	11097000	2	1573000	2	2581900	1	453700	3	5381300	866	P39730_866	no	yes	yes
	1744	DFLQLCMNIDPNEK	P49090	P49090	ASN2	Asparagine synthetase [glutamine-hydrolyzing] 2	yes	yes	1	14	0	1678.77	2,3	5.5229e-05	113.53	25773000		0	1	15391000		0	2	8961500	1	1420700		0	431	P49090_431	no	no	no
	1745	DFLSGTVLYLNSLAK	P41940	P41940	PSA1	Mannose-1-phosphate guanyltransferase	yes	yes	0	15	0	1639.88	2	5.1921e-125	277.41	136920000	1	28570000	2	32670000	2	15836000	2	24039000	2	17141000	1	18661000	n.a.	n.a.	n.a.	n.a.	n.a.
	1747	DFMCQFGDFTNFNGTGGESIYDEKFEDENFTVK	P53691	P53691	CPR6	Peptidyl-prolyl cis-trans isomerase CPR6	yes	yes	1	33	1	3830.6	3	5.9857e-08	78.942	18862000	1	5750400	1	11419000		0		0	1	1692200		0	71	P53691_71	yes	no	no
	1748	DFNCDQIPPFAFEVLSVPLK	P50101	P50101	UBP15	Ubiquitin carboxyl-terminal hydrolase 15	yes	yes	1	20	0	2278.13	2,3	2.3362e-10	110.34	185750000	1	31580000	3	69433000	2	16531000	2	42142000	2	7753900	1	18314000	960	P50101_960	yes	yes	yes
	1749	DFNYHCGECNSTQDAIK	P50102	P50102	UBP8	Ubiquitin carboxyl-terminal hydrolase 8	yes	yes	2	17	0	1943.78	3	1.7193e-05	80.411	31431000	1	7562300	1	6135700	1	2738900	2	7904800	1	2399800	1	4689200	336, 339	P50102_336_339	yes	yes	yes
	1751	DFPVISSVLSPCGR	P53235	P53235	YGR054W	Eukaryotic translation initiation factor 2A	yes	yes	1	14	0	1475.74	2	2.134e-08	141.54	346350000	1	116660000		0	1	51408000	2	119140000	1	16344000	2	42804000	42	P53235_42	yes	yes	yes
	1752	DFQDDQCDVVHK	P38912	P38912	TIF11	Eukaryotic translation initiation factor 1A	yes	yes	1	12	0	1447.6	2,3	8.4261e-130	269.04	9169300000	3	1692000000	3	1849700000	4	2311400000	5	975320000	4	809010000	5	1531800000	89	P38912_89	no	yes	yes
	1753	DFQDDQCDVVHKYNLDEAR	P38912	P38912	TIF11	Eukaryotic translation initiation factor 1A	yes	yes	1	19	1	2309	3	0.0012163	66.977	7856300		0		0	1	7856300		0		0		0	89	P38912_89	no	no	no
	1754	DFSQICHCLDFPLIK	P22219	P22219	VPS15	Serine/threonine-protein kinase VPS15	yes	yes	2	15	0	1777.85	3	0.00084196	60.345	117960000	1	23970000	1	39503000	2	15396000	1	19385000	1	6155300	1	13549000	356, 358	P22219_356_358	yes	yes	yes
	1755	DFYHATPAAFDVQTTTANGIK	P04840	P04840	POR1	Mitochondrial outer membrane protein porin 1	yes	yes	0	21	0	2267.09	3	1.7193e-05	88.781	34588000		0		0		0		0	1	8142000	2	26445000	n.a.	n.a.	n.a.	n.a.	n.a.
	1757	DGALLCGILDK	P10964	P10964	RPA190	DNA-directed RNA polymerase I subunit RPA190	yes	yes	1	11	0	1116.58	2	2.3489e-14	160.91	453180000	2	143170000	1	127680000	1	55385000	2	81330000	2	18310000	2	27301000	778	P10964_778	yes	yes	yes
	1758	DGCENGETTQQIGLR	P36136	P36136	SHB17	Sedoheptulose 1,7-bisphosphatase	yes	yes	1	15	0	1619.72	2	5.6528e-27	174.21	115980000	2	34258000	2	26277000	2	28622000	2	13167000	2	6116800	2	7542500	135	P36136_135	yes	yes	yes
	1760	DGFKDEFAVLTICNTGSLATSGYGTALGVIR	Q06489	Q06489	MRI1	Methylthioribose-1-phosphate isomerase	yes	yes	1	31	1	3175.59	3	2.7242e-12	103.85	29154000	2	4000200	2	5430200	1	1787500	2	4793700	2	4540200	2	8602700	181	Q06489_181	yes	yes	yes
	1761	DGGDNIDCSEDHQLVR	Q3E6R5	Q3E6R5	YDR381C-A	Uncharacterized mitochondrial outer membrane protein YDR381C-A	yes	yes	1	16	0	1771.74	2,3	1.5063e-144	278.85	487510000	3	125350000	4	178500000	2	17996000	4	79376000	3	44058000	3	42242000	77	Q3E6R5_77	no	yes	yes
	1762	DGGDNIDCSEDHQLVRK	Q3E6R5	Q3E6R5	YDR381C-A	Uncharacterized mitochondrial outer membrane protein YDR381C-A	yes	yes	1	17	1	1899.84	3	0.0005564	76.358	3662600		0		0	1	3662600		0		0		0	77	Q3E6R5_77	no	no	no
	1764	DGGRIPDPLCVIQIALEGEISK	P53914	P53914	KRE33	UPF0202 protein KRE33	yes	yes	1	22	1	2322.23	3	7.4141e-05	84.159	415770		0		0	1	415770		0		0		0	584	P53914_584	no	no	no
	1765	DGHEINVLQLETACGAAIR	P32861	P32861	UGP1	UTP--glucose-1-phosphate uridylyltransferase	yes	yes	1	19	0	2009	2,3	2.9184e-233	285.06	9286700000	4	855030000	5	2344400000	5	1441600000	7	1844400000	5	1684000000	4	1117200000	364	P32861_364	yes	yes	yes
	1766	DGHIFCTASEDTTIK	Q08924	Q08924	RTT10	Regulator of Ty1 transposition protein 10	yes	yes	1	15	0	1636.74	2	2.053e-19	165.49	5812000		0		0		0		0	2	1860700	2	3951200	681	Q08924_681	yes	yes	yes
	1767	DGKAYCDDTPTEK	P46655	P46655	GUS1	Glutamate--tRNA ligase, cytoplasmic	yes	yes	1	13	1	1441.6	2	3.2337e-27	201.48	1843900		0		0	1	1843900		0		0		0	295	P46655_295	no	no	no
	1769	DGLHDSNKQAQAENCR	P39926	P39926	SSO2	Protein SSO2	yes	yes	1	16	1	1784.79	2,3	2.2933e-74	243.99	22583000	1	333680		0	5	22249000		0		0		0	122	P39926_122	yes	no	no
	1771	DGMNLVSYEYIACQEEK	Q00764	Q00764	TPS1	Alpha,alpha-trehalose-phosphate synthase [UDP-forming] 56 kDa subunit	yes	yes	1	17	0	1990.87	2	4.4354e-37	182.17	100510000	2	26365000	2	28368000	2	25793000	2	19982000		0		0	404	Q00764_404	yes	yes	yes
	1772	DGPSAGVTMATSFLSLALNK	P36775	P36775	PIM1	Lon protease homolog, mitochondrial	yes	yes	0	20	0	1979	2	4.1988e-22	159.18	383620		0		0		0		0	1	383620		0	n.a.	n.a.	n.a.	n.a.	n.a.
	1773	DGQYSGDVDCK	P39965	P39965	AIM10	Probable proline--tRNA ligase, mitochondrial	yes	yes	1	11	0	1185.46	2	6.4591e-05	101.56	1275200		0		0	1	1275200		0		0		0	258	P39965_258	yes	no	no
	1775	DGSDTCTSNLAPAYPISPVDNFNTHINVPHQFISK	P54003	P54003	SUR7	Protein SUR7	yes	yes	1	35	0	3798.79	4	7.8325e-06	51.617	17721000		0		0		0		0	1	17721000		0	76	P54003_76	yes	no	no
	1776	DGSTVAFGDTACVLINK	P35996	P35996	MRPL38	54S ribosomal protein L38, mitochondrial;54S ribosomal protein L34, mitochondrial	yes	yes	1	17	0	1709.83	2	8.2173e-10	136.81	21224000	2	11525000		0	2	9699000		0		0		0	96	P35996_96	no	yes	no
	1777	DGTISALGLDSAEKPFPPHLFVECYGK	P53909	P53909	AAH1	Adenine deaminase	yes	yes	1	27	1	2890.42	3	3.072e-09	105.51	17281000		0	1	6170600		0		0	2	11110000		0	188	P53909_188	yes	no	no
	1779	DGVIESTIECLSDESNLNIIDR	P38260	P38260	FES1	Hsp70 nucleotide exchange factor FES1	yes	yes	1	22	0	2434.15	2	2.8324e-32	153.17	50373000	1	6471100	2	7728400	2	6930300	2	17602000	2	3672700	2	7967900	229	P38260_229	no	no	no
	1780	DGVLCILSQDFLFK	P25559	P25559	DCC1	Sister chromatid cohesion protein DCC1	yes	yes	1	14	0	1596.82	2	4.3359e-27	176.87	63672000	2	14290000	2	14470000	2	5943300	2	14812000	2	2749300	2	11408000	178	P25559_178	yes	yes	yes
	1781	DGVNNLLWETPSTLVSSGADACIK	P46680	P46680	AIP1	Actin-interacting protein 1	yes	yes	1	24	0	2489.21	2	1.2366e-39	168.12	10748000	2	7091000		0		0	1	2767900	2	888640		0	606	P46680_606	yes	yes	no
	1782	DGVQGFEVLLLMELCPNK	P38080	P38080	AKL1	Serine/threonine-protein kinase AKL1	yes	yes	1	18	0	2004.01	2	9.2737e-12	122.29	4336800	2	2253500	1	910020	2	1173200		0		0		0	134	P38080_134	yes	yes	yes
	1783	DGVTIEFSTNVKDEIVLSGNSVEDVSQNAADLQQICR	P51401;P05738	P51401	RPL9B;RPL9A	60S ribosomal protein L9-B;60S ribosomal protein L9-A	yes	no	1	37	1	3992.93	3	1.8422e-24	111.24	20607000	6	5053600	4	1574200	2	1303700	2	729410	2	1302400	9	10644000	165	P51401_165	no	yes	no
	1784	DGYYINAQCAIIMFDVTSR	P32835;P32836	P32835	GSP1;GSP2	GTP-binding nuclear protein GSP1/CNR1;GTP-binding nuclear protein GSP2/CNR2	yes	no	1	19	0	2179.01	2	9.8299e-07	92.133	13687000	1	2407500		0	2	7417000	1	3862300		0		0	87	P32835_87	yes	yes	yes
	1785	DHCIQYMIAVPLITGNLTATDYSDEVAR	Q12428	Q12428	PDH1	Probable 2-methylcitrate dehydratase	yes	yes	1	28	0	3108.49	3	0.00026908	43.64	7228100	1	7228100		0		0		0		0		0	378	Q12428_378	yes	no	no
	1786	DHCIVVGR	P15646	P15646	NOP1	rRNA 2-O-methyltransferase fibrillarin	yes	yes	1	8	0	897.449	2,3	3.2816e-06	122.18	3688200000	4	751890000	3	882390000	5	664740000	3	328310000	4	493200000	4	567680000	314	P15646_314	yes	yes	yes
	1787	DHGYIPVVLPGISSSLACTVLAQIPATQR	P36150	P36150	MET1	Uroporphyrinogen-III C-methyltransferase	yes	yes	1	29	0	3005.6	3	7.3034e-19	106.72	20660000	2	5104800	2	4843500	1	1044000	2	4301500	2	1730400	2	3635600	446	P36150_446	yes	yes	yes
	1788	DHIIDLAYVCNGAVALK	P25335	P25335	DAL2	Allantoicase	yes	yes	1	17	0	1813.94	3	0.00077143	67.648	7411800		0		0		0		0	1	7411800		0	202	P25335_202	yes	no	no
	1789	DHILLCIPLR	P23642	P23642	VAN1	Mannan polymerase I complex VAN1 subunit	yes	yes	1	10	0	1191.68	2,3	2.2517e-08	134.25	1466500000	2	257670000	4	648200000	3	147990000	3	249450000	2	52954000	2	110270000	196	P23642_196	yes	yes	yes
	1791	DHLIIQDFSNPFQSEETEDNSAFAFEDFDICNK	P46670	P46670	CIN2	Tubulin-specific chaperone C	yes	yes	1	33	0	3864.67	3	7.6667e-35	114.6	17596000	2	3984800	1	3319300		0	2	3235100	1	1373700	2	5683100	256	P46670_256	yes	yes	yes
	1792	DHMYLQLSHLPPEVLKER	Q00711	Q00711	SDH1	Succinate dehydrogenase [ubiquinone] flavoprotein subunit, mitochondrial	yes	yes	0	18	1	2204.14	2	0.0033881	81.346	341260000	2	110030000	2	98302000	2	41832000	2	21656000	2	38758000	1	30682000	n.a.	n.a.	n.a.	n.a.	n.a.
	1793	DHNITLCSIEQK	P20052	P20052	PHO80	PHO85 cyclin PHO80	yes	yes	1	12	0	1399.68	2,3	1.75e-78	237.53	17232000	1	3849100	2	3719200		0		0	3	4210100	2	5453300	180	P20052_180	yes	yes	yes
	1794	DHQILCK	P38713	P38713	OSH3	Oxysterol-binding protein homolog 3	yes	yes	1	7	0	855.427	2	3.6896e-12	140.98	30867000	1	4567900		0	1	6892800	1	4959900	1	7040300	1	7406500	495	P38713_495	yes	yes	yes
	1795	DHSTLICFYYPK	P39965	P39965	AIM10	Probable proline--tRNA ligase, mitochondrial	yes	yes	1	12	0	1485.7	2,3	4.5879e-14	155.97	389670000		0	1	124370000	2	52700000	3	123720000	2	56906000	1	31975000	271	P39965_271	yes	no	no
	1796	DHVHQFSIITDLLGSPPKDVINTICSENTLK	P32485	P32485	HOG1	Mitogen-activated protein kinase HOG1	yes	yes	1	31	1	3433.76	5	0.0042799	55.686	49244000	1	4450700	2	24467000		0	2	10196000		0	1	10131000	245	P32485_245	no	no	no
	1797	DIAAALSCK	Q04472	Q04472	MGR3	Mitochondrial inner membrane i-AAA protease supercomplex subunit MGR3	yes	yes	1	9	0	890.453	2	8.7752e-22	174.02	247400000	2	120490000	2	82238000	2	44678000		0		0		0	328	Q04472_328	yes	yes	yes
	1798	DIAHLCR	P19541	P19541	RDS2	Regulator of drug sensitivity 2	yes	yes	1	7	0	826.412	2	0.0010408	102.77	51521000	1	10974000	1	13841000	1	8677900	1	4752400	1	4626800	1	8648000	45	P19541_45	yes	yes	yes
	1799	DIALSSGSACTSASLEPSYVLHALGK	P25374	P25374	NFS1	Cysteine desulfurase, mitochondrial	yes	yes	1	26	0	2576.28	2,3	5.7367e-24	126.51	2509400000	2	356910000	2	523490000	2	158240000	4	624000000	4	335660000	3	511130000	421	P25374_421	yes	yes	yes
	1800	DICEVDEPLVSLGLLSGLR	P35209	P35209	SPT21	Protein SPT21	yes	yes	1	19	0	2027.06	2	2.2047e-38	182.09	6627100	2	2409900	2	3120900	2	1096300		0		0		0	93	P35209_93	yes	yes	yes
	1801	DICEYFGYTPFLAEK	P40991	P40991	NOP2	Putative ribosomal RNA methyltransferase Nop2	yes	yes	1	15	0	1794.82	2	4.4863e-06	120.7	141550000	2	54630000	2	76103000		0		0		0	2	10820000	236	P40991_236	yes	yes	yes
	1802	DICKSFLIIK	P38083	P38083		Uncharacterized protein YBR063C	yes	yes	1	10	1	1178.67	2	0.0010814	109.83	1136300000	2	342500000	2	465990000	2	48627000	2	65262000	2	71469000	2	142430000	296	P38083_296	yes	yes	yes
	1803	DICPAHVGSYEDLR	P32364	P32364	SMY1	Kinesin-related protein SMY1	yes	yes	1	14	0	1573.72	2,3	0.00011486	108.23	160310000	2	16230000	3	66442000	3	43309000	2	23594000	2	3092400	2	7644500	200	P32364_200	yes	yes	yes
	1805	DICTLDNVYANNLGMLTK	Q08689	Q08689	NAT5	N-terminal acetyltransferase A complex subunit NAT5	yes	yes	1	18	0	1996.96	2	0.0094257	47.732	12288000	1	12288000		0		0		0		0		0	6	Q08689_6	yes	no	no
	1806	DIDAGHWVNAEKPGECAESIVDFVER	P53219	P53219	IMO32	Abhydrolase domain-containing protein IMO32	yes	yes	1	26	1	2885.33	3	3.5427e-07	94.838	155640000	2	48236000	2	44846000		0	2	35686000	2	26870000		0	329	P53219_329	yes	yes	no
	1807	DIDCDLFNSAFIR	P53855	P53855	ATG2	Autophagy-related protein 2	yes	yes	1	13	0	1527.7	2	1.2124e-08	141.34	159300000	2	70266000	2	46330000	2	25134000	2	17574000		0		0	935	P53855_935	yes	yes	yes
	1808	DIDFENYGCDEEDMNKEDNLLAAQFLNNLR	Q12453	Q12453	CEX1	Cytoplasmic export protein 1	yes	yes	1	30	1	3547.55	3	4.1345e-07	79.586	6381900	1	1218300	2	4298300	1	865320		0		0		0	563	Q12453_563	yes	yes	yes
	1809	DIDGLIIPGLCTGYAGVPPIISCK	Q04299	Q04299		Probable ADP-ribose 1-phosphate phosphatase YML087W	yes	yes	2	24	0	2414.26	2	4.8234e-16	107.39	642670		0	1	642670		0		0		0		0	194, 206	Q04299_194_206	yes	no	no
	1810	DIDKYEMLVQCFEYEQK	P53144	P53144	YGL101W	HD domain-containing protein YGL101W	yes	yes	1	17	1	2179.98	2,3	1.0818e-13	157.83	90333000		0	2	13387000	2	8289600	1	21736000	3	31713000	2	15208000	167	P53144_167	yes	yes	yes
	1811	DIDKYEMLVQCFEYER	P38331	P38331		HD domain-containing protein YBR242W	yes	yes	1	16	1	2079.93	3	2.8512e-05	99.069	92104000	2	23653000	2	39772000	2	14492000	1	8881000	2	5305900		0	186	P38331_186	yes	yes	yes
	1812	DIECLQSLSR	P32178	P32178	ARO7	Chorismate mutase	yes	yes	1	10	0	1162.57	2	1.1747e-11	147.62	678020000	2	236380000	2	192210000	2	123120000	2	90007000	1	11540000	2	24767000	150	P32178_150	yes	yes	yes
	1813	DIEIYSLCEHHLVPFFGK	P51601	P51601	FOL2	GTP cyclohydrolase 1	yes	yes	1	18	0	2146.06	3	6.2768e-06	89.911	2492400000	2	571630000	2	738610000	2	225490000	2	452440000	2	85653000	2	418590000	132	P51601_132	yes	yes	yes
	1814	DIENLVADAVEVNIPFNNPITGFCAFTHK	P48570;Q12122	P48570	LYS20;LYS21	Homocitrate synthase, cytosolic isozyme;Homocitrate synthase, mitochondrial	yes	no	1	29	0	3187.56	3	3.9135e-62	162.01	185760000	2	39766000	2	46144000	2	14857000	2	35697000		0	2	49299000	300	P48570_300	no	yes	yes
	1816	DIFGHSLEFCK	Q07807	Q07807	PUF3	mRNA-binding protein PUF3	yes	yes	1	11	0	1294.6	2,3	3.2219e-31	133.91	3031700000	2	569300000	3	867200000	3	285950000	4	669610000	2	235010000	3	404630000	547	Q07807_547	yes	yes	yes
	1819	DIFQFGCSSNDQPIAIGLK	P40361	P40361		Inactive deaminase YJL070C	yes	yes	1	19	0	2052	2	0.0005729	69.979	4141300	1	4141300		0		0		0		0		0	392	P40361_392	yes	no	no
	1820	DIFQSFNGVFFGLSCHK	P47077	P47077	NOP9	Nucleolar protein 9	yes	yes	1	17	0	1944.92	2,3	3.1698e-27	163.34	55027000	2	11922000		0	1	1900900	4	21410000	2	2886400	4	16908000	138	P47077_138	yes	yes	yes
	1821	DIFTTLVSPELLSTCK	P46683	P46683	YAR1	Ankyrin repeat-containing protein YAR1	yes	yes	1	16	0	1765.92	2,3	3.469e-93	235.93	1144400000	7	398170000	6	306340000	8	229220000	5	99025000	2	19616000	4	92061000	44	P46683_44	no	yes	yes
	1822	DIGECENEIK	P38989	P38989	SMC2	Structural maintenance of chromosomes protein 2	yes	yes	1	10	0	1148.5	2	0.0032596	75.416	1200400		0		0		0	1	1200400		0		0	757	P38989_757	yes	no	no
	1824	DIGTDEAILALATGFSAESSLFK	P47120	P47120	LIA1	Deoxyhypusine hydroxylase	yes	yes	0	23	0	2355.18	2	2.1436e-126	256.66	2902500	2	627840	1	175290		0	2	823320	1	0	2	1276000	n.a.	n.a.	n.a.	n.a.	n.a.
	1825	DIGTNLIVEMCQK	P53128	P53128	MET13	Methylenetetrahydrofolate reductase 2	yes	yes	1	13	0	1462.72	2	2.5678e-08	137.09	104580000	2	34513000	1	47977000	1	22091000		0		0		0	267	P53128_267	yes	no	no
	1826	DIICQIISSTITGDVVLAAAYSHELPR	P26321	P26321	RPL5	60S ribosomal protein L5	yes	yes	1	27	0	2884.5	3	1.8941e-12	87.881	65635000	1	19822000	2	28119000	2	5054700	2	6036100	2	2429500	1	4173900	62	P26321_62	yes	yes	yes
	1827	DIIFCFTK	P38348	P38348	HSM3	DNA mismatch repair protein HSM3	yes	yes	1	8	0	985.494	2	6.3452e-05	115.49	116690000	2	27726000	2	32103000	2	11738000	2	25685000	2	6379800	2	13061000	218	P38348_218	yes	yes	yes
	1829	DIIRPIVEQITSSLQEASE	P38777	P38777	FSH1	Family of serine hydrolases 1	yes	yes	0	19	1	2127.11	2	4.9895e-22	183.65	6356000	2	2025800	2	1384600	2	1127400	1	0	2	585260	2	1233000	n.a.	n.a.	n.a.	n.a.	n.a.
	1830	DILDVLNLLK	Q3E7Z5	Q3E7Z5	YIL002W-A	Uncharacterized protein YIL002W-A	yes	yes	0	10	0	1154.69	2	1.6912e-11	150.1	2916900	2	1373100	2	675400	1	285940	1	292640		0	1	289800	n.a.	n.a.	n.a.	n.a.	n.a.
	1831	DILEELHCR	Q02336	Q02336	ADA2	Transcriptional adapter 2	yes	yes	1	9	0	1126.54	2,3	4.237e-05	113.71	67756000	1	4964900	1	5460800	1	3037200	4	37334000	2	16958000		0	276	Q02336_276	yes	yes	yes
	1832	DILFPAVQVNAVYEDVYLLGTSLAR	P22768	P22768	ARG1	Argininosuccinate synthase	yes	yes	0	25	0	2765.46	2	6.5278e-17	119.75	268470		0		0		0		0		0	2	268470	n.a.	n.a.	n.a.	n.a.	n.a.
	1834	DIMNDDKTIDYEGVESLSQEELYQACVSR	Q08179	Q08179	MDM38	Mitochondrial distribution and morphology protein 38	yes	yes	1	29	1	3349.5	3	1.5304e-25	125.79	91053000	2	24575000	2	30452000	2	17837000		0	2	18190000		0	315	Q08179_315	no	yes	yes
	1836	DINIPIAESFACETVDEALEAAER	P03965	P03965	CPA2	Carbamoyl-phosphate synthase arginine-specific large chain	yes	yes	1	24	0	2605.22	2,3	2.3772e-82	212.06	580970000	8	162730000	7	231130000	4	41460000	4	58151000	4	24342000	4	63161000	170	P03965_170	yes	yes	yes
	1837	DINQSNVDDVVCTIR	P28495	P28495	CAP1	F-actin-capping protein subunit alpha	yes	yes	1	15	0	1689.8	2	5.6661e-37	191.15	202300000		0		0	1	87202000	2	86745000		0	2	28352000	210	P28495_210	yes	yes	yes
	1838	DINYTCPLSGIPTHHSR	P32335	P32335	MSS51	Protein MSS51, mitochondrial	yes	yes	1	17	0	1909.91	2,3,4	4.7471e-20	159.95	1739600000	2	368580000	4	473000000	3	292610000	2	86424000	4	331480000	2	187500000	96	P32335_96	yes	yes	yes
	1839	DIPAHVSTMILEICADDK	P22515	P22515	UBA1	Ubiquitin-activating enzyme E1 1	yes	yes	1	18	0	1969.95	3	0.0013005	58.164	13304000	1	4799200		0		0		0	2	8505000		0	1006	P22515_1006	yes	no	no
	1840	DIPENVVAAGNPCK	P40892	P40892		Putative acetyltransferase YJL218W	yes	yes	1	14	0	1425.69	2	0.0016087	76.759	73836000	2	33267000	1	10914000	2	19046000	2	10609000		0		0	178	P40892_178	yes	yes	yes
	1841	DIPNINLWCFLR	P42843	P42843	SKP2	F-box protein SKP2	yes	yes	1	12	0	1502.77	2	6.9633e-05	98.902	2976600	1	1024100		0		0	2	1952500		0		0	703	P42843_703	yes	no	no
	1842	DISCPLIHK	P25336	P25336	MSH3	DNA mismatch repair protein MSH3	yes	yes	1	9	0	1024.54	2	0.0045764	75.043	9687900		0		0		0		0		0	2	9687900	352	P25336_352	yes	no	no
	1843	DISEARPDITHQCLLTLLDSPINK	Q06287	Q06287	EMG1	Ribosomal RNA small subunit methyltransferase NEP1	yes	yes	1	24	1	2691.39	3,4	3.9376e-07	100.53	1830700000	4	623140000	2	263200000	3	227660000	2	140100000	3	281420000	3	295190000	95	Q06287_95	no	yes	yes
	1845	DISSTIYADRPPALSAPPCVGATGNDK	Q04545	Q04545	TDA9	Probable transcription factor TDA9	yes	yes	1	27	1	2715.32	3	3.8527e-05	79.236	12909000		0		0		0		0	1	5085400	1	7824000	32	Q04545_32	yes	no	no
	1846	DITLECGGK	P54114	P54114	ALD3	Aldehyde dehydrogenase [NAD(P)+] 2	yes	yes	1	9	0	934.443	2	0.00013625	111.06	140950000	1	39262000	1	63986000	1	37703000		0		0		0	269	P54114_269	yes	no	no
	1847	DITLFIQSLLR	P47117	P47117	ARP3	Actin-related protein 3	yes	yes	0	11	0	1317.77	2	1.2784e-51	217.22	8238800	2	1408000	2	1012900	1	0	2	1227500	2	950190	2	3640200	n.a.	n.a.	n.a.	n.a.	n.a.
	1848	DIVCLVIDEAHR	P40562	P40562	MPH1	ATP-dependent DNA helicase MPH1	yes	yes	1	12	0	1381.7	3	0.00063295	75.566	69797000	1	7527600	1	17625000	2	12457000	1	8012200	2	15687000	1	8487300	205	P40562_205	yes	yes	yes
	1849	DIVGAVLK	P00330	P00330	ADH1	Alcohol dehydrogenase 1	yes	yes	0	8	0	813.496	2	0.0063711	82.671	2091600		0		0		0		0		0	1	2091600	n.a.	n.a.	n.a.	n.a.	n.a.
	1850	DIVPVQLVFCLK	P14180	P14180	CHS2	Chitin synthase 2	yes	yes	1	12	0	1372.78	2	7.7301e-06	124.6	30615000	2	9483300	2	14451000	1	1334400	2	3802000		0	1	1543600	409	P14180_409	yes	yes	yes
	1851	DIYGWTGDASKDPITIVPAEDGSGAGAAVIAALSEK	P04806	P04806	HXK1	Hexokinase-1	yes	yes	0	36	1	3544.76	3	1.2726e-19	125.85	22484000	2	10213000	1	6411600		0	1	1997600	2	3861500		0	n.a.	n.a.	n.a.	n.a.	n.a.
	1852	DIYNVYHVCDPISYR	Q12204	Q12204		Probable phospholipase YOR022C, mitochondrial	yes	yes	1	15	0	1855.86	3	0.0003119	71.279	49071000		0		0		0		0	2	49071000		0	575	Q12204_575	yes	no	no
	1853	DKDAFCELK	Q04228	Q04228	UBX2	UBX domain-containing protein 2	yes	yes	1	9	1	1067.5	2	8.0971e-09	148.56	0		0	1	0	1	0		0		0		0	209	Q04228_209	yes	no	no
	1854	DKDGCIIDENNEK	P09880	P09880	TRL1	tRNA ligase	yes	yes	1	13	1	1491.65	2,3	4.0771e-49	231.69	37052000	2	9724600	1	7372800	2	6449100	2	4212600	3	9292600		0	757	P09880_757	yes	yes	yes
	1855	DKEIQSVASETLISIVNAVNPVAIK	P16521	P16521	YEF3	Elongation factor 3A	yes	yes	0	25	1	2637.46	2,3	8.4638e-95	239.87	110990000	4	28150000	2	17356000	2	7854700	2	28016000	2	1673100	2	27942000	n.a.	n.a.	n.a.	n.a.	n.a.
	1856	DKIPIILDGGACK	P32579	P32579	SUA5	tRNA threonylcarbamoyladenosine biosynthesis protein SUA5	yes	yes	1	13	1	1341.73	2,3	4.2527e-05	139.48	254270000	1	15620000	2	48282000	2	15352000	4	64333000	3	51535000	4	59151000	228	P32579_228	yes	yes	yes
	1857	DKLVEISFSPFCNTVELLNIPLTS	Q06137	Q06137	YLR345W	Putative 6-phosphofructo-2-kinase/fructose-2,6-bisphosphatase YLR345W;6-phosphofructo-2-kinase;Fructose-2,6-bisphosphatase	yes	yes	1	24	1	2678.39	2	0.00022394	78.272	2001400		0	1	342010		0		0		0	2	1659400	497	Q06137_497	yes	no	no
	1858	DKQNDFIVSQCYPLK	P38261	P38261	EXO84	Exocyst complex component EXO84	yes	yes	1	15	1	1796.88	2,3	1.613e-89	260.29	393560000	2	104320000	3	141710000		0	2	68638000	3	56492000	2	22404000	395	P38261_395	no	yes	yes
	1859	DKVQALLENCR	Q99176	Q99176	SRN2	Protein SRN2	yes	yes	1	11	1	1287.66	2,3	3.8524e-05	137.4	82504000	2	24244000	2	24065000		0	4	9148000	4	7298200	4	17749000	123	Q99176_123	no	yes	yes
	1860	DKWPYCQGR	P53952	P53952		Uncharacterized protein YNL050C	yes	yes	1	9	1	1151.52	2	0.0075398	88.37	4674700	1	0		0		0	1	1018400	2	3656300		0	179	P53952_179	yes	no	no
	1861	DKWSEDENDTEEQHSNSCYPVEIDSFK	P38247	P38247	SLM4	Protein SLM4	yes	yes	1	27	1	3230.33	3	6.5862e-62	180.45	46898000	1	13741000	2	18265000		0	1	0	2	14892000		0	95	P38247_95	yes	yes	yes
	1863	DLACRDVVSR	Q00711	Q00711	SDH1	Succinate dehydrogenase [ubiquinone] flavoprotein subunit, mitochondrial	yes	yes	1	10	1	1132.57	2,3	0.002841	100.69	161980000		0		0	3	161980000		0		0		0	330	Q00711_330	yes	no	no
	1864	DLALACGNNER	P21954	P21954	IDP1	Isocitrate dehydrogenase [NADP], mitochondrial	yes	yes	1	11	0	1174.54	2	1.4981e-51	214.04	3917400000	2	1269700000	2	1182600000	2	999170000	2	306420000	2	89415000	1	70079000	398	P21954_398	no	yes	yes
	1865	DLALLFCK	P53296	P53296	ATF2	Alcohol O-acetyltransferase 2	yes	yes	1	8	0	921.499	2	3.4568e-12	147.34	114120000	2	24418000	2	46464000	2	13806000	2	13206000	2	5184300	2	11043000	209	P53296_209	yes	yes	yes
	1866	DLCCDNQGR	Q12504	Q12504	RKM4	Ribosomal N-lysine methyltransferase 4	yes	yes	2	9	0	1022.39	2	0.0038763	71.614	2528400	1	1030200		0	1	1022500	1	475650		0		0	33, 34	Q12504_33_34	yes	no	no
	1867	DLCDGVILENTFLSIR	P42840	P42840		Uncharacterized membrane protein YNL320W	yes	yes	1	16	0	1806.92	2	3.4655e-106	252.82	24106000	2	6227800	1	1326000	2	1513300	2	5896500	2	1824300	2	7318300	174	P42840_174	yes	yes	yes
	1869	DLCLER	Q04472	Q04472	MGR3	Mitochondrial inner membrane i-AAA protease supercomplex subunit MGR3	yes	yes	1	6	0	747.359	2	0.010259	73.039	81846000	1	28742000	1	40003000		0		0	1	1562200	1	11539000	402	Q04472_402	yes	no	no
	1870	DLCYDVPIK	Q04182	Q04182	PDR15	ATP-dependent permease PDR15	yes	yes	1	9	0	1064.52	2	0.0055931	70.908	23147000		0		0	2	23147000		0		0		0	890	Q04182_890	yes	no	no
	1871	DLDISSSTQCLR	P53218	P53218	POP6	Ribonucleases P/MRP protein subunit POP6	yes	yes	1	12	0	1336.63	2	2.8809e-09	146.5	162300000	2	58116000	2	50418000	1	17138000	2	25973000		0	2	10651000	22	P53218_22	yes	yes	yes
	1872	DLDKDLSCGIHFDVNK	P30775	P30775	MRF1	Peptide chain release factor 1, mitochondrial	yes	yes	1	16	1	1817.86	3	3.0214e-07	132.51	754780000	2	176530000	2	233870000		0	2	135030000	2	102060000	2	107290000	73	P30775_73	yes	yes	yes
	1873	DLECHLTNTCLQSK	P38254	P38254	PBY1	Probable tubulin--tyrosine ligase PBY1	yes	yes	2	14	0	1603.73	2	1.2292e-61	211.83	58975000	2	15696000	2	18562000	2	7862800	2	4230800	1	1926100	2	10697000	609, 615	P38254_609_615	yes	yes	yes
	1874	DLEDIGAGDQGIMFGYATDETPEGLPLTILLAHK	P10659	P10659	SAM1	S-adenosylmethionine synthase 1	yes	yes	0	34	0	3599.77	3	3.5598e-25	111.64	989710		0		0		0		0	1	989710		0	n.a.	n.a.	n.a.	n.a.	n.a.
	1876	DLELPDINDETDCDIVPLDFK	Q03786	Q03786	YDR248C	Probable gluconokinase	yes	yes	1	21	0	2418.11	2	1.2286e-07	95.622	27963000	2	9044800	2	8426200	2	3930500	1	2441600	2	1859600	2	2260700	164	Q03786_164	yes	yes	yes
	1877	DLESALEGIYCSASEHLR	P39720	P39720	OAF1	Oleate-activated transcription factor 1	yes	yes	1	18	0	1991.93	2,3	9.4483e-49	189.52	209570000	4	49100000	4	69423000	4	21751000	4	41794000	2	4078200	4	23420000	818	P39720_818	yes	yes	yes
	1878	DLFACK	P08539	P08539	GPA1	Guanine nucleotide-binding protein alpha-1 subunit	yes	yes	1	6	0	695.331	2	0.0063717	81.716	79934000	2	26637000	1	20974000	2	16596000	1	8063500	1	864840	1	6799600	117	P08539_117	yes	yes	yes
	1879	DLFHECIIGLK	P38811	P38811	TRA1	Transcription-associated protein 1	yes	yes	1	11	0	1286.67	2,3	0.00045307	87.184	246600000	3	56270000	4	112010000	1	9182900	3	54315000	1	14823000		0	641	P38811_641	yes	yes	no
	1880	DLFSILGCPAGLR	Q03034	Q03034	FDC1	Ferulic acid decarboxylase 1	yes	yes	1	13	0	1360.72	2	7.1755e-49	209.19	494130000		0		0	1	99336000	2	187660000	2	50044000	2	157090000	69	Q03034_69	no	yes	yes
	1881	DLFYCIGK	P32600	P32600	TOR2	Serine/threonine-protein kinase TOR2	yes	yes	1	8	0	957.463	2	0.0040246	83.206	30342000		0	1	19516000		0	1	10826000		0		0	464	P32600_464	yes	no	no
	1882	DLGFGTILNFTTK	P40989;P38631	P38631	GSC2;FKS1	1,3-beta-glucan synthase component GSC2;1,3-beta-glucan synthase component FKS1	no	no	0	13	0	1425.75	2	4.7015e-19	168	25865000	2	8488600	2	6875000		0	2	6022500	2	4478500		0	n.a.	n.a.	n.a.	n.a.	n.a.
	1884	DLHPMAQFSIAVTALESESK	P00890;P08679	P00890	CIT1;CIT2	Citrate synthase, mitochondrial;Citrate synthase, peroxisomal	yes	no	0	20	0	2173.07	3	3.51e-17	145.48	101300000	2	23224000	2	26185000	1	3628000	2	27553000	2	14842000	2	5869800	n.a.	n.a.	n.a.	n.a.	n.a.
	1885	DLICDLSDDEEVAALLNLLK	Q06417	Q06417	TDA5	Uncharacterized oxidoreductase TDA5	yes	yes	1	20	0	2201.11	2	9.1484e-76	211.45	2181500	2	926650	2	1058200	1	196670	1	0		0	1	0	119	Q06417_119	no	yes	yes
	1887	DLINFNDIGLGIGEISHR	P33330	P33330	SER1	Phosphoserine aminotransferase	yes	yes	0	18	0	1982.02	3	0.00031988	69.431	22939000	1	6067800	1	7023700	2	4753500		0	1	502050	2	4591700	n.a.	n.a.	n.a.	n.a.	n.a.
	1888	DLINLVQEYETETAIVCR	Q06623	Q06623	HDA3	HDA1 complex subunit 3	yes	yes	1	18	0	2108.05	2	6.7851e-106	240.34	25529000	2	7082000	2	6556000	2	2730100	2	4451000	2	1249700	2	3460000	137	Q06623_137	no	no	no
	1889	DLINLVQEYETETAIVCRPGR	Q06623	Q06623	HDA3	HDA1 complex subunit 3	yes	yes	1	21	1	2418.22	3	9.058e-06	101.05	53778000	2	15552000	1	9725800	2	9364500	2	8577100	2	5132000	2	5426700	137	Q06623_137	no	yes	yes
	1890	DLKDILDINVSNNELCYQLK	P38313	P38313	AME1	Central kinetochore subunit AME1	yes	yes	1	20	1	2349.19	3	9.7058e-09	122.29	107650000	2	24938000	2	43530000	2	16580000	1	6772100	1	8317500	1	7513400	203	P38313_203	yes	yes	yes
	1893	DLKPENCLLNQR	P38070	P38070	YPK3	AGC kinase YPK3	yes	yes	1	12	1	1441.73	2,3	2.2707e-05	132.14	132560000	2	26838000	2	49942000	1	4936000		0	4	12126000	4	38718000	283	P38070_283	yes	yes	yes
	1894	DLKPENILLDANGNIALCDFGLSK	P11792	P11792	SCH9	Serine/threonine-protein kinase SCH9	yes	yes	1	24	1	2572.32	2,3	8.7191e-23	147.26	517600000		0	2	285600000	1	44318000	2	86657000	1	32353000	3	68669000	555	P11792_555	yes	yes	yes
	1895	DLKPENILLDYQGHIALCDFGLCK	P18961;P12688	P12688	YPK2;YPK1	Serine/threonine-protein kinase YPK2/YKR2;Serine/threonine-protein kinase YPK1	no	no	2	24	1	2717.36	3,4	1.3127e-23	139.43	1653100000	3	306750000	3	540700000	4	178740000	3	308070000	3	59492000	4	259360000	487, 492	P12688_487_492	yes	yes	no
	1896	DLKPENVLLSPDGVCK	P36002	P36002	PTK1	Serine/threonine-protein kinase PTK1/STK1	yes	yes	1	16	1	1725.9	3	2.7726e-05	107.69	44774000	2	16334000	1	8034000	2	11864000		0	1	5323900	1	3218900	343	P36002_343	yes	yes	yes
	1897	DLKPGNLLVNADCQLK	Q00772	Q00772	SLT2	Mitogen-activated protein kinase SLT2/MPK1	yes	yes	1	16	1	1739.92	2,3	1.1493e-07	142.54	3375000000	4	626050000	4	918770000	4	390510000	4	600000000	4	377390000	4	462250000	165	Q00772_165	yes	yes	yes
	1899	DLKPSNILINENCDLK	P32485	P32485	HOG1	Mitogen-activated protein kinase HOG1	yes	yes	1	16	1	1827.94	2,3	7.1892e-48	219.03	8056700000	4	2057500000	4	2210000000	3	817760000	4	1236200000	5	783990000	4	951320000	156	P32485_156	yes	yes	yes
	1900	DLKPSNLLINSNCDLK	P16892	P16892	FUS3	Mitogen-activated protein kinase FUS3	yes	yes	1	16	1	1785.93	2,3	1.3264e-27	199.61	1516300000	8	502730000	3	36491000	6	206250000	8	322230000	8	222900000	6	225670000	149	P16892_149	yes	yes	yes
	1901	DLKVPSDSSGPVGVCTYDDHR	P08566	P08566	ARO1	Pentafunctional AROM polypeptide;3-dehydroquinate synthase;3-phosphoshikimate 1-carboxyvinyltransferase;Shikimate kinase;3-dehydroquinate dehydratase;Shikimate dehydrogenase	yes	yes	1	21	1	2246.03	3	0.00016112	81.807	82667000	1	22105000	1	31208000	2	18836000		0	2	3426300	1	7091800	815	P08566_815	no	no	no
	1903	DLLAVAIAASYHYPEIEDLVDR	P05317	P05317	RPP0	60S acidic ribosomal protein P0	yes	yes	0	22	0	2472.25	2,3	3.9637e-41	171.39	46350000		0		0		0	2	10275000	1	455280	4	35620000	n.a.	n.a.	n.a.	n.a.	n.a.
	1904	DLLCTFTVPYR	P35729	P35729	NUP120	Nucleoporin NUP120	yes	yes	1	11	0	1326.66	2	0.0051288	67.214	51283000	2	51283000		0		0		0		0		0	813	P35729_813	yes	no	no
	1905	DLLESVDNFGHALNAFKEEDLQK	P38523	P38523	MGE1	GrpE protein homolog, mitochondrial	yes	yes	0	23	1	2631.28	3	2.4616e-05	91.276	17994000	1	5376700	1	5532100	2	7085600		0		0		0	n.a.	n.a.	n.a.	n.a.	n.a.
	1906	DLLIGLLSR	P18961;P12688	P12688	YPK2;YPK1	Serine/threonine-protein kinase YPK2/YKR2;Serine/threonine-protein kinase YPK1	no	no	0	9	0	998.612	2	0.00071906	103.26	1265100		0		0		0		0		0	1	1265100	n.a.	n.a.	n.a.	n.a.	n.a.
	1907	DLLNALDRGDGEEGNCAK	Q12359	Q12359	ATO3	Ammonia transport outward protein 3	yes	yes	1	18	1	1888.86	2,3	5.9632e-50	224.86	2066900000	4	590440000	4	787340000	4	275180000	3	153970000	3	124520000	3	135450000	76	Q12359_76	yes	yes	yes
	1908	DLLNLMLNCPMSDHMQETLMILNEK	P32600	P32600	TOR2	Serine/threonine-protein kinase TOR2	yes	yes	1	25	0	2945.38	3	6.1244e-05	49.662	962160		0	1	962160		0		0		0		0	491	P32600_491	yes	no	no
	1910	DLLSADKDAEYDEVVEIDLNTLEPYINGPFTPDLATPVSK	P19414	P19414	ACO1	Aconitate hydratase, mitochondrial	yes	yes	0	40	1	4406.16	3	3.5025e-17	94.682	391770	1	391770		0		0		0		0		0	n.a.	n.a.	n.a.	n.a.	n.a.
	1911	DLLSFIEQCLNEGK	P39702	P39702	VPS8	Vacuolar protein sorting-associated protein 8	yes	yes	1	14	0	1607.79	2	1.7097e-125	269.95	16551000	2	3503500	2	4267700	2	1347400	2	3611400	1	571030	1	3249900	1043	P39702_1043	yes	yes	yes
	1912	DLLVSLTLR	P36114	P36114	YKR018C	Mitochondrial outer membrane protein YKR018C	yes	yes	0	9	0	1028.62	2	0.00013566	114.51	26064000		0		0		0	2	8079200	2	9506200	2	8478700	n.a.	n.a.	n.a.	n.a.	n.a.
	1913	DLMACAQTGSGK	P06634;P24784	P06634	DED1;DBP1	ATP-dependent RNA helicase DED1;ATP-dependent RNA helicase DBP1	no	no	1	12	0	1180.52	2	2.4998e-20	170.95	353490000	3	162470000	3	104260000	2	68148000	2	13931000	2	4677800		0	185	P06634_185	yes	yes	yes
	1914	DLMDLCDVVESK	P28000	P28000	RPC19	DNA-directed RNA polymerases I and III subunit RPAC2	yes	yes	1	12	0	1365.62	2	4.6786e-39	196.27	1579700000	2	453520000	2	473730000	2	465850000	2	139880000	2	31439000	2	15329000	128	P28000_128	no	yes	yes
	1915	DLMTLCDK	Q07953	Q07953	SDO1	Ribosome maturation protein SDO1	yes	yes	1	8	0	937.425	2	0.0047914	80.455	18216000	1	7550000		0	2	10666000		0		0		0	230	Q07953_230	yes	no	no
	1916	DLNIFCANR	P22136	P22136	AEP2	ATPase expression protein 2, mitochondrial	yes	yes	1	9	0	1064.51	2	2.313e-16	156.83	97210000	1	7509700	2	62951000	2	26750000		0		0		0	537	P22136_537	yes	yes	yes
	1917	DLNITIKPGEHVCAVGPSGSGK	P33310	P33310	MDL1	ATP-dependent permease MDL1, mitochondrial	yes	yes	1	22	1	2178.11	3	5.8627e-05	90.882	66740000		0		0		0		0	1	13780000	1	52960000	464	P33310_464	no	no	no
	1918	DLNKPFLMPVEDIFSISGR	P02992	P02992	TUF1	Elongation factor Tu, mitochondrial	yes	yes	0	19	1	2177.12	3	2.5179e-06	117.65	13748000	2	8998800	1	4748900		0		0		0		0	n.a.	n.a.	n.a.	n.a.	n.a.
	1919	DLPDDLKCPLTGGLLR	P35728	P35728	MPE1	Protein MPE1	yes	yes	1	16	1	1724.91	3	0.0064588	68.283	28237000	1	17702000		0		0		0	1	1440800	2	9093500	290	P35728_290	no	no	no
	1920	DLPFPLENQHNFYVLIETSGSNK	P39976	P39976	DLD3	D-lactate dehydrogenase [cytochrome] 3	yes	yes	0	23	0	2661.31	3	0.0027883	44.341	4255900		0		0		0		0	1	4255900		0	n.a.	n.a.	n.a.	n.a.	n.a.
	1922	DLPICAYHVSGEYAMLHAAAEK	P05373	P05373	HEM2	Delta-aminolevulinic acid dehydratase	yes	yes	1	22	0	2388.12	3,4	5.0098e-16	116.69	1795000000	1	224570000	3	1152100000	2	252990000	1	81202000	1	61153000	1	22961000	285	P05373_285	yes	yes	yes
	1923	DLPNEDQIRPFLDIQPCR	P38990	P38990	SAK1	SNF1-activating kinase 1	yes	yes	1	18	1	2168.07	3	1.3022e-05	103.04	259960000	2	83871000	2	115640000	1	25777000		0	2	34676000		0	913	P38990_913	yes	yes	yes
	1924	DLPSSIATNQEVFDFLESCAK	P39533	P39533	ACO2	Probable aconitate hydratase 2	yes	yes	1	21	0	2313.08	2	4.7621e-92	229.37	23602000	2	6205700	2	6541100	2	2013900	2	4458300	2	1457500	2	2925900	154	P39533_154	yes	yes	yes
	1925	DLPVLGWTHFQPAQLTTLGK	Q05911	Q05911	ADE13	Adenylosuccinate lyase	yes	yes	0	20	0	2221.19	3	1.7351e-06	95.873	40094000	1	8801800	2	15785000		0	2	9272500	2	6234600		0	n.a.	n.a.	n.a.	n.a.	n.a.
	1926	DLQDIASEIYANGGVVAAVCHGPAIFDGLTDK	Q04432	Q04432	HSP31	Probable chaperone protein HSP31	yes	yes	1	32	0	3258.59	3,4	3.6344e-57	151.28	1110500000	2	83738000	1	46360000	2	73823000	5	495860000	4	156840000	3	253890000	138	Q04432_138	no	no	no
	1927	DLQDIASEIYANGGVVAAVCHGPAIFDGLTDKK	Q04432	Q04432	HSP31	Probable chaperone protein HSP31	yes	yes	1	33	1	3386.68	3,4	8.257e-18	108.19	176350000	4	66950000	3	61096000	2	14814000		0		0	1	33491000	138	Q04432_138	no	no	no
	1928	DLQMVNITCR	P50085	P50085	PHB2	Prohibitin-2	yes	yes	1	10	0	1191.57	2	1.4124e-08	136.96	1313800000	2	399800000	2	506240000	2	205990000	2	172010000	2	29742000		0	123	P50085_123	no	yes	yes
	1929	DLQNLSICDTWNQLR	P25375	P25375	PRD1	Saccharolysin	yes	yes	1	15	0	1817.87	2	1.7398e-89	235.88	15247000		0		0		0		0	2	15247000		0	605	P25375_605	yes	no	no
	1930	DLQQLNEIAELYNCNNVLFFEAR	Q08235	Q08235	BRX1	Ribosome biogenesis protein BRX1	yes	yes	1	23	0	2755.33	2,3	2.2236e-52	171.42	128740000	4	29249000	4	31950000	4	11281000	4	23958000	1	1173200	4	31131000	83	Q08235_83	no	no	no
	1931	DLQSTLDNIQSARPFDELTVDDLTK	P30902	P30902	ATP7	ATP synthase subunit d, mitochondrial	yes	yes	0	25	1	2833.4	3	1.9766e-06	97.059	78731000	2	24941000	2	22378000	2	9547300	2	5192600	2	7383400	2	9288800	n.a.	n.a.	n.a.	n.a.	n.a.
	1932	DLSEVELHGHMHCIDK	P03874	P03874	CBP2	Cytochrome B pre-mRNA-processing protein 2	yes	yes	1	16	0	1861.85	3	0.0021573	57.034	4306300	1	4306300		0		0		0		0		0	583	P03874_583	yes	no	no
	1934	DLSHINTNSSCVGYDK	P32419	P32419	MDH3	Malate dehydrogenase, peroxisomal	yes	yes	1	16	0	1751.78	2,3	7.8688e-75	228.76	661220000	4	211220000	4	208070000	3	66003000	3	57385000	3	51190000	3	67358000	54	P32419_54	no	no	no
	1935	DLSHINTNSSCVGYDKDSIENTLSNAQVVLIPAGVPR	P32419	P32419	MDH3	Malate dehydrogenase, peroxisomal	yes	yes	1	37	1	3925.95	3	2.3317e-33	125.35	697800000	1	62823000	2	206620000	2	78919000	2	172300000	1	44438000	2	132710000	54	P32419_54	no	yes	no
	1936	DLSHYGPALCVK	Q08924	Q08924	RTT10	Regulator of Ty1 transposition protein 10	yes	yes	1	12	0	1301.64	2,3	6.0027e-05	113.22	340250000	4	111910000	3	68593000	4	46343000	4	32067000	3	15784000	4	65553000	12	Q08924_12	yes	yes	yes
	1937	DLSLNITLHPSFFGPR	P34087	P34087	RPB7	DNA-directed RNA polymerase II subunit RPB7	yes	yes	0	16	0	1812.95	3	3.3294e-06	101.3	57036000		0	1	4733800		0	2	16057000	2	10950000	2	25296000	n.a.	n.a.	n.a.	n.a.	n.a.
	1938	DLSNANNDLVCK	P29056	P29056	BRF1	Transcription factor IIIB 70 kDa subunit	yes	yes	1	12	0	1304.6	2	6.3292e-05	114.87	32558000	2	11912000	1	8795900	2	9065400	2	2784300		0		0	25	P29056_25	yes	yes	yes
	1939	DLTCSLYELYINK	P40541	P40541	IRR1	Cohesin subunit SCC3	yes	yes	1	13	0	1573.77	2	0.00097802	75.89	41411000	2	19475000		0	2	10480000	2	11456000		0		0	803	P40541_803	no	no	no
	1942	DLVIQVYFACDK	P32628	P32628	RAD23	UV excision repair protein RAD23	yes	yes	1	12	0	1412.7	2	7.9671e-06	123.26	70674000	1	19071000	1	18128000	2	19677000	1	10598000		0	1	3200100	381	P32628_381	yes	yes	yes
	1943	DLVNLCK	P39109	P39109	YCF1	Metal resistance protein YCF1	yes	yes	1	7	0	803.421	2	0.0083221	94.662	14658000	1	0		0		0	1	8919700	1	797420	1	4941000	57	P39109_57	yes	no	no
	1944	DLVPVMSLALSECTVTEHSR	P40485	P40485	SLM1	Phosphatidylinositol 4,5-bisphosphate-binding protein SLM1	yes	yes	1	20	0	2186.07	2,3	8.858e-30	165.66	40695000		0	2	14653000	2	8254600	1	4779500	2	5234100	1	7774300	520	P40485_520	yes	yes	yes
	1945	DLVTYCK	P53981	P53981		Uncharacterized phosphatase YNL010W	yes	yes	1	7	0	840.405	2	2.9744e-18	152.63	1063200000	1	324980000	1	363470000	1	220560000	1	78978000	1	12339000	1	62864000	205	P53981_205	no	yes	yes
	1947	DLYEYLCNVR	P25651	P25651	CSM1	Monopolin complex subunit CSM1	yes	yes	1	10	0	1286.6	2	1.1703e-42	194.94	81974000		0		0		0	2	54230000		0	2	27743000	82	P25651_82	no	yes	yes
	1948	DLYIASGHSCWGINNAPATGK	P38758	P38758	TDA3	Putative oxidoreductase TDA3	yes	yes	1	21	0	2174.02	3	3.8492e-17	130.56	62545000	2	30828000		0		0	3	0	2	31717000		0	481	P38758_481	yes	yes	no
	1949	DLYLECISQLGQVVGQR	Q08685	Q08685	CLP1	mRNA cleavage and polyadenylation factor CLP1	yes	yes	1	17	0	1919.98	2	3.9725e-61	207.79	29195000		0		0		0	2	25018000		0	1	4176400	225	Q08685_225	yes	no	no
	1950	DLYQTYHVLVGDLIK	P07149	P07149	FAS1	Fatty acid synthase subunit beta;3-hydroxyacyl-[acyl-carrier-protein] dehydratase;Enoyl-[acyl-carrier-protein] reductase [NADH];[Acyl-carrier-protein] acetyltransferase;[Acyl-carrier-protein] malonyltransferase;S-acyl fatty acid synthase thioesterase	yes	yes	0	15	0	1775.95	3	0.0037607	59.75	12145000	2	6071700	2	6073600		0		0		0		0	n.a.	n.a.	n.a.	n.a.	n.a.
	1951	DMGQGLCNNINK	P32639	P32639	BRR2	Pre-mRNA-splicing helicase BRR2	yes	yes	1	12	0	1305.58	2	7.1154e-09	140.45	22822000	2	8740300	1	5444900	2	8637300		0		0		0	66	P32639_66	yes	yes	yes
	1953	DMLDCVFGILQLEQPQNHLK	Q12751	Q12751		Transport and Golgi organization 6 homolog	yes	yes	1	20	0	2340.16	3	3.9955e-07	92.096	25614000	1	4773100	2	12479000	2	3444700	2	4916800		0		0	899	Q12751_899	yes	yes	yes
	1955	DMTVVCMEGPQFSTR	Q07938	Q07938	MEU1	S-methyl-5-thioadenosine phosphorylase	yes	yes	1	15	0	1699.74	2	1.4972e-36	184.51	39139000	1	6266500	2	19202000	2	13671000		0		0		0	205	Q07938_205	yes	yes	yes
	1956	DMVLATNPLLESFGCAK	Q04439;P36006	Q04439	MYO5;MYO3	Myosin-5;Myosin-3	no	no	1	17	0	1807.88	2	2.3085e-48	199.65	21495000		0	1	16345000	1	5150200		0		0		0	176	Q04439_176	yes	no	no
	1957	DNAILPVSNPGLCTDETHTLIGSLVATEAK	Q03034	Q03034	FDC1	Ferulic acid decarboxylase 1	yes	yes	1	30	0	3078.55	3	0.00023506	51.773	489010000		0	2	299450000		0	1	79814000	1	14039000	2	95706000	322	Q03034_322	yes	yes	yes
	1958	DNCIAFPHDDK	P38812	P38812	GEP4	Phosphatidylglycerophosphatase GEP4, mitochondrial	yes	yes	1	11	0	1273.54	2,3	0.0021591	68.536	16506000	1	4075300		0	1	2028200	1	2042500	2	2847000	2	5512800	49	P38812_49	no	no	no
	1959	DNDCFEGYDEGR	Q12055	Q12055	FAP7	Adenylate kinase isoenzyme 6 homolog FAP7	yes	yes	1	12	0	1418.5	2	8.5906e-05	109.16	112120000	2	34405000	2	27219000	2	38563000	2	9521700	2	2409300		0	48	Q12055_48	no	yes	yes
	1960	DNDCFEGYDEGRK	Q12055	Q12055	FAP7	Adenylate kinase isoenzyme 6 homolog FAP7	yes	yes	1	13	1	1546.6	2,3	1.5347e-12	166.7	237520000	2	27813000	3	82658000	2	26733000	3	28721000	4	55647000	2	15946000	48	Q12055_48	no	no	no
	1961	DNDDVPQEEFELCYHNLIK	Q12368	Q12368	SNU23	23 kDa U4/U6.U5 small nuclear ribonucleoprotein component	yes	yes	1	19	0	2320.03	3	0.00078145	53.565	80575000		0		0		0	2	60518000		0	1	20057000	134	Q12368_134	yes	no	no
	1964	DNEINDDEYCNDKEISLNANNVLPDELSK	P48415	P48415	SEC16	COPII coat assembly protein SEC16	yes	yes	1	29	1	3322.48	3	6.3983e-09	90.907	73263000	2	22522000	1	10525000	1	8070100	1	8713200	2	10350000	2	13082000	236	P48415_236	yes	yes	yes
	1965	DNELPHCSVEDLK	P32855	P32855	SEC8	Exocyst complex component SEC8	yes	yes	1	13	0	1497.68	2,3	9.3001e-49	203.87	120540000	2	27001000	2	21804000	3	22004000	3	12538000	4	18412000	3	18784000	986	P32855_986	yes	yes	yes
	1967	DNFCDLLTR	Q12028	Q12028	APL4	AP-1 complex subunit gamma-1	yes	yes	1	9	0	1095.5	2	0.00035642	101.38	140690000		0		0	1	39899000	2	100790000		0		0	298	Q12028_298	yes	no	no
	1968	DNFHELECVDLK	P38690	P38690	YHR033W	Uncharacterized protein YHR033W	yes	yes	1	12	0	1460.66	2,3	4.8028e-39	193.81	2572600000	3	829800000	3	845640000	2	227090000	2	217460000	2	166870000	3	285720000	353	P38690_353	yes	yes	yes
	1970	DNGLNVIIGVR	P06168	P06168	ILV5	Ketol-acid reductoisomerase, mitochondrial	yes	yes	0	11	0	1168.66	2	6.854e-21	177.04	90095000	2	19063000	1	7895400	2	9132700	2	20023000	2	15204000	2	18777000	n.a.	n.a.	n.a.	n.a.	n.a.
	1971	DNGNYLGNLAVCK	Q07527	Q07527	TRM3	tRNA (guanosine(18)-2-O)-methyltransferase	yes	yes	1	13	0	1379.65	2	9.7241e-05	116.71	10538000		0		0	1	4438700	1	6099500		0		0	784	Q07527_784	yes	no	no
	1972	DNIAGFLLLTLEANK	P48365	P48365	GYP7	GTPase-activating protein GYP7	yes	yes	0	15	0	1630.89	2	5.6357e-14	161.94	1917600		0		0		0	1	492920		0	2	1424700	n.a.	n.a.	n.a.	n.a.	n.a.
	1973	DNIICDQR	P42935	P42935	ELP2	Elongator complex protein 2	yes	yes	1	8	0	975.444	2	0.00095567	99.013	37295000		0	1	14486000	1	9646300	1	9288400	1	925920	1	2948100	375	P42935_375	yes	yes	yes
	1974	DNKPVLSSCK	Q03799	Q03799	MRPS8	37S ribosomal protein S8, mitochondrial	yes	yes	1	10	1	1089.55	2,3	2.9502e-08	157.97	161950000		0	1	26421000	1	29046000	1	46621000	2	26799000	1	33062000	89	Q03799_89	yes	yes	yes
	1975	DNLTNLLSQLNIQLSQDEHSQVEQTCVK	P38688	P38688	SRP72	Signal recognition particle subunit SRP72	yes	yes	1	28	0	3196.57	3	1.2254e-33	129.26	449110000	2	130040000	1	56192000	2	37633000	2	82264000	2	40884000	2	102100000	29	P38688_29	no	yes	yes
	1977	DNSLYFQLFNNTNSVLAGNCK	P35193	P35193	ATG19	Autophagy-related protein 19	yes	yes	1	21	0	2361.11	2	8.9149e-52	186.89	14684000	2	2572500	2	6289800	2	1792000	2	4030000		0		0	289	P35193_289	yes	yes	yes
	1978	DNSPFFVLNSDVICEYPFK	P41940	P41940	PSA1	Mannose-1-phosphate guanyltransferase	yes	yes	1	19	0	2233.04	2,3	2.7968e-106	240.34	1748200000	5	365930000	8	340200000	10	149530000	7	562050000	6	117930000	5	212560000	113	P41940_113	no	no	no
	1979	DNSPFFVLNSDVICEYPFKELADFHK	P41940	P41940	PSA1	Mannose-1-phosphate guanyltransferase	yes	yes	1	26	1	3073.45	3	4.2262e-06	78.057	44391000		0		0	2	44391000		0		0		0	113	P41940_113	no	no	no
	1980	DNTFIVSTLYPTSTDVHVFEVALPLIK	P46672	P46672	ARC1	GU4 nucleic-binding protein 1	yes	yes	0	27	0	3018.6	2,3	1.4932e-35	140.2	45910000	2	8568800	2	7055400	1	1247500	1	622950	2	7377900	3	21038000	n.a.	n.a.	n.a.	n.a.	n.a.
	1981	DNTILSFENAAVLCQVLK	Q07897	Q07897	CMS1	Protein CMS1	yes	yes	1	18	0	1977.02	2	1.9709e-89	227.63	187250000	2	59452000	2	55388000	2	20527000	2	32720000	2	5688900	2	13474000	273	Q07897_273	yes	yes	yes
	1982	DNTLCAVIPVSVYDK	P32453	P32453	ATP11	Protein ATP11, mitochondrial	yes	yes	1	15	0	1635.82	2	4.571e-05	99.069	427290000	2	121850000	2	133390000	2	69721000	2	70933000	1	4695400	2	26700000	156	P32453_156	yes	yes	yes
	1984	DNTTSGCGSDLQSATGTAR	P32795	P32795	YME1	Mitochondrial inner membrane i-AAA protease supercomplex subunit YME1	yes	yes	1	19	0	1840.79	2	5.0357e-144	272.31	40314000	1	13090000	1	11084000	1	6606800	2	5845100	2	1845600	1	1842300	615	P32795_615	no	yes	yes
	1985	DNVQLLINQLLSLPMK	Q08746	Q08746	RRS1	Regulator of ribosome biosynthesis	yes	yes	0	16	0	1838.03	2	1.61e-19	165.16	5837500	2	1185000	2	680470	2	380050	2	1395800	2	809810	1	1386400	n.a.	n.a.	n.a.	n.a.	n.a.
	1986	DPANLPWASLNIDIAIDSTGVFK	P00358	P00358	TDH2	Glyceraldehyde-3-phosphate dehydrogenase 2	yes	yes	0	23	0	2456.26	2,3	2.5869e-78	213.14	24403000	2	4421100	2	3546400		0	4	9623900	3	4867900	2	1944200	n.a.	n.a.	n.a.	n.a.	n.a.
	1987	DPANLPWGSSNVDIAIDSTGVFK	P00359	P00359	TDH3	Glyceraldehyde-3-phosphate dehydrogenase 3	yes	yes	0	23	0	2402.18	2	1.7246e-52	188.07	88089000	2	45356000	2	22444000		0	2	13406000	2	6882700		0	n.a.	n.a.	n.a.	n.a.	n.a.
	1988	DPEQQTCGQLR	P40986	P40986	CDC1	Cell division control protein 1	yes	yes	1	11	0	1273.57	2	7.4733e-06	124.6	5189200	1	0	1	1969000	1	1785700	1	1434500		0		0	271	P40986_271	yes	no	no
	1989	DPGNSHCADCK	P40529	P40529	AGE2	ADP-ribosylation factor GTPase-activating protein effector protein 2	yes	yes	2	11	0	1145.42	2	5.8589e-21	167.71	1427900		0		0	1	204570		0	1	1223400		0	23, 26	P40529_23_26	yes	no	no
	1990	DPHAYISGDIMECMAASDNVVR	P29952	P29952	PMI40	Mannose-6-phosphate isomerase	yes	yes	1	22	0	2393.05	2,3	2.1938e-07	90.755	305610000	2	67973000	3	127410000	1	32898000	2	36016000	2	41313000		0	291	P29952_291	no	yes	yes
	1991	DPILSGGVICLGR	P47045	P47045	TIM54	Mitochondrial import inner membrane translocase subunit TIM54	yes	yes	1	13	0	1298.7	2	4.4606e-19	166.04	76823000		0		0		0	2	54364000	2	11181000	2	11278000	242	P47045_242	no	yes	yes
	1992	DPNNLFIVSSDFCHWGR	P47085	P47085		MEMO1 family protein YJR008W	yes	yes	1	17	0	2005.91	2,3	2.9048e-37	183.76	46411000		0		0		0	2	13585000	2	32827000		0	201	P47085_201	yes	no	no
	1993	DPSSVHVSWDAYFK	P20967	P20967	KGD1	2-oxoglutarate dehydrogenase, mitochondrial	yes	yes	0	14	0	1636.75	3	5.1693e-05	113.95	48905000	2	20289000	2	11613000		0	1	4837300	2	12167000		0	n.a.	n.a.	n.a.	n.a.	n.a.
	1994	DPSTFASGCLDR	P41811	P41811	SEC27	Coatomer subunit beta	yes	yes	1	12	0	1267.55	2	7.7065e-10	151.55	272570000		0	1	143770000	1	18807000	2	59332000	2	14070000	2	36594000	160	P41811_160	yes	yes	yes
	1995	DPTDVELFMFAQVNSEHCR	P38972	P38972	ADE6	Phosphoribosylformylglycinamidine synthase	yes	yes	1	19	0	2236.99	2,3	7.6618e-50	193.41	204230000	2	41858000	3	65259000	2	20227000	2	24725000	4	36021000	2	16137000	254	P38972_254	no	yes	yes
	1996	DPTFYFIHCLR	P39013	P39013	END3	Actin cytoskeleton-regulatory complex protein END3	yes	yes	1	11	0	1410.68	2,3	2.0044e-14	155.11	353140000	2	61844000	3	99287000	2	26158000	3	84300000	2	9524900	4	72023000	196	P39013_196	yes	yes	yes
	1997	DPTVSSHISNINVNLEPAPGILER	P50077	P50077	CCH1	Calcium-channel protein CCH1	yes	yes	0	24	0	2571.33	3	0.00047746	57.142	2859200		0		0		0		0		0	1	2859200	n.a.	n.a.	n.a.	n.a.	n.a.
	1998	DQCFLDCHFSR	Q03280	Q03280	TOM1	E3 ubiquitin-protein ligase TOM1	yes	yes	2	11	0	1369.55	2	1.9988e-07	130.44	8542300	1	5077700		0		0		0	1	3464600		0	3017, 3021	Q03280_3017_3021	yes	no	no
	1999	DQDCIVPLFEIR	Q06411	Q06411	SPP382	Pre-mRNA-splicing factor SPP382	yes	yes	1	12	0	1446.72	2	2.0249e-14	159.52	76386000	2	25183000	2	35558000	2	15646000		0		0		0	666	Q06411_666	yes	yes	yes
	2000	DQDSLNCNFLVGDILLGFK	P53037	P53037	PSD2	Phosphatidylserine decarboxylase proenzyme 2;Phosphatidylserine decarboxylase 2 beta chain;Phosphatidylserine decarboxylase 2 alpha chain	yes	yes	1	19	0	2110.04	2	2.934e-16	142.55	10568000	2	2331100	1	1038400		0	2	3846500	2	291050	2	3060700	222	P53037_222	yes	yes	no
	2001	DQDSQIELSCNER	P38688	P38688	SRP72	Signal recognition particle subunit SRP72	yes	yes	1	13	0	1535.65	2	5.1597e-62	217.19	79818000	2	29203000	1	20449000	2	18678000	2	8794500		0	1	2693500	161	P38688_161	no	yes	yes
	2002	DQGELIGILNNLGYSK	P36060	P36060	MCR1	NADH-cytochrome b5 reductase 2;NADH-cytochrome b5 reductase p34 form;NADH-cytochrome b5 reductase p32 form	yes	yes	0	16	0	1732.9	2	6.094e-20	171.29	149980000	2	31327000	2	41434000	2	25252000	2	27345000	2	6444600	2	18175000	n.a.	n.a.	n.a.	n.a.	n.a.
	2003	DQIQTWCK	P48582	P48582	BRO1	Vacuolar-sorting protein BRO1	yes	yes	1	8	0	1020.47	2	0.0035789	83.647	551130		0		0		0		0	1	551130		0	444	P48582_444	yes	no	no
	2004	DQLDSADYVDNLIDGLSTILSK	P32497	P32497	NIP1	Eukaryotic translation initiation factor 3 subunit C	yes	yes	0	22	0	2394.18	2	3.3701e-145	267.54	3745800	2	1456900	2	951190	1	373720	2	522930	1	158110	1	283020	n.a.	n.a.	n.a.	n.a.	n.a.
	2005	DQLGLDFCK	P42941	P42941	SER2	Phosphoserine phosphatase	yes	yes	1	9	0	1037.49	2	1.0516e-20	153.97	355330000	1	94845000	2	142740000	2	66289000	3	25480000		0	2	25971000	205	P42941_205	yes	yes	yes
	2006	DQNHEDCLLR	P25616	P25616		UPF0655 protein YCR015C	yes	yes	1	10	0	1241.55	2	1.1857e-08	136.49	73941000	2	16888000	2	21948000	2	9849800	2	7191700	2	4214000	2	13850000	126	P25616_126	yes	yes	yes
	2007	DQPGLCER	P15180	P15180	KRS1	Lysine--tRNA ligase, cytoplasmic	yes	yes	1	8	0	916.407	2	0.0064599	74.173	105990000		0	1	29568000		0	1	44876000		0	1	31543000	486	P15180_486	yes	no	no
	2008	DQPIDTDDIDEDDESGHNIILNIISQLRPGCDLTR	Q02201	Q02201	OSH6	Oxysterol-binding protein homolog 6	yes	yes	1	35	1	3934.85	3	4.466e-12	93.179	47551000	2	6847700	2	8718800	2	2849600	2	11495000	2	7028200	2	10612000	62	Q02201_62	yes	yes	yes
	2009	DQPLIRPINSSASTLYEFALECFTK	P47912	P47912	FAA4	Long-chain-fatty-acid--CoA ligase 4	yes	yes	1	25	1	2842.42	2,3	4.2983e-12	115.02	544130000	3	109460000	3	148220000	3	49161000	3	92782000	2	27014000	2	117490000	49	P47912_49	no	yes	yes
	2010	DQVADESLEGNLNLNFFCHDIVDKPTDLQTANWAK	P47177	P47177		Putative nitronate monooxygenase	yes	yes	1	35	1	3959.86	3	4.6306e-08	79.286	4156300		0		0		0		0	2	4156300		0	105	P47177_105	yes	no	no
	2011	DQVLFIHDCLDELQK	Q12514	Q12514	NOT5	General negative regulator of transcription subunit 5	yes	yes	1	15	0	1814.89	2,3	5.1999e-145	279.19	2322700000	4	501180000	4	595400000	4	257020000	4	410070000	4	279690000	4	279350000	134	Q12514_134	yes	yes	yes
	2012	DQYTYNECIK	P37838	P37838	NOP4	Nucleolar protein 4	yes	yes	1	10	0	1275.54	2	1.23e-11	144.55	92108000	2	28932000	2	31802000	2	19281000	2	9803800	2	2288900		0	347	P37838_347	yes	yes	yes
	2013	DRCPEVFLSAVSDK	P32266	P32266	MGM1	Dynamin-like GTPase MGM1, mitochondrial;Dynamin-like GTPase MGM1 large isoform;Dynamin-like GTPase MGM1 small isoform	yes	yes	1	14	1	1564.76	3	0.00045096	92.151	31748000	2	10530000	1	8166600		0	1	4639500	2	6351400	1	2060000	786	P32266_786	yes	no	no
	2014	DRDVQGCHVIK	P40545	P40545	HIS6	1-(5-phosphoribosyl)-5-[(5-phosphoribosylamino)methylideneamino] imidazole-4-carboxamide isomerase	yes	yes	1	11	1	1268.63	2,3	4.5946e-05	131.12	46445000	1	5245200	2	31031000		0		0	1	6773200	1	3396200	56	P40545_56	no	no	no
	2015	DRDYPVESFPDPYPCFNK	P47104	P47104	RAV1	Regulator of V-ATPase in vacuolar membrane protein 1	yes	yes	1	18	1	2187.96	3	0.00015505	87.429	65189000	1	26111000		0	2	39078000		0		0		0	831	P47104_831	yes	no	no
	2016	DREQFVDDLEQALYASK	P38720	P38720	GND1	6-phosphogluconate dehydrogenase, decarboxylating 1	yes	yes	0	17	1	2025.96	3	0.0057337	67.685	1669200		0		0		0		0		0	1	1669200	n.a.	n.a.	n.a.	n.a.	n.a.
	2017	DRGAYTDFSCLLFAHLR	P49723	P49723	RNR4	Ribonucleoside-diphosphate reductase small chain 2	yes	yes	1	17	1	1983.96	3	0.00037958	85.576	53141000	2	33095000	1	10365000	1	9680400		0		0		0	228	P49723_228	no	no	no
	2018	DRLPCQDEYEPR	Q06211	Q06211	MMS1	Methyl methanesulfonate-sensitivity protein 1	yes	yes	1	12	1	1519.67	2	7.0439e-05	122.66	19282000	1	3506500	2	7867700	1	1299400	2	1774100	2	1919700	2	2914900	1366	Q06211_1366	no	yes	yes
	2019	DRPFYSNCVNTQDYLLNPSYIK	P53966	P53966	KTR5	Probable mannosyltransferase KTR5	yes	yes	1	22	1	2649.25	3	0.0007585	61.985	49371000		0	2	37001000	1	3943700		0		0	1	8426100	70	P53966_70	yes	no	no
	2020	DRVCSLPPLINSEHSK	P15624	P15624	FRS1	Phenylalanine--tRNA ligase beta subunit	yes	yes	1	16	1	1793.91	3	0.00095849	81.327	231820000	2	65810000	2	85485000	2	33907000	1	4387400	2	13033000	2	29197000	220	P15624_220	no	no	no
	2021	DRVDVIDVSCIIGEAIR	Q12265	Q12265	PRS5	Ribose-phosphate pyrophosphokinase 5	yes	yes	1	17	1	1871.98	2,3	2.0912e-20	178.85	1101200000	2	191480000	2	334570000	2	130490000	3	221220000	3	83395000	4	140020000	473	Q12265_473	no	yes	yes
	2022	DRYNIPICIVGNFIPLS	P19541	P19541	RDS2	Regulator of drug sensitivity 2	yes	yes	1	17	1	1933.01	2	6.8926e-08	144.08	23494000	2	5732100	2	9284800	2	3460200	2	2632100		0	2	2385200	437	P19541_437	yes	yes	yes
	2023	DSAVNAVCYGAK	P33322	P33322	CBF5	H/ACA ribonucleoprotein complex subunit 4	yes	yes	1	12	0	1196.55	2	3.3513e-33	182.92	270500000	2	78879000	2	95898000	2	42651000	2	28007000	2	6482000	2	18580000	280	P33322_280	yes	yes	no
	2024	DSAVVPLEQFCAHINGCK	P38732	P38732	EFM1	N-lysine methyltransferase EFM1	yes	yes	2	18	0	1929.91	2,3	2.312e-38	180.7	115360000		0		0	1	12229000	2	9751700	2	35330000	4	58045000	185, 191	P38732_185_191	yes	yes	yes
	2025	DSCHCGSTCLPSCSGGEK	P41902	P41902	CRS5	Metallothionein-like protein CRS5	yes	yes	4	18	0	1769.65	3	8.1788e-05	69.069	18498000		0	1	6080600		0	1	4826900	2	3303400	1	4287100	17, 19, 23, 27	P41902_17_19_23_27	yes	yes	yes
	2026	DSCTENKEDGTVNIDQNR	P53890	P53890	BNI5	Bud neck protein 5	yes	yes	1	18	1	2036.87	2,3	1.8086e-75	245.04	228780000	4	55153000	4	44631000	4	39347000	4	35120000	4	28559000	4	25972000	144	P53890_144	yes	yes	yes
	2027	DSDLQCSIK	P32341	P32341	VPH2	Vacuolar ATPase assembly integral membrane protein VPH2	yes	yes	1	9	0	1007.46	2	0.00057445	99.815	25956000	1	6938900	1	9558400	1	6066100	1	3392600		0		0	60	P32341_60	no	no	no
	2028	DSEEIQCHAVSTLR	P39968	P39968	VAC8	Vacuolar protein 8	yes	yes	1	14	0	1586.74	2,3	8.4371e-146	284.91	1929600000	4	527720000	5	585270000	4	249600000	4	131920000	4	182390000	5	252640000	352	P39968_352	no	yes	yes
	2029	DSFYNIFHCLK	Q12429	Q12429	DPH6	Diphthine--ammonia ligase	yes	yes	1	11	0	1385.64	2,3	2.1493e-29	181.87	286940000	2	86189000	2	103920000	1	14367000	3	51359000		0	2	31105000	20	Q12429_20	yes	yes	yes
	2030	DSHLDPELFHDIQVSYFCAEDVR	P32643	P32643	TMT1	Trans-aconitate 3-methyltransferase	yes	yes	1	23	0	2734.23	4	5.3198e-12	102.79	282830000	1	23332000	2	81689000	2	34803000	2	74288000	2	19774000	2	48942000	210	P32643_210	yes	yes	yes
	2031	DSHSLSFCR	Q02775	Q02775	SLU7	Pre-mRNA-splicing factor SLU7	yes	yes	1	9	0	1050.46	2	0.00010023	111.06	44618000	1	9197100	2	14245000	1	7383200		0	2	5934200	2	7858900	122	Q02775_122	yes	yes	yes
	2032	DSICYYVK	Q05584	Q05584	GLO2	Hydroxyacylglutathione hydrolase, cytoplasmic isozyme	yes	yes	1	8	0	989.453	2	8.9627e-05	113.41	790900000	2	286860000	2	287610000	2	108870000	2	56470000	2	11145000	2	39949000	127	Q05584_127	no	yes	yes
	2033	DSICYYVKDPTTDER	Q05584	Q05584	GLO2	Hydroxyacylglutathione hydrolase, cytoplasmic isozyme	yes	yes	1	15	1	1803.8	3	0.0020976	73.877	26216000		0		0	2	26216000		0		0		0	127	Q05584_127	no	no	no
	2034	DSIGGVVTCVVR	P28777	P28777	ARO2	Chorismate synthase	yes	yes	1	12	0	1203.63	2	9.1749e-14	158.06	2807500000	2	656160000	2	866330000	2	357220000	2	641350000	2	120760000	2	165700000	221	P28777_221	yes	yes	yes
	2038	DSIPEAYLSKPICNLLLSIANAK	P19812	P19812	UBR1	E3 ubiquitin-protein ligase UBR1	yes	yes	1	23	1	2472.33	3	3.2237e-06	101.38	63722000	2	11017000	2	27377000	2	5037500	2	7959300	2	2584600	2	9747000	1096	P19812_1096	no	yes	yes
	2039	DSITFAFVKPGEICLR	P38086	P38086	RDH54	DNA repair and recombination protein RDH54;DNA topoisomerase;Putative helicase	yes	yes	1	16	1	1794.93	3	8.1526e-05	97.69	55114000	2	25537000	1	17799000		0		0	2	7922700	1	3855100	954	P38086_954	yes	yes	yes
	2041	DSLDNEDVQLNLAHCYLEMR	P89105	P89105	CTR9	RNA polymerase-associated protein CTR9	yes	yes	1	20	0	2377.07	3	2.3746e-05	78.95	329170000	1	38404000	2	164220000	1	36503000	1	29841000	2	52895000	1	7311500	740	P89105_740	yes	yes	yes
	2042	DSLFELNLNDCLLK	P11745	P11745	RNA1	Ran GTPase-activating protein 1	yes	yes	1	14	0	1635.82	2	5.3228e-50	209.25	1861500000	2	490780000	3	750330000	2	207620000	2	227280000	2	39656000	2	145840000	270	P11745_270	yes	yes	yes
	2044	DSLQVILEFVSQH	Q04175	Q04175	SXM1	Importin beta SMX1	yes	yes	0	13	0	1513.78	2	1.3594e-05	128.73	6997400	2	2255200	2	1787900	1	587420		0		0	1	2366800	n.a.	n.a.	n.a.	n.a.	n.a.
	2045	DSNGHVWYSGQYRPTYCQEAVADLR	Q06630	Q06630	MHR1	Mitochondrial homologous recombination protein 1	yes	yes	1	25	1	2914.31	3	1.2384e-08	101.05	56878000	1	7639200	2	19636000		0	2	14871000	2	14732000		0	130	Q06630_130	no	yes	yes
	2046	DSNIVILCR	P38820	P38820	UBA4	Adenylyltransferase and sulfurtransferase UBA4;Adenylyltransferase UBA4;Sulfurtransferase UBA4	yes	yes	1	9	0	1031.54	3	0.0081068	60.828	138830000	2	102490000		0	1	25370000		0	1	10964000		0	397	P38820_397	yes	no	no
	2047	DSNTLFQECSHYYR	P12683	P12683	HMG1	3-hydroxy-3-methylglutaryl-coenzyme A reductase 1	yes	yes	1	14	0	1761.74	2,3	8.86e-107	248.67	2007400000	4	559210000	4	566020000	4	308270000	4	226450000	4	186820000	3	160610000	75	P12683_75	yes	yes	yes
	2048	DSNVDCIIEK	P09440	P09440	MIS1	C-1-tetrahydrofolate synthase, mitochondrial;Methylenetetrahydrofolate dehydrogenase;Methenyltetrahydrofolate cyclohydrolase;Formyltetrahydrofolate synthetase	yes	yes	1	10	0	1134.52	2	3.4356e-07	128.01	265670000	2	85756000	2	83515000	2	63040000	2	25969000		0	1	7390600	98	P09440_98	no	yes	yes
	2049	DSNVDCIIEKLPAEITEVELLK	P09440	P09440	MIS1	C-1-tetrahydrofolate synthase, mitochondrial;Methylenetetrahydrofolate dehydrogenase;Methenyltetrahydrofolate cyclohydrolase;Formyltetrahydrofolate synthetase	yes	yes	1	22	1	2470.29	3	1.0707e-20	147.28	4298500		0		0	2	4298500		0		0		0	98	P09440_98	no	no	no
	2050	DSPMDLFMSTLGDCLGIK	P19659	P19659	GAL11	Mediator of RNA polymerase II transcription subunit 15	yes	yes	1	18	0	1941.89	2	4.3128e-12	130.64	208160	1	0	1	208160		0		0		0		0	891	P19659_891	yes	no	no
	2052	DSSAADYLADCQNK	Q06697	Q06697	CDC73	Cell division control protein 73	yes	yes	1	14	0	1499.62	2	3.1042e-05	105.99	26755000		0		0	1	13270000	2	12081000	1	1403600		0	88	Q06697_88	yes	no	no
	2054	DSSVPIINSLCDK	P05150	P05150	ARG3	Ornithine carbamoyltransferase	yes	yes	1	13	0	1389.68	2	0.00030247	117.93	149390000		0		0	2	50265000	1	48030000		0	2	51095000	141	P05150_141	yes	no	no
	2055	DSTLIMQLLR	P29311;P34730	P29311	BMH1;BMH2	Protein BMH1;Protein BMH2	yes	no	0	10	0	1188.65	2	1.3974e-23	177.78	34619000	2	9610500	2	8862100	1	1879200	2	5414900	2	3877700	2	4974900	n.a.	n.a.	n.a.	n.a.	n.a.
	2056	DSTTITFSMEESSKPVSVCFNNVFLR	P23180	P23180	AIM17	Probable oxidoreductase AIM17	yes	yes	1	26	1	2937.39	3	3.4673e-24	138.03	21288000	1	8471800	1	9505500		0		0	1	3311100		0	63	P23180_63	no	no	no
	2057	DSVCDILNGK	P14843	P14843	ARO3	Phospho-2-dehydro-3-deoxyheptonate aldolase, phenylalanine-inhibited	yes	yes	1	10	0	1062.5	2	4.9916e-13	157.38	279400000		0	1	138680000		0	1	97293000		0	2	43433000	53	P14843_53	no	no	no
	2058	DSVCDILNGKDDR	P14843	P14843	ARO3	Phospho-2-dehydro-3-deoxyheptonate aldolase, phenylalanine-inhibited	yes	yes	1	13	1	1448.66	2,3	5.8717e-05	141.37	2953200000	3	650270000	4	826550000	3	235890000	3	367420000	3	419000000	2	454060000	53	P14843_53	no	yes	yes
	2059	DSVVAAFQWATK	P32324	P32324	EFT1	Elongation factor 2	yes	yes	0	12	0	1321.67	2	0.0011626	90.412	0	1	0		0		0		0		0		0	n.a.	n.a.	n.a.	n.a.	n.a.
	2060	DTCGYSSYFGQGSYLIK	Q08816	Q08816	YOR352W	Uncharacterized protein YOR352W	yes	yes	1	17	0	1887.83	2	7.7813e-20	158.17	90853000	2	26140000	2	21128000	2	13369000	2	20063000	1	3441200	2	6712400	214	Q08816_214	yes	yes	yes
	2061	DTEFFHDELQNGSTLDCQWK	P48015	P48015	GCV1	Aminomethyltransferase, mitochondrial	yes	yes	1	20	0	2412.03	2,3	9.0144e-13	132.67	20361000		0		0		0		0	3	20361000		0	153	P48015_153	yes	no	no
	2062	DTEFPGDLLVTIQYTVNVAQK	P04397	P04397	GAL10	Bifunctional protein GAL10;UDP-glucose 4-epimerase;Aldose 1-epimerase	yes	yes	0	21	0	2350.21	2	2.5528e-32	166.38	4865000		0		0		0		0		0	2	4865000	n.a.	n.a.	n.a.	n.a.	n.a.
	2063	DTENFVCWLK	Q12504	Q12504	RKM4	Ribosomal N-lysine methyltransferase 4	yes	yes	1	10	0	1253.58	2	0.0039554	71.221	8873700		0		0		0		0	1	8873700		0	13	Q12504_13	yes	no	no
	2064	DTLDIGGHGSILDIDECVLATEVLNK	P33753	P33753	TRM2	tRNA (uracil(54)-C(5))-methyltransferase	yes	yes	1	26	0	2739.36	3	4.3679e-17	105.38	19306000	2	4430400	2	6091400		0	2	1596900	2	3085500	2	4102100	355	P33753_355	no	yes	yes
	2065	DTLEDSLNLIASLPLLTGR	P43635	P43635	CIT3	Citrate synthase 3	yes	yes	0	19	0	2040.11	2	0.0011398	70.897	169000	1	169000		0		0		0		0		0	n.a.	n.a.	n.a.	n.a.	n.a.
	2067	DTLSDCGVDITHVGTYEGINTGTATILIEEK	P25332	P25332	RBK1	Probable ribokinase	yes	yes	1	31	0	3264.57	3	5.8794e-12	78.978	79659000	1	17200000	2	28737000	2	11510000		0		0	2	22212000	81	P25332_81	yes	yes	yes
	2068	DTLYILLDNALK	P07806;P07806-2	P07806	VAS1	Valine--tRNA ligase, mitochondrial	yes	no	0	12	0	1390.77	2	0.010429	63.292	1819600		0		0		0		0		0	1	1819600	n.a.	n.a.	n.a.	n.a.	n.a.
	2069	DTNFYCQGINFINEVK	P40454	P40454	RRD1	Serine/threonine-protein phosphatase 2A activator 1	yes	yes	1	16	0	1903.88	2	9.0246e-61	205.68	97323000	1	22092000	1	24894000	1	10106000	2	32577000	1	2033900	1	5619800	249	P40454_249	no	yes	yes
	2071	DTSATSGIVPTLQNIVATVTLGCR	P13393	P13393	SPT15	TATA-box-binding protein	yes	yes	1	24	0	2416.26	2,3	1.2204e-94	217.39	29661000	4	7834200	4	5434700	3	2791400	4	7708300	2	1179500	4	4713100	78	P13393_78	no	no	no
	2072	DTSDSVESNDNGTLSTNNCGTGFPELYKPK	Q04418	Q04418	RBA50	RNA polymerase II-associated protein RBA50	yes	yes	1	30	1	3189.4	3	3.8022e-19	119.34	8915900		0		0		0	1	6111100		0	1	2804900	29	Q04418_29	yes	no	no
	2073	DTTFLLFTSDDKNESNNPIICENAALYQR	P53060	P53060	RMR1	Reduced meiotic recombination protein 1	yes	yes	1	29	1	3331.57	3	3.7958e-53	174.55	214510000	2	52506000	2	51058000	2	24182000	2	37524000	2	13572000	2	35670000	85	P53060_85	yes	no	no
	2076	DTTPLMADDVADLIVYATSR	Q05016	Q05016		Uncharacterized oxidoreductase YMR226C	yes	yes	0	20	0	2166.05	2	2.4975e-29	163.85	1023600	2	738360	1	285200		0		0		0		0	n.a.	n.a.	n.a.	n.a.	n.a.
	2077	DTVELESLCDPVEIAFVK	Q12680	Q12680	GLT1	Glutamate synthase [NADH]	yes	yes	1	18	0	2005.99	2	3.697e-22	160.03	231470000	2	67523000	2	71248000	2	29296000	2	51666000	2	11733000		0	1504	Q12680_1504	no	no	no
	2078	DTVIEECFDESNVPK	P22336	P22336	RFA1	Replication factor A protein 1	yes	yes	1	15	0	1723.76	2	9.2373e-06	115.68	19639000		0		0	1	12458000		0		0	1	7180300	289	P22336_289	yes	no	no
	2079	DTVLIVLIDDELEDGACR	P25694	P25694	CDC48	Cell division control protein 48	yes	yes	1	18	0	1987.98	2	8.959e-145	278.39	331250000	2	2876100		0	3	70032000	1	70373000	2	36953000	2	151010000	92	P25694_92	no	yes	yes
	2081	DTYFICTK	Q04212	Q04212	ARA2	D-arabinose 1-dehydrogenase	yes	yes	1	8	0	989.453	2	0.0050601	78.113	34842000		0		0	2	28456000		0		0	1	6385300	84	Q04212_84	yes	no	no
	2082	DTYGFSILDIVINNPVNLTIHFGGEK	P07149	P07149	FAS1	Fatty acid synthase subunit beta;3-hydroxyacyl-[acyl-carrier-protein] dehydratase;Enoyl-[acyl-carrier-protein] reductase [NADH];[Acyl-carrier-protein] acetyltransferase;[Acyl-carrier-protein] malonyltransferase;S-acyl fatty acid synthase thioesterase	yes	yes	0	26	0	2875.48	3	2.4972e-06	73.796	1993600		0		0		0		0		0	1	1993600	n.a.	n.a.	n.a.	n.a.	n.a.
	2083	DTYHPICK	Q10740	Q10740	LAP2	Leukotriene A-4 hydrolase homolog	yes	yes	1	8	0	975.448	2,3	0.0019421	91.9	249140000	1	44949000	1	40903000	1	36289000	1	37516000	2	39136000	1	50344000	661	Q10740_661	no	no	no
	2084	DTYVQFHVLSDTGFETLTGDK	P06115	P06115	CTT1	Catalase T	yes	yes	0	21	0	2372.12	3	0.0001635	68.134	3245400		0		0		0		0	1	3245400		0	n.a.	n.a.	n.a.	n.a.	n.a.
	2085	DVAAQDFINAYASFLQR	P07281;P07280	P07280	RPS19B;RPS19A	40S ribosomal protein S19-B;40S ribosomal protein S19-A	no	no	0	17	0	1927.94	2,3	6.2015e-116	258.13	276180000	2	91736000	2	75842000	3	41935000	1	15569000	2	19304000	2	31798000	n.a.	n.a.	n.a.	n.a.	n.a.
	2086	DVAGCDEAKEEIMEFVSFLK	P40341	P40341	YTA12	Mitochondrial respiratory chain complexes assembly protein YTA12	yes	yes	1	20	1	2259.04	2,3	1.9039e-13	143.46	44981000	3	11820000	4	15100000	2	3101900	4	9203500	2	1659300	2	4095600	353	P40341_353	no	yes	yes
	2087	DVCALASLDPVR	P43583	P43583	BLM10	Proteasome activator BLM10	yes	yes	1	12	0	1257.64	2	9.9587e-05	96.745	195300000	2	71747000	1	60136000	2	24609000	2	29265000		0	2	9546200	1921	P43583_1921	yes	yes	yes
	2088	DVCFTIPYEGGK	P32568	P32568	SNQ2	Protein SNQ2	yes	yes	1	12	0	1327.61	2	0.00081983	81.709	64703000	1	19934000	1	29473000		0	1	15296000		0		0	859	P32568_859	yes	no	no
	2089	DVCQGGFLIK	P46959	P46959	GCD14	tRNA (adenine(58)-N(1))-methyltransferase catalytic subunit TRM61	yes	yes	1	10	0	1078.55	2	0.0010804	89.029	323150000	2	118880000	2	133610000	2	53651000		0		0	2	17005000	170	P46959_170	yes	yes	yes
	2090	DVDACFVK	P36008	P36008	TEF4	Elongation factor 1-gamma 2	yes	yes	1	8	0	895.411	2	4.3469e-05	119.17	7212400000	2	2218100000	2	3082700000	2	1132900000	2	481960000	2	43701000	2	253070000	129	P36008_129	no	no	no
	2091	DVDACFVKIDNLAAVFDAR	P36008	P36008	TEF4	Elongation factor 1-gamma 2	yes	yes	1	19	1	2081.03	3	1.4589e-05	105.06	85106000	2	20431000	1	6475600	2	58200000		0		0		0	129	P36008_129	no	no	no
	2093	DVDIIVFNIPHQFLPR	Q00055	Q00055	GPD1	Glycerol-3-phosphate dehydrogenase [NAD(+)] 1	yes	yes	0	16	0	1922.04	2,3	3.211e-19	157.37	36856000	3	14611000	3	13779000	1	1316700	1	1960300		0	2	5188700	n.a.	n.a.	n.a.	n.a.	n.a.
	2094	DVDNLILCVHGIGQTLGK	Q12204	Q12204		Probable phospholipase YOR022C, mitochondrial	yes	yes	1	18	0	1894	3	0.00017419	78.902	335560000	2	75281000	2	97568000	2	34742000	2	65841000	2	38708000	1	23423000	352	Q12204_352	yes	yes	yes
	2095	DVEVNGLQIALDLVK	P30822	P30822	CRM1	Exportin-1	yes	yes	0	15	0	1624.9	2	0.0012896	79.347	713290	1	713290		0		0		0		0		0	n.a.	n.a.	n.a.	n.a.	n.a.
	2096	DVFEQSCELALTR	P53100	P53100		Putative 2-hydroxyacid dehydrogenase YGL185C	yes	yes	1	13	0	1509.71	2	0.0089552	58.116	2359200		0		0		0		0		0	1	2359200	354	P53100_354	yes	no	no
	2098	DVFLSQYFFTGLR	P23644	P23644	TOM40	Mitochondrial import receptor subunit TOM40	yes	yes	0	13	0	1591.8	2	2.1911e-37	198.29	57449000	2	6547800	2	20138000	2	4406600	2	10064000	2	3896400	2	12396000	n.a.	n.a.	n.a.	n.a.	n.a.
	2099	DVGSCGAIGISAECR	P39518	P39518	FAA2	Long-chain-fatty-acid--CoA ligase 2	yes	yes	2	15	0	1436.64	2	2.0477e-05	102.63	100680000	2	34971000	2	28631000	2	12517000	2	13030000	1	1391700	2	10144000	513, 522	P39518_513_522	yes	yes	yes
	2100	DVGVAVVESPGYLGQALLDQFAK	P53598	P53598	LSC1	Succinyl-CoA ligase [ADP-forming] subunit alpha, mitochondrial	yes	yes	0	23	0	2375.24	2	1.1958e-108	242.86	25538000	2	10093000	2	6578900	2	4259100	2	2289900		0	1	2317800	n.a.	n.a.	n.a.	n.a.	n.a.
	2101	DVIKEHLPAATMDNVQILICGPPAMVASVR	P38626	P38626	CBR1	NADH-cytochrome b5 reductase 1	yes	yes	1	30	1	3187.66	4	0.00020096	69.052	12576000		0		0	2	12576000		0		0		0	250	P38626_250	no	no	no
	2103	DVINTICSENTLK	P32485	P32485	HOG1	Mitogen-activated protein kinase HOG1	yes	yes	1	13	0	1448.72	2	2.8709e-27	178.84	527060000	2	106610000	2	168640000	2	90236000	2	106550000	2	27396000	2	27635000	245	P32485_245	no	yes	yes
	2104	DVKPTNILCSANQGTVK	P08018	P08018	PBS2	MAP kinase kinase PBS2	yes	yes	1	17	1	1786.92	2,3	2.0601e-37	212.59	632160000	4	179570000	4	221190000	2	14651000	4	65249000	4	53546000	4	97960000	493	P08018_493	yes	yes	yes
	2105	DVLACGPTGSGK	P45818	P45818	ROK1	ATP-dependent RNA helicase ROK1	yes	yes	1	12	0	1103.53	2	7.1087e-05	114.72	36959000	2	10909000	1	13835000	2	12214000		0		0		0	165	P45818_165	yes	yes	yes
	2108	DVLIASCHFSPLDCK	P38332	P38332	RRT2	Diphthamide biosynthesis protein RRT2	yes	yes	2	15	0	1646.78	3	0.00015433	73.927	76626000		0		0		0	2	51550000		0	2	25076000	127, 134	P38332_127_134	yes	yes	yes
	2109	DVLIPLGEYFQIQDDYLDCFGTPEQIGK	P08524	P08524	ERG20	Farnesyl pyrophosphate synthase	yes	yes	1	28	0	3215.54	3	5.6986e-07	65.428	132260000	2	120190000		0		0	1	4249300		0	1	7821000	245	P08524_245	no	yes	yes
	2110	DVLKPMGCK	P08566	P08566	ARO1	Pentafunctional AROM polypeptide;3-dehydroquinate synthase;3-phosphoshikimate 1-carboxyvinyltransferase;Shikimate kinase;3-dehydroquinate dehydratase;Shikimate dehydrogenase	yes	yes	1	9	1	989.504	2	0.00019431	109.71	802710000	2	208540000	2	243620000	2	185090000	2	52474000	2	87678000	1	25314000	699	P08566_699	yes	yes	yes
	2111	DVLLIALSGITTR	P00937	P00937	TRP3	Anthranilate synthase component 2;Glutamine amidotransferase;Indole-3-glycerol phosphate synthase	yes	yes	0	13	0	1370.81	2	5.9259e-05	125.97	5082200		0		0		0	1	2856600		0	1	2225600	n.a.	n.a.	n.a.	n.a.	n.a.
	2112	DVLVLYYAPWCGHCK	P17967	P17967	PDI1	Protein disulfide-isomerase	yes	yes	2	15	0	1765.83	2,3	4.6754e-37	184.34	46987000		0		0		0		0	4	46987000		0	406, 409	P17967_406_409	yes	no	no
	2113	DVNNDQPCEIEDEEWHSILGSEDLLSK	P53599	P53599	SSK2	MAP kinase kinase kinase SSK2	yes	yes	1	27	0	3113.38	3	1.4569e-12	85.387	63504000	2	24961000	2	27567000		0		0	2	10976000		0	357	P53599_357	yes	yes	yes
	2114	DVPDCSLVASLINLR	Q03792	Q03792	RIM13	Calpain-like protease 1	yes	yes	1	15	0	1613.84	2	1.6401e-05	92.38	34571000	2	11354000	2	11220000	3	6036900	2	3799600		0	2	2160900	128	Q03792_128	yes	yes	yes
	2115	DVPFDEVFHTSYEDSCEYLAR	P47139	P47139		Uncharacterized protein YJR098C	yes	yes	1	21	0	2521.07	3	0.0017174	42.118	3979500		0		0		0		0		0	1	3979500	532	P47139_532	yes	no	no
	2116	DVPHCPESLK	P00812	P00812	CAR1	Arginase	yes	yes	1	10	0	1123.53	2,3	3.7294e-08	131.12	5020300000	5	1596300000	3	1274400000	4	637440000	3	492580000	3	469970000	3	549580000	180	P00812_180	yes	yes	yes
	2117	DVQGCHVIK	P40545	P40545	HIS6	1-(5-phosphoribosyl)-5-[(5-phosphoribosylamino)methylideneamino] imidazole-4-carboxamide isomerase	yes	yes	1	9	0	997.501	2,3	0.0009728	93.598	58616000	1	7771400	1	4418300	2	26395000		0	1	20031000		0	56	P40545_56	no	no	no
	2118	DVSCVIAGLDTK	P19881	P19881	PHO13	4-nitrophenylphosphatase	yes	yes	1	12	0	1219.61	2	0.00011357	96.756	345770000	2	98649000	2	98374000	2	76244000	2	72501000		0		0	162	P19881_162	no	no	no
	2119	DVSDDVFDTLATYCPR	P24814	P24814	GRR1	SCF E3 ubiquitin ligase complex F-box protein GRR1	yes	yes	1	16	0	1815.8	2	5.8685e-07	118.2	5730100	1	1815200	1	2626000		0	1	1288900		0		0	465	P24814_465	yes	no	no
	2120	DVSDGENYTILLNQLDPALCSK	P32599	P32599	SAC6	Fimbrin	yes	yes	1	22	0	2407.16	2,3	4.0447e-92	225.39	273350000	3	76151000	4	119720000	4	53289000	2	4238700	2	5981000	2	13968000	335	P32599_335	no	yes	yes
	2121	DVSGFHCIYETLSDSER	P53067	P53067	KAP114	Importin subunit beta-5	yes	yes	1	17	0	1956.85	3	0.00067206	65.477	78533000		0		0	2	52543000	1	25990000		0		0	986	P53067_986	yes	no	no
	2122	DVSVFILYPTGR	P16120	P16120	THR4	Threonine synthase	yes	yes	0	12	0	1365.73	2	0.00018794	94.122	16505000		0		0		0	1	4692800	1	3172300	2	8639900	n.a.	n.a.	n.a.	n.a.	n.a.
	2123	DVTFLNDCVGPEVEAAVK	P00560	P00560	PGK1	Phosphoglycerate kinase	yes	yes	1	18	0	1904.92	2,3	1.6095e-115	241.11	27457000000	14	8726600000	9	8202300000	8	3462000000	6	4451100000	8	1044100000	7	1571100000	98	P00560_98	no	no	no
	2124	DVTFLNDCVGPEVEAAVKASAPGSVILLENLR	P00560	P00560	PGK1	Phosphoglycerate kinase	yes	yes	1	32	1	3325.72	3	4.8264e-18	119.37	9287900		0		0	2	7480900		0		0	1	1807000	98	P00560_98	no	no	no
	2125	DVTFVSHCGIAHTR	P14742	P14742	GFA1	Glutamine--fructose-6-phosphate aminotransferase [isomerizing]	yes	yes	1	14	0	1541.74	2,3	3.2843e-48	199.31	2047600000	3	727580000	4	564220000	2	16575000	3	161200000	4	131620000	3	446420000	81	P14742_81	no	yes	yes
	2126	DVTGSLHVCR	Q04868	Q04868	ELP6	Elongator complex protein 6	yes	yes	1	10	0	1085.53	2,3	1.8533e-08	138.08	90319000		0		0		0		0	2	28863000	3	61456000	239	Q04868_239	yes	yes	yes
	2127	DVTTFLNWCAEPEHDER	P07143	P07143	CYT1	Cytochrome c1, heme protein, mitochondrial	yes	yes	1	17	0	2060.89	2,3	4.0305e-50	199.15	3114500000	3	346110000	1	51721000		0	4	1185900000	5	1522200000	2	8509400	258	P07143_258	no	yes	yes
	2128	DVTTFLNWCAEPEHDERK	P07143	P07143	CYT1	Cytochrome c1, heme protein, mitochondrial	yes	yes	1	18	1	2188.98	3	0.0019934	58.079	25623000		0		0		0	1	9085600	2	16537000		0	258	P07143_258	no	no	no
	2131	DVVLHIPVPPSTVDCK	Q99186	Q99186	APM4	AP-2 complex subunit mu	yes	yes	1	16	0	1717.91	3	4.1764e-06	95.822	331450000	2	75523000	2	98751000	1	23090000	2	52434000	2	43689000	2	37962000	388	Q99186_388	yes	yes	yes
	2132	DVVNICEGSFK	Q03677	Q03677	ADI1	1,2-dihydroxy-3-keto-5-methylthiopentene dioxygenase	yes	yes	1	11	0	1209.57	2	2.7615e-07	129.74	0	2	0	1	0		0		0		0		0	64	Q03677_64	no	no	no
	2133	DVVPNLLNLLTR	Q06142	Q06142	KAP95	Importin subunit beta-1	yes	yes	0	12	0	1365.8	2	0.0011222	84.297	4063900	2	3476700		0		0		0		0	1	587190	n.a.	n.a.	n.a.	n.a.	n.a.
	2134	DVVTVWSAPNYCYR	P20604	P20604	SIT4	Serine/threonine-protein phosphatase PP1-1	yes	yes	1	14	0	1671.77	2	3.3036e-05	96.464	45058000	1	17148000		0		0	2	24801000	1	3109400		0	264	P20604_264	yes	no	no
	2135	DWCLSGK	P16387	P16387	PDA1	Pyruvate dehydrogenase E1 component subunit alpha, mitochondrial	yes	yes	1	7	0	807.359	2	8.9626e-08	130.04	1028600000	2	546120000	2	304870000	2	19178000	2	111540000	2	46930000		0	293	P16387_293	yes	yes	yes
	2136	DWDEYCK	P25340	P25340	ERG4	Delta(24(24(1)))-sterol reductase	yes	yes	1	7	0	957.354	2	0.0036839	87.323	43225000	1	23015000		0		0	1	7476200	2	12734000		0	461	P25340_461	yes	no	no
	2137	DWNLVCGHYK	Q04689	Q04689	AIM32	Altered inheritance of mitochondria protein 32	yes	yes	1	10	0	1233.56	2	3.1748e-32	183.67	13429000		0	1	8865600		0	1	1938400	1	2625000		0	213	Q04689_213	yes	no	no
	2138	DWNTQAGLGLHAVQLNILNR	P38205	P38205	NCL1	Multisite-specific tRNA:(cytosine-C(5))-methyltransferase	yes	yes	0	20	0	2232.18	3	0.00021603	70.117	8477600		0		0		0		0	2	8477600		0	n.a.	n.a.	n.a.	n.a.	n.a.
	2139	DWTNVVVAYEPVWAIGTGLAATPEDAQDIHASIR	P00942	P00942	TPI1	Triosephosphate isomerase	yes	yes	0	34	0	3664.82	3	5.9566e-34	115.06	13735000	1	4203300		0		0	1	3901700	2	5630000		0	n.a.	n.a.	n.a.	n.a.	n.a.
	2140	DWVECLIR	Q12168	Q12168	ACF2	Endo-1,3(4)-beta-glucanase 2	yes	yes	1	8	0	1032.51	2	0.00060201	101.43	6448200		0		0		0		0	2	6448200		0	566	Q12168_566	yes	no	no
	2141	DYCDGFSYGCPPHAGGGIGLER	P04802	P04802	DPS1	Aspartate--tRNA ligase, cytoplasmic	yes	yes	2	22	0	2269.95	2,3	9.8436e-16	115.42	5207500000	5	941670000	5	1190100000	4	701610000	3	1165500000	1	421260000	2	787450000	512, 519	P04802_512_519	no	yes	yes
	2142	DYCIIEVNAR	P07259	P07259	URA2	Protein URA2;Glutamine-dependent carbamoyl-phosphate synthase;Aspartate carbamoyltransferase	yes	yes	1	10	0	1194.57	2	7.9414e-07	123.96	5297900000	2	1840300000	2	1351800000	2	563540000	2	1023100000	2	222230000	2	297010000	722	P07259_722	yes	yes	yes
	2143	DYCTPLINDQFGNYVIQCVLK	P47135	P47135	JSN1	Protein JSN1	yes	yes	2	21	0	2445.17	2	5.1305e-64	190.55	5460900	1	1378800	2	2886800	2	1195300	1	0		0		0	695, 710	P47135_695_710	yes	yes	yes
	2145	DYDEACSTMEMAR	P38822	P38822	BZZ1	Protein BZZ1	yes	yes	1	13	0	1520.56	2	3.2602e-06	131.06	8263300		0	1	4512600	1	3750700		0		0		0	161	P38822_161	yes	no	no
	2146	DYFGAHTFR	P38720;P53319	P38720	GND1;GND2	6-phosphogluconate dehydrogenase, decarboxylating 1;6-phosphogluconate dehydrogenase, decarboxylating 2	no	no	0	9	0	1112.5	2	0.00059461	102.62	54093000	2	14029000	2	13154000	2	14601000	2	5652100	1	862330	1	5794400	n.a.	n.a.	n.a.	n.a.	n.a.
	2147	DYFPEVNGIVFLVDAADPER	P20606	P20606	SAR1	Small COPII coat GTPase SAR1	yes	yes	0	20	0	2265.1	2	2.0457e-07	106.42	773530	1	444010		0		0		0		0	1	329520	n.a.	n.a.	n.a.	n.a.	n.a.
	2148	DYFPWDNLSVDSPKPPFPQGIGAPIDEQNCIK	P53090	P53090	ARO8	Aromatic/aminoadipate aminotransferase 1	yes	yes	1	32	1	3586.71	3	1.4306e-08	90.166	2947000000	3	899370000	5	1171700000	2	75730000	2	622700000	4	177540000		0	77	P53090_77	yes	yes	yes
	2149	DYFVHTCYSGK	Q08213	Q08213	NGL1	RNA exonuclease NGL1	yes	yes	1	11	0	1318.57	2,3	1.0038e-29	187.42	110080000	2	27341000	2	30878000	3	15589000	2	6518500	2	6808800	3	22949000	302	Q08213_302	yes	yes	yes
	2150	DYGVLIEEEGVALR	P34760	P34760	TSA1	Peroxiredoxin TSA1	yes	yes	0	14	0	1561.8	2	1.9716e-08	145.61	25318000	1	6073000		0		0		0		0	2	19245000	n.a.	n.a.	n.a.	n.a.	n.a.
	2152	DYLEGVGDSLDLCVLGAYYGR	P04819-2;P04819	P04819-2	CDC9	DNA ligase 1	yes	no	1	21	0	2277.06	2	2.1096e-51	181.86	31761000	2	8550500	2	7521400	2	5569900	2	5755500	2	1134100	1	3229700	612	P04819_612	yes	yes	yes
	2153	DYLTPPHECR	P22276	P22276	RET1	DNA-directed RNA polymerase III subunit RPC2	yes	yes	1	10	0	1229.55	3	0.0076315	56.258	60519000	1	21755000		0	2	14597000	1	5622000	2	9363300	1	9182700	118	P22276_118	yes	no	no
	2154	DYLTTSPVR	P04385	P04385	GAL1	Galactokinase	yes	yes	0	9	0	1050.53	2	0.0085507	70.908	4224600		0		0		0		0		0	1	4224600	n.a.	n.a.	n.a.	n.a.	n.a.
	2155	DYPDTCAVIVR	P47095	P47095	MDE1	Methylthioribulose-1-phosphate dehydratase	yes	yes	1	11	0	1250.6	2	3.8952e-05	106.62	164030000	2	60080000	1	23780000	1	20794000	2	33038000	2	10359000	2	15981000	185	P47095_185	yes	yes	no
	2156	DYQLTVNNGVNANHSSIGSFHR	P04397	P04397	GAL10	Bifunctional protein GAL10;UDP-glucose 4-epimerase;Aldose 1-epimerase	yes	yes	0	22	0	2429.15	3	6.7667e-16	118.15	130540000	2	23286000	2	27974000		0	2	10185000	2	34425000	2	34668000	n.a.	n.a.	n.a.	n.a.	n.a.
	2157	DYQYDFDQLDPLASDPCNPYHMR	Q12734	Q12734	CSR2	Transcription factor CSR2	yes	yes	1	23	0	2802.17	3	3.6505e-53	177.12	34909000	1	7583500	1	12850000		0	1	6333000	2	8143200		0	707	Q12734_707	yes	yes	yes
	2158	DYSCCGLSLPGLHDLLR	P32432	P32432	SFP1	Transcription factor SFP1	yes	yes	2	17	0	1860.89	3	7.8434e-06	88.768	261510000	2	53333000	2	82281000	2	36719000	1	27781000	2	21585000	2	39809000	205, 206	P32432_205_206	yes	yes	yes
	2159	DYSLGATLNNEQITTVDFFQNVNAFLQVGAK	P04840	P04840	POR1	Mitochondrial outer membrane protein porin 1	yes	yes	0	31	0	3416.69	3	7.4353e-26	116.44	23845000	2	4399100	2	2956000		0	1	2214300		0	2	14275000	n.a.	n.a.	n.a.	n.a.	n.a.
	2160	DYSQATWSQNFISSIVGACSSLIVSAPLDVIK	P38988	P38988	GGC1	Mitochondrial GTP/GDP carrier protein 1	yes	yes	1	32	0	3398.71	3	3.3303e-25	107.32	2345400	3	1076700	2	1268700		0		0		0		0	222	P38988_222	yes	yes	yes
	2161	DYTLEVELAPLIQLIK	P25369	P25369	LSB5	LAS seventeen-binding protein 5	yes	yes	0	16	0	1857.05	2	3.5716e-07	126.16	844510		0		0		0	1	170910		0	2	673600	n.a.	n.a.	n.a.	n.a.	n.a.
	2162	DYVDVCIVGGGPAGLATAIK	Q08822	Q08822	CIR2	Probable electron transfer flavoprotein-ubiquinone oxidoreductase, mitochondrial	yes	yes	1	20	0	1917.99	2	1.699e-05	95.622	194440000	2	58312000	2	57978000	1	14045000	2	41973000	2	9866700	1	12266000	66	Q08822_66	no	yes	yes
	2163	DYVEVCEK	P38218	P38218	POA1	ADP-ribose 1-phosphate phosphatase	yes	yes	1	8	0	983.427	2	0.0024793	89.355	20379000	1	3142300		0	2	11524000	1	2740200	1	740510	1	2231600	54	P38218_54	no	no	no
	2164	DYVLQCNAMEPILGLFNSNKPSLIR	Q02821	Q02821	SRP1	Importin subunit alpha	yes	yes	1	25	1	2834.45	3	1.1725e-08	103.4	1265500000	2	301320000	2	500550000	2	115730000	2	182850000	2	101930000	2	63080000	214	Q02821_214	yes	yes	yes
	2165	DYVQSIQLDTTELCK	Q06333	Q06333	CLN1	Biogenesis of lysosome-related organelles complex 1 subunit CNL1	yes	yes	1	15	0	1754.84	2	1.8787e-36	180.56	59571000	2	25296000		0	2	15070000	2	16553000		0	1	2652200	50	Q06333_50	yes	yes	yes
	2166	DYVTFLPTGVLTIFPCAK	P47112	P47112	TAH11	Cell division cycle protein CDT1	yes	yes	1	18	0	1984.04	2	2.0503e-10	119.96	24709000	2	9258700	2	11745000	2	3705300		0		0		0	201	P47112_201	yes	yes	yes
	2167	DYWAHLEYFCR	P08466	P08466	NUC1	Mitochondrial nuclease	yes	yes	1	11	0	1501.64	3	0.0085976	53.124	94788000	2	38363000	2	31352000		0	2	25074000	1	0		0	181	P08466_181	yes	no	no
	2169	DYYGCYPLR	P06786	P06786	TOP2	DNA topoisomerase 2	yes	yes	1	9	0	1148.5	2	5.4486e-11	139.97	322760000	2	113960000	2	104160000	1	22642000	2	58422000	1	10577000	1	13003000	471	P06786_471	yes	yes	yes
	2170	DYYLICFR	P35724	P35724	MNR2	Manganese resistance protein MNR2	yes	yes	1	8	0	1091.51	2	0.00080898	97.798	51173000	1	16278000	1	21950000		0		0	2	12944000		0	547	P35724_547	yes	yes	yes
	2172	EAAEAAIQVEVLENLQSVLK	Q12165	Q12165	ATP16	ATP synthase subunit delta, mitochondrial	yes	yes	0	20	0	2153.16	2	2.2048e-144	270.49	110000000	2	23954000	2	13660000	3	15479000	2	17078000	4	14669000	3	25160000	n.a.	n.a.	n.a.	n.a.	n.a.
	2174	EACDWYAHSLNYNTPGGK	P08524	P08524	ERG20	Farnesyl pyrophosphate synthase	yes	yes	1	18	0	2024.87	2,3	3.627e-75	219.03	50384000		0		0		0	1	24012000	3	26372000		0	37	P08524_37	yes	no	no
	2175	EACGVIVDLIK	Q03940	Q03940	RVB1	RuvB-like protein 1	yes	yes	1	11	0	1158.63	2	0.0017471	81.525	218760000		0		0		0		0	1	35236000	2	183520000	58	Q03940_58	yes	no	no
	2176	EACLGVHQDSIPIR	P36146	P36146	LAS1	Protein LAS1	yes	yes	1	14	0	1536.77	2	1.036e-05	131.08	0	1	0		0		0		0		0		0	74	P36146_74	yes	no	no
	2177	EACWAISNASSGGLQRPDIIR	Q02821	Q02821	SRP1	Importin subunit alpha	yes	yes	1	21	1	2243.11	2,3	0.0012172	78.917	1159500000	3	227870000	1	113540000		0	2	376720000	3	441360000		0	404	Q02821_404	yes	no	no
	2178	EACYNYEGNYIK	Q07949;Q07800	Q07949	PSR2;PSR1	Probable phosphatase PSR2;Phosphatase PSR1	yes	no	1	12	0	1465.62	2	0.0058252	62.528	34005000		0		0		0	2	34005000		0		0	318	Q07949_318	yes	no	no
	2179	EADKVTVWCSNDYLALSK	P09950	P09950	HEM1	5-aminolevulinate synthase, mitochondrial	yes	yes	1	18	1	2040.98	2	3.691e-05	111.65	1585700		0		0		0		0	1	1585700		0	119	P09950_119	yes	no	no
	2180	EAEGCDSLQGFQITHSLGGGTGSGMGTLLISK	P02557	P02557	TUB2	Tubulin beta chain	yes	yes	1	32	0	3150.5	3	1.4831e-09	72.231	1732000000	2	690970000	1	387620000	2	189330000	2	256650000	2	146980000	2	60461000	127	P02557_127	yes	yes	yes
	2181	EAEILVVTGDNFGCGSSR	P07264	P07264	LEU1	3-isopropylmalate dehydratase	yes	yes	1	18	0	1852.86	2	1.0721e-165	289.5	1725900000	4	420000000	2	347110000	2	243180000	3	407980000	2	122510000	2	185160000	627	P07264_627	yes	yes	yes
	2182	EAELLEQMVPSVLACLEYR	P41810	P41810	SEC26	Coatomer subunit beta	yes	yes	1	19	0	2192.09	2,3	7.5168e-39	181.34	70192000	4	22095000	3	18039000	3	5424600	2	11153000	2	7414400	2	6065800	145	P41810_145	yes	yes	yes
	2184	EAFIVCR	Q06706	Q06706	IKI3	Elongator complex protein 1	yes	yes	1	7	0	836.421	2	0.0016162	97.602	180990000	2	59396000	2	57892000	2	21546000	2	23142000		0	1	19011000	765	Q06706_765	yes	yes	yes
	2185	EAFLLALCQTSPLK	Q08818	Q08818	MSC6	Meiotic sister-chromatid recombination protein 6, mitochondrial	yes	yes	1	14	0	1532.83	2	2.3186e-75	232.37	615980000	1	77640000	2	266830000	2	103140000	2	133070000		0	1	35295000	417	Q08818_417	yes	yes	yes
	2186	EAFVALACPNLTYLDLGFVR	P06779	P06779	RAD7	DNA repair protein RAD7	yes	yes	1	20	0	2211.14	2	6.0052e-30	166.47	58104000	2	15802000	2	15864000	2	4418900	2	8957500	2	1822600	2	11239000	505	P06779_505	yes	yes	yes
	2187	EAGCSICLGMNPDILDAYER	P07264	P07264	LEU1	3-isopropylmalate dehydratase	yes	yes	2	20	0	2168.95	2	1.5658e-12	112.55	392410000	2	108890000	3	126860000	2	57481000	2	64080000	2	21942000	2	13158000	421, 424	P07264_421_424	yes	yes	yes
	2188	EAGLFCVSGTLSNQIAIR	P37303	P37303	GLY1	Low specificity L-threonine aldolase	yes	yes	1	18	0	1877.97	2	5.3839e-75	219.03	106720000	2	32416000	1	22019000	1	6965300	2	30922000	1	5454100	2	8939400	68	P37303_68	yes	yes	yes
	2189	EAIFSTLSGLFK	P07263-2;P07263	P07263-2	HTS1	Histidine--tRNA ligase, mitochondrial	yes	no	0	12	0	1311.71	2	3.7313e-06	138.24	47704000	2	15214000	1	5822500	1	2736100	2	9836900	2	2600100	2	11494000	n.a.	n.a.	n.a.	n.a.	n.a.
	2190	EAIQNEIKPTVLVVINPGNPTGAVLSPESIAQIFEVAAK	P52893	P52893	ALT1	Probable alanine aminotransferase, mitochondrial	yes	yes	0	39	1	4056.21	3	2.3161e-17	107.32	21861000		0		0		0	2	6165200	2	3890800	2	11805000	n.a.	n.a.	n.a.	n.a.	n.a.
	2191	EAIVNFCQSILDATISDSAK	P32492	P32492	MYO4	Myosin-4	yes	yes	1	20	0	2124.04	2	1.2058e-08	105.92	1996600		0		0		0	1	0		0	1	1996600	741	P32492_741	yes	no	no
	2192	EALCNSLLQK	Q06010	Q06010	STE23	A-factor-processing enzyme	yes	yes	1	10	0	1117.58	2	0.0021584	80.706	324820000	2	132760000	2	148420000	1	26094000	1	17543000		0		0	899	Q06010_899	yes	no	no
	2193	EALDFFAR	P00331;P00330;P38113	P00330	ADH2;ADH1;ADH5	Alcohol dehydrogenase 2;Alcohol dehydrogenase 1;Alcohol dehydrogenase 5	no	no	0	8	0	967.476	2	0.00032289	110.12	37214000		0		0		0	2	10540000	2	5399000	2	21275000	n.a.	n.a.	n.a.	n.a.	n.a.
	2194	EALGSMGNDAPLACLNENPVLLYDYFR	Q12680	Q12680	GLT1	Glutamate synthase [NADH]	yes	yes	1	27	0	2984.4	3	0.0001153	46.57	3211600		0		0	1	1800400	1	1411200		0		0	552	Q12680_552	yes	no	no
	2195	EALIGCEK	P38870	P38870	YHR182W	Uncharacterized protein YHR182W	yes	yes	1	8	0	861.427	2	0.0054222	79.713	23045000		0	1	14315000	1	8730300		0		0		0	158	P38870_158	yes	no	no
	2196	EALNTTETSRECLK	Q01662	Q01662	MAP1	Methionine aminopeptidase 1	yes	yes	1	14	1	1593.77	2	1.9678e-19	190.57	909550		0		0	1	909550		0		0		0	255	Q01662_255	yes	no	no
	2197	EANISFCR	P38861	P38861	NMD3	60S ribosomal export protein NMD3	yes	yes	1	8	0	938.428	2	4.0198e-17	155.58	216320000	1	56603000	1	73867000	2	65145000	1	17366000	1	3335500		0	58	P38861_58	yes	yes	yes
	2198	EANMAAYDKAIHC	P09624	P09624	LPD1	Dihydrolipoyl dehydrogenase, mitochondrial	yes	yes	1	13	1	1435.62	2	3.9875e-19	187.78	5139600		0		0	2	5139600		0		0		0	499	P09624_499	yes	no	no
	2199	EANVMSLECYVGPQGNLLEMHSSQCDR	Q12680	Q12680	GLT1	Glutamate synthase [NADH]	yes	yes	2	27	0	3009.31	3	2.2083e-18	98.957	239950000	2	78174000	1	48013000	2	46652000	2	48873000	1	7689800	1	10552000	589, 605	Q12680_589_605	yes	yes	yes
	2200	EAQEAYLLDFEGACTK	P40053	P40053	AIM9	Altered inheritance of mitochondria protein 9, mitochondrial	yes	yes	1	16	0	1786.81	2	3.148e-05	87.419	113640000	1	25372000	2	42977000	2	35956000		0		0	1	9332400	441	P40053_441	no	no	no
	2201	EAQEAYLLDFEGACTKPFILQNSPQFIAYDGPK	P40053	P40053	AIM9	Altered inheritance of mitochondria protein 9, mitochondrial	yes	yes	1	33	1	3702.79	3	3.1649e-18	113.79	157430000	1	14665000	2	67863000	2	17048000	2	22088000	1	8121300	2	27649000	441	P40053_441	no	yes	no
	2203	EASIYTGITLAEYFR	P17255	P17255	VMA1	V-type proton ATPase catalytic subunit A;Endonuclease PI-SceI	yes	yes	0	15	0	1732.87	2	0.0078982	62.055	13976000	1	7410600		0		0		0		0	1	6565100	n.a.	n.a.	n.a.	n.a.	n.a.
	2204	EASLGQILYHPHICR	P13186;P13185	P13186	KIN2;KIN1	Serine/threonine-protein kinase KIN2;Serine/threonine protein kinase KIN1	yes	no	1	15	0	1735.88	3	0.0050556	51.135	144260000		0	2	100200000	1	16914000		0		0	1	27148000	186	P13186_186	yes	no	no
	2205	EASYVNIPVIALTDLDSPSEFVDVAIPCNNR	P46654;P32905	P46654	RPS0B;RPS0A	40S ribosomal protein S0-B;40S ribosomal protein S0-A	yes	no	1	31	0	3360.65	3	2.062e-18	99.836	274100000	1	17127000	3	37680000	3	14521000	4	63746000	5	61153000	5	79868000	162	P46654_162	no	yes	yes
	2206	EASYVNIPVIALTDLDSPSEFVDVAIPCNNRGK	P46654;P32905	P46654	RPS0B;RPS0A	40S ribosomal protein S0-B;40S ribosomal protein S0-A	yes	no	1	33	1	3545.77	3	6.1703e-12	98.073	5398900		0		0	2	5398900		0		0		0	162	P46654_162	no	no	no
	2207	EAVALYCK	Q06706	Q06706	IKI3	Elongator complex protein 1	yes	yes	1	8	0	895.447	2	7.3352e-05	116.9	125460000	1	32585000		0	2	33953000	1	15633000	2	12334000	1	30952000	1118	Q06706_1118	yes	yes	yes
	2208	EAVGAEVDHYESCNFDINR	P00729	P00729	PRC1	Carboxypeptidase Y	yes	yes	1	19	0	2166.93	2,3	3.3534e-106	240.5	3417700000	3	1009800000	4	952000000	1	258220000	3	547160000	3	355310000	4	295190000	409	P00729_409	yes	yes	yes
	2209	EAVHCYDQLITAQPQNPVGYSNK	P25638	P25638	TAH1	TPR repeat-containing protein associated with Hsp90	yes	yes	1	23	0	2574.22	3	2.8907e-34	159.47	898150000	2	202670000	3	289690000	2	122560000	2	65919000	2	113090000	2	104210000	26	P25638_26	yes	yes	yes
	2211	EAVNMNVEKPTVYHCK	Q03338	Q03338	PRP3	U4/U6 small nuclear ribonucleoprotein PRP3	yes	yes	1	16	1	1860.89	3	2.5105e-06	112.08	34019000	2	10013000	2	13726000	2	5418500	2	2573600	2	2288600		0	339	Q03338_339	yes	yes	yes
	2212	EAYKLCHDEK	P29055	P29055	SUA7	Transcription initiation factor IIB	yes	yes	1	10	1	1234.57	2	7.6758e-06	135.8	1085800		0		0	1	1085800		0		0		0	157	P29055_157	yes	no	no
	2213	EAYLYQLLTCEEYENK	P38719	P38719	DBP8	ATP-dependent RNA helicase DBP8	yes	yes	1	16	0	2007.91	2	7.938e-75	222.57	53983000	2	17799000	2	16511000	2	8539100	1	8455600		0	1	2678800	249	P38719_249	yes	yes	no
	2215	ECADLWPR	P0CX42;P0CX41	P0CX42	RPL23B;RPL23A	60S ribosomal protein L23-B;60S ribosomal protein L23-A	yes	no	1	8	0	988.444	2	0.0050572	78.149	6814000000	2	3231800000	3	2683200000		0	2	632310000	2	266680000		0	122	P0CX42_122	yes	no	no
	2216	ECAIEYLK	P38325	P38325	OM14	Mitochondrial outer membrane protein OM14	yes	yes	1	8	0	967.468	2	0.0044071	81.296	19776000000	2	6919200000	2	6819600000	2	2591200000	2	1499600000	2	536960000	2	1409400000	29	P38325_29	no	yes	yes
	2217	ECALHTLK	Q08096	Q08096	RCL1	RNA 3-terminal phosphate cyclase-like protein	yes	yes	1	8	0	913.469	2,3	0.009024	68.224	214870000	2	55166000	1	53876000	2	30589000	1	16805000	2	28885000	1	29546000	149	Q08096_149	yes	no	no
	2220	ECDIVFSGLDADYAGAIEK	P13663	P13663	HOM2	Aspartate-semialdehyde dehydrogenase	yes	yes	1	19	0	2014.92	2	1.653e-38	183.6	1103400000	2	277960000	2	260910000	2	141090000	2	254150000	2	75610000	2	93671000	78	P13663_78	yes	yes	yes
	2222	ECESISDHMYR	P38331	P38331		HD domain-containing protein YBR242W	yes	yes	1	11	0	1368.54	2	0.0020345	74.611	3836500		0	1	3836500		0		0		0		0	74	P38331_74	yes	no	no
	2223	ECESVLNEFYPSFDEQTDFTR	Q04458	Q04458	HFD1	Fatty aldehyde dehydrogenase HFD1	yes	yes	1	21	0	2555.08	2	8.4092e-65	199.36	167450000	2	42100000	2	48513000	2	19658000	2	36306000	2	8485800	2	12385000	293	Q04458_293	no	yes	yes
	2224	ECEVTAMPTFVLGK	P25372	P25372	TRX3	Thioredoxin-3, mitochondrial	yes	yes	1	14	0	1523.74	2	0.00023398	87.863	469940000	2	174320000	2	147770000	2	82478000	1	50902000	1	14460000		0	92	P25372_92	yes	yes	yes
	2226	ECGEHSGVLTVVAR	P11325	P11325	NAM2	Leucine--tRNA ligase, mitochondrial	yes	yes	1	14	0	1455.71	2,3	3.0984e-08	139.19	288630000	2	82421000	2	90836000	4	71896000	1	16562000	1	3541400	2	23370000	409	P11325_409	yes	yes	yes
	2227	ECGHVLR	P25555	P25555	GBP2	Single-strand telomeric DNA-binding protein GBP2	yes	yes	1	7	0	812.396	2	0.00721	81.381	5596300		0		0		0		0	1	5596300		0	242	P25555_242	yes	no	no
	2228	ECGNVAHADVELDGDGVSTGSGTVSFYDIK	P38922	P38922	HRB1	Protein HRB1	yes	yes	1	30	0	3041.36	3	3.6313e-34	126.04	84143000	1	22624000	1	13482000	1	11823000	1	12611000	1	11870000	1	11733000	284	P38922_284	yes	yes	yes
	2229	ECGSILTTQQSVPR	P22138	P22138	RPA135	DNA-directed RNA polymerase I subunit RPA135	yes	yes	1	14	0	1517.75	2	0.001477	75.316	179820000	2	53235000	2	59407000	2	28547000	2	20470000	2	4635800	2	13521000	1107	P22138_1107	yes	yes	yes
	2231	ECIENISHLK	P21339	P21339	MSB1	Morphogenesis-related protein MSB1	yes	yes	1	10	0	1184.59	3	0.0067045	58.592	26928000	1	15901000		0	1	7317300	1	3709600		0		0	408	P21339_408	yes	no	no
	2232	ECINIK	P39954	P39954	SAH1	Adenosylhomocysteinase	yes	yes	1	6	0	718.368	2	0.0010107	98.03	261620000	2	69093000	1	59758000		0	1	68040000	1	17850000	1	46883000	321	P39954_321	no	no	no
	2233	ECINIKPQVDR	P39954	P39954	SAH1	Adenosylhomocysteinase	yes	yes	1	11	1	1313.68	2,3	4.0673e-14	174.23	50757000000	6	12807000000	4	13737000000	6	5930400000	6	5998000000	6	5090700000	6	7194100000	321	P39954_321	no	yes	yes
	2234	ECINLSTAMR	P39993	P39993	GEA2	ARF guanine-nucleotide exchange factor 2	yes	yes	1	10	0	1136.53	2	0.0052032	71.03	4174300	1	4174300		0		0		0		0		0	19	P39993_19	yes	no	no
	2236	ECISIASVLIGAYASYK	P53206	P53206	YGR012W	Putative cysteine synthase	yes	yes	1	17	0	1786.92	2	0.00080981	73.735	6832300		0		0		0	1	2324100	1	953600	2	3554500	17	P53206_17	yes	no	no
	2237	ECIVLLNSPEYITFLAPSK	P48563	P48563	MON2	Protein MON2	yes	yes	1	19	0	2136.12	2	1.1242e-38	181.86	23452000	2	8534700	2	9277100		0	2	5640700		0		0	374	P48563_374	yes	yes	yes
	2238	ECIVSSDQPGDEATAETIETANAEEHSNTLK	P48567	P48567	PUS4	tRNA pseudouridine synthase 4	yes	yes	1	31	0	3288.46	3	1.3803e-34	119.29	315710000	2	93446000	1	36851000	2	59643000	1	32977000	2	41199000	2	51594000	368	P48567_368	no	yes	yes
	2239	ECIVSSDQPGDEATAETIETANAEEHSNTLKR	P48567	P48567	PUS4	tRNA pseudouridine synthase 4	yes	yes	1	32	1	3444.56	4	2.9125e-08	80.02	72305000	2	30434000	2	26715000	1	5322100		0	2	9833700		0	368	P48567_368	no	no	no
	2240	ECKPDYDIECGPNR	P38124	P38124	FLR1	Fluconazole resistance protein 1	yes	yes	2	14	1	1637.68	2,3	2.5615e-75	246.64	29494000		0		0		0	3	7091100	2	4098800	4	18304000	47, 55	P38124_47_55	yes	yes	no
	2241	ECKPTLIVNDVFDAVTK	P36151	P36151	YKR070W	Uncharacterized protein YKR070W	yes	yes	1	17	1	1890.98	2,3	4.3966e-28	197.75	1738400000	4	378840000	4	493900000	1	87426000	4	350770000	4	226610000	3	200870000	331	P36151_331	yes	yes	yes
	2243	ECLFLDTVDKNEPEAHER	P15424	P15424	MSS116	ATP-dependent RNA helicase MSS116, mitochondrial	yes	yes	1	18	1	2143.98	3,4	0.00026841	85.473	1114000000	3	297990000	3	377080000	2	131910000	3	125740000		0	3	181280000	325	P15424_325	yes	yes	yes
	2244	ECLIHFLGGVLNLNPLER	P14680	P14680	YAK1	Dual specificity protein kinase YAK1	yes	yes	1	18	0	2036.09	3	5.5921e-13	132.51	22595000	1	6013600		0	1	1688800	2	6342500		0	2	8549800	676	P14680_676	yes	yes	yes
	2246	ECLYYLTIGCYK	P40515	P40515	FIS1	Mitochondria fission 1 protein	yes	yes	2	12	0	1467.68	2	5.4535e-05	110.93	129500000	1	32572000	1	42444000		0	1	32702000	2	7200800	1	14584000	79, 87	P40515_79_87	yes	yes	yes
	2247	ECMNIHTK	Q03533	Q03533	TDA1	Serine/threonine-protein kinase TDA1	yes	yes	1	8	0	974.431	2	0.00011366	111.95	24414000	1	5441200	1	6787600	1	6378300	1	2375600	1	2591000	1	840690	56	Q03533_56	yes	yes	yes
[truncated: 7,159 more rows]
