# Supplementary material for: Quantitative proteomics identifies redox switches for global translation modulation by mitochondrially produced reactive oxygen species
Source: Nat Commun. 2018 Jan 22;9:324. doi: 10.1038/s41467-017-02694-8 (PMC5778013; doi:10.1038/s41467-017-02694-8)
Supplement: Supplementary file 4 — Supplementary Data 2 [file 41467_2017_2694_MOESM4_ESM.xlsx]

## Sheet: ColumnHeaders
	Column Header Description
	A) Columns of MaxQuant search for peptide identification (derived from output files "peptides.txt")
	ID	Peptide ID from MaxQuant output file peptides.txt.
	Sequence	The amino acid sequence of the identified peptide.
	C Count	The number of cysteine residues contained within the sequence.
	Length	The length of the peptide sequence.
	Missed cleavages	Number of missed enzymatic cleavages.
	Mass	Monoisotopic mass of the peptide.
	Proteins	Uniprot identifier(s) of protein(s) this peptide is associated with.
	Leading razor protein	Uniprot identifier of the best scoring protein this peptide is associated with.
	Gene names	Name(s) of gene(s) this peptide is associated with.
	Protein names	Name(s) of protein(s) this peptide is associated with.
	Unique (Groups)	Indicates whether this particular peptide is unique to a single protein group.
	Unique (Proteins)	Indicates whether this particular peptide is unique to a single protein sequence in the fasta file.
	B) Columns of Skyline analysis for peptide quantification
	Protein	Uniprot identifier and protein name as displayed in the Skyline document.
	Charge	Charge state used for quantification.
	Total area light	Sum of integrated peak areas of all extracted ion chromatograms of the peptide ions of the light isotopic cluster.
	Retention time light	Apex time of the most intense peak of the light isotopic cluster.
	Mass error light [ppm]	Mass error of the most intense peak of the light isotopic cluster.
	Total area heavy	Sum of integrated peak areas of all extracted ion chromatograms of the peptide ions of the heavy isotopic cluster.
	Retention time heavy	Apex time of the most intense peak of the heavy isotopic cluster.
	Mass error heavy [ppm]	Mass error of the most intense peak of the heavy isotopic cluster.
	C) Columns of further data analysis
	Cys position(s)	Position(s) of cysteine residue(s) on the protein sequence of the leading razor protein of the particular peptide as stored in the fasta file.
	CysID	Identifier for the particular cysteine residue (or cysteine residue combination in case the sequence contains more than one cysteine residue) of the peptide sequence. CysID is composed of the Uniprot identifier of the leading razor protein and the position(s) of the cysteine residue(s) on the protein sequence of the leading razor protein as stored in the fasta file.
	% Oxidation replicate 1/ 2/ 3	Proportion of reversibly oxidized (12C-ICAT-labelled) cysteine residues in biological replicate 1, 2 and 3 respectively. The value is calculated by the following formula: intensity light/ (intensity light + intensity heavy) * 100, where intensity light is the sum of total area light of technical replicate 1 and 2 and intensity heavy is the sum of total area heavy of technical replicate 1 and 2.
	Mean % oxidation	Mean of % oxidation values of replicates 1, 2 and 3.
	Standard deviation	where x̅ is the sample mean and n is the sample size.
	Disulfide annotation	Disulfide annotation for at least one of the cysteines residues within the peptide sequence. Annotations were retrieved from the Uniprot database for the leading razor protein associated with the peptide.
	Metal binding annotation	Metal binding annotation for at least one of the cysteine residues within the peptide sequence. Annotations were retrieved from the Uniprot database for the leading razor protein associated with the peptide.
	Zinc Finger annotation	Indicates whether at least one of the cysteine residues of peptide lies within a ZincFinger region of the Leading Razor protein associated with the peptide. ZincFinger annotations were retrieved from the Uniprot database.
	Systematic name	Systematic ORF name derived from the Saccharomyces genome database for the leading razor protein.
	nq	not quantified
tt

## Sheet: Supplementary Data 2
	Supplementary Data 2 In vivo oxidation status of cysteine-containing peptides of proteins from non-stressed yeast cells. MS1 ion chromatograms were extracted using Skyline (v.2.5.0). Integrated peak areas of the “heavy” (13C-ICAT-labelled) and “light” (12C-ICAT-labelled) version of the peptide ions were exported and the proportion of reversibly oxidized (12C-ICAT-labelled) cysteine residues (% ox…
	Results from MaxQuant search (identification)																							Results from Skyline analysis (quantification)
																										Biological Replicate 1												Biological Replicate 2
																										Technical Replicate 1						Technical Replicate 2						Technical Replicate 1						Technical Replicate 2
	ID	Sequence	C Count	Length	Missed cleavages	Mass	Proteins	Leading razor protein	Gene names	Protein names	Unique (Groups)	Unique (Proteins)	Cys position(s)	CysID	% Oxidation replicate 1	% Oxidation replicate 2	% Oxidation replicate 3	Mean % oxidation	Standard deviation	Disulfide annotation	Metal binding annotation	Zinc Finger annotation	Systemantic name	Protein	Charge	Total area light	Retention time light	Mass error light [ppm]	Total area heavy	Retention time heavy	Mass error heavy [ppm]	Total area light	Retention time light	Mass error light [ppm]	Total area heavy	Retention time heavy	Mass error heavy [ppm]	Total area light	Retention time light	Mass error light [ppm]	Total area heavy	Retention time heavy	Mass error heavy [ppm]	Total area light	Retention time light	Mass error light [ppm]	Total area heavy	Retention time heavy	Mass error heavy [ppm]
	Highly oxidized (% oxidation > 60%) Cys-containing sequences
	759	CDYFIDIVAPINLTK	1	15	0	1723.89	P53868	P53868	ALG9	Alpha-1,2-mannosyltransferase ALG9	yes	yes	468	P53868_468	72.1422	70.7121	68.7325	70.5289	1.7122	0	0	no	YNL219C	P53868|ALG9	2	864981760	221.28	-1.4	337619392	221.28	-1.2	421719680	222.29	-1.7	159242336	222.33	-1.7	911982400	221.39	-2.1	383389312	221.39	-2.3	583195136	222.47	-2	235889600	222.55	-2
	3018	FHSCLDFINALDK	1	13	0	1521.73	Q3E7A4	Q3E7A4	CMC2	COX assembly mitochondrial protein 2	yes	yes	13	Q3E7A4_13	94.5591	94.7919	93.5748	94.3086	0.64607	DISULFID 13 46	0	no	YBL059C-A	Q3E7A4|COXM2	3	18522734592	170.39	-1	1074020864	170.43	-1.7	13734952960	171.58	-0.8	782088704	171.62	-1.7	16474947584	170.5	-1.4	926110592	170.42	-2.2	13643278336	171.72	-1.3	728665472	171.76	-1.9
	4581	IFGLCNNEK	1	9	0	1036.5	Q3E7A4	Q3E7A4	CMC2	COX assembly mitochondrial protein 2	yes	yes	36	Q3E7A4_36	94.0929	94.691	92.8538	93.8792	0.937088	DISULFID 23 36	0	no	YBL059C-A	Q3E7A4|COXM2	2	11412508672	109.57	-1.4	708621824	109.53	-1.7	5610322944	111.19	-1.4	360065920	111.03	-1.5	8522283008	109.33	-2.1	466570912	109.33	-2.1	5858886656	111.11	-2.1	339725504	111.11	-2.2
	9663	TYNALCPLDWIEK	1	13	0	1564.76	Q01519	Q01519	COX12	Cytochrome c oxidase subunit 6B	yes	yes	59	Q01519_59	92.3027	92.5731	nq	92.4379	0.191179	DISULFID 27 59	0	no	YLR038C	Q01519|COX12	2	26477879296	202.85	-0.7	2381000192	202.85	-1.2	22320889856	204.01	-0.9	1688401408	204.01	-1.8	10200801280	202.98	-0.7	802824320	202.9	-0.3	4806759424	204.26	-0.8	401192288	204.26	-1
	4034	HCWQSYVDYHK	1	11	0	1464.62	Q01519	Q01519	COX12	Cytochrome c oxidase subunit 6B	yes	yes	27	Q01519_27	92.1979	92.0745	91.7998	92.0241	0.203786	DISULFID 27 59	0	no	YLR038C	Q01519|COX12	3	69451808768	84.18	-1.1	5881493504	84.14	-2.8	38426009600	85.91	-1.3	3247468032	85.91	-2.8	33115584512	84.2	-1.3	2849647104	84.2	-2.3	21291380736	86.04	-2.3	1833537024	86.12	-2.9
	3852	GSFPLDHDGECTK	1	13	0	1404.6	Q3E731	Q3E731	COX19	Cytochrome c oxidase assembly protein COX19	yes	yes	30	Q3E731_30	76.8706	80.6408	68.7541	75.4218	6.07435	0	0	no	YLL018C-A	Q3E731|COX19	2	129120272	77.2	-1.9	38846048	77.28	-1.7	88404864	78.45	-1.6	26604622	78.61	-2.2	43705152	77.28	-1.9	12256566	77.28	-2.4	105841248	78.86	-2.4	23644630	78.74	-2.9
	6697	LTSIPCFR	1	8	0	935.49	Q04935	Q04935	COX20	Cytochrome c oxidase protein 20, mitochondrial	yes	yes	87	Q04935_87	87.2686	87.4299	84.5768	86.4251	1.60271	0	0	no	YDR231C	Q04935|COX20	2	2877466624	121.61	-2.4	430277088	121.49	-1.9	2279798272	123.05	-2.5	322106176	123.05	-2.4	2724198912	121.36	-2.3	384039104	121.36	-2.1	2435205632	122.93	-3.3	357748928	122.89	-2.9
	8365	SCSCPTGCNSDDK	3	13	0	1315.45	P0CX81;P0CX80	P0CX81	CUP1-2;CUP1-1	Copper metallothionein 1-2;Copper metallothionein 1-1	yes	no	32 ,34 ,38	P0CX81_32_34_38	76.3696	80.8476	73.7473	76.9881	3.59034	0	Copper	no	YHR053C	P0CX81|MTCU2	2	30127880	63.32	-1.2	11811437	63.27	-1.5	30107580	63.97	-1.2	6826720	63.8	-0.9	12704294	63.38	-1	3688391	63.38	-1.1	24831250	64.12	-2.8	5203606	64.08	-0.8
	7428	NNEQCQK	1	7	0	862.36	P0CX81;P0CX80	P0CX81	CUP1-2;CUP1-1	Copper metallothionein 1-2;Copper metallothionein 1-1	yes	no	28	P0CX81_28	68.1458	70.262	64.1963	67.5347	3.07871	0	Copper	no	YHR053C	P0CX81|MTCU2	2	1069093	39.36	0.7	509299	39.33	0.7	438343	39.06	0	195339	39.09	0.1	578856	39.44	0.1	255621	39.4	0.1	251030	39.19	-0.4	95623	39.17	0
	6537	LQSNGAIQGDSFVCK	1	15	0	1565.75	P38248	P38248	ECM33	Cell wall protein ECM33	yes	yes	350	P38248_350	98.1845	97.9709	97.8266	97.994	0.180064	0	0	no	YBR078W	P38248|ECM33	2	8216824832	107.84	-0.5	148879088	107.84	-1	4921432064	109.22	-0.8	94060752	109.14	-1	7486223360	107.55	-0.7	152466720	107.51	-1	4944005120	109.19	-1.5	104976176	109.19	-2.3
	3620	GHFQYCFLNENTGIETK	1	17	0	1999.91	P32803	P32803	EMP24	Endosomal protein P24B	yes	yes	99	P32803_99	97.677	97.8107	97.3107	97.5995	0.258832	0	0	no	YGL200C	P32803|EMP24	3	23741988864	133.86	-0.4	567261376	133.86	-0.8	15697084416	135.04	-0.8	370700800	135.08	-1.1	28136470528	133.72	-0.9	621410560	133.76	-1.7	20846628864	135.08	-1.6	474996096	135	-2.8
	3009	FHFCQPEK	1	8	0	1034.46	P32802	P32802	EMP70	Transmembrane 9 superfamily member 1;Protein p24a	yes	yes	83	P32802_83	70.8844	77.8411	68.7911	72.5055	4.73778	0	0	no	YLR083C	P32802|TMN1	2	1013097472	72.05	-1.9	420182112	72.05	-2.2	653637376	73.38	-1.7	264424128	73.34	-1.9	926769408	72.19	-2	257138368	72.19	-2.2	897702656	73.64	-2	262231760	73.64	-2.3
	846	CFYEHLSR	1	8	0	1053.47	P38819	P38819	ERP5	Protein ERP5	yes	yes	33	P38819_33	67.1077	64.9843	60.1378	64.0766	3.57254	0	0	no	YHR110W	P38819|ERP5	2	654874304	83.42	-1.8	249102144	83.39	-2.1	484283008	85.1	-1.3	309245792	85.1	1.4	631727808	83.49	-1.7	275091200	83.36	-1.7	592803008	85.29	-1.9	384727296	85.41	-0.6
	8353	SCNTLLDFQYVTGK	1	14	0	1587.76	P27882	P27882	ERV1	Mitochondrial FAD-linked sulfhydryl oxidase ERV1	yes	yes	33	P27882_33	76.2734	82.9995	76.7487	78.6739	3.75362	0	0	no	YGR029W	P27882|ERV1	2	1395552640	171.45	-1.9	463132000	171.41	-2.1	975084480	172.72	-1.8	274308096	172.72	-2.1	1605902592	171.43	-2.7	362352096	171.31	-2.6	1373855744	172.74	-2.3	247982208	172.7	-2.4
	4755	IIYDEDGKPCR	1	11	1	1307.62	P27882	P27882	ERV1	Mitochondrial FAD-linked sulfhydryl oxidase ERV1	yes	yes	30	P27882_30	74.1646	82.7382	76.0716	77.6582	4.50162	0	0	no	YGR029W	P27882|ERV1	2	264826192	67.43	-1.2	91919584	67.47	-1	229296448	68.25	-2.1	80209032	68.29	-1.9	159240368	67.44	-1.7	33866768	67.48	-1.4	255804400	68.5	-2.4	52724432	68.54	-2.6
	4896	INEHLNEGCR	1	10	0	1183.54	P39727	P39727	ERV46	ER-derived vesicles protein ERV46	yes	yes	206	P39727_206	93.5069	92.6245	92.0071	92.7128	0.753808	0	0	no	YAL042W	P39727|ERV46	2	235455152	56.1	-0.6	15920205	56.1	-0.6	460654304	56.67	-1.1	32417210	56.67	-1.4	58993568	56.28	-0.3	4366805	56.28	0.9	713721280	57.06	-1.6	57162832	57.02	-1.9
	5590	KYPNQCGTISN	1	11	1	1223.56	P23776	P23776	EXG1	Glucan 1,3-beta-glucosidase I/II	yes	yes	443	P23776_443	62.0937	59.9601	60.3055	60.7864	1.14524	0	0	no	YLR300W	P23776|EXG1	2	31954490	62.52	-1.3	15429906	62.56	-1.7	1258826112	63.12	-1.4	772551488	63.12	-2	6576472	62.65	-1.2	4450832	62.57	-3	1437980672	63.39	-1.6	960190720	63.39	-2.2
	4960	IPVEDCLIK	1	9	0	1028.56	P32472	P32472	FPR2	Peptidyl-prolyl cis-trans isomerase FPR2	yes	yes	36	P32472_36	82.5714	85.1704	76.266	81.336	4.57897	0	0	no	YDR519W	P32472|FKBP2	2	8272399872	124.95	-1.8	1705122560	124.95	-2.4	6191049728	126.33	-1.8	1347712000	126.33	-2.4	7009037824	124.86	-2.1	1180366080	124.86	-2.7	5330092544	126.27	-2.8	968079232	126.27	-3.3
	10726	YGAYSFCTPK	1	10	0	1135.5	P22146	P22146	GAS1	1,3-beta-glucanosyltransferase GAS1	yes	yes	421	P22146_421	97.8437	97.5421	97.6746	97.6868	0.151172	DISULFID 370 421	0	no	YMR307W	P22146|GAS1	2	19782172672	105.07	-1.8	415226400	105.07	-2.8	10564866048	106.63	-2.6	253558896	106.55	-3	16280994816	104.77	-2.3	412626016	104.77	-3	11142807552	106.61	-3.1	278400800	106.53	-3.4
	10456	VYTVDNSQDHSHCMK	1	15	0	1762.74	Q08193	Q08193	GAS5	1,3-beta-glucanosyltransferase GAS5	yes	yes	100	Q08193_100	98.4048	98.6374	97.9133	98.3185	0.3697	0	0	no	YOL030W	Q08193|GAS5	3	1255463168	56.32	-1.1	20445620	56.36	1.1	830154496	56.93	-1.2	13363709	56.93	1.9	1099219200	56.43	-0.3	13682695	56.43	0.8	1216948608	57.21	-1.8	18312312	57.21	2.7
	4410	ICFELLELLK	1	10	0	1219.69	P49955	P49955	HSH155	U2 snRNP component HSH155	yes	yes	728	P49955_728	58.2904	60.9592	63.7166	60.9888	2.71325	0	0	no	YMR288W	P49955|SF3B1	2	191845152	219.23	-1.4	129157200	219.27	-1.1	120380360	220.32	-1.7	94255432	220.32	-1.7	217568192	219.48	-1.5	145194688	219.36	-1.4	171899232	220.55	-2	104235936	220.55	-1.9
	6032	LHCDIDYDVFK	1	11	0	1366.62	P27810	P27810	KTR1	Alpha-1,2 mannosyltransferase KTR1	yes	yes	205	P27810_205	89.7278	87.1955	nq	88.4617	1.79058	0	0	no	YOR099W	P27810|KTR1	2	596696576	132.89	-1.3	66122880	132.93	-1.4	732381952	134.1	-1.9	86032608	134.1	-2.6	1263277824	132.83	-1.9	176329248	133	3.9	679502208	134.11	-2.6	108963608	133.95	2.3
	9853	VDTDITLFCDIQYDIFK	1	17	0	2047.98	P38130	P38130	KTR3	Probable mannosyltransferase KTR3	yes	yes	220	P38130_220	90.8366	89.4638	74.8883	85.0629	8.83813	0	0	no	YBR205W	P38130|KTR3	2	265862496	248.52	-0.8	25651160	248.52	0.1	181934944	249.7	-0.9	19521506	249.7	0.1	399353408	248.64	-1.2	37489000	248.6	-1	217117152	249.86	-2	35113288	249.86	-0.3
	3511	GEDASYETVHDATGINCKPLSK	1	22	1	2334.08	P42838	P42838	LEM3	Alkylphosphocholine resistance protein LEM3	yes	yes	216	P42838_216	81.4543	79.2063	nq	80.3303	1.58956	0	0	no	YNL323W	P42838|LEM3	3	519819520	101.42	-1.6	124532544	101.54	-2	387814656	102.59	-1.4	82120008	102.63	-2	509870752	101.21	-1.5	133694496	101.29	-1.4	424921632	102.65	-2.5	111712648	102.61	-2.5
	8212	RLDGVVQVAAVNCDLNK	1	17	1	1812.95	Q12404	Q12404	MPD1	Protein disulfide-isomerase MPD1	yes	yes	87	Q12404_87	76.7767	90.0883	88.8512	85.2387	7.35436	0	0	no	YOR288C	Q12404|MPD1	3	nq	nq	nq	nq	nq	nq	484262304	130.16	-1.5	146478592	130.12	-1.7	nq	nq	nq	nq	nq	nq	1666990848	130.25	-1.5	183406384	130.25	-1.6
	220	AHSCNNSSYVDSNK	1	14	0	1524.63	Q12207	Q12207	NCE102	Non-classical export protein 2	yes	yes	98	Q12207_98	69.5647	67.7091	64.2571	67.177	2.69354	0	0	no	YPR149W	Q12207|NCE2	3	3165275	46.92	-0.3	1454244	47	-0.1	455035840	46.95	1	199013664	46.9	-0.2	1531559	47.13	-0.4	652956	47.05	-0.6	284930304	47.29	0.4	135962416	47.29	-0.6
	637	AYTEKDDLITCLTGEVIFPPR	1	21	1	2380.2	Q12408	Q12408	NPC2	Phosphatidylglycerol/phosphatidylinositol transfer protein	yes	yes	163	Q12408_163	90.3328	93.5585	89.9461	91.2791	1.98346	0	0	no	YDL046W	Q12408|NPC2	3	4884611072	209.72	-1.2	556003456	209.72	1.2	3351931392	210.55	-1	325455744	210.51	0.3	5640796160	209.97	-1.2	372845664	209.37	0.6	3873292800	210.95	-1.5	282198464	211.15	-2.2
	5806	LDAPSSPHACPGK	1	13	0	1278.6	P32319	P32319	PEP1	Vacuolar protein sorting/targeting protein VPS10	yes	yes	1378	P32319_1378	91.8094	93.1167	87.2594	90.7285	3.07464	0	0	no	YBL017C	P32319|VPS10	2	237472992	60.65	-1.7	21886488	60.7	-3.2	207359248	61.31	-2.1	17798268	61.36	-2.8	179831232	60.7	-1.7	10127294	60.79	-2.2	278606784	61.63	-2.2	23760864	61.59	-2.7
	10019	VILDTGSSNLWVPSNECGSLACFLHSK	2	27	0	2876.38	P07267	P07267	PEP4	Saccharopepsin	yes	yes	122 ,127	P07267_122_127	86.9294	92.0053	nq	89.4673	3.58923	DISULFID 122 127	0	no	YPL154C	P07267|CARP	3	16511787008	201.96	-1.8	2492624128	201.88	-1.8	13280743424	202.92	-1.1	1986959872	202.92	-1.8	16413714432	202.14	-1.4	1408358912	202.14	-2.1	13011699712	203.16	-2	1148531456	203.16	-1.9
	3967	GWTGQYTLDCNTR	1	13	0	1513.66	P07267	P07267	PEP4	Saccharopepsin	yes	yes	328	P07267_328	86.1587	91.4907	81.797	86.4821	4.85492	DISULFID 328 361	0	no	YPL154C	P07267|CARP	2	3019762944	121.78	-1.4	531465408	121.82	-1.4	1851965696	123.1	-1.6	251170704	123.1	-1.8	1925667968	121.79	-1.7	196179456	121.91	-1.9	1570465792	123.17	-2.5	128987080	123.13	-2.2
	2752	EVSCYGYSGFDGDANDDWVVEIDKK	1	25	1	2810.2	P33775	P33775	PMT1	Dolichyl-phosphate-mannose--protein mannosyltransferase 1	yes	yes	429	P33775_429	85.4057	85.3802	nq	85.393	0.0180416	0	0	no	YDL095W	P33775|PMT1	3	1174835200	179.91	-1.4	202658032	179.91	-0.7	754453696	181.01	-2.1	127022224	180.97	-0.3	1134213760	180.02	-2.3	217309344	180.06	-1.4	1030136320	181.32	-2.6	153295888	181.36	-2.1
	2208	EAVGAEVDHYESCNFDINR	1	19	0	2166.93	P00729	P00729	PRC1	Carboxypeptidase Y	yes	yes	409	P00729_409	82.1385	85.5222	81.5896	83.0834	2.12982	DISULFID 167 409	0	no	YMR297W	P00729|CBPY	3	39331934208	134.85	0.1	8500527104	134.85	-1	25827497984	135.86	-0.5	5668818944	135.78	-1.7	42324574208	134.82	-0.3	7183422464	134.82	-1.3	31633879040	135.98	-1.2	5336767488	135.98	-2.2
	5270	KDCEGGNLCYPTLQDIDDYLNQDYVK	2	26	1	3021.34	P00729	P00729	PRC1	Carboxypeptidase Y	yes	yes	373 ,379	P00729_373_379	97.9174	98.661	98.1118	98.2301	0.385651	DISULFID 373 379	0	no	YMR297W	P00729|CBPY	3	9369559040	214.01	-1.9	193671984	214.01	-1.2	8260851200	214.92	-1.4	181306720	214.88	-1.2	18355415040	214.18	-1.7	250183568	214.22	-1.7	14533619712	215.1	-2.1	196175968	215.22	-1.2
	393	ALVHHYEECAER	1	12	0	1455.66	P00127	P00127	QCR6	Cytochrome b-c1 complex subunit 6	yes	yes	101	P00127_101	90.7383	90.6886	87.9735	89.8001	1.58208	DISULFID 101 123	0	no	YFR033C	P00127|QCR6	2	9635643392	57.84	-1.4	992544000	57.7	-2.1	6393672704	58.48	-1.5	643581184	58.44	-2	7112587264	57.87	-1.7	746683584	57.82	-2.5	5868022784	58.88	-2	586097472	58.84	-2.6
	2275	EDCVEEFFHLQHYLDTATAPR	1	21	0	2520.14	P00127	P00127	QCR6	Cytochrome b-c1 complex subunit 6	yes	yes	123	P00127_123	89.0457	88.6923	87.5168	88.4183	0.800447	DISULFID 101 123	0	no	YFR033C	P00127|QCR6	3	3439136512	202.9	-0.9	394911808	202.82	3.5	2371538688	203.98	-1.2	319908128	203.77	2.3	2116129152	202.91	-0.2	273058720	203.36	4.1	1597582080	204.22	-0.2	200416608	204.42	6.2
	3669	GITYTPYESSGACK	1	14	0	1475.66	P53334	P53334	SCW4	Probable family 17 glucosidase SCW4	yes	yes	147	P53334_147	97.5031	97.4315	97.4348	97.4565	0.0404063	0	0	no	YGR279C	P53334|SCW4	2	4604233728	96.75	-1.9	108238600	96.83	-1.9	2090316032	98.18	-2	63199552	98.22	-1.8	3918589184	96.58	-2	105873168	96.62	-2.4	2502642688	98.18	-2.4	63405012	98.1	-2.9
	9001	SVGGLLCK	1	8	0	775.426	P40472	P40472	SIM1	Protein SIM1	yes	yes	295	P40472_295	96.0224	95.9977	96.3181	96.1127	0.178272	0	0	no	YIL123W	P40472|SIM1	2	8011921408	86.71	-1.1	327264224	86.71	-1.4	6521992192	88.44	-0.9	274781632	88.44	-1.3	4747101184	86.72	-0.8	199101872	86.68	-1.1	7620521984	88.64	-1.2	316523840	88.6	-1.6
	3207	FQDGTIPCDK	1	10	0	1122.5	P40472	P40472	SIM1	Protein SIM1	yes	yes	226	P40472_226	93.5568	93.9318	94.7785	94.089	0.62586	0	0	no	YIL123W	P40472|SIM1	2	1054681856	84.48	-2.4	70653768	84.4	-1.8	731323264	85.78	-2.3	52347640	85.78	-1.8	613454848	84.43	-2.1	36058500	84.39	-0.2	522803104	85.82	-2.3	37346768	85.85	-2
	3560	GFHIHEFGDATNGCVSAGPHFNPFK	1	25	0	2685.22	P00445	P00445	SOD1	Superoxide dismutase [Cu-Zn]	yes	yes	58	P00445_58	72.2104	77.8879	67.1268	72.4084	5.38325	DISULFID 58 147; DISULFID 58 58 Interchain (with C-229 in CCS1); in linked form.	0	no	YJR104C	P00445|SODC	4	25274720256	138.95	-1.6	9867564032	138.95	-2	20118853632	140.18	-2	7601776640	140.18	-2.3	27706322944	138.8	-1.9	7529750528	138.8	-2.5	22345756672	140.17	-2.3	6679894016	140.17	-2.6
	9288	TGNAGPRPACGVIGLTN	1	17	1	1596.8	P00445	P00445	SOD1	Superoxide dismutase [Cu-Zn]	yes	yes	147	P00445_147	72.9043	78.3035	66.4676	72.5585	5.92556	DISULFID 58 147	0	no	YJR104C	P00445|SODC	2	4311332864	111.87	-1.3	1616978688	111.87	-1.3	2648720128	113.37	-1.3	969807424	113.45	-1.2	4132326400	111.68	-1.8	1136373760	111.72	-1.6	2664046848	113.31	-2.1	746776064	113.35	-1.9
	1009	CINTSYSEGELNK	1	13	0	1456.65	P87108	P87108	TIM10	Mitochondrial import inner membrane translocase subunit TIM10	yes	yes	44	P87108_44	98.9449	98.8707	98.6633	98.8263	0.145944	DISULFID 44 61	0	no	YHR005C-A	P87108|TIM10	2	7695653888	93.37	-1.9	81575632	93.33	-1.9	4744477696	94.78	-1.4	51082208	94.74	-2	4685407232	93.23	-1.8	53033200	93.31	-1.8	971931648	94.85	-2	11584249	94.85	-1.8
	4443	ICPLSDNFIEFIK	1	13	0	1537.79	Q04767	Q04767	TVP18	Golgi apparatus membrane protein TVP18	yes	yes	78	Q04767_78	82.7994	82.3872	70.524	78.5702	6.97131	0	0	no	YMR071C	Q04767|TVP18	2	595749888	206.62	-1.6	123759696	206.49	-1.4	nq	nq	nq	nq	nq	nq	864406272	206.74	-1.5	166129728	206.83	-0.9	671479936	207.9	-1.6	162212272	207.86	-1.5
	8799	SNTDTNSLCVEGQGSAQAVNK	1	21	0	2121.96	P36135	P36135	UTH1	Protein UTH1	yes	yes	201	P36135_201	95.6228	97.1359	96.1925	96.3171	0.764176	0	0	no	YKR042W	P36135|UTH1	2	3306048512	95.18	-0.8	149689312	95.18	-0.5	1823953408	96.34	-1.3	85139232	96.34	-1.6	3109583360	95.07	-0.8	94418240	95.11	-0.8	1792881152	96.37	-1.8	50135196	96.37	-2.4
	9002	SVGGLYCK	1	8	0	825.405	P36135;P46955	P36135	UTH1;NCA3	Protein UTH1;Protein NCA3, mitochondrial	yes	no	185	P36135_185	94.5095	96.1997	95.5755	95.4282	0.854685	0	0	no	YKR042W	P36135|UTH1	2	79030528	71.77	-1.1	6510013	71.77	-2.3	8162084864	72.86	-1.7	472258112	72.78	-2.9	24665190	71.92	-0.6	5460253	71.87	-1.1	8221367296	73.14	-2.1	320294400	73.21	-3.1
	10762	YHDVCSGMYSK	1	11	0	1288.52	P38745	P38745	YHL017W	Uncharacterized membrane protein YHL071W	yes	yes	33	P38745_33	69.1662	68.3826	64.8827	67.4771	2.28081	0	0	no	YHL017W	P38745|YHB7	2	44176440	66.93	-1.7	21963310	66.97	-1.2	33777320	67.75	-1.5	12787853	67.71	-2	41676360	67.02	-1.9	21874958	67.02	-1.6	52594128	68.01	-2	21712072	68.01	-2.1
	3613	GGYHPVLSSEECEK	1	14	0	1533.68	P38109	P38109		Putative serine carboxypeptidase YBR139W	yes	yes	281	P38109_281	96.8989	96.595	96.2609	96.585	0.319143	0	0	no	YBR139W	P38109|YBY9	3	1675569920	70.1	-2.1	61916808	70.14	-0.5	828898560	71.36	-2.4	18233712	71.12	1.4	1003976896	70.26	-1.9	30642910	70.26	-2.9	826922624	71.7	-2.9	33895928	71.42	1.2
	Cys-containing sequences in the range of 30% - 60% oxidation
	10806	YIVECIK	1	7	0	866.457	P38065	P38065	APL3	AP-2 complex subunit alpha	yes	yes	1018	P38065_1018	48.3348	52.4548	46.1825	48.9907	3.18715	0	0	no	YBL037W	P38065|AP2A	2	232290656	101.03	-1	236441152	101.03	-0.7	153716080	102.38	-1.7	176162096	102.42	-1.8	234619872	100.85	-0.6	200592032	100.89	-0.1	266301104	102.54	-2.4	253444656	102.5	-1.3
	2467	EKFNECLEK	1	9	1	1138.53	P53104	P53104	ATG1	Serine/threonine-protein kinase ATG1	yes	yes	749	P53104_749	27.2986	32.1701	33.9187	31.1292	3.4306	0	0	no	YGL180W	P53104|ATG1	2	11589110	66.56	-1	25949910	66.56	-1.3	5982868	67.38	-1.3	20847570	67.38	-1.6	7559572	66.7	-1.3	19478140	66.7	-1.1	14403410	67.6	-2.1	26830190	67.68	-2.7
	7538	NSVLSVSIHPCK	1	12	0	1282.67	P40344	P40344	ATG3	Autophagy-related protein 3	yes	yes	234	P40344_234	28.8207	32.7048	29.5273	30.3509	2.06892	0	0	no	YNR007C	P40344|ATG3	2	297320096	96.56	-1.8	726048640	96.56	-1.9	176753888	98.26	-2	444785984	98.26	-2.1	325818880	96.43	-2.2	673546880	96.39	-2.1	240806688	98.29	-2.8	492370880	98.33	-2.5
	9317	TICIPLINYHLR	1	12	0	1454.81	P14066	P14066	CBS1	Cytochrome b translational activator protein CBS1, mitochondrial	yes	yes	218	P14066_218	36.8237	40.58	42.8056	40.0698	3.02342	0	0	no	YDL069C	P14066|CBS1	3	120922680	164.87	0	202885312	164.78	-0.8	89590600	166.12	-1.2	158279968	165.95	-1.5	187622416	164.61	-0.5	270313696	164.77	-1.5	164513136	166.02	-1.7	245307296	165.9	-1.5
	4862	ILTSCVAAIQSIR	1	13	0	1373.77	P53314	P53314	CPD1	2,3-cyclic-nucleotide 3-phosphodiesterase	yes	yes	61	P53314_61	36.1349	39.7211	41.5265	39.1275	2.74435	0	0	no	YGR247W	P53314|CPD1	2	213335776	143.66	-1.9	374002400	143.7	-2	152606624	144.9	-2.3	272766112	144.94	-2.5	240127264	143.71	-1.9	371766944	143.63	-2.2	182259392	145	-2.9	269227680	144.92	-2.9
	9342	TILGAPFCPR	1	10	0	1073.57	P27614	P27614	CPS1	Carboxypeptidase S	yes	yes	368	P27614_368	34.5971	33.4893	33.7273	33.9379	0.583136	0	0	no	YJL172W	P27614|CBPS	2	4302243840	133.05	-1.4	8033137664	133.05	-1.2	3004214784	134.42	-1.8	5779120128	134.38	-1.5	4497827328	132.87	-1.8	8914039808	132.91	-1.4	3612301568	134.41	-2.5	7192897024	134.41	-2.3
	2025	DSCHCGSTCLPSCSGGEK	4	18	0	1769.65	P41902	P41902	CRS5	Metallothionein-like protein CRS5	yes	yes	17 ,19 ,23 ,27	P41902_17_19_23_27	51.392	55.9124	48.7202	52.0082	3.63547	0	0	no	YOR031W	P41902|CRS5	3	58023440	87.73	-1.2	54884168	87.77	-1.4	36697008	88.96	-1.3	34704928	89	-1.7	67292704	87.73	-1.6	53881900	87.61	-1.2	35242680	89.03	-1.8	26968630	88.99	-2.2
	3843	GRPSTTCGHCK	2	11	1	1145.51	P15315	P15315	CUP2	Transcriptional activator protein CUP2	yes	yes	43 ,46	P15315_43_46	34.8465	31.1069	30.7142	32.2226	2.2809	0	0	no	YGL166W	P15315|CUP2	2	nq	nq	nq	nq	nq	nq	1596969	42.02	0.3	2985893	42.02	0	nq	nq	nq	nq	nq	nq	1647852	42.31	0	3649525	42.31	-0.1
	1147	CLQCHTVEK	2	9	0	1059.48	P00044	P00044	CYC1	Cytochrome c iso-1	yes	yes	20 ,23	P00044_20_23	39.1234	39.8056	35.9655	38.2981	2.04876	0	Zinc	no	YJR048W	P00044|CYC1	2	27927850	55.1	-0.3	44636768	55.1	-0.4	38774728	55.89	-1.1	59153280	55.89	-1.2	17179926	55.29	0.1	29105260	55.29	0.1	48394952	56.25	-1.5	70057880	56.25	-1.5
	5490	KPVDIEDTINYCDVNDFNGK	1	20	1	2298.05	Q03103	Q03103	ERO1	Endoplasmic oxidoreductin-1	yes	yes	166	Q03103_166	45.7971	45.501	43.4014	44.8998	1.30607	DISULFID 143 166	0	no	YML130C	Q03103|ERO1	3	528017920	153.1	-1.4	619635904	153.1	-1.6	459797184	154.18	-2.4	549486656	154.06	-2.4	648740224	153.11	-2.1	757361024	153.06	-2.2	621202560	154.27	-2.2	763720640	154.27	-2.3
	9504	TPVGACATSVESVDIGVETILSGK	1	24	0	2332.18	P19097	P19097	FAS2	Fatty acid synthase subunit alpha;Acyl carrier;3-oxoacyl-[acyl-carrier-protein] reductase;3-oxoacyl-[acyl-carrier-protein] synthase	yes	yes	1305	P19097_1305	40.3977	44.0789	38.6654	41.0474	2.76457	0	0	no	YPL231W	P19097|FAS2	2	345021440	219.75	-1.1	508891104	219.75	-1	230456384	220.97	-1.4	340161696	220.89	-1.7	436211392	219.93	-1.4	518724416	220.05	-1.5	230214592	221.12	-1.8	326743232	221.16	-1.4
	4782	ILCLGIR	1	7	0	786.479	P39012	P39012	GAA1	GPI transamidase component GAA1	yes	yes	275	P39012_275	51.9699	56.1991	57.0438	55.071	2.7186	0	0	no	YLR088W	P39012|GAA1	2	806855296	121.58	-0.5	726346240	121.54	-0.7	612059136	123.04	-0.8	585001216	123.04	-1	961432832	121.26	-0.8	702590784	121.22	-0.7	815072768	122.97	-1.4	681993728	122.97	-1.5
	2419	EIGWCLGASLPLLK	1	14	0	1498.82	P32621	P32621	GDA1	Guanosine-diphosphatase	yes	yes	498	P32621_498	58.7159	57.5435	nq	58.1297	0.82897	0	0	no	YEL042W	P32621|GDA1	2	336786496	212.64	-0.4	237137904	212.64	-1.2	366495488	213.51	-0.7	257351696	213.67	-1.2	147072800	212.84	0	114673536	212.84	-0.6	157626944	213.88	0	110138480	213.92	-0.8
	9651	TYCPYCHAALNTLFEK	2	16	0	1872.85	P25373	P25373	GRX1	Glutaredoxin-1	yes	yes	27 ,30	P25373_27_30	49.2189	58.7081	45.3757	51.1009	6.86254	DISULFID 27 30 Redox-active; alternate	0	no	YCL035C	P25373|GLRX1	3	19316142080	141.2	-0.7	19965206528	141.2	-1.8	17492676608	142.51	-0.4	18011848704	142.46	-1.3	21468684288	141.14	-0.9	14867015680	141.14	-1.5	19053969408	142.47	-1.1	13634305024	142.51	-1.8
	9652	TYCPYCK	2	7	0	876.351	P17695	P17695	GRX2	Glutaredoxin-2, mitochondrial	yes	yes	61 ,64	P17695_61_64	47.457	59.8033	43.5901	50.2835	8.46812	DISULFID 61 64 Redox-active; alternate	0	no	YDR513W	P17695|GLRX2	2	390238080	73.3	-1.9	440138304	73.25	-2	408604800	74.44	-2	444317504	74.4	-1.9	324614400	73.41	-2.2	225097440	73.33	-2.3	771866240	74.54	-2.5	511899200	74.5	-2.6
	111	ADVWTLFQCLK	1	11	0	1322.67	P21339	P21339	MSB1	Morphogenesis-related protein MSB1	yes	yes	144	P21339_144	28.2118	37.3327	nq	32.7723	6.44947	0	0	no	YOR188W	P21339|MSB1	2	43442688	214.54	-1.4	118807896	214.54	-1.2	34825360	215.86	-1	80354296	215.61	-1.7	76847544	214.75	-1.1	131643712	214.67	-1.4	58895072	215.9	-1.8	96215872	215.9	-1.8
	1799	DIALSSGSACTSASLEPSYVLHALGK	1	26	0	2576.28	P25374	P25374	NFS1	Cysteine desulfurase, mitochondrial	yes	yes	421	P25374_421	47.6596	40.3898	35.3366	41.1286	6.19461	0	Iron-sulfur	no	YCL017C	P25374|NFS1	3	3733486080	197.58	-0.6	4161232896	197.58	-1.1	2583881728	198.55	-1.3	2776593920	198.51	-1.6	3454548992	197.73	-1.5	5013021696	197.77	-1.6	2910245376	198.8	-1.4	4380619776	198.84	-1.5
	4197	HNPQECLDNPELNK	1	14	0	1649.75	Q02772	Q02772	PET191	Mitochondrial protein PET191	yes	yes	32	Q02772_32	61.0076	63.7292	54.2494	59.6621	4.88102	DISULFID 32 46	0	no	YJR034W	Q02772|PT191	2	269936704	79.04	-1.3	174834704	79	-0.3	175785792	80.17	-1.3	110044400	80.17	-0.8	245483200	79.03	-1.2	141921696	79.03	-0.4	195755392	80.36	-1.4	109205000	80.4	-0.9
	3882	GSYHCSHCSEK	2	11	0	1236.47	P32338	P32338	RME1	Zinc finger protein RME1	yes	yes	180 ,183	P32338_180_183	32.5835	32.3099	29.8357	31.5764	1.51365	0	0	yes	YGR044C	P32338|RME1	2	nq	nq	nq	nq	nq	nq	361770	42.8	-1.4	748517	42.8	-1.2	nq	nq	nq	nq	nq	nq	339253	43.1	-0.5	710743	43.1	-0.9
	6718	LVCTILIHFYPQGTR	1	15	0	1759.94	Q07979	Q07979	RSC58	Chromatin structure-remodeling complex protein RSC58	yes	yes	103	Q07979_103	33.4833	36.724	41.6182	37.2751	4.09535	0	0	no	YLR033W	Q07979|RSC58	3	285728384	159.66	-0.6	606493312	159.7	-0.9	230605408	161	-1.4	419237792	161	-1.5	355781504	159.7	-1.6	608620160	159.66	-1.4	293432064	161.15	-1.6	509984128	161.11	-1.8
	1613	DAVSAITSSCGADTFLFTAFNDYWK	1	25	0	2729.23	P53334	P53334	SCW4	Probable family 17 glucosidase SCW4	yes	yes	354	P53334_354	32.0237	29.0742	nq	30.549	2.08565	0	0	no	YGR279C	P53334|SCW4	2	16352452	260.27	-0.9	32944408	260.27	-1.2	10896720	260.64	-0.4	24896958	260.64	-0.4	12268964	260.2	-0.8	31437416	260.3	-0.2	10342484	260.64	-1	23722702	260.64	-1.6
	9521	TQTLCHYTNPR	1	11	0	1332.62	P53075	P53075	SHE10	Sensitivity to high expression protein 10	yes	yes	38	P53075_38	47.1676	52.0601	34.2708	44.4995	9.18988	0	0	no	YGL228W	P53075|SHE10	2	166582528	62.29	-1.6	183435936	62.34	-1.8	127298232	63	-1.9	145739488	63	-2.2	165622016	62.51	-1.5	155509616	62.46	-1.8	208446768	63.35	-0.8	188954656	63.39	-2.4
	7051	NAQISCGDGKDDIESGMTEDALYQIFNEAR	1	30	1	3289.45	Q03707	Q03707	SRC1	Inner nuclear membrane protein SRC1	yes	yes	586	Q03707_586	51.0148	52.8493	44.2952	49.3864	4.50352	0	0	no	YML034W	Q03707|SRC1	3	116391336	217.8	-1.9	115293432	217.84	-1.8	96215872	219.01	-2.9	88855360	219.01	-2	132146992	217.98	-2.4	127009072	217.9	-1.6	137077856	219.11	-2.6	113185856	219.11	-2.2
	7009	MVECLEILK	1	9	0	1076.56	Q08960	Q08960	TYW1	tRNA wybutosine-synthesizing protein 1	yes	yes	622	Q08960_622	39.0452	36.7675	45.5553	40.456	4.56061	0	0	no	YPL207W	Q08960|TYW1	2	264152784	144.38	-1	451240512	144.26	-1	259428608	145.51	-1.1	366139200	145.51	-0.9	331234496	144.19	-1.5	569655488	144.27	-1.2	nq	nq	nq	nq	nq	nq
	8618	SIPLCTLR	1	8	0	901.506	P22515	P22515	UBA1	Ubiquitin-activating enzyme E1 1	yes	yes	600	P22515_600	45.3994	49.2441	43.8229	46.1555	2.78853	0	0	no	YKL210W	P22515|UBA1	2	13933658112	108.06	-0.4	16639594496	108.06	-1.3	8224866304	109.64	-0.3	10009847808	109.68	-1.9	16048855040	107.83	-0.9	16286670848	107.79	-1.7	10930585600	109.62	-1.4	11521064960	109.62	-2.7
	10445	VYHPNISSVTGAICLDILK	1	19	0	2042.09	P21734	P21734	UBC1	Ubiquitin-conjugating enzyme E2 1	yes	yes	88	P21734_88	36.3963	41.4923	35.9903	37.9596	3.06607	0	0	no	YDR177W	P21734|UBC1	3	3174486016	185.74	-0.9	5522287616	185.7	-0.9	2138876672	186.82	-1	3762973696	186.82	-1	3424704512	185.91	-0.9	4768735232	185.87	-1	2583859712	187.09	-1.4	3703870976	187.09	-1.3
	4430	ICLDVLK	1	7	0	802.462	P52490	P52490	UBC13	Ubiquitin-conjugating enzyme E2 13	yes	yes	87	P52490_87	42.6966	52.773	42.5931	46.0209	5.84771	0	0	no	YDR092W	P52490|UBC13	2	8552764416	133.01	-0.5	11397107712	133.06	-0.9	5957219328	134.47	-1	8076866560	134.43	-1.3	10732631040	132.96	-0.8	9609363456	132.88	-1	8145933312	134.39	-1.7	7285233664	134.44	-2
	5194	IYHPNINANGNICLDILK	1	18	0	2024.05	P15731	P15731	UBC4	Ubiquitin-conjugating enzyme E2 4	yes	yes	86	P15731_86	29.8686	33.4653	27.1201	30.1513	3.18204	0	0	no	YBR082C	P15731|UBC4	3	5718453248	159.26	0.4	13092325376	159.22	-0.1	4411077632	160.47	-0.4	10691801088	160.47	-0.9	6129985536	159.26	-0.8	11824500736	159.26	-1.3	5136354304	160.53	-1.1	10574905344	160.57	-1.4
	5195	IYHPNINSSGNICLDILK	1	18	0	2013.04	P15732	P15732	UBC5	Ubiquitin-conjugating enzyme E2-16 kDa	yes	yes	86	P15732_86	35.132	38.2176	40.518	37.9559	2.70255	0	0	no	YDR059C	P15732|UBC5	3	2488843008	156.43	-2.2	4473960448	156.47	-1.3	1525926912	157.67	-3	2938951168	157.67	-2.2	2556544000	156.48	-2.4	4385750016	156.48	-2.4	1943519744	157.73	-3.4	2889046016	157.77	-2.7
	1911	DLLSFIEQCLNEGK	1	14	0	1607.79	P39702	P39702	VPS8	Vacuolar protein sorting-associated protein 8	yes	yes	1043	P39702_1043	29.2822	33.8388	33.3022	32.141	2.49036	0	0	no	YAL002W	P39702|VPS8	2	14674446	259.07	-0.5	38949800	259.07	-1.8	7415348	259.67	-0.9	14398134	259.67	-1.1	22349690	259.15	-1.5	44938992	259.1	-1.6	9710074	259.64	-1.3	17743864	259.72	-1.9
	2768	EYDIPNVVQCK	1	11	0	1306.62	P38887	P38887	YHR202W	Uncharacterized protein YHR202W	yes	yes	531	P38887_531	44.9819	45.6847	46.9537	45.8734	0.99933	0	0	no	YHR202W	P38887|YH02	2	164220992	138.25	-2.2	198890208	138.3	-1.5	119883600	139.35	-2.2	148602400	139.39	-1.6	131732704	138.09	-2.5	156779296	138.18	-2.6	113965104	139.48	-2.1	135334896	139.52	-2.4
	1463	CVDPSLIDSFLR	1	12	0	1363.68	P38162	P38162		Uncharacterized protein YBL107C	yes	yes	38	P38162_38	57.709	69.5164	51.8252	59.6835	9.00935	0	0	no	YBL107C	P38162|YBK7	2	303504896	206.78	-0.9	213184896	206.82	-1.7	207922112	207.97	-0.9	161605648	207.93	-1.4	671285888	206.99	-1	305849696	206.95	-1.8	408575616	208.14	-3.8	167680352	208.06	-1.9
	Cys-containing sequences in the range of 15% - 30% oxidation
	4081	HFTFACHLK	1	9	0	1102.54	P14164	P14164	ABF1	ARS-binding factor 1	yes	yes	66	P14164_66	20.2651	17.8174	15.6867	17.923	2.29101	0	0	no	YKL112W	P14164|ABF1	2	70364968	73.63	-1.6	264898368	73.63	-2	19948736	75.24	-2	90450288	75.12	-2.4	48988352	73.79	-2.1	196676832	73.79	-1.9	23288740	75.55	-2.4	136700560	75.51	-2.8
	724	CDIILR	1	6	0	731.4	Q00955	Q00955	ACC1	Acetyl-CoA carboxylase;Biotin carboxylase	yes	yes	651	Q00955_651	25.1406	28.0151	28.9166	27.3574	1.97204	0	0	no	YNR016C	Q00955|ACAC	2	5101192192	98.06	-0.9	15309817856	98.1	-1.2	3666110464	99.65	-1.2	10795933696	99.65	-1.7	4668362240	97.93	-0.7	11945467904	97.93	-1	6881576960	99.74	-1.2	17732171776	99.7	-1.9
	9969	VGVGAQVFSCLECDR	2	15	0	1581.73	Q04894	Q04894	ADH6	NADP-dependent alcohol dehydrogenase 6	yes	yes	100 ,103	Q04894_100_103	16.5439	14.1788	15.1043	15.2757	1.19182	0	Zinc	no	YMR318C	Q04894|ADH6	2	1126563200	161.45	-1.3	5734408704	161.45	-1.5	826321664	162.74	-1.4	4116986624	162.74	-1.9	843409536	161.45	-1.5	5465017344	161.41	-2	759766464	162.77	-1.5	4238672384	162.81	-2
	8498	SFVCEVCTR	2	9	0	1042.46	P07248	P07248	ADR1	Regulatory protein ADR1	yes	yes	106 ,109	P07248_106_109	23.3561	20.5035	25.3955	23.085	2.45721	0	0	yes	YDR216W	P07248|ADR1	2	37037432	100.58	-1.7	133843984	100.5	-1.7	20786288	102.04	-1.6	55906180	102.08	-2	29086280	100.38	-0.6	118841872	100.38	-1.6	12323726	102.05	-2.1	41713424	102.05	-2.7
	7069	NCFDLIK	1	7	0	851.421	P43567	P43567	AGX1	Alanine--glyoxylate aminotransferase 1	yes	yes	373	P43567_373	15.9686	18.6903	16.772	17.1436	1.39839	0	0	no	YFL030W	P43567|AGX1	2	6740088320	124.99	-0.2	35232927744	124.99	-1.2	5142672896	126.5	-0.6	27297497088	126.46	-1.4	7488230400	124.83	-0.2	32796311552	124.83	-1.2	5981693952	126.52	-1.2	25802811392	126.44	-1.9
	8385	SDDAANEHSCSGDCK	2	15	0	1537.54	P38281	P38281	APD1	Actin patches distal protein 1	yes	yes	44 ,48	P38281_44_48	17.7829	15.5314	13.968	15.7608	1.91774	0	0	no	YBR151W	P38281|APD1	3	nq	nq	nq	nq	nq	nq	8226308	46.15	-0.2	38033420	46.15	-0.1	nq	nq	nq	nq	nq	nq	5990258	46.45	-0.7	32578512	46.45	-0.6
	3332	FVCVDCR	2	7	0	840.362	P22768	P22768	ARG1	Argininosuccinate synthase	yes	yes	60 ,63	P22768_60_63	20.1236	16.9807	18.8069	18.6371	1.57834	0	0	no	YOL058W	P22768|ASSY	2	2181507328	89.49	-1.6	8618874880	89.45	-2.3	1234743808	90.92	-1.7	4941175296	90.84	-2.3	1711962880	89.38	-1.5	8435481088	89.33	-2.2	1397891328	90.99	-1.7	6768714752	90.99	-2.4
	4589	IFNCEPFGK	1	9	0	1053.5	P43601	P43601	ATG18	Autophagy-related protein 18	yes	yes	33	P43601_33	21.0316	13.7734	12.9502	15.9184	4.44724	0	0	no	YFR021W	P43601|ATG18	2	158495056	118.2	5.2	561864960	118.08	-1.2	101105392	119.35	4.1	412870208	119.48	-2	116987200	117.87	3.1	737676160	117.83	-1.8	78586048	119.34	4.6	486683296	119.38	-2.5
	5362	KHECPYCHR	2	9	1	1171.5	P41696	P41696	AZF1	Asparagine-rich zinc finger protein AZF1	yes	yes	595 ,598	P41696_595_598	20.162	17.4474	21.0748	19.5614	1.88683	0	0	yes	YOR113W	P41696|AZF1	3	1497361	45.22	0.1	5491167	45.15	-0.6	9803122	45.17	-0.1	39256760	45.12	-0.5	194414	45.24	1.6	1194050	45.15	-0.2	11965092	45.49	-0.2	56338960	45.49	-1.1
	6055	LHTGEKPYSCDICDK	2	15	1	1707.76	P41696	P41696	AZF1	Asparagine-rich zinc finger protein AZF1	yes	yes	651 ,654	P41696_651_654	17.3845	14.0791	16.6275	16.0304	1.7317	0	0	yes	YOR113W	P41696|AZF1	3	11411407	71.87	-1.8	49734000	71.75	-2.2	5167324	72.88	-2.4	29052120	72.96	-1.9	13379557	71.86	-1.5	56962112	71.9	-1.7	4416340	73.31	-1.5	51641000	73.23	-2.6
	8549	SHIGYKPFVCDYCGK	2	15	1	1715.78	P41696	P41696	AZF1	Asparagine-rich zinc finger protein AZF1	yes	yes	623 ,626	P41696_623_626	24.6633	21.7018	16.1736	20.8462	4.30903	0	0	yes	YOR113W	P41696|AZF1	3	20190666	95.76	-2.2	52365608	95.88	-3.1	9122830	97.38	-2	37175632	97.35	-2.3	25135980	95.52	-2.3	65265464	95.52	-2.1	12589946	97.27	-3.6	70846208	97.35	-3.4
	10573	WYCSHCR	2	7	0	953.364	P47096	P47096	BNA1	3-hydroxyanthranilate 3,4-dioxygenase	yes	yes	126 ,129	P47096_126_129	19.5387	17.9591	20.474	19.3239	1.27113	0	Divalent metal cation	no	YJR025C	P47096|3HAO	2	64442752	59.5	-1.3	274055264	59.45	-1.2	48581752	60.23	-1.7	191386432	60.23	-1.6	35773888	59.53	-1.1	164330144	59.53	-1	71561728	60.63	-1.9	326001984	60.63	-2
	8185	RGDLVCVVGR	1	10	1	1072.58	P14772	P14772	BPT1	Bile pigment transporter 1	yes	yes	669	P14772_669	19.3969	24.9252	nq	22.1611	3.90906	0	0	no	YLL015W	P14772|BPT1	3	13060588	80.8	-1.2	44517120	80.84	-1.1	2642067	82.46	-0.9	20734544	82.42	-0.4	11642268	80.77	-1.2	29161784	80.86	-1.3	5830305	82.64	-1.5	23465744	82.72	-1.8
	7080	NCHGTEFER	1	9	0	1091.45	P29056	P29056	BRF1	Transcription factor IIIB 70 kDa subunit	yes	yes	7	P29056_7	18.3949	18.0747	21.0938	19.1878	1.65838	0	Zinc	yes	YGR246C	P29056|TF3B	2	nq	nq	nq	nq	nq	nq	5108070	51.33	-1	22660816	51.33	-0.7	nq	nq	nq	nq	nq	nq	4939771	51.78	-1.7	22390000	51.74	-2.1
	4495	IDLEDCFIALQSFAR	1	15	0	1739.86	P33314	P33314	BUD2	Inhibitory regulator protein BUD2/CLA2	yes	yes	307	P33314_307	16.8718	17.8713	14.9638	16.569	1.47722	0	0	no	YKL092C	P33314|BUD2	2	5227290	232.43	-0.4	29338260	232.43	-0.4	4690035	233.4	-1.6	19524910	233.4	-0.2	13713610	232.69	-1.5	52467088	232.56	-1.3	5795519	233.6	-1.6	37188060	233.6	-2.1
	9601	TVDSICSYEEILAK	1	14	0	1569.76	P21269-3;P21269-2;P21269	P21269-3	CCA1	CCA tRNA nucleotidyltransferase, mitochondrial	yes	no	412	P21269_412	15.9456	16.4008	17.9979	16.7814	1.07781	0	0	no	YER168C	P21269-3|CCA1	2	70380160	171.24	2.6	438091008	171.2	1	60861828	172.55	3.5	253730304	172.43	-1	60706528	171.43	2.2	365534304	171.27	0.3	55424308	172.73	2.3	226415296	172.41	0.6
	8991	SVDILLEMCHK	1	11	0	1286.64	P39078	P39078	CCT4	T-complex protein 1 subunit delta	yes	yes	139	P39078_139	17.6098	18.7565	23.8816	20.0826	3.33959	0	0	no	YDL143W	P39078|TCPD	2	180290912	137.9	-1.7	877810112	137.9	-2.7	166204992	139.18	-1.7	743328704	139.1	-2.7	359980480	137.73	-2.3	1531130368	137.69	-2.6	219240000	139.09	-2.5	977757312	139.21	-3.1
	9755	VCGATPLPR	1	9	0	912.485	P47079	P47079	CCT8	T-complex protein 1 subunit theta	yes	yes	336	P47079_336	17.2672	14.7655	16.8051	16.2793	1.33121	0	0	no	YJL008C	P47079|TCPQ	2	425676416	73.88	-1.1	1998658304	73.84	-1.9	388997952	75	-2.1	1904705536	75.04	-2.5	186777936	73.98	-1.4	1038702144	73.98	-1.8	437850528	75.28	-2.5	2567007232	75.24	-2.8
	3856	GSFVSCLDYK	1	10	0	1117.51	P18898	P18898	CDC43	Geranylgeranyl transferase type-1 subunit beta	yes	yes	149	P18898_149	15.2828	19.0285	nq	17.1557	2.64861	0	0	no	YGL155W	P18898|PGTB1	2	52875568	124.48	-3	256600192	124.39	-1.8	27758090	125.86	-3.5	190375296	125.86	-1.5	72825848	124.01	0.9	263683392	124.21	-2.4	50157992	125.65	-1.6	259645200	125.73	-2.7
	3158	FNGELCIPQEIFNDFSK	1	17	0	1999.93	P18898	P18898	CDC43	Geranylgeranyl transferase type-1 subunit beta	yes	yes	361	P18898_361	17.0633	19.9079	12.7322	16.5678	3.61342	0	0	no	YGL155W	P18898|PGTB1	2	32149524	222.86	7.4	130194376	222.41	-2.2	25717874	223.91	5.3	151071808	223.54	-2.8	65058776	222.49	6.9	227469280	222.57	-1.9	26706062	223.55	6.9	141712288	223.63	-1.8
	5714	LCELLGYDNVFPLIINIK	1	18	0	2076.13	P38147	P38147	CHK1	Serine/threonine-protein kinase CHK1	yes	yes	455	P38147_455	13.9042	23.5657	nq	18.7349	6.83169	0	0	no	YBR274W	P38147|CHK1	2	3377391	242.41	-1.9	20913070	242.55	-1	nq	nq	nq	nq	nq	nq	7540824	242.6	-1.5	24458394	242.55	-1.2	nq	nq	nq	nq	nq	nq
	5149	IVNVTQTSCVLAWDPLK	1	17	0	1886	Q12114	Q12114	CHS5	Chitin biosynthesis protein CHS5	yes	yes	94	Q12114_94	16.7981	25.1423	nq	20.9702	5.90026	0	0	no	YLR330W	Q12114|CHS5	2	81451960	200.42	-3.4	391530208	200.51	-1.6	63951688	201.39	-4	328663616	201.6	-1.3	73012672	200.55	-4.2	218953856	200.8	-1.4	64422688	201.82	-4.7	190240800	201.91	-2.3
	6517	LQINSQNCIHCK	2	12	0	1399.67	Q08822	Q08822	CIR2	Probable electron transfer flavoprotein-ubiquinone oxidoreductase, mitochondrial	yes	yes	600 ,603	Q08822_600_603	20.9149	20.1774	20.9222	20.6715	0.427896	0	Iron-sulfur	no	YOR356W	Q08822|ETFD	3	482968608	78.07	-1.5	1797517568	78.03	-1.9	243931296	79.35	-1.5	951091904	79.27	-2	579024256	78.08	-0.6	2292725760	78.04	-1.5	339258816	79.5	-1.6	1340030976	79.5	-2.2
	1529	CWECGSVYK	2	9	0	1073.43	P04037	P04037	COX4	Cytochrome c oxidase subunit 4, mitochondrial	yes	yes	134 ,137	P04037_134_137	17.1693	13.1968	nq	15.183	2.80898	0	Zinc	no	YGL187C	P04037|COX4	2	154059872	101.07	-1.9	697760192	101.03	-2	86403400	102.44	-2	462322080	102.48	-2.3	nq	nq	nq	nq	nq	nq	13468157	102.45	-2.6	88588384	102.41	-3.1
	5528	KTPTQEEGCNCATDSGK	2	17	1	1767.74	P49573	P49573	CTR1	Copper transport protein CTR1	yes	yes	363 ,365	P49573_363_365	28.7671	26.7655	27.8103	27.781	1.00111	0	0	no	YPR124W	P49573|CTR1	2	2082141	52.25	-0.4	4079985	52.25	-1.2	2195436	52.84	0.1	6512126	52.84	-0.1	924786	52.52	1.7	3807388	52.43	-3.6	5073117	53.17	-0.8	12603782	53.13	-1.8
	1630	DCGYLISYIYGTLDQHAR	1	18	0	2086.98	Q12389	Q12389	DBP10	ATP-dependent RNA helicase DBP10	yes	yes	455	Q12389_455	16.8452	22.7315	23.3948	20.9905	3.6052	0	0	no	YDL031W	Q12389|DBP10	3	73004928	216.29	-0.5	344840512	216.33	-1.2	47537352	217.22	-1.7	250205408	217.18	-1.5	114258672	216.35	-1.7	403996224	216.44	-1.8	65333420	217.47	-1.9	206470128	217.55	-1.9
	1462	CVDPEDPYFNTLVR	1	14	0	1666.77	Q08162	Q08162	DIS3	Exosome complex exonuclease DIS3	yes	yes	793	Q08162_793	20.3611	25.5766	15.1728	20.3701	5.20192	0	0	no	YOL021C	Q08162|RRP44	2	93227504	164.05	2.9	309140800	164.13	-1.5	53650792	165.35	1.9	265349184	165.39	-1.9	134763584	164.21	2.1	323706752	164.21	-2	73986440	165.59	3.2	283719360	165.51	-1.7
	3111	FLLLCK	1	6	0	735.435	Q12675;P32660	Q12675	DNF2;DNF1	Phospholipid-transporting ATPase DNF2;Phospholipid-transporting ATPase DNF1	no	no	1137	Q12675_1137	28.4747	27.4127	23.5363	26.4746	2.59947	0	0	no	YDR093W	Q12675|ATC4	2	306401920	124.99	-0.6	794549440	124.99	-0.8	248094320	126.62	-1	598282368	126.74	-0.9	357201856	124.82	-0.8	942693248	124.86	-0.9	272107008	126.55	-1.5	723679168	126.67	-1.6
	8671	SLDCVSIFALNLSDAER	1	17	0	1851.9	P32528	P32528	DUR1,2	Urea amidolyase;Urea carboxylase;Allophanate hydrolase	yes	yes	219	P32528_219	18.5661	20.0548	18.4228	19.0146	0.903717	0	0	no	YBR208C	P32528|DUR1	2	43403040	214.7	-1.5	186640336	214.7	-1.2	26679760	215.91	0.3	120754192	215.79	-1	60962392	214.87	-0.8	207966432	214.91	-1.2	28237684	216.06	-2.3	147614928	215.98	-1.8
	6002	LGIQSLCK	1	8	0	860.479	P28817	P28817	EHD3	3-hydroxyisobutyryl-CoA hydrolase, mitochondrial	yes	yes	482	P28817_482	17.986	17.4787	11.914	15.7929	3.36878	0	0	no	YDR036C	P28817|HIBCH	2	270676192	102.57	-7	1291508736	102.74	-0.3	216438800	103.95	-7.4	929684224	104.39	-1.5	202009440	102.4	-7.5	1090562560	102.52	-0.5	178572480	104.07	-7.3	706261312	104.4	-1.8
	8817	SPLSAAATLCNPWDLLLSAIR	1	21	0	2211.17	P38295	P38295	EHT1	Medium-chain fatty acid ethyl ester synthase/esterase 2	yes	yes	273	P38295_273	9.83942	nq	45.629	27.7342	25.3071	0	0	no	YBR177C	P38295|MCFS2	2	3967562	256.32	-3.3	25129240	256.32	-1.4	1019614	256.83	0	20569272	256.83	-1.5	nq	nq	nq	nq	nq	nq	nq	nq	nq	nq	nq	nq
	7519	NSIGTLSCK	1	9	0	921.459	P36053	P36053	ELF1	Transcription elongation factor 1	yes	yes	49	P36053_49	21.0713	20.6238	20.0229	20.5727	0.526057	0	Zinc	no	YKL160W	P36053|ELF1	2	nq	nq	nq	nq	nq	nq	169082688	72.78	-2.2	633349248	72.78	-2.2	nq	nq	nq	nq	nq	nq	100446064	73.14	-2.4	386593408	73.14	-2.4
	4415	ICGQSFQTR	1	9	0	1038.49	P36053	P36053	ELF1	Transcription elongation factor 1	yes	yes	52	P36053_52	17.5809	16.8527	19.563	17.9989	1.40264	0	Zinc	no	YKL160W	P36053|ELF1	2	128609288	69.63	-2.1	574178688	69.63	-2.1	133028992	70.53	-2	652377024	70.61	-1.9	38879272	69.7	-3.6	201189776	69.66	-2.6	118945944	70.79	-2.3	577484032	70.83	-2.4
	3151	FNCLFCNHEK	2	10	0	1253.53	P36053	P36053	ELF1	Transcription elongation factor 1	yes	yes	25 ,28	P36053_25_28	25.0948	23.1738	27.2123	25.1603	2.02004	0	Zinc	no	YKL160W	P36053|ELF1	2	106645136	91.87	-1.8	336185984	91.95	-1.9	90972176	93.69	-1.8	253679808	93.65	-1.6	101576488	91.89	-1.9	339871296	91.86	-1.8	94320800	93.72	-0.7	309571904	93.76	-2.3
	10958	YSGVECLNLEVQADTTHIR	1	19	0	2147.03	P53848	P53848	FOL1	Folic acid synthesis protein FOL1;Dihydroneopterin aldolase;2-amino-4-hydroxy-6-hydroxymethyldihydropteridine pyrophosphokinase;Dihydropteroate synthase	yes	yes	113	P53848_113	20.2006	18.0121	15.6925	17.9684	2.25434	0	0	no	YNL256W	P53848|FOL1	3	180047232	150.57	3.5	691515264	150.53	-0.6	29271668	151.56	3.8	135368640	151.72	-1.8	149424128	150.48	4.4	652234944	150.56	-1.2	54264396	152.01	4.9	274917120	151.85	-1.7
	8398	SDHISCIIQQER	1	12	0	1427.68	P53848	P53848	FOL1	Folic acid synthesis protein FOL1;Dihydroneopterin aldolase;2-amino-4-hydroxy-6-hydroxymethyldihydropteridine pyrophosphokinase;Dihydropteroate synthase	yes	yes	132	P53848_132	20.6352	16.0135	16.2342	17.6276	2.60698	0	0	no	YNL256W	P53848|FOL1	2	23395340	89.35	-3.4	93645432	89.47	-1.8	18185970	90.77	-4.2	66279960	91.09	-1.5	25161750	89.24	-3.6	107526304	89.32	-1.7	10159070	91.14	-4.2	77721960	91.22	-1.8
	2313	EELQEIHAFSCK	1	12	0	1432.67	P53082	P53082	FRA2	Fe repressor of activation 2	yes	yes	107	P53082_107	18.635	16.1666	18.9869	17.9295	1.53683	0	0	no	YGL220W	P53082|FRA2	2	101110704	107.63	1.4	406527808	107.59	-1.3	60203240	108.87	0.8	297809408	108.99	-1.5	77265648	107.28	1.2	436076512	107.4	-1.3	78999480	108.94	0.1	374253696	108.94	-2.1
	4000	HCAEISDPTMLLTTEK	1	16	0	1787.84	Q12029	Q12029	FSF1	Probable mitochondrial transport protein FSF1	yes	yes	28	Q12029_28	15.2717	13.3262	22.2087	16.9355	4.66911	0	0	no	YOR271C	Q12029|FSF1	3	122957480	139.3	-1.8	551929984	139.26	-1.8	181158928	140.39	-2.5	1135330944	140.23	-1.7	176267536	139.04	-2.2	1194041344	139.16	-1.6	179184656	140.49	-2.1	1117814912	140.41	-2.2
	9704	VALGCIAIR	1	9	0	914.537	P41733	P41733	GAB1	GPI transamidase component GAB1	yes	yes	12	P41733_12	26.6072	26.0332	25.1378	25.926	0.740559	0	0	no	YLR459W	P41733|CDC91	2	147375808	129.2	-0.6	363157792	129.24	-0.4	77012976	130.69	-1.2	255792000	130.73	-0.7	145490496	129.13	-0.5	392547712	129.05	-1	87443344	130.58	-1	269276512	130.66	-1.3
	6667	LTGAGWGGCTVHLVPGGPNGNIEK	1	24	0	2333.16	P04385	P04385	GAL1	Galactokinase	yes	yes	473	P04385_473	15.117	21.3105	nq	18.2138	4.37943	0	0	no	YBR020W	P04385|GAL1	3	464206400	136.16	-4	2493175808	136.03	-1	288720128	137.44	-3.7	1734542848	137.19	-1.1	239930704	136.09	-5	902970496	136	-1.5	174182560	137.35	-5.9	626152192	137.27	-2.2
	7894	QFGALMNESQASCDK	1	15	0	1627.7	P04385	P04385	GAL1	Galactokinase	yes	yes	437	P04385_437	18.0707	16.2563	15.0064	16.4444	1.5408	0	0	no	YBR020W	P04385|GAL1	2	5638346752	107.92	-0.2	25655064576	107.92	-0.7	3260790272	109.31	-0.4	14692005888	109.31	-0.8	5608850432	107.67	-0.4	29141929984	107.67	-1	3915257344	109.35	-1.2	19921297408	109.35	-1.7
	4453	ICSIALSNGSYGSR	1	14	0	1426.69	P04385	P04385	GAL1	Galactokinase	yes	yes	452	P04385_452	16.1368	17.5292	12.6984	15.4548	2.4866	0	0	no	YBR020W	P04385|GAL1	2	74090496	86.38	-2.1	385806496	86.34	-2.1	44869600	88.08	-2.1	232433184	88.12	-1.9	57754560	86.33	-1.9	221804448	86.29	-1.7	44281032	88.22	-1.8	258247696	88.14	-2.1
	2977	FGAFICLECAGIHR	2	14	0	1535.74	P35197	P35197	GCS1	ADP-ribosylation factor GTPase-activating protein GCS1	yes	yes	46 ,49	P35197_46_49	23.7276	22.5803	23.4799	23.2626	0.603716	0	0	yes	YDL226C	P35197|GCS1	3	170972880	153.42	-2.5	526127168	153.37	-1.6	177446832	154.76	-3	593871104	154.64	-2.5	198573728	153.54	-3.1	706994432	153.38	-2.7	264286896	154.46	-5.9	879988352	154.78	-2.3
	6761	LVLLELEGSYGLLCK	1	15	0	1648.91	P14742	P14742	GFA1	Glutamine--fructose-6-phosphate aminotransferase [isomerizing]	yes	yes	183	P14742_183	21.1409	18.4901	18.4665	19.3658	1.53732	0	0	no	YKL104C	P14742|GFA1	2	723919488	208.85	-1.6	2734758912	208.85	-1.4	444329920	209.85	-2.1	1623008384	209.85	-1.8	503437312	209.04	-1.4	2313872896	209	-1.1	394507008	210.07	-2.3	1644543488	210.03	-2.1
	8338	SCHYPNEVIATR	1	12	0	1388.65	P14742	P14742	GFA1	Glutamine--fructose-6-phosphate aminotransferase [isomerizing]	yes	yes	186	P14742_186	21.7266	18.9598	20.2341	20.3068	1.38481	0	0	no	YKL104C	P14742|GFA1	3	1796000256	76.62	-1	6466929152	76.62	-1.4	989025920	78.11	-1.1	3566582528	78.11	-1.3	1549112960	76.78	-0.8	6602089472	76.78	-1.5	59642640	64.56	-2.5	274239808	64.6	-2.3
	9006	SVHSGEKPHSCPR	1	13	1	1419.67	Q03833	Q03833	GIS1	Transcriptional activator/repressor GIS1	yes	yes	859	Q03833_859	26.3183	24.39	27.3267	26.0117	1.4922	0	0	yes	YDR096W	Q03833|GIS1	3	nq	nq	nq	nq	nq	nq	6919695	40.35	-0.3	19372638	40.35	-0.6	nq	nq	nq	nq	nq	nq	5272501	40.64	-0.7	16344981	40.64	-1
	831	CFNCNQTGHISR	2	12	0	1378.59	P53849	P53849	GIS2	Zinc finger protein GIS2	yes	yes	67 ,70	P53849_67_70	17.9998	15.8502	17.1866	17.0122	1.08537	0	0	yes	YNL255C	P53849|GIS2	3	1520802048	68.05	0	6916853760	68.05	-1.8	895245120	69.03	-0.5	4089759488	68.99	-2	1424105728	68.15	0	7506141184	68.11	-1.8	1028070528	69.35	-1.5	5512672256	69.31	-2.7
	7854	QCYNCGETGHVR	2	12	0	1365.56	P53849	P53849	GIS2	Zinc finger protein GIS2	yes	yes	49 ,52	P53849_49_52	24.1838	21.8081	24.2759	23.4226	1.39897	0	0	yes	YNL255C	P53849|GIS2	3	1175851008	58.6	-0.2	3663310848	58.56	-1.4	665502400	59.31	-1	2109330688	59.27	-1.8	736303744	58.64	-0.3	2637097984	58.6	-1.4	766501568	59.67	-1.3	2751149056	59.63	-2.1
	4624	IGHLAEDCDSER	1	12	0	1343.58	P53849	P53849	GIS2	Zinc finger protein GIS2	yes	yes	19	P53849_19	28.3486	26.67	27.2039	27.4075	0.857612	0	0	yes	YNL255C	P53849|GIS2	2	394334272	60.46	-1.4	1018719744	60.42	-1.8	436283328	61.09	-1	1080679936	61.09	-2.1	119652928	60.47	-1.3	357091968	60.47	-1.5	320050016	61.5	-0.8	851887232	61.5	-2.4
	5795	LCYNCNETGHISK	2	13	0	1480.64	P53849	P53849	GIS2	Zinc finger protein GIS2	yes	yes	137 ,140	P53849_137_140	26.2762	23.6438	24.9967	24.9722	1.31639	0	0	yes	YNL255C	P53849|GIS2	2	683313152	74.79	-1.4	1936846592	74.79	-0.4	510992800	76.07	-1.3	1414042368	75.99	-0.4	694407488	74.78	-1.3	2225759744	74.78	-0.4	544387200	76.13	-1.5	1774853888	76.13	-0.9
	1646	DCMKEDGISGLK	1	12	1	1294.59	P53849	P53849	GIS2	Zinc finger protein GIS2	yes	yes	107	P53849_107	23.4375	20.2877	23.2795	22.3349	1.77465	0	0	no	YNL255C	P53849|GIS2	2	394868480	90.05	-1.6	1286061568	90.09	-1.8	230603808	91.49	-1.8	757152256	91.41	-1.9	412314112	89.97	-1.7	1573254144	89.97	-2	309503424	91.53	-2.2	1262828288	91.49	-2.3
	1573	CYTCGQAGHMSR	2	12	0	1312.51	P53849	P53849	GIS2	Zinc finger protein GIS2	yes	yes	118 ,121	P53849_118_121	15.7253	13.6353	15.6394	15	1.18264	0	0	no	YNL255C	P53849|GIS2	2	106651312	60.63	-1.4	561988096	60.63	-1.6	67523424	61.29	-2	371445760	61.29	-2.1	112921216	60.7	-1	696571008	60.65	-1.6	96423792	61.67	-1.8	629399296	61.59	-2
	859	CGFSNAGVEMQIR	1	13	0	1410.64	P43577	P43577	GNA1	Glucosamine 6-phosphate N-acetyltransferase	yes	yes	146	P43577_146	17.57	19.0119	14.6103	17.0641	2.244	0	0	no	YFL017C	P43577|GNA1	2	20463224	127.33	-6.3	141991104	127.25	-1.5	38018512	128.56	-6.1	132376656	128.6	-0.7	16611510	127.3	-3.5	135177088	127.3	-1.7	47122928	128.62	-5.2	136323200	128.66	-1.7
	6128	LINCVADIVNNDESIEHLLK	1	20	0	2251.15	P06738	P06738	GPH1	Glycogen phosphorylase	yes	yes	696	P06738_696	26.4035	29.5119	31.0925	29.0026	2.38565	0	0	no	YPR160W	P06738|PHSG	3	7088115712	199.85	-0.2	19614756864	199.85	-0.9	5952420864	200.79	-0.9	16734168064	200.75	-1.6	11373753344	200.03	-0.4	27004047360	200.03	-1.3	8995872768	201.05	-1.1	21648101376	201.05	-1.9
	6604	LSNSLSGLFCSSLNFIDESR	1	20	0	2188.05	P38875	P38875	GPI16	GPI transamidase component GPI16	yes	yes	156	P38875_156	26.6654	30.5524	25.0854	27.4344	2.81343	0	0	no	YHR188C	P38875|GPI16	2	41277380	229.84	-1.2	105436896	229.89	-0.8	17033554	230.82	-1.2	54928760	230.66	-2	29634920	230.05	-1	83981904	230.01	-2.5	28161570	230.98	-1.2	47393432	231.06	-2.7
	3765	GNCLEEDKEK	1	10	1	1163.51	Q04924	Q04924	GTB1	Glucosidase 2 subunit beta	yes	yes	190	Q04924_190	20.2456	19.5823	28.5178	22.7819	4.9785	0	0	no	YDR221W	Q04924|GLU2B	2	nq	nq	nq	nq	nq	nq	1088102	50.04	0.1	4286402	49.95	-0.2	nq	nq	nq	nq	nq	nq	549836	50.35	-1.1	2257982	50.35	-0.9
	3842	GRPSTTCDYCK	2	11	1	1229.52	Q12753	Q12753	HAA1	Transcriptional activator HAA1	yes	yes	43 ,46	Q12753_43_46	31.0325	28.6545	29.8596	29.8488	1.18901	0	0	no	YPR008W	Q12753|HAA1	2	11362262	55.36	-0.3	26668990	55.36	-0.3	13772126	55.96	-1	29190510	55.88	-1	5667530	55.57	0.2	12425645	55.52	0.1	17460760	56.23	-1.3	45160368	56.23	-1.7
	5969	LGASDIMVFEISNCR	1	15	0	1653.79	P00498	P00498	HIS1	ATP phosphoribosyltransferase	yes	yes	295	P00498_295	18.361	17.1816	11.5715	15.7047	3.6277	0	0	no	YER055C	P00498|HIS1	2	115142784	193.83	-2.9	397334080	193.5	0.8	22912612	194.6	-1.6	216505088	194.77	1	59562060	193.85	-3.8	361029504	193.61	0.6	72910864	195.1	-2.9	277512000	195.06	1.1
	6297	LLQISTDCDSDALK	1	14	0	1520.74	P00815	P00815	HIS4	Histidine biosynthesis trifunctional protein;Phosphoribosyl-AMP cyclohydrolase;Phosphoribosyl-ATP pyrophosphohydrolase;Histidinol dehydrogenase	yes	yes	213	P00815_213	13.5526	13.8367	17.9955	15.1283	2.48714	0	0	no	YCL030C	P00815|HIS2	2	165832192	137.87	-0.4	1163501824	138.36	-1.3	149889600	138.98	-0.9	850377472	139.3	-1.3	216781056	137.96	-1.5	1182050944	138.33	-1.8	119544512	139.2	-1.1	912293888	139.44	-1.7
	3031	FIGCIDLHNGEVK	1	13	0	1443.72	P40545	P40545	HIS6	1-(5-phosphoribosyl)-5-[(5-phosphoribosylamino)methylideneamino] imidazole-4-carboxamide isomerase	yes	yes	7	P40545_7	19.5216	15.5733	13.3912	16.162	3.10734	0	0	no	YIL020C	P40545|HIS4	3	766725312	121.81	1.4	3015950080	121.85	-2.6	431657984	123.01	1.2	1924410368	123.18	-3	437872672	121.71	-1.2	3290878464	121.67	-2.8	659832704	122.89	1.3	2660050432	123.09	-3.6
	7251	NHIMEPCIECQPK	2	13	0	1540.68	Q08273	Q08273	HRT1	RING-box protein HRT1	yes	yes	66 ,69	Q08273_66_69	22.6744	20.8514	27.2312	23.5856	3.28607	0	Zinc	yes	YOL133W	Q08273|RBX1	3	133033392	92.05	-1	461808896	92.01	-1.4	71717584	93.61	-1.7	236446752	93.57	-1.6	144176400	91.83	-1.3	568272576	91.79	-1.6	83572704	93.6	-2.6	296227712	93.6	-2.1
	3109	FLLDEDICPLCHGVGR	2	16	0	1785.85	P40325	P40325	HUA1	Proline-rich protein HUA1	yes	yes	182 ,185	P40325_182_185	27.438	24.5965	26.2796	26.1047	1.4288	0	0	no	YGR268C	P40325|HUA1	3	528126688	168.22	-0.6	1367994752	168.22	-0.6	480468992	169.31	-1.4	1299318016	169.35	-1.2	647247232	168.35	-0.9	2123841024	168.27	-1	544870976	169.5	-1	1530737920	169.5	-1
	3468	GCSGLTYDLQYITEPGKFDEVVEQDGVK	1	28	1	3089.45	Q07821	Q07821	ISA1	Iron-sulfur assembly protein 1	yes	yes	178	Q07821_178	20.6293	14.699	18.6391	17.9891	3.01815	0	0	no	YLL027W	Q07821|ISA1	3	31645650	205.07	1.6	119202736	205.19	-1.5	26026980	205.77	1.4	102690592	206.18	-1.7	31968220	205.49	2.9	150306336	205.29	-0.3	11896617	206.08	-1.5	104250384	206.36	-1.9
	432	ANSAEEDKLCDR	1	12	1	1349.59	P48526	P48526	ISM1	Isoleucine--tRNA ligase, mitochondrial	yes	yes	990	P48526_990	24.2738	20.9071	23.9555	23.0455	1.85869	0	0	no	YPL040C	P48526|SYIM	2	nq	nq	nq	nq	nq	nq	13297112	57.38	-1.5	41482576	57.42	-1.4	nq	nq	nq	nq	nq	nq	13977233	57.75	-1.7	52876664	57.75	-1.5
	6035	LHCSMLAEDAIK	1	12	0	1329.64	Q12056;Q03020	Q12056	ISU2;ISU1	Iron sulfur cluster assembly protein 2, mitochondrial;Iron sulfur cluster assembly protein 1, mitochondrial	no	no	131	Q12056_131	19.7985	25.3322	22.4214	22.5174	2.76812	0	0	no	YOR226C	Q12056|ISU2	3	452135104	97.96	0.7	1796965376	97.92	-1.4	204929952	99.39	0.5	864737280	99.47	-1.8	575765888	97.8	1.6	1540459264	97.72	-1.3	319360384	99.61	0	1097964544	99.57	-1.9
	7502	NSAFVEIGCLIVGK	1	14	0	1448.77	P32767	P32767	KAP122	Importin beta-like protein KAP122	yes	yes	828	P32767_828	19.562	13.399	nq	16.4805	4.35792	0	0	no	YGL016W	P32767|KA122	2	nq	nq	nq	nq	nq	nq	31890440	197.73	-1.2	131132032	197.73	-1.1	79334720	196.67	-1.1	494350496	196.71	-1.3	53713288	198.09	-1.6	365573600	198.01	-1.6
	7168	NEYNVTGLCTR	1	11	0	1268.58	P10962	P10962	MAK16	Protein MAK16	yes	yes	38	P10962_38	19.7769	18.5915	18.1002	18.8229	0.861979	0	0	no	YAL025C	P10962|MAK16	2	263490000	104.1	-1.3	1091099264	104.1	-1.3	144901200	105.5	-1.7	565495616	105.46	-1.9	257726208	104	-1.5	1097008384	103.85	-1.7	140646000	105.56	-2.2	647382656	105.52	-2.2
	5182	IYCSGLQCGR	2	10	0	1098.49	Q01662	Q01662	MAP1	Methionine aminopeptidase 1	yes	yes	22 ,27	Q01662_22_27	18.5916	15.9258	16.7751	17.0975	1.36184	0	0	no	YLR244C	Q01662|MAP1	2	49426740	87.23	-3.9	231819968	87.11	-2.1	31099900	88.65	-4.8	120787520	88.61	-1.8	34294340	87.03	-2.2	206104528	86.99	-1.6	51358848	88.58	-4.1	246069296	88.66	-2.2
	5020	ISFLACHVISIGSNIGASSPDANSNNR	1	27	0	2743.33	P53091	P53091	MCM6	DNA replication licensing factor MCM6	yes	yes	457	P53091_457	18.0672	12.4144	nq	15.2408	3.99713	0	0	no	YGL201C	P53091|MCM6	3	59679024	166.35	0	268112256	166.39	-4.4	42220440	167.42	-1.1	193989344	167.62	-4.9	45241296	166.2	-4	267326752	166.32	-1.4	3497884	167.47	0.4	76534488	167.71	-1.6
	928	CHGEGVQVNR	1	10	0	1097.5	P35191	P35191	MDJ1	DnaJ homolog 1, mitochondrial	yes	yes	288	P35191_288	17.0914	15.4244	15.8136	16.1098	0.872058	0	0	no	YFL016C	P35191|MDJ1	2	nq	nq	nq	nq	nq	nq	48372440	48.47	0.7	234650080	48.43	-0.1	nq	nq	nq	nq	nq	nq	53129208	48.82	0.2	291319424	48.82	-0.4
	851	CGALLDPFELINPR	1	14	0	1556.8	P00958	P00958	MES1	Methionine--tRNA ligase, cytoplasmic	yes	yes	353	P00958_353	22.3715	19.5721	20.5833	20.8423	1.41754	0	0	no	YGR264C	P00958|SYMC	2	2711441920	221.29	-0.4	9273856000	221.29	-0.9	1921279360	222.33	-0.7	6801593344	222.33	-1.1	2617343488	221.38	-1.2	10863351808	221.38	-1.5	1987170048	222.55	-1	8058046464	222.55	-1.3
	2508	ELHDLVVSTSCDVIQSR	1	17	0	1899.94	P32179	P32179	MET22	3(2),5-bisphosphate nucleotidase	yes	yes	349	P32179_349	24.1474	22.0239	21.414	22.5284	1.43482	0	0	no	YOL064C	P32179|MET22	3	357930688	147.02	-2.2	1111762944	147.02	-1.5	267662800	148.02	-1.7	853376128	147.98	-1.1	406534592	146.95	-2.5	1349451008	147.07	-1.8	287545888	148.18	-2.9	1107952000	148.18	-2.2
	4682	IHTGEKPHACDFPGCVK	2	17	1	1837.86	P27705	P27705	MIG1	Regulatory protein MIG1	yes	yes	68 ,73	P27705_68_73	19.6142	14.8899	14.0097	16.1713	3.014	0	0	yes	YGL035C	P27705|MIG1	3	48399696	68.86	-1.7	197586192	68.74	-1.9	30194772	69.94	-6.7	124520784	69.98	-1.8	45501648	68.84	-2.1	251847168	68.84	-2.2	29517374	70.28	-2.1	176958848	70.2	-2.3
	8418	SEAPRPHACPICHR	2	14	1	1572.74	P27705	P27705	MIG1	Regulatory protein MIG1	yes	yes	40 ,43	P27705_40_43	23.0583	24.5883	25.6163	24.421	1.2872	0	0	yes	YGL035C	P27705|MIG1	3	25882070	52.62	-0.3	86451520	52.62	-0.4	13549399	53.33	-1.5	45124700	53.33	-1.5	30297240	52.83	0.2	103274168	52.78	0.4	22251130	53.72	-2.7	57890032	53.76	-2.6
	10790	YIHQCQFCEK	2	10	0	1297.56	P54785	P54785	MOT3	Transcriptional activator/repressor MOT3	yes	yes	348 ,351	P54785_348_351	16.8409	14.5918	14.4108	15.2812	1.35381	0	0	yes	YMR070W	P54785|MOT3	3	58931952	69.55	-2.6	264325600	69.51	-2.7	25207750	70.6	-1.8	151149776	70.6	-1.9	53926340	69.63	-2.9	305608608	69.59	-2.7	19189854	70.9	-2	122352656	70.86	-2.4
	8583	SIEQYFDICNR	1	11	0	1386.62	Q99316	Q99316	MPD2	Protein disulfide isomerase MPD2	yes	yes	40	Q99316_40	21.8947	22.6748	18.9182	21.1626	1.98243	0	0	no	YOL088C	Q99316|MPD2	2	302681600	166.92	-0.7	1191384064	166.96	-0.5	242729296	168.17	-1.3	754271616	168.17	-1.3	235784096	166.89	-1.6	845218112	166.89	-1.4	290510016	168.24	-0.9	949536768	168.28	-1.4
	1286	CPSCGHYK	2	8	0	893.352	P25348	P25348	MRPL32	54S ribosomal protein L32, mitochondrial	yes	yes	104 ,107	P25348_104_107	16.7553	14.9281	16.1663	15.9499	0.932618	0	0	no	YCR003W	P25348|RM32	2	238756	49.28	0.9	2804801	49.11	0	51797048	49.4	0.1	255721824	49.36	0	88492	49.34	0.2	1173116	49.28	0.1	63682960	49.76	-0.9	362244992	49.76	-1.1
	5393	KIPNIQGIVCK	1	11	1	1211.71	Q12186	Q12186	MSL5	Branchpoint-bridging protein	yes	yes	299	Q12186_299	28.8367	22.163	14.0838	21.6945	7.38759	0	0	yes	YLR116W	Q12186|BBP	3	60304592	108.19	-0.9	109636272	108.11	-0.7	52801952	109.87	0	169488752	109.95	-0.6	77834816	108.06	-0.6	262610096	107.81	-1.2	69299960	109.86	-1.4	254132112	109.86	-1.7
	4416	ICGQTGHFSR	1	10	0	1104.51	Q12186	Q12186	MSL5	Branchpoint-bridging protein	yes	yes	302	Q12186_302	28.0653	23.9068	25.48	25.8174	2.09964	0	0	yes	YLR116W	Q12186|BBP	2	7590272	54.66	-1.1	17022538	54.66	-0.4	19332976	55.3	-1.5	51985072	55.22	-1.2	1779674	54.81	4	5192050	54.85	-1.8	20157008	55.63	-2.1	64630312	55.63	-1.7
	9007	SVHSNERPFACHICDK	2	16	1	1841.83	P33748	P33748	MSN2	Zinc finger protein MSN2	yes	yes	678 ,681	P33748_678_681	25.0028	20.1351	25.0424	23.3934	2.8219	0	0	yes	YMR037C	P33748|MSN2	3	34934152	64.69	-1.7	113355136	64.69	-1.7	15434159	65.59	-2.1	37726928	65.55	-1.8	34631152	64.7	-2.1	136690816	64.74	-2.1	22823090	65.94	-2.4	91199312	65.98	-2.2
	5943	LFPHCPLGR	1	9	0	1038.54	P32505	P32505	NAB2	Nuclear polyadenylated RNA-binding protein NAB2	yes	yes	268	P32505_268	17.8239	15.248	17.9712	17.0144	1.53152	0	0	yes	YGL122C	P32505|NAB2	2	247278096	90.09	-1.7	1144272640	90.13	-1.6	223968384	91.95	-2	1028379392	92.03	-2.1	246598896	90.13	-2	1194242816	90.09	-1.9	181057664	92.06	-2.4	1182782464	92.1	-2.6
	7393	NLTCDNPECR	2	10	0	1163.47	P32505	P32505	NAB2	Nuclear polyadenylated RNA-binding protein NAB2	yes	yes	377 ,382	P32505_377_382	18.6929	17.0873	15.943	17.2411	1.38136	0	0	yes	YGL122C	P32505|NAB2	2	37555584	73.93	-1.9	164175840	73.85	-1.3	25819880	74.92	-1.8	111484032	74.84	-1.6	18576632	73.86	-1.1	98830760	73.94	-1.3	27070288	75.04	-2.1	122661560	75	-1.8
	2417	EIGAICR	1	7	0	760.39	P25374	P25374	NFS1	Cysteine desulfurase, mitochondrial	yes	yes	263	P25374_263	19.6679	21.0111	16.3875	19.0222	2.37844	0	0	no	YCL017C	P25374|NFS1	2	79190656	74.88	-2.2	633078592	74.88	-1.6	528085312	74.64	-1.3	1847297536	74.6	-1.5	7301817	74.96	-2.6	80796168	74.92	-1.8	517298176	74.85	-1.4	1891382528	74.81	-1.8
	6507	LQGACTSCSSSEVTLK	2	16	0	1612.74	P32860	P32860	NFU1	NifU-like protein, mitochondrial	yes	yes	196 ,199	P32860_196_199	15.119	12.1765	18.3698	15.2218	3.09793	0	0	no	YKL040C	P32860|NFU1	2	24670170	95.42	-0.5	127848336	95.42	-1	11923328	96.7	-0.5	77594800	96.67	-1.4	20199986	95.27	-0.1	138646432	95.27	-0.8	10012136	96.81	-1.4	79259672	96.73	-1.6
	2522	ELLAICLR	1	8	0	929.537	P38861	P38861	NMD3	60S ribosomal export protein NMD3	yes	yes	85	P38861_85	15.2732	15.9678	16.0125	15.7512	0.41452	0	0	no	YHR170W	P38861|NMD3	2	468339328	151.73	-1.1	2678905856	151.81	-0.8	343079616	153.12	-1.6	1822368768	153.12	-1.4	649966272	151.71	-1.6	3395644416	151.71	-1.4	461207008	153.03	-1.6	2452016640	153.11	-1.5
	2197	EANISFCR	1	8	0	938.428	P38861	P38861	NMD3	60S ribosomal export protein NMD3	yes	yes	58	P38861_58	23.8	20.9995	21.5987	22.1327	1.47465	0	0	no	YHR170W	P38861|NMD3	2	198448224	90.36	-6.7	569074432	90.4	-1.9	160192320	92.04	-5.1	579177856	91.96	-2	119873656	90.38	-6.3	486914304	90.34	-2	147756256	92.07	-4.8	519913792	91.99	-2.4
	1801	DICEYFGYTPFLAEK	1	15	0	1794.82	P40991	P40991	NOP2	Putative ribosomal RNA methyltransferase Nop2	yes	yes	236	P40991_236	13.359	15.2469	17.7845	15.4635	2.2207	0	0	no	YNL061W	P40991|NOP2	2	75603192	215.88	1.3	504716096	215.92	-1.2	66083412	217.09	2	414208384	217.05	-1.1	149379744	216.15	0	852843968	216.15	-1.3	110753296	217.34	0.4	593159360	217.26	-1.8
	7250	NHICPHEGCGQR	2	12	0	1349.57	P38082	P38082	NRG2	Probable transcriptional regulator NRG2	yes	yes	183 ,188	P38082_183_188	31.2934	12.2486	9.14496	17.5623	11.9923	0	0	yes	YBR066C	P38082|NRG2	3	684677	47.3	-1	1965501	47.3	-0.6	967601	47.09	-1.1	1662175	47.41	0.3	69614	47.45	1.3	927180	47.45	-0.7	638058	47.52	-1.5	4142745	47.82	-0.5
	5779	LCTLLIAIR	1	9	0	1014.63	P52593	P52593	NUP188	Nucleoporin NUP188	yes	yes	855	P52593_855	15.3943	19.4176	11.3409	15.3843	4.03837	0	0	no	YML103C	P52593|NU188	2	74991168	161.43	-1.5	430352128	161.55	-1	46875860	162.81	-1.3	239420688	162.85	-1.2	89900464	161.49	-1.9	363120288	161.49	-1.5	78550720	162.98	-1.9	335945792	162.9	-1.5
	1877	DLESALEGIYCSASEHLR	1	18	0	1991.93	P39720	P39720	OAF1	Oleate-activated transcription factor 1	yes	yes	818	P39720_818	26.6879	16.8214	21.028	21.5125	4.95109	0	0	no	YAL051W	P39720|OAF1	2	73133776	229.19	0	209978656	229.31	-0.8	60802672	230.25	0.1	157946144	230.41	-1.1	57178960	229.52	-0.3	239873072	229.48	-1.2	34479608	230.4	-1.2	213361824	230.48	-1.7
	6791	LVTCLHLLK	1	9	0	1038.63	P21957	P21957	OPI1	Transcriptional repressor OPI1	yes	yes	142	P21957_142	23.6818	28.5376	22.784	25.0011	3.09543	0	0	no	YHL020C	P21957|OPI1	2	95328032	110.45	-1.7	323138688	110.33	-1.6	59360624	112.28	-1.8	175369248	112.28	-1.5	99692416	110.16	-2.1	258092672	110.12	-2.5	85096296	112.11	-2.1	204644880	112.07	-1.9
	3715	GLIEGAILDIINGSIAGACGK	1	21	0	1984.07	Q12375	Q12375	ORT1	Mitochondrial ornithine transporter 1	yes	yes	26	Q12375_26	20.44	22.31	9.76404	17.5047	6.76846	0	0	no	YOR130C	Q12375|ORT1	2	3495031	263.73	0.3	15667854	263.73	-1.1	4952574	264.29	3.3	17213400	264.3	-0.3	3996968	263.91	1.5	19736174	263.73	-1.3	8375635	264.38	1.7	23348992	264.25	-1.2
	6821	LYAFYALDSICK	1	12	0	1405.7	P39081	P39081	PCF11	Protein PCF11	yes	yes	71	P39081_71	17.0742	15.5022	13.2409	15.2725	1.92696	0	0	no	YDR228C	P39081|PCF11	2	100331736	180.18	2.1	494773824	179.98	-0.9	57550072	181.21	1	272023296	181.21	-1.6	47068872	180.02	3	355073408	180.22	-1.8	110145408	181.49	1.1	501850816	181.44	-2.1
	10696	YEPIFVNCPLR	1	11	0	1349.68	P24004	P24004	PEX1	Peroxisomal ATPase PEX1	yes	yes	726	P24004_726	17.1737	11.3498	19.4378	15.9871	4.17253	0	0	no	YKL197C	P24004|PEX1	2	71335488	148.79	-1.6	345163392	148.59	-1.5	8419594	149.68	-0.1	39484760	150.13	-1.8	49730712	148.25	-3.5	385941600	148.57	-2.1	12901760	149.9	3.9	103263264	149.9	-3.2
	8915	SSTADCDNILHLAIASETAAQLHK	1	24	0	2508.23	P32452	P32452	PHA2	Putative prephenate dehydratase	yes	yes	183	P32452_183	15.9339	13.2818	16.007	15.0742	1.55271	0	0	no	YNL316C	P32452|PHA2	3	69580168	170.39	4.1	365928960	170.52	-0.8	34992296	172.06	-3.3	185787744	171.7	-1.2	42543168	170.67	4.7	340334400	170.58	-1.6	61451032	172.13	1.4	338652960	171.72	-1.4
	10532	WQADEEAHSCFQCK	2	14	0	1680.67	Q06651	Q06651	PIB1	E3 ubiquitin-protein ligase PIB1	yes	yes	23 ,26	Q06651_23_26	18.0619	18.0787	19.7534	18.6313	0.971776	0	0	yes	YDR313C	Q06651|PIB1	3	37798752	94.9	-1.6	180639568	94.86	-0.7	24622208	96.18	-2.1	102534144	96.1	-1	55087096	94.85	-1.3	230102976	94.85	-0.8	26414460	96.32	-2	139210224	96.24	-1.6
	3482	GDCHLSAESQLR	1	12	0	1314.6	P25576	P25576	POF1	Promoter of filamentation protein 1	yes	yes	177	P25576_177	24.2675	21.5529	15.4969	20.4391	4.49015	0	0	no	YCL047C	P25576|POF1	3	173512320	71.19	-5.3	516938752	71.23	-2.1	86980784	72.2	-5.9	295991200	72.28	-2.1	103595192	71.24	-5.3	382007104	71.29	-1.7	100318032	72.38	-5.7	360183808	72.5	-2.8
	10300	VSYNGLQCK	1	9	0	1010.49	P13382	P13382	POL1	DNA polymerase alpha catalytic subunit A	yes	yes	1314	P13382_1314	14.8782	17.8773	15.3196	16.025	1.61921	0	Zinc	yes	YNL102W	P13382|DPOA	2	10379959	75.32	-0.9	58041376	75.24	-1.8	12584785	76.44	-1.5	73345480	76.44	-2	2096597	75.29	-0.2	24396446	75.25	-2.1	20307750	76.2	6	78522336	76.63	-2.5
	5246	KCLIPMGITNENVAANFK	1	18	1	1962.01	P27796	P27796	POT1	3-ketoacyl-CoA thiolase, peroxisomal	yes	yes	182	P27796_182	17.9814	19.6473	11.427	16.3519	4.34563	0	0	no	YIL160C	P27796|THIK	3	52411352	153.78	-0.7	289040608	153.82	-0.8	53928060	155	-1.1	196006304	155	-1.6	89814864	153.86	-1.3	422547200	153.86	-1.5	81373952	155.15	-1.6	277575392	155.1	-1.7
	764	CEDGALHFTQLK	1	12	0	1360.64	P32523	P32523	PRP19	Pre-mRNA-splicing factor 19	yes	yes	215	P32523_215	18.7741	14.989	17.1646	16.9759	1.8996	0	0	no	YLL036C	P32523|PRP19	2	72181456	105.74	-0.5	216499232	105.66	-0.8	69045448	107.05	-1.8	394518080	107.17	-0.5	76456992	105.57	-1.2	341584384	105.49	-1.3	65053408	107.19	-1.5	461001728	107.15	-1.5
	8033	QNFIELADFGLCK	1	13	0	1496.73	P28708	P28708	PRR1	Serine/threonine-protein kinase PRR1	yes	yes	392	P28708_392	23.357	18.3063	16.2711	19.3115	3.6483	0	0	no	YKL116C	P28708|PRR1	2	98197384	199.78	0	260686528	199.82	0.5	62531872	200.6	1.2	266726688	200.92	-0.7	97815808	200.19	-0.3	538569216	199.83	-0.8	104399272	201.01	0.3	363834592	201.17	-1
	9776	VCNHINETR	1	9	0	1084.51	P31374	P31374	PSK1	Serine/threonine-protein kinase PSK1	yes	yes	707	P31374_707	18.0502	39.0385	6.04555	21.0448	16.6991	0	0	no	YAL017W	P31374|PSK1	2	nq	nq	nq	nq	nq	nq	1343370	46.75	-0.7	6099023	46.75	-0.2	nq	nq	nq	nq	nq	nq	2247922	47.13	-2.9	3510292	47.13	-0.7
	4309	HYHEENHSICK	1	11	0	1395.6	P36166	P36166	PXL1	Paxillin-like protein 1	yes	yes	621	P36166_621	16.112	12.6419	17.039	15.2643	2.3179	0	0	no	YKR090W	P36166|PXL1	3	422962	44.44	-0.7	2295170	44.46	-0.2	4278138	44.27	-0.1	22181332	44.27	-0.2	56608	44.51	0.6	610632	44.51	-0.2	4562207	44.61	-0.8	31306440	44.61	-1.2
	1942	DLVIQVYFACDK	1	12	0	1412.7	P32628	P32628	RAD23	UV excision repair protein RAD23	yes	yes	381	P32628_381	23.6215	21.6652	10.6875	18.658	6.97168	0	0	no	YEL037C	P32628|RAD23	2	39402848	196.32	0.8	62368220	196.08	-1.1	48552848	198.71	-3.9	222030544	198.75	-1.7	101438000	196.55	0.5	387083712	196.55	-1.2	49454712	198.64	-3.5	158499744	198.92	-1.7
	6140	LISCAFDSPSFNTVDLR	1	17	0	1883.91	P53063	P53063	RAI1	Decapping nuclease RAI1	yes	yes	114	P53063_114	21.7408	14.2464	22.5158	19.501	4.56708	0	0	no	YGL246C	P53063|DXO	2	73239184	181	0.1	231557696	180.92	-0.9	41226592	181.9	0.3	180479200	181.99	-1.4	17118724	180.96	0.3	215216704	181	-1.8	45215112	182.3	-0.8	159991360	182.26	-1.9
	3104	FLICYK	1	6	0	785.415	Q04779	Q04779	RCO1	Transcriptional regulatory protein RCO1	yes	yes	417	Q04779_417	24.9107	17.8969	25.5949	22.8008	4.2607	0	0	yes	YMR075W	Q04779|RCO1	2	120718736	113.43	-3.5	380235488	113.35	-2.8	79855792	115.14	-3.1	224363648	115.06	-2.6	113677360	112.96	-4.4	477483808	112.92	-3.7	63745472	114.84	-4.6	336456800	114.92	-3.6
	2516	ELIFLCAK	1	8	0	935.515	Q08742	Q08742	RDL2	Thiosulfate sulfurtransferase RDL2, mitochondrial	yes	yes	106	Q08742_106	22.3477	18.0433	17.1798	19.1902	2.76829	0	0	no	YOR286W	Q08742|RDL2	2	4347055616	145.8	0.2	14915684352	145.8	-0.9	3302199808	147.09	0.5	11663492096	147.05	-1.1	3067030016	145.73	-0.2	13751631872	145.68	-1.4	2521334784	147.1	0	11631973376	147.14	-2.1
	1798	DIAHLCR	1	7	0	826.412	P19541	P19541	RDS2	Regulator of drug sensitivity 2	yes	yes	45	P19541_45	26.5018	23.6879	16.3881	22.1926	5.22	0	0	no	YPL133C	P19541|RDS2	2	nq	nq	nq	nq	nq	nq	49692560	73.82	-3.5	137813888	73.86	-2	nq	nq	nq	nq	nq	nq	60733912	73.8	-4	195658480	74.08	-2.3
	4801	ILEFCK	1	6	0	751.394	P26754	P26754	RFA2	Replication factor A protein 2	yes	yes	218	P26754_218	16.2235	15.2311	13.5583	15.0043	1.34702	0	0	no	YNL312W	P26754|RFA2	2	1181967360	99.4	-0.7	5933552640	99.33	-0.8	746896768	101	-1.1	4026878976	101.04	-1.1	779880704	99.23	-0.6	4378414080	99.19	-0.6	950768768	101.08	-1.5	5253573632	101.08	-1.5
	2343	EFITTGHAYELGCDR	1	15	0	1710.77	P39083	P39083	RGA1	Rho-type GTPase-activating protein 1	yes	yes	30	P39083_30	20.4827	18.3126	13.5627	17.4527	3.53923	0	0	no	YOR127W	P39083|RGA1	3	84531408	118.16	-3.2	333386688	117.87	-0.7	69985576	119.28	-4.7	266474176	119.11	-1.3	79899608	117.99	-3.8	374790784	117.66	-0.9	81597616	119.42	-4.3	345605056	119.01	-1.4
	8864	SSACHIPHQCGPR	2	13	0	1391.62	Q06108	Q06108	RGC1	Regulator of the glycerol channel 1	yes	yes	995 ,1001	Q06108_995_1001	18.1549	14.9532	22.1684	18.4255	3.61521	0	0	no	YPR115W	Q06108|RGC1	3	17068904	54.46	-0.3	74219168	54.42	-1.1	8153987	54.85	-1.5	39489760	55	-1.5	16771030	54.48	0.6	81960600	54.62	-0.7	7463592	55.43	-0.3	55874660	55.74	-1.9
	6012	LGNGVACDPSEIEPILMEIHNILK	1	24	0	2604.33	P19263	P19263	RGR1	Mediator of RNA polymerase II transcription subunit 14	yes	yes	1057	P19263_1057	14.6447	16.431	20.9564	17.344	3.25338	0	0	no	YLR071C	P19263|MED14	3	5831768	244.62	-0.7	41166448	244.9	-2.2	2320745	245.77	-2.5	6349676	246.08	-1.8	0	244.72	#N/A	30533780	245.13	-1.4	11190115	246.38	-2	26379872	246.38	-2
	4679	IHSECYTGENAWSAR	1	15	0	1722.74	P38066	P38066	RIB1	GTP cyclohydrolase-2	yes	yes	148	P38066_148	15.4685	15.6877	nq	15.5781	0.155037	0	Zinc	no	YBL033C	P38066|RIB1	3	95024792	87.22	-1.1	569973184	87.26	-1.2	58640900	88.81	-0.4	269773120	88.85	-1.5	57207248	87.12	-1.1	304672992	87.16	-1.1	28742760	88.87	-0.8	157257408	88.87	-1.5
	1447	CTQTLLSQYK	1	10	0	1183.59	P25298	P25298	RNA14	mRNA 3-end-processing protein RNA14	yes	yes	375	P25298_375	24.3484	20.2619	16.9822	20.5308	3.69044	0	0	no	YMR061W	P25298|RNA14	2	134501904	97.11	4.1	375012480	97.19	-1.5	36479488	98.7	4.1	156235712	98.83	-2.5	100322928	97.16	5.3	378558304	96.96	-1.8	54025752	98.81	4.1	228861904	98.89	-2.7
	2105	DVLACGPTGSGK	1	12	0	1103.53	P45818	P45818	ROK1	ATP-dependent RNA helicase ROK1	yes	yes	165	P45818_165	20.4617	14.762	nq	17.6119	4.03028	0	0	no	YGL171W	P45818|ROK1	2	11431617	83.01	1.3	49897872	82.93	-2.4	34920200	84.06	-1.1	130280056	84.06	-1.8	nq	nq	nq	nq	nq	nq	41280528	84.15	-2	238359776	84.23	-2.5
	2481	ELANQIFIECFK	1	12	0	1453.73	P45818	P45818	ROK1	ATP-dependent RNA helicase ROK1	yes	yes	212	P45818_212	16.0107	18.6091	19.6166	18.0788	1.86057	0	0	no	YGL171W	P45818|ROK1	2	80768720	177.07	-0.5	316695808	177.03	-1.1	90724928	178.35	-1.2	582932672	178.31	-1.1	187592096	177.24	-1.2	960465920	177.16	-1.7	171714032	178.54	-1.1	611032576	178.54	-1.6
	1281	CPQCGNEEMNYHTLQLR	2	17	0	2034.87	P32529	P32529	RPA12	DNA-directed RNA polymerase I subunit RPA12	yes	yes	86 ,89	P32529_86_89	20.6094	18.5264	20.2621	19.7993	1.11598	0	0	yes	YJR063W	P32529|RPA12	3	201162640	112.57	-1.4	741054080	112.53	-1.5	132402536	113.83	-1.3	543890688	113.83	-1.5	164737520	112.32	-2	729271232	112.36	-1.5	166521024	113.88	-2	727509504	113.84	-2.1
	2229	ECGSILTTQQSVPR	1	14	0	1517.75	P22138	P22138	RPA135	DNA-directed RNA polymerase I subunit RPA135	yes	yes	1107	P22138_1107	26.31	20.2579	21.3169	22.6283	3.23212	0	0	yes	YPR010C	P22138|RPA2	2	169520000	108.66	-1	448611200	108.62	-1.4	73124848	109.91	-1.2	230998096	110.03	-1.4	130962152	108.42	-1.5	524730720	108.38	-1.8	83824672	109.98	-2.7	320743104	109.9	-2.4
	6285	LLNSSDYTQASVCR	1	14	0	1555.73	P22138	P22138	RPA135	DNA-directed RNA polymerase I subunit RPA135	yes	yes	1104	P22138_1104	19.9404	20.2551	15.0382	18.4112	2.92537	0	0	yes	YPR010C	P22138|RPA2	2	160207376	111.36	-1.9	588268672	111.24	-1.6	77606688	112.42	-2	366541568	112.5	0.9	175367168	111.2	-2.3	693013888	111.12	-2	8377389	112.26	-2.8	30393004	112.26	-1.9
	7030	NACNSIINK	1	9	0	975.481	P38902	P38902	RPB11	DNA-directed RNA polymerase II subunit RPB11	yes	yes	91	P38902_91	20.669	23.34	21.0409	21.6833	1.44678	0	0	no	YOL005C	P38902|RPB11	2	nq	nq	nq	nq	nq	nq	222221312	65.8	-2	852922624	65.72	-1.9	nq	nq	nq	nq	nq	nq	278206816	66.3	-3	913765760	66.18	-2.2
	6402	LNHNQFECK	1	9	0	1131.51	P08518	P08518	RPB2	DNA-directed RNA polymerase II subunit RPB2	yes	yes	1182	P08518_1182	16.8643	14.0711	14.498	15.1445	1.50465	0	Zinc	yes	YOR151C	P08518|RPB2	2	9082709	54.3	-0.6	51702608	54.3	-1	89738400	54.83	-1.1	435452896	54.79	-1.3	661094	54.38	0	6988015	54.51	-0.5	83674928	55.19	-2	508031040	55.19	-2
	6239	LLFECR	1	6	0	779.4	P27999	P27999	RPB9	DNA-directed RNA polymerase II subunit RPB9	yes	yes	29	P27999_29	24.0715	21.5422	20.2185	21.944	1.95769	0	Zinc	yes	YGL070C	P27999|RPB9	2	2537197568	106.57	0.1	7886120960	106.73	-1	1454059776	108.38	0	4703476224	108.34	-1.2	1794935424	106.32	0.1	6964282880	106.52	-1.1	1717716224	108.31	-0.5	5828979712	108.43	-1.9
	10777	YICAECSSK	2	9	0	1002.42	P40422	P40422	RPC10	DNA-directed RNA polymerases I, II, and III subunit RPABC4	yes	yes	31 ,34	P40422_31_34	28.3924	24.8873	28.8378	27.3725	2.16375	0	Zinc	yes	YHR143W-A	P40422|RPAB4	2	26293010	68.09	-1.2	65736152	68.05	-2	62467416	68.89	-1.9	158123856	68.85	-2	4192688	68.2	-1.1	21597736	68.11	-1.6	65388232	69.07	-2.5	188405792	69.03	-2.6
	9005	SVHSGEKPHSCPK	1	13	1	1391.66	P39956	P39956	RPH1	DNA damage-responsive transcriptional repressor RPH1	yes	yes	740	P39956_740	17.249	9.82573	20.6804	15.9184	5.54832	0	0	yes	YER169W	P39956|RPH1	2	nq	nq	nq	nq	nq	nq	62694	39.77	1	300770	39.74	0	nq	nq	nq	nq	nq	nq	21374	39.98	0.5	196157	40.02	0.4
	9177	TCSSCGYPAAK	2	11	0	1086.45	P49166	P49166	RPL37A	60S ribosomal protein L37-A	yes	yes	34 ,37	P49166_34_37	16.9237	15.7641	16.1038	16.2639	0.596169	0	Zinc	yes	YLR185W	P49166|RL37A	2	95194544	62.96	-1.1	465595520	62.96	-1.6	301764704	63.59	-1.3	1483021568	63.55	-1.8	17097482	63.09	-1.7	64801860	63.05	-1.8	329458176	63.88	-1.8	1787030400	63.84	-2.2
	8560	SHTLCNR	1	7	0	829.386	P49166;P51402	P49166	RPL37A;RPL37B	60S ribosomal protein L37-A;60S ribosomal protein L37-B	no	no	19	P49166_19	22.0964	22.0527	21.288	21.8124	0.45462	0	Zinc	yes	YLR185W	P49166|RL37A	2	1350845	44.54	-0.7	4531457	44.53	-0.5	3263527	44.37	-0.5	11737045	44.37	-0.3	755539	44.69	-0.2	2722348	44.7	0	3602661	44.76	-2	12682143	44.71	-1.3
	9178	TCSSCGYPSAK	2	11	0	1102.44	P51402	P51402	RPL37B	60S ribosomal protein L37-B	yes	yes	34 ,37	P51402_34_37	17.3628	19.0887	16.0498	17.5004	1.52411	0	Zinc	yes	YDR500C	P51402|RL37B	2	74681088	62.95	-0.8	355439744	62.95	-1.9	nq	nq	nq	nq	nq	nq	9620758	62.94	4.3	40779512	62.76	-7	nq	nq	nq	nq	nq	nq
	873	CGHTNQLRPK	1	10	1	1152.58	P0CH09;P0CH08	P0CH09	RPL40B;RPL40A	Ubiquitin-60S ribosomal protein L40;Ubiquitin;60S ribosomal protein L40	yes	no	115	P0CH09_115	17.2167	15.0394	15.7315	15.9959	1.11244	0	0	no	YIL148W	P0CH09|RL402	2	2347117	43.53	0	11428797	43.51	-0.3	417279552	43.34	1.9	2006273408	43.33	0	613690	43.67	0.2	3632424	43.66	0.2	247929504	43.69	1.2	1400439296	43.69	-0.4
	8542	SHFNALYDTLLESNLCK	1	17	0	1966.95	Q12377	Q12377	RPN6	26S proteasome regulatory subunit RPN6	yes	yes	348	Q12377_348	17.1598	12.4965	15.9993	15.2185	2.42771	0	0	no	YDL097C	Q12377|RPN6	3	3020170240	172.26	7.4	15224821760	172.22	-0.3	2562077696	173.53	7.2	11723964416	173.32	-0.9	2278731776	172.43	7	16914712576	172.27	-0.8	2298214656	173.6	6.9	15134226432	173.43	-1
	7105	NCSAILLSETDKR	1	13	1	1448.73	P04051	P04051	RPO31	DNA-directed RNA polymerase III subunit RPC1	yes	yes	110	P04051_110	32.1228	24.1633	29.4329	28.573	4.04884	0	Zinc	no	YOR116C	P04051|RPC1	2	59718836	91.79	-1.3	123323360	91.75	-1.6	42735876	93.37	-1.4	93168448	93.37	-2.2	41832168	91.62	-1.9	135127616	91.58	-2.3	35234408	93.4	-1.5	106746256	93.4	-2.8
	6058	LHYCVSCAIHAR	2	12	0	1371.65	P39939;P39938	P39939	RPS26B;RPS26A	40S ribosomal protein S26-B;40S ribosomal protein S26-A	yes	no	74 ,77	P39939_74_77	25.9023	24.8123	26.3187	25.6778	0.777908	0	0	no	YER131W	P39939|RS26B	3	10152908800	80.01	-0.4	28777152512	80.01	-2.1	6213896704	81.8	-0.9	18042738688	81.8	-2.4	11708008448	80.13	-0.5	35705393152	79.93	-2.3	8525467136	81.99	-0.9	25607340032	81.95	-2.5
	10742	YGLNICR	1	7	0	837.417	P41057	P41057	RPS29A	40S ribosomal protein S29-A	yes	yes	39	P41057_39	29.0293	27.1665	29.3842	28.5266	1.19125	0	Zinc	no	YLR388W	P41057|RS29A	2	22283851776	98.57	-0.2	54294097920	98.53	-1.7	12150706176	100.26	-0.5	29891348480	100.26	-2	13941415936	98.47	-0.4	37390086144	98.35	-1.6	10504332288	100.27	-1	28149231616	100.27	-2.4
	9792	VCSSHTGLIR	1	10	0	1071.55	P41057	P41057	RPS29A	40S ribosomal protein S29-A	yes	yes	24	P41057_24	21.1628	19.2919	20.9394	20.4647	1.02178	0	Zinc	no	YLR388W	P41057|RS29A	2	2402470912	57.34	-0.3	9027655680	57.3	-1.7	3933135104	57.94	-0.2	14574225408	57.9	-1.9	663768448	57.56	-0.8	2800258560	57.52	-1.6	4238362880	58.36	-0.6	17707878400	58.28	-2.5
	5578	KYDLNICR	1	8	1	1023.52	P41058	P41058	RPS29B	40S ribosomal protein S29-B	yes	yes	39	P41058_39	27.7111	25.9024	28.0121	27.2085	1.14108	0	Zinc	no	YDL061C	P41058|RS29B	2	20229638144	84.51	-0.3	52647043072	84.51	-1.7	12105242624	86.04	-0.5	31703912448	86.04	-2	17657243648	84.42	0	50623549440	84.42	-1.3	13437255680	86.22	-0.8	38326599680	86.18	-2.2
	9794	VCSSHTGLVR	1	10	0	1057.53	P41058	P41058	RPS29B	40S ribosomal protein S29-B	yes	yes	24	P41058_24	21.2974	19.4718	21.2364	20.6685	1.03685	0	Zinc	no	YDL061C	P41058|RS29B	2	94069264	52.39	-0.2	372836608	52.39	-0.5	3021114368	52.96	0	11139014656	52.96	-1.6	16870984	52.57	0.3	75445872	52.57	0.3	3121345536	53.37	-0.8	12903062528	53.37	-2.5
	5485	KPPACVQCR	2	9	1	1000.49	Q06639	Q06639	RSC3	Chromatin structure-remodeling complex protein RSC3	yes	yes	14 ,17	Q06639_14_17	26.0354	24.7454	23.3665	24.7158	1.33471	0	0	no	YDR303C	Q06639|RSC3	2	5125004	51.98	0.2	14977923	51.98	-0.1	20227096	52.6	-1.7	57045304	52.6	-1.5	1198902	52.12	0.5	4932023	52.17	0.3	29025440	53.01	-2.5	86984672	53.01	-2.2
	10446	VYICHTCGNESINVR	2	15	0	1706.79	P43609	P43609	RSC8	Chromatin structure-remodeling complex protein RSC8	yes	yes	260 ,263	P43609_260_263	20.3364	17.8794	22.1775	20.1311	2.15636	0	0	yes	YFR037C	P43609|RSC8	3	475036928	92.37	-1.3	1876362496	92.33	-1.4	243396864	93.89	0.3	937952384	93.81	-1.3	489769088	92.29	-1.5	2357691392	92.17	-1.5	301866208	93.92	-0.4	1278300032	93.88	-1.6
	997	CILLLNR	1	7	0	843.5	Q12108	Q12108	RTC5	Restriction of telomere capping protein 5	yes	yes	110	Q12108_110	13.9824	15.8775	17.0234	15.6278	1.5358	0	0	no	YOR118W	Q12108|RTC5	2	198117232	127.27	-1.1	1153173120	127.31	-1.3	115999720	128.87	-1.3	779222272	128.87	-1.2	220272560	127.07	-1.7	1149523200	127.07	-1.7	177886192	128.78	-1.5	960008704	128.78	-2.1
	3647	GIIAGCHGLSHR	1	12	0	1219.62	P32608	P32608	RTG2	Retrograde regulation protein 2	yes	yes	424	P32608_424	16.2998	14.6394	16.2133	15.7175	0.934629	0	0	no	YGL252C	P32608|RTG2	2	27613164	60.19	-2.2	116943408	60.15	-1.6	35573332	61.25	-0.8	207522976	61.25	0.3	27844284	60.27	-2	131723136	60.23	-0.7	43573312	61.48	-1	284703232	61.64	0.1
	2767	EYDELNVAPYNPVVCSGPHCK	2	21	0	2333.05	P15303	P15303	SEC23	Protein transport protein SEC23	yes	yes	56 ,61	P15303_56_61	30.2925	19.859	20.0397	23.3971	5.97232	0	Zinc	no	YPR181C	P15303|SEC23	3	2188594688	145.09	-1.1	3739893760	145.09	-1.5	781133696	146.25	-1	3093882880	146.17	-1.2	1164109824	145.06	-1.4	4389894144	145.14	-1.6	925763712	146.26	-1.6	4043802880	146.3	-1.8
	1179	CLVNDPNIEIVADLSSDILSR	1	21	0	2285.16	P33330	P33330	SER1	Phosphoserine aminotransferase	yes	yes	182	P33330_182	15.4162	16.5205	16.5548	16.1638	0.647705	0	0	no	YOR184W	P33330|SERC	2	324392448	255.79	-0.5	1827271808	255.84	-1.6	257002512	256.59	-0.2	1362666496	256.63	-1.1	302226944	255.92	-0.8	1546464640	255.97	-2	219757344	256.61	-1	1091167616	256.69	-1.9
	1329	CQNELSTFER	1	10	0	1225.54	P38890	P38890	SET5	Putative protein lysine methyltransferase SET5	yes	yes	429	P38890_429	16.4001	16.4438	15.979	16.2743	0.256672	0	0	no	YHR207C	P38890|SET5	2	86418064	99.66	-1.3	470220928	99.46	-2.2	55044200	101.2	-0.8	250887360	100.96	-2.4	101848696	99.26	-0.9	478236160	99.26	-2.1	51858768	100.99	-1	302802816	100.99	-2.6
	1546	CYELFCGAFPK	2	11	0	1276.56	P38890	P38890	SET5	Putative protein lysine methyltransferase SET5	yes	yes	322 ,327	P38890_322_327	24.7871	9.23757	18.5504	17.525	7.82532	0	0	no	YHR207C	P38890|SET5	2	49532640	163.93	-2	150299616	164.01	-3.5	nq	nq	nq	nq	nq	nq	17308004	164.05	4	178612064	164.05	-1.4	12901172	165.5	-0.5	118203912	165.42	-1.9
	9461	TNLCGAVR	1	8	0	832.423	P32771	P32771	SFA1	S-(hydroxymethyl)glutathione dehydrogenase	yes	yes	115	P32771_115	18.8706	17.1611	16.8713	17.6343	1.08039	0	Zinc	no	YDL168W	P32771|FADH	2	nq	nq	nq	nq	nq	nq	246137104	68.85	-1	1058204992	68.85	-3	nq	nq	nq	nq	nq	nq	271977792	69.15	-1.8	1312876032	69.15	-3.6
	459	APLDAACLLGCGVTTGFGAALK	2	22	0	2048.04	P32771	P32771	SFA1	S-(hydroxymethyl)glutathione dehydrogenase	yes	yes	175 ,179	P32771_175_179	21.8221	16.279	18.9729	19.0247	2.77191	0	Zinc	no	YDL168W	P32771|FADH	2	92052896	217.8	-1.8	337357152	217.76	-1.4	55519120	218.68	-1.7	191320576	218.72	-1.5	84101464	217.96	-2.1	429821408	217.92	-1.9	67339824	218.98	-2.2	349021888	218.86	-2
	8058	QQESSQYIHCENCGR	2	15	0	1780.73	Q03067	Q03067	SGF11	SAGA-associated factor 11	yes	yes	73 ,76	Q03067_73_76	16.2871	15.5926	14.7896	15.5564	0.749392	0	0	yes	YPL047W	Q03067|SGF11	3	24006308	68.8	-2.2	99932800	68.8	-1.5	8421012	69.84	-1.3	66738440	69.8	-1.4	21512636	68.86	-1.4	99945952	68.86	-1.7	9307167	69.95	-1.7	66890716	69.99	-2.4
	2031	DSHSLSFCR	1	9	0	1050.46	Q02775	Q02775	SLU7	Pre-mRNA-splicing factor SLU7	yes	yes	122	Q02775_122	23.7001	15.3222	25.8794	21.6339	5.57365	0	0	yes	YDR088C	Q02775|SLU7	2	18284652	78.68	-0.8	56527312	78.6	-1.6	31748660	79.92	-1.7	104549288	80	-2.2	3323344	78.7	-1	59527468	78.7	-1.7	32399616	80.17	-1.3	137894912	80.25	-2.2
	7574	NVACIIQAGHDIFK	1	14	0	1527.79	P27692	P27692	SPT5	Transcription elongation factor SPT5	yes	yes	658	P27692_658	18.5955	18.529	28.9877	22.0374	6.01926	0	0	no	YML010W	P27692|SPT5	3	387890016	151.37	-2.8	1820818048	151.74	-1.3	426452096	152.67	-5.4	1744071680	153.04	-1.7	729289088	151.81	-2.2	3413875200	151.73	-1.8	788237696	152.62	-4.3	3258624768	153.15	-1.8
	740	CDPYVFSIVGVNGVGK	1	16	0	1652.82	P32916	P32916	SRP101	Signal recognition particle receptor subunit alpha homolog	yes	yes	395	P32916_395	20.8834	18.4792	nq	19.6813	1.70003	0	0	no	YDR292C	P32916|SRPR	2	29591212	183.83	-2.3	108049712	183.95	-1.2	20804412	185.03	-2.6	82874064	185.15	-1.2	23584024	184.41	-2.3	72237424	184.17	-2	5424978	185.54	-7.2	55735752	185.41	-1.8
	1739	DFIGLPFDKCDVSK	1	14	1	1582.77	P38788	P38788	SSZ1	Ribosome-associated complex subunit SSZ1	yes	yes	81	P38788_81	16.2969	16.4713	14.1237	15.6306	1.30791	0	0	no	YHR064C	P38788|SSZ1	2	117656624	166.99	6.5	573879808	166.91	-0.8	83596384	167.95	0.3	459786400	168.32	-1.5	142439936	166.93	6.7	784291840	167.02	-1.7	149833280	168.28	6	697878528	168.36	-1.3
	10292	VSVGLENSDVLCNVFQR	1	17	0	1877.93	P47164	P47164	STR2	Cystathionine gamma-synthase	yes	yes	626	P47164_626	19.7762	19.8598	23.8182	21.1514	2.30991	0	0	no	YJR130C	P47164|MET7	2	62038788	188.28	1.9	289316608	188.04	-2.1	76081264	189.41	1.9	270977280	189.17	-2	66616780	188.45	2.1	298860608	188.21	-2	66046976	189.59	1.2	236478000	189.43	-3.1
	8192	RGPNLNIVLTCPECK	2	15	1	1655.85	P29055	P29055	SUA7	Transcription initiation factor IIB	yes	yes	24 ,27	P29055_24_27	17.7039	15.0913	nq	16.3976	1.84738	0	Zinc	yes	YPR086W	P29055|TF2B	3	132468160	125.82	0.3	619396288	125.74	-1	93803424	127.1	-1.6	432421120	127.23	-1.2	134765952	125.76	-0.5	693077120	125.72	-1.2	101557456	127.2	-1	636556096	127.08	-1.4
	10797	YILEYVTCK	1	9	0	1130.57	P09064	P09064	SUI3	Eukaryotic translation initiation factor 2 subunit beta	yes	yes	236	P09064_236	16.9966	13.8491	14.7752	15.207	1.61753	0	0	yes	YPL237W	P09064|IF2B	2	1660211200	137.53	-1.7	8193684480	137.53	-1.2	1262571904	138.81	-2	6079860736	138.77	-1.6	1618441600	137.49	-2	9931972608	137.45	-1.6	1049584704	138.83	-2.4	6664984064	138.83	-1.8
	5928	LFFMVCK	1	7	0	886.444	P09064	P09064	SUI3	Eukaryotic translation initiation factor 2 subunit beta	yes	yes	259	P09064_259	18.8521	14.3003	17.1083	16.7536	2.29657	0	0	yes	YPL237W	P09064|IF2B	2	1153480960	144.47	1.6	4919652864	144.51	-1.6	965086272	145.93	0.6	4199598080	145.93	-1	930190208	144.4	1.8	6551733760	144.32	-1.9	1131153152	145.88	0.5	5801651200	145.92	-1.8
	1139	CLNLISDSNINNSSVAEKEEIR	1	22	1	2447.2	P32591	P32591	SWI3	SWI/SNF complex subunit SWI3	yes	yes	743	P32591_743	26.9604	24.8338	nq	25.8971	1.50375	0	0	no	YJL176C	P32591|SWI3	3	40766392	139.49	-1.5	107124056	139.41	-0.7	37644080	140.32	-2.1	105300840	140.44	-1.4	32058622	139.52	-0.3	103835008	139.6	-1.4	36443328	140.45	-1.4	103504512	140.53	-0.9
	6595	LSLLAYCQK	1	9	0	1037.56	P40528	P40528	SYG1	Protein SYG1	yes	yes	202	P40528_202	19.0388	22.0657	19.5377	20.2141	1.62282	0	0	no	YIL047C	P40528|SYG1	2	33227510	126.09	-2.1	126519904	126.09	-1.1	14330620	127.74	-2.3	75717424	127.74	-1.7	36582780	125.92	-1.9	119228400	125.96	-1	23995830	127.57	-2.6	94730888	127.53	-2
	923	CHDCFTTLDSFIHYK	2	15	0	1828.79	Q07395	Q07395	SYO1	Synchronized import protein 1	yes	yes	598 ,601	Q07395_598_601	14.6482	12.5684	21.2151	16.1439	4.5132	0	0	no	YDL063C	Q07395|SYO1	3	39309308	154.06	-0.6	273772736	154.14	-1	47727440	155.37	-0.7	233369664	155.29	-1.7	63598080	154.11	-0.5	436549280	154.02	-1.6	39047608	155.27	-0.9	277501664	155.31	-2.3
	1026	CIVGLQPNGTIVVK	1	14	0	1439.82	P38340	P38340	TAE1	Alpha N-terminal protein methyltransferase 1	yes	yes	157	P38340_157	13.5664	16.8131	18.9453	16.4416	2.70862	0	0	no	YBR261C	P38340|NTM1	2	123436928	157.55	-0.2	791917312	157.67	-0.5	87167160	159.02	-1.1	549876352	158.98	-1.2	147766048	157.72	-1.5	681728832	157.68	-1.3	103272648	159.02	-1.7	560346240	159.1	-1.3
	678	CATCGQIGHIR	2	11	0	1157.54	P46677	P46677	TAF1	Transcription initiation factor TFIID subunit 1	yes	yes	1038 ,1041	P46677_1038_1041	21.9092	22.4059	23.7109	22.6753	0.930558	0	0	no	YGR274C	P46677|TAF1	2	4466864	68.82	-1.7	17506844	68.78	-1.5	4001933	69.9	-1.6	12678441	69.86	-1.3	8353087	68.86	-1.7	24935060	68.9	-2.2	4484332	70.15	-1.8	19522288	70.07	-2.3
	1612	DAVFFLCGSSGK	1	12	0	1229.58	Q12181	Q12181	TAH18	Probable NADPH reductase TAH18	yes	yes	575	Q12181_575	17.5535	31.1353	20.6412	23.11	7.11948	0	0	no	YPR048W	Q12181|NDOR1	2	35567920	162.29	0.4	140186304	162.04	-1	14837590	163.51	0.6	96561240	163.47	-0.3	38010288	162.22	1	68865440	162.1	-1.1	10054140	163.58	-0.1	37443100	163.66	-1.4
	6909	MEVLDNLGLLCSLIK	1	15	0	1659.89	P40308	P40308	TGL3	Lipase 3	yes	yes	563	P40308_563	14.9704	19.9114	11.5483	15.4767	4.20449	0	0	no	YMR313C	P40308|TGL3	2	30370260	239.44	-1.2	168377088	239.57	-1.2	11100559	240.58	-1.7	67170440	240.63	-1.6	46037648	239.76	-1.8	192631712	239.67	-2	22069140	240.76	-2.3	81310288	240.76	-2.1
	7891	QFETHDVILPQCYIVVR	1	17	0	2059.06	P53215	P53215	THG1	tRNA(His) guanylyltransferase	yes	yes	22	P53215_22	24.0011	19.5717	16.6149	20.0626	3.71749	0	0	no	YGR024C	P53215|THG1	3	55182168	165.94	-2.6	169657296	165.82	-0.6	39655540	167.06	-3	130643904	166.89	-0.9	81699056	165.93	-0.4	292667104	165.84	-1.7	26521820	166.99	-3.7	152056704	167.12	-1.6
	3347	FVLCGSCK	2	8	0	855.398	P38431-2;P38431	P38431-2	TIF5	Eukaryotic translation initiation factor 5	yes	no	99 ,102	P38431_99_102	16.7654	14.6493	16.8568	16.0905	1.24894	0	0	no	YPR041W	P38431-2|IF5	2	253870320	95.81	-2	1389560576	95.73	-1.7	182832288	97.39	-3.3	778518400	97.35	-2	335729600	95.59	-2	1882414592	95.55	-1.6	174917424	97.4	-3	1092739456	97.4	-2.6
	8766	SMVCALFK	1	8	0	897.445	Q12000	Q12000	TMA46	Translation machinery-associated protein 46	yes	yes	93	Q12000_93	17.7053	17.661	17.697	17.6877	0.0235553	0	0	yes	YOR091W	Q12000|TMA46	2	261303360	127.24	-1.8	1277723520	127.16	-1.3	219229456	128.83	-1.3	955808320	128.87	-1.1	327363104	126.95	-2.8	1619946624	126.95	-1.6	376703008	128.79	-2.1	1662552576	128.75	-1.8
	907	CGSYHNQPLGR	1	11	0	1230.56	P15565-2;P15565	P15565-2	TRM1	tRNA (guanine(26)-N(2))-dimethyltransferase, mitochondrial	yes	no	333	P15565_333	20.5262	19.0542	21.8761	20.4855	1.41135	0	0	no	YDR120C	P15565-2|TRM1	2	8439791	54.06	-0.4	30524036	53.98	-0.9	26972490	54.51	-1.2	106585960	54.51	-1.3	1604032	54.21	-2.1	4089860	54.11	-0.2	23960840	54.91	-1.8	104514256	54.87	-1.8
	2835	FCEGTYHLAGPMYAGPLHNK	1	20	0	2205.01	P15565-2;P15565	P15565-2	TRM1	tRNA (guanine(26)-N(2))-dimethyltransferase, mitochondrial	yes	no	373	P15565_373	18.7609	15.0422	17.1598	16.9877	1.86531	0	0	no	YDR120C	P15565-2|TRM1	4	253474512	116.42	-1.2	1113964288	116.38	-0.9	167239328	117.8	-2	707823296	117.84	-1.1	255546224	116.1	-2.1	1528110336	116.06	-1.4	170305616	117.72	-3.4	877080384	117.72	-1.9
	7597	NVMSSTMTTYHCSR	1	14	0	1616.67	P15565-2;P15565	P15565-2	TRM1	tRNA (guanine(26)-N(2))-dimethyltransferase, mitochondrial	yes	no	330	P15565_330	20.2143	16.5439	17.0773	17.9452	1.98316	0	0	no	YDR120C	P15565-2|TRM1	2	25932400	81.03	-1.1	96633824	80.99	-0.9	14609736	82.52	-1.3	63385380	82.58	-0.7	30756188	81.1	-1.7	163927040	81.02	-1.3	26066428	82.8	-1.6	122716032	82.84	-1.6
	7075	NCGHIYYIK	1	9	0	1109.53	P53738	P53738	TRM112	Multifunctional methyltransferase subunit TRM112	yes	yes	115	P53738_115	17.3659	15.7348	16.6916	16.5974	0.819604	0	0	no	YNR046W	P53738|TR112	2	925929408	72.18	-1.8	4357574144	72.14	-2.3	519573504	73.5	-1.8	2520736256	73.47	-2.1	601760896	72.36	-1.7	3249512960	72.32	-2	440537216	73.76	-1.9	2332348416	73.72	-2.3
	1652	DCPFYIPR	1	8	0	1009.47	Q02648	Q02648	TRM44	tRNA (uracil-O(2)-)-methyltransferase	yes	yes	186	Q02648_186	22.0521	13.3454	18.6482	18.0152	4.38775	0	0	no	YPL030W	Q02648|TRM44	2	327735072	146.67	-1.4	966719296	146.71	-1	99637264	147.94	-1.4	543919616	148.02	-0.8	92890072	146.83	-1.8	698233472	146.63	-1.2	81543928	148.02	-1.5	434408128	148.14	-1.5
	1322	CQLEFPAILEELLSK	1	15	0	1731.91	Q03496	Q03496	TRM732	tRNA (cytidine(32)-2-O)-methyltransferase non-catalytic subunit TRM732	yes	yes	720	Q03496_720	28.3678	22.9951	28.366	26.5763	3.10138	0	0	no	YMR259C	Q03496|TR732	2	82510448	248.61	-0.7	209765360	248.65	-1.4	53805672	249.55	-0.9	134450048	249.7	-1.5	118161728	248.79	-1.4	380390080	248.83	-1.9	57995540	249.92	-1.8	209516288	249.83	-2.4
	3665	GISACAVCDGAVPIFR	2	16	0	1577.77	P29509	P29509	TRR1	Thioredoxin reductase 1	yes	yes	142 ,145	P29509_142_145	20.0995	19.6615	18.9038	19.5549	0.604888	DISULFID 142 145 Redox-active	0	no	YDR353W	P29509|TRXB1	2	583402624	164.01	-0.4	2260504064	164.06	-0.9	474117056	165.39	-0.8	1943407872	165.31	-1	696272640	164.05	-1.5	2870520832	164.05	-1.6	625185152	165.38	-1.4	2529070848	165.38	-1.2
	6797	LVVVDFYATWCGPCK	2	15	0	1699.81	P22217	P22217	TRX1	Thioredoxin-1	yes	yes	30 ,33	P22217_30_33	22.6679	19.5966	13.7107	18.6584	4.5517	DISULFID 30 33 Redox-active	0	no	YLR043C	P22217|TRX1	2	100370552	212.85	3.1	360645376	212.69	-1	75610272	213.82	0.8	239718912	213.86	-1.2	114019328	212.88	1.5	400439040	212.92	-1.1	86323632	214.19	1.8	421551936	214.11	-1.2
	3516	GEINYELFCGAR	1	12	0	1370.63	P38820	P38820	UBA4	Adenylyltransferase and sulfurtransferase UBA4;Adenylyltransferase UBA4;Sulfurtransferase UBA4	yes	yes	311	P38820_311	18.1935	13.9506	15.3303	15.8248	2.16424	0	0	no	YHR111W	P38820|UBA4	2	292175392	147.49	-1.3	1414083328	147.49	-1.1	148657568	148.74	0.1	568111232	148.78	-0.9	248274800	147.46	-1.8	1574182144	147.38	-1.5	128563936	148.83	-1.9	750218496	148.79	-1.8
	3790	GNVCLNILR	1	9	0	1000.55	P52491	P52491	UBC12	NEDD8-conjugating enzyme UBC12	yes	yes	115	P52491_115	22.0588	28.4618	23.5833	24.7013	3.34471	0	0	no	YLR306W	P52491|UBC12	2	212093216	125.46	-0.4	773349120	125.34	-0.3	136290576	126.99	-0.9	457606208	127.03	-0.9	248775296	125.1	-0.1	701510080	125.1	-0.2	226378480	126.97	-1.1	492777280	126.88	-0.9
	3137	FLVCLK	1	6	0	721.42	Q02863	Q02863	UBP16	Ubiquitin carboxyl-terminal hydrolase 16	yes	yes	215	Q02863_215	16.5547	16.2286	14.1123	15.6319	1.32604	0	0	no	YPL072W	Q02863|UBP16	2	82317808	117.67	-1	399488192	117.67	-0.5	51889760	119.52	-1.1	276995648	119.52	-0.9	89411600	117.39	-0.9	437210624	117.35	-1.1	57634904	119.42	-1.6	321835840	119.38	-1.5
	1155	CLTCDNITSR	2	10	0	1124.5	P39967;P38187	P39967	UBP9;UBP13	Ubiquitin carboxyl-terminal hydrolase 9;Ubiquitin carboxyl-terminal hydrolase 13	yes	no	487 ,490	P39967_487_490	16.1943	16.0791	19.9313	17.4015	2.1916	0	0	no	YER098W	P39967|UBP9	2	15332502	93.78	-2.3	73976440	94.17	-2.7	7048726	95.49	-2	41846980	95.49	-1.7	10495389	93.91	-1.4	58816580	94.11	-2.3	12320421	96.01	-4	60265312	95.53	-2.7
	2327	EFAQVDTGSSADILTLLDFLHSCGVK	1	26	0	2765.36	P33202	P33202	UFD4	Ubiquitin fusion degradation protein 4	yes	yes	1007	P33202_1007	18.0071	10.53	17.2801	15.2724	4.12307	0	0	no	YKL010C	P33202|UFD4	3	41619764	247.67	6.1	195693808	247.8	-1.6	4051901	248.67	6.1	12266135	248.63	-1.4	13886020	247.88	5.2	158054576	247.97	-1.7	27485170	249.01	3.6	193461504	249.2	-1.9
	6743	LVHLPSCSVFSNWPTSGTPLGK	1	22	0	2326.18	P40362	P40362	UTP18	U3 small nucleolar RNA-associated protein 18	yes	yes	549	P40362_549	14.1892	17.438	nq	15.8136	2.29727	0	0	no	YJL069C	P40362|UTP18	3	59386688	175.24	-3.1	316486784	175.2	-1.1	38335740	176.31	-2.6	274502400	176.47	-1.1	90379248	175.38	-3.9	497848512	175.3	-1.3	89857768	176.47	-3.9	355502592	176.59	-1.5
	7477	NPVNDDHYVDLVTLICTSCLK	2	21	0	2361.13	P35194	P35194	UTP20	U3 small nucleolar RNA-associated protein 20	yes	yes	1175 ,1178	P35194_1175_1178	31.3453	24.664	30.0567	28.6887	3.54451	0	0	no	YBL004W	P35194|UTP20	3	79591208	208.12	-0.7	189614704	207.96	-1.3	70045640	209.16	0	138130080	208.86	-1	61910360	208.15	-1	242871504	207.95	-1.1	84905024	209.25	-1.2	205574336	209.04	-1.7
	3892	GTNVLMADGSIECIENIEVGNK	1	22	0	2305.09	P17255	P17255	VMA1	V-type proton ATPase catalytic subunit A;Endonuclease PI-SceI	yes	yes	300	P17255_300	18.0625	14.6521	17.6113	16.7753	1.85254	0	0	no	YDL185W	P17255|VATA	2	529184064	193.18	-0.7	2329535232	193.18	-0.9	291963008	194.3	-0.9	1395462400	194.3	-0.9	403438976	193.37	-1.4	2488378368	193.33	-1.4	189647296	194.68	-1.2	966332096	194.55	-1.5
	8532	SGVGICATCVLRPDLLFK	2	18	1	1891.01	P25515	P25515	VMA3	V-type proton ATPase subunit c	yes	yes	40 ,43	P25515_40_43	15.0703	18.6822	13.4766	15.743	2.66721	0	0	no	YEL027W	P25515|VATL1	2	30991650	189.61	-3.4	179715296	189.65	-2	25374860	190.61	-1.3	137940896	190.7	-2.3	49616288	189.73	-1.7	202349504	189.85	-2.4	39092808	190.87	-2	183773696	190.91	-2.6
	8721	SLLSNQMSIFCSSK	1	14	0	1543.74	Q07878	Q07878	VPS13	Vacuolar protein sorting-associated protein 13	yes	yes	2064	Q07878_2064	19.6753	18.0628	21.4817	19.7399	1.71035	0	0	no	YLL040C	Q07878|VPS13	2	43941768	165.52	-0.8	142109408	165.32	0	14205110	166.69	-0.6	95275952	166.65	-1.4	45444568	165.44	0.2	245390896	165.36	-0.4	45838720	166.74	-1.5	168691200	166.74	-1.5
	4685	IHVTHDVECESCAGK	2	15	0	1626.71	P39102	P39102	XDJ1	DnaJ protein homolog XDJ1	yes	yes	181 ,184	P39102_181_184	16.9778	14.5057	18.3582	16.6139	1.95188	0	0	yes	YLR090W	P39102|XDJ1	3	23633528	63.32	-1.4	120173912	63.32	-2	15642772	64.12	-1.7	71888280	64.12	-2	26513180	63.51	-1	160310176	63.42	-1.8	17604088	64.45	-1.8	99709808	64.49	-2.6
	4462	ICTYIDHLFQTIKPK	1	15	1	1818.97	P22147	P22147	XRN1	5-3 exoribonuclease 1	yes	yes	65	P22147_65	17.1812	14.6771	19.7517	17.2034	2.53738	0	0	no	YGL173C	P22147|XRN1	3	149723248	161.2	-0.8	524553088	161.24	-0.7	229183488	162.45	-1.3	1301896064	162.41	-1.4	344056000	161.17	-1.4	2035883008	161.17	-1.5	297338400	162.46	-1.5	1692752384	162.5	-1.5
	5352	KGNLTCIVGK	1	10	1	1031.58	P39109	P39109	YCF1	Metal resistance protein YCF1	yes	yes	660	P39109_660	27.3539	28.471	24.4658	26.7635	2.06682	0	0	no	YDR135C	P39109|YCFI	2	17273572	67.92	-3.1	53410948	67.96	-2.2	22765440	68.93	-3.1	52924120	68.93	-2.6	11227048	68.12	-3.6	24208468	68.12	-3	16751002	69.27	-3.5	46082232	69.27	-3.1
	3227	FQTECDVCHGTGDIIDPK	2	18	0	1976.86	P25491	P25491	YDJ1	Mitochondrial protein import protein MAS5	yes	yes	185 ,188	P25491_185_188	20.5161	18.5614	19.2343	19.4373	0.993004	0	Zinc	yes	YNL064C	P25491|MAS5	3	2061086720	122.23	-1.7	7840284672	122.19	-1.7	1175693184	123.2	-1.8	4699747328	123.2	-1.6	2185593856	122.13	-1.9	9568180224	122.13	-2	1463675904	123.22	-2.7	6443075072	123.22	-2.5
	5260	KCTSCNGQGIK	2	11	1	1137.53	P25491	P25491	YDJ1	Mitochondrial protein import protein MAS5	yes	yes	159 ,162	P25491_159_162	20.8737	16.6408	21.1215	19.5453	2.51844	0	Zinc	yes	YNL064C	P25491|MAS5	2	nq	nq	nq	nq	nq	nq	5731705	47.13	0.4	21727320	47.13	0.2	nq	nq	nq	nq	nq	nq	6501403	47.52	0	32567644	47.52	-0.4
	10309	VTCATCFFPTDIHSR	2	15	0	1696.77	Q07505	Q07505	YDL086W	Putative carboxymethylenebutenolidase	yes	yes	147 ,150	Q07505_147_150	17.0825	14.4557	16.2207	15.9197	1.33903	0	0	no	YDL086W	Q07505|DLHH	3	3123026944	135.01	0.7	15218196480	135.01	-1.4	1870756096	136.31	0.2	9021282304	136.22	-1.9	3458962944	134.9	0.2	21209620480	134.9	-1.7	2358624000	136.3	-0.2	13216956416	136.21	-2.3
	4560	IETHYLLPACIYLCDLDINGIK	2	22	0	2519.28	Q03900	Q03900	YDR132C	Uncharacterized protein YDR132C	yes	yes	409 ,413	Q03900_409_413	16.4174	11.857	17.8574	15.3773	3.13254	0	0	no	YDR132C	Q03900|YD132	3	nq	nq	nq	nq	nq	nq	5881066	213.45	-1.8	29941020	213.53	-0.5	16010873	212.77	-2.5	93431712	212.93	-1	2665224	213.71	-2.2	45403728	213.79	-1.2
	9152	TCHICGFR	2	8	0	935.411	Q05580	Q05580	YDR266C	LIM domain and RING finger protein YDR266C	yes	yes	84 ,87	Q05580_84_87	26.4113	29.096	29.5549	28.3541	1.69807	0	0	yes	YDR266C	Q05580|YD266	2	27378570	74.47	-2.2	88505280	74.42	-2	25095740	75.91	-0.2	57701512	75.79	-2	29686320	74.6	-1.1	94890552	74.52	-1.6	24581380	75.95	-1.4	37354100	75.99	-2.2
	9	AAETLSIAFSNSPAFHFICK	1	20	0	2153.06	Q04170	Q04170	YDR391C	Uncharacterized protein YDR391C	yes	yes	51	Q04170_51	13.4968	15.8074	17.3114	15.5385	1.92149	0	0	no	YDR391C	Q04170|YD391	3	79446040	185.46	5.7	502766816	185.5	-1.6	98959088	186.74	4.4	640665472	186.74	-1.3	168631712	185.66	6.7	844628288	185.78	-1.4	81820512	186.88	5.9	489313600	186.88	-1.8
	10732	YGICGPNGCGK	2	11	0	1067.45	P16521	P16521	YEF3	Elongation factor 3A	yes	yes	462 ,467	P16521_462_467	19.6299	16.4937	18.2125	18.112	1.57051	0	0	no	YLR249W	P16521|EF3A	2	356677120	81.04	-1.9	1454727936	81.04	-1.6	207595296	82.42	-1.3	855557504	82.39	-1.2	226521504	81.05	-1.9	1146768640	81.01	-1.6	200373344	82.48	-2	1014565824	82.44	-1.8
	1362	CSFCHEAGHTR	2	11	0	1246.5	P40083	P40083	YER137C	Uncharacterized protein YEL137C	yes	yes	125 ,128	P40083_125_128	20.0132	16.3583	17.498	17.9565	1.87012	0	0	no	YER137C	P40083|YEW7	2	2290033	52.06	-0.4	9152563	51.97	0.5	nq	nq	nq	nq	nq	nq	1400931	52.21	0.1	7163119	52.15	0.3	nq	nq	nq	nq	nq	nq
	7134	NDLVHCPSITLFESIPTEVR	1	20	0	2269.14	P40889;P40434;Q07888;P53819;P0CX15;P0CX14;Q3E7Y5;O13556;P38722;P40104;P39972;P43540;Q08993;Q99208;Q03099;P0CX22;P0CX21;P0CX20	Q99208	YIL177C;YRF1-6;YRF1-7;YRF1-3;YBL111C;YLR462W;YHL049C;YER189W;YEL075C;YFL064C;YRF1-8;YRF1-5;YRF1-1	Y element ATP-dependent helicase YJL225C;Y element ATP-dependent helicase YIL177C;Y element ATP-dependent helicase YLL067C;Y element ATP-dependent helicase protein 1 copy 6;Y element ATP-dependent helicase protein 1 copy 7;Y element ATP-dependent helicase protein 1 copy 3;Uncharacterized helicase-like protein YBL111C;Putative uncharacterized protein YLR462W;Uncharacterized protein YHL049C;Unchara…	no	no	30	Q99208_30	16.3564	23.7394	10.0224	16.706	6.86519	0	0	no	YLL066C	Q99208|YL066	3	33440720	196.71	-2.1	135712192	196.87	-1.9	12177650	197.94	-0.6	97572112	197.9	-1.8	52819368	197.04	-1.8	172010000	197.08	-1.8	30595210	198.05	-3.2	95951672	198.17	-1.5
	8462	SFCDSLYVSSTDDISTGKPR	1	20	1	2176.99	Q06409	Q06409	YLR422W	DOCK-like protein YLR422W	yes	yes	136	Q06409_136	21.4662	19.2401	18.3341	19.6801	1.61174	0	0	no	YLR422W	Q06409|YL422	3	53981040	138.78	0.5	175418704	138.86	-1.9	30707836	139.71	-0.7	134414400	139.79	-1.7	14173476	138.66	2.6	72831640	138.62	-2.3	46175056	140.38	1.3	180480416	139.9	-2.6
	8124	QVLSGFCHR	1	9	0	1045.51	Q02872	Q02872	YPL108W	Uncharacterized protein YPL108W	yes	yes	117	Q02872_117	17.1606	15.5751	17.9794	16.905	1.22236	0	0	no	YPL108W	Q02872|YP108	2	14344448	73.59	-1	101301488	73.55	-2.2	21646984	74.85	0.6	72440200	74.89	-2.3	10322751	73.67	-0.9	104254848	73.67	-2.2	25252522	75.16	0.6	88581160	75.16	-2.6
	225	AHVSDCTIVNGDHGTK	1	16	0	1652.76	P38815	P38815	YPT35	PX domain-containing protein YPT35	yes	yes	81	P38815_81	22.8442	16.0141	22.5783	20.4789	3.86887	0	0	no	YHR105W	P38815|YPT35	3	3382010	55.98	0.4	19580454	56.03	-0.9	14987602	56.6	-0.6	42462392	56.64	-1.7	2880266	56.17	1	14658009	56.22	0	3600190	57.05	-1.2	19328652	57.05	-2
	5332	KFYGDNCTSK	1	10	1	1161.51	P32793	P32793	YSC84	Protein YSC84	yes	yes	188	P32793_188	15.833	17.2313	15.8219	16.2954	0.810536	0	0	no	YHR016C	P32793|YSC84	2	nq	nq	nq	nq	nq	nq	8802365	53.51	4.9	46792592	53.43	-0.3	nq	nq	nq	nq	nq	nq	11293838	54	5.1	54248632	53.84	-0.6
	8336	SCHILQYK	1	8	0	990.496	Q06224	Q06224	YSH1	Endoribonuclease YSH1	yes	yes	24	Q06224_24	22.4548	9.4703	nq	15.9626	9.18144	0	0	no	YLR277C	Q06224|YSH1	2	18596568	68.9	0.1	64221160	68.94	-1.5	nq	nq	nq	nq	nq	nq	8934846	69.11	-1.1	85411136	69.07	-1.4	nq	nq	nq	nq	nq	nq
	2619	EQFGDCFTLFLNK	1	13	0	1560.73	Q06224	Q06224	YSH1	Endoribonuclease YSH1	yes	yes	714	Q06224_714	18.5224	22.2121	nq	20.3673	2.60902	0	0	no	YLR277C	Q06224|YSH1	2	21237710	199.53	-1.3	89706248	199.49	0.1	11087020	200.6	0.1	52485912	201.01	-1.1	19833970	199.7	1.3	54437400	199.82	-0.4	17770180	201.01	-0.3	77254048	201.25	-0.7
	3902	GTVLISCPHCK	2	11	0	1156.57	P42844	P42844	ZIM17	Mitochondrial protein import protein ZIM17	yes	yes	100 ,103	P42844_100_103	23.8423	22.9185	18.7879	21.8496	2.69143	0	Zinc	yes	YNL310C	P42844|ZIM17	2	34580100	79.77	-1.3	90808064	79.73	-1.6	6770034	81.23	-1.5	41273800	81.23	-2	42292528	79.69	-1.8	113978152	79.69	-1.9	29091380	81.35	-2.8	126106240	81.35	-2.6
	2424	EIIIMSFDCPHCGFK	2	15	0	1738.79	P53303	P53303	ZPR1	Zinc finger protein ZPR1	yes	yes	83 ,86	P53303_83_86	16.836	19.6509	19.0349	18.5073	1.47978	0	0	yes	YGR211W	P53303|ZPR1	3	194534400	160.69	-0.5	945174720	160.69	-0.9	164883632	161.97	-1.2	830224768	161.97	-1.5	295960288	160.6	-1.1	1114067968	160.6	-1.8	159517696	162.07	-1.1	748298496	161.99	-1.5
	2898	FDLECLSVWLSR	1	12	0	1466.72	P38239	P38239		Uncharacterized RING finger protein YBR062C	yes	yes	138	P38239_138	12.7648	24.7916	nq	18.7782	8.50423	0	0	yes	YBR062C	P38239|YBR2	2	31597340	233.06	-1.3	263225632	232.89	-1.8	29658806	234.12	1.4	155401184	233.87	-1.5	24369806	233.02	3	96593096	233.02	-2.6	13816613	233.61	3.3	19250076	234.07	-2.7
	4554	IEPLIAICSYITK	1	13	0	1462.81	P53852	P53852		Cysteine--tRNA ligase	yes	yes	566	P53852_566	25.8942	29.4933	29.584	28.3238	2.10464	0	0	no	YNL247W	P53852|SYC	2	1692500224	194.4	-1.1	4877924864	194.44	-1.2	1290830336	195.69	-1	3659988480	195.69	-1.2	2045476608	194.64	-1.4	4882623488	194.6	-1.6	1590158592	195.95	-1.5	3808721920	195.91	-1.7
	4385	ICAIYAGFPAFK	1	12	0	1299.67	P53100	P53100		Putative 2-hydroxyacid dehydrogenase YGL185C	yes	yes	61	P53100_61	16.3284	17.5666	19.6204	17.8385	1.66275	0	0	no	YGL185C	P53100|YGT5	2	337023808	171.41	2.7	1774981888	171.33	-1.5	248156912	172.72	1.5	1223655680	172.68	-1.5	443982336	171.47	2.9	1950270208	171.35	-2	283976736	172.74	3.4	1465772288	172.7	-1.5
	8987	SVCVYCGSSFGAK	2	13	0	1306.57	P47044	P47044		LOG family protein YJL055W	yes	yes	22 ,25	P47044_22_25	23.5139	21.274	19.8661	21.5513	1.83964	0	0	no	YJL055W	P47044|YJF5	2	76763872	112.61	-1.4	280172608	112.53	-1.6	60116048	113.88	-1.3	165072000	113.84	-1.3	55673208	112.32	-1.7	244609696	112.32	-1.8	54058300	113.86	-2.3	161459568	113.9	-1.8
	7160	NENDKFDLISCSLVLNFVK	1	19	1	2197.11	P38278	P38278		UPF0657 nucleolar protein YBR141C	yes	yes	231	P38278_231	16.6282	13.97	15.5454	15.3812	1.33668	0	0	no	YBR141C	P38278|BMT2	3	15889080	218.36	-0.6	74082944	218.36	-2.8	6136792	218.97	4.2	36352152	219.21	-1.3	10638774	218.3	5.8	82173560	218.46	-2.9	12803124	219.23	1.6	62186160	219.43	-3.6
	Cys-containing sequences in the range of 0 - 15% oxidation
	4033	HCVNSASLNLK	1	11	0	1184.6	P25566	P25566	MXR2	Peptide methionine sulfoxide reductase 2	yes	yes	157	P25566_157	7.46821	6.79003	6.56708	6.94177	0.469335	DISULFID 97 157 Redox-active	0	no	YCL033C	P25566|MXR2	2	367759968	70.33	-2.1	4589763584	70.21	-2.4	209794272	71.47	-2.2	2566188544	71.43	-2.2	226704128	70.34	-1.7	3098404864	70.34	-2.1	196629712	71.81	-2.5	2712898560	72.01	-2.6
	917	CGWPAFYEEVSPGAITYHR	1	19	0	2181.99	P25566	P25566	MXR2	Peptide methionine sulfoxide reductase 2	yes	yes	97	P25566_97	14.0092	11.9496	15.1357	13.6982	1.61566	DISULFID 97 157 Redox-active	0	no	YCL033C	P25566|MXR2	3	36170608	169.41	-1.1	152198928	169.45	-0.7	6589956	170.79	-0.6	110271904	170.63	-0.5	75877400	169.61	-2	347287488	169.41	-0.9	24674906	170.82	-1.2	393631808	170.7	-0.3
	3832	GQTLYYAFGGCHR	1	13	0	1471.67	P36077	P36077	SRX1	Sulfiredoxin	yes	yes	84	P36077_84	6.99206	5.16037	4.19453	5.44899	1.42092	DISULFID 84 84 Interchain (with C-48 in TSA1); transient	0	no	YKL086W	P36077|SRX1	2	18512676	102.75	1.7	206212416	102.83	-0.3	5348380	104.74	-0.2	111185856	104.7	-1.9	7880966	102.58	1.7	241604480	102.54	-0.5	13750704	104.76	0.8	155952064	104.6	-1.9
	5989	LGGTCLNVGCIPSK	2	14	0	1360.68	P09624	P09624	LPD1	Dihydrolipoyl dehydrogenase, mitochondrial	yes	yes	65 ,70	P09624_65_70	9.62441	7.41378	7.9721	8.33677	1.14955	DISULFID 65 70 Redox-active	0	no	YFL018C	P09624|DLDH	2	217122912	131.05	-1.6	2045721088	131.09	-1.3	146502944	132.3	-1.8	1368813696	132.3	-1.7	161288016	130.98	-1.7	2132880512	131.07	-2.1	128639696	132.53	-2.1	1487853056	132.32	-2.2
	10952	YSDIDVDGLCSELMAK	1	16	0	1757.79	P19880	P19880	YAP1	AP-1-like transcription factor YAP1	yes	yes	620	P19880_620	5.31871	16.1916	6.72182	9.41071	5.91418	DISULFID 620 629 In nuclear retained form; alternate	0	no	YML007W	P19880|YAP1	2	8132837	186.74	0.2	184045280	186.61	-0.4	5714539	187.52	-0.9	62459472	187.88	-2.6	23074876	187	0.6	120009840	186.92	-3.3	13918440	188.1	-2.7	71469040	188.02	-2.2
	10015	VIITGAPAAFSPTCTVSHIPGYINYLDELVK	1	31	0	3288.71	P38013	P38013	AHP1	Peroxiredoxin type-2	yes	yes	62	P38013_62	8.08584	7.06595	6.59833	7.25004	0.760647	DISULFID 62 62 Interchain (with C-120); in linked form	0	no	YLR109W	P38013|AHP1	3	12346188800	227.8	2.5	141170933760	227.8	0.8	8452682752	228.59	2.3	95256166400	228.63	0.5	14289915904	227.98	2.2	187852652544	227.98	0.5	9808354304	228.83	1.7	129096826880	228.95	0
	338	ALGGTCVNVGCVPK	2	14	0	1316.66	P41921	P41921	GLR1	Glutathione reductase	yes	yes	61 ,66	P41921_61_66	8.90727	15.9548	7.99676	10.9529	4.35557	DISULFID 61 66 Redox-active	0	no	YPL091W	P41921|GSHR	2	38756600	116.09	-0.9	380613312	116.13	-1.6	20263404	117.53	-2	222971728	117.4	-1.7	69822472	116.03	-1.8	360905216	115.95	-2.2	41322400	117.32	-3.4	224574768	117.4	-2.3
	9888	VEMIGDEYFSFLDNCK	1	16	0	1908.83	P39077	P39077	CCT3	T-complex protein 1 subunit gamma	yes	yes	371	P39077_371	8.70938	5.99799	5.87184	6.85974	1.60308	DISULFID 371 377	0	no	YJL014W	P39077|TCPG	2	39952256	212.03	-1.8	422835264	211.91	-0.9	35453256	213.1	-0.9	367555520	213.02	-1.8	36965784	212.08	-0.4	541683776	212.08	-1.6	22929108	213.15	-1.6	397003584	213.23	-2.6
	499	ASCYHILEEISSLPK	1	15	0	1688.84	P24813	P24813	CAD1	AP-1-like transcription activator YAP2	yes	yes	356	P24813_356	11.2014	11.5007	nq	11.351	0.211644	DISULFID 356 387 In nuclear retained form; alternate.; DISULFID 356 378 In nuclear retained form; alternate.	0	no	YDR423C	P24813|YAP2	3	7640006	164.42	2	60566000	164.3	-0.2	nq	nq	nq	nq	nq	nq	10055103	164.08	0	77375424	164.37	-0.8	nq	nq	nq	nq	nq	nq
	10470	WCDEYFYITHR	1	11	0	1531.66	P11353	P11353	HEM13	Coproporphyrinogen-III oxidase	yes	yes	193	P11353_193	4.40504	4.38557	4.12693	4.30585	0.155249	DISULFID 193 193 Interchain	0	no	YDR044W	P11353|HEM6	3	178691616	136.32	2.8	3899059968	136.6	-2	144886592	137.67	5.5	3122998016	137.79	-2	162623792	136.43	-2.2	4583325696	136.43	-2.2	218733264	137.58	5.2	3731038208	137.78	-2.4
	7236	NGTVLPCNWTPGAATIKPDVK	1	21	1	2181.13	Q04120	Q04120	TSA2	Peroxiredoxin TSA2	yes	yes	171	Q04120_171	8.28565	8.62505	4.59695	7.16922	2.23411	DISULFID 171 171 Interchain (with C-48); in linked form	0	no	YDR453C	Q04120|TSA2	3	134425968	143.45	4	1424280576	143.45	4.4	100691328	144.67	4.7	1178246784	144.76	4.3	197403744	143.3	4.4	1855966720	143.38	4.3	130727072	144.95	3.2	1620294656	144.79	3.8
	1339	CQQQQAPSTLR	1	11	0	1258.61	Q04964	Q04964	SML1	Ribonucleotide reductase inhibitor protein SML1	yes	yes	14	Q04964_14	4.66285	4.1816	3.50244	4.11563	0.583013	DISULFID 14 14 Interchain	0	no	YML058W	Q04964|SML1	2	nq	nq	nq	nq	nq	nq	43214520	59.04	-2.2	883568832	59.04	-2.3	nq	nq	nq	nq	nq	nq	28938740	59.42	-2.5	663109888	59.34	-2.5
	2826	FASDPGCAFTK	1	11	0	1142.51	P38013	P38013	AHP1	Peroxiredoxin type-2	yes	yes	120	P38013_120	7.18242	6.23922	5.79391	6.40518	0.708974	DISULFID 120 120 Interchain (with C-62); in linked form	0	no	YLR109W	P38013|AHP1	2	10396610560	97.58	0.2	134269632512	97.54	-1.1	5746906112	98.97	0.1	74351230976	98.97	-1.3	8144479232	97.41	0.6	123114643456	97.41	-0.7	6014132224	99.02	-0.1	89656098816	98.98	-1.6
	10000	VIDLCEFIR	1	9	0	1106.58	P35999	P35999	OCT1	Mitochondrial intermediate peptidase	yes	yes	137	P35999_137	8.49019	10.8927	9.09181	9.49156	1.25015	0	0	no	YKL134C	P35999|PMIP	2	57485288	183.95	-1.3	657840512	183.83	-0.8	58024700	185.23	-1.7	587161408	185.19	-1.1	139382624	184.13	-1.5	945180416	184.01	-1.3	50308608	185.38	-2.1	606581696	185.42	-1.4
	679	CATDFVELPSILMEHFAK	1	18	0	2049.99	P35999	P35999	OCT1	Mitochondrial intermediate peptidase	yes	yes	581	P35999_581	4.69827	4.03258	1.36751	3.36612	1.76256	0	0	no	YKL134C	P35999|PMIP	3	3569485	227.67	-1.5	67509560	227.11	-1.3	1985337	227.7	-3	45166780	228.11	-1.7	4993591	227.39	-2.7	109083000	227.27	-1.9	1996473	228.51	2	57266640	228.39	-1.6
	9549	TSNPAHFTVCCSR	2	13	0	1421.62	P35999	P35999	OCT1	Mitochondrial intermediate peptidase	yes	yes	497 ,498	P35999_497_498	2.61211	2.77353	0	1.79521	1.55679	0	0	no	YKL134C	P35999|PMIP	2	1227368	79.89	-1.1	24990440	79.89	-1.3	0	81.2	#N/A	20769800	81.6	-1.8	1593908	79.84	-0.6	32307440	79.84	-1.8	0	81.36	#N/A	23567240	81.6	-2.1
	10658	YDGALDCLR	1	9	0	1024.46	P04710	P04710	AAC1	ADP,ATP carrier protein 1	yes	yes	262	P04710_262	4.29024	5.98803	4.92145	5.06657	0.85815	0	0	no	YMR056C	P04710|ADT1	2	24703440	113.59	-2	581082176	113.76	-1.8	17424752	115.21	1.8	358744800	115.17	-2.1	28891158	113.72	-1.7	368658208	113.6	-2.3	15995198	115.12	-2.3	336056896	115.04	-2.5
	6123	LIMCLLR	1	7	0	860.498	P53909	P53909	AAH1	Adenine deaminase	yes	yes	142	P53909_142	5.06687	nq	1.92118	3.49403	2.22434	0	0	no	YNL141W	P53909|ADE	2	nq	nq	nq	nq	nq	nq	9458262	145.56	-3.2	177210336	145.56	-0.9	nq	nq	nq	nq	nq	nq	nq	nq	nq	nq	nq	nq
	4115	HIEPEECLK	1	9	0	1096.52	P53909	P53909	AAH1	Adenine deaminase	yes	yes	152	P53909_152	3.30011	3.41706	3.0247	3.24729	0.201446	0	0	no	YNL141W	P53909|ADE	2	14033178	68.6	-1.6	397985280	68.6	-1.4	8324436	69.44	-1.9	257138224	69.48	-1.9	13028925	68.76	-1.8	344920192	68.68	-1.5	14298002	69.82	-2.7	427472192	69.78	-2.8
	9939	VGCFHLALTK	1	10	0	1087.58	P23542	P23542	AAT2	Aspartate aminotransferase, cytoplasmic	yes	yes	266	P23542_266	10.6945	9.70075	7.7946	9.39663	1.47369	0	0	no	YLR027C	P23542|AATC	2	1043394176	105.9	-0.5	8771527680	105.9	-0.5	688773376	107.69	-1.5	5693063168	107.65	-1.7	761658496	105.68	-1.2	7084510208	105.68	-1.1	582359296	107.68	-2.1	5426253312	107.59	-2.3
	6631	LSTVSPVFVCQSFAK	1	15	0	1611.83	P23542	P23542	AAT2	Aspartate aminotransferase, cytoplasmic	yes	yes	250	P23542_250	9.032	8.07303	5.74353	7.61619	1.69117	0	0	no	YLR027C	P23542|AATC	2	525182016	156.26	-1	5295656960	156.22	-0.9	379265216	157.59	-1.8	3813707008	157.51	-1.5	538143616	156.31	-1.9	6132999168	156.27	-1.8	410055104	157.67	-2	4664066048	157.62	-1.7
	10985	YTKPGDVVLELGCGK	1	15	1	1577.81	P32783	P32783	ABD1	mRNA cap guanine-N7 methyltransferase	yes	yes	173	P32783_173	7.09503	5.55547	4.18468	5.61172	1.45599	0	0	no	YBR236C	P32783|MCES	3	213374112	129.36	-0.9	2874255872	129.44	-1	163466080	130.84	-1.1	2060232064	130.76	-1.2	176672320	129.39	-1	3144454144	129.39	-1.2	148730112	130.91	-1.4	2387475968	130.87	-1.6
	4721	IIIIGWCPDSAPLK	1	14	0	1524.84	P15891	P15891	ABP1	Actin-binding protein	yes	yes	87	P15891_87	3.40934	4.15868	nq	3.78401	0.529865	0	0	no	YCR088W	P15891|ABP1	2	277777984	186.29	-2.5	7790531584	186.25	-1	156930048	187.43	-1	4525272064	187.47	-0.9	88091632	186.43	-1.2	1440072704	186.43	-1.2	115209280	187.69	-2.5	3245217792	187.69	-1.8
	60	ACGLFSGYPDTFK	1	13	0	1404.64	P37254	P37254	ABZ1	Aminodeoxychorismate synthase	yes	yes	149	P37254_149	7.28405	8.37002	4.8023	6.81879	1.8288	0	0	no	YNR033W	P37254|PABS	2	59799700	155.79	-0.9	897286720	155.67	-0.2	43989360	156.91	-2.7	423804608	156.99	-1.2	81843528	155.9	-2	684213824	155.78	-1.2	36929800	156.98	-4.8	616044992	157.1	-1.1
	1071	CLDGQDSDLPGSLEVIHEDK	1	20	0	2168.99	P37254	P37254	ABZ1	Aminodeoxychorismate synthase	yes	yes	356	P37254_356	3.56769	6.99467	2.71312	4.42516	2.26591	0	0	no	YNR033W	P37254|PABS	3	28823140	151.62	0.7	946101184	151.66	-1.6	29066340	152.83	0.3	618613376	152.75	-2	39816408	151.62	0.1	377136800	151.82	-1.9	42266140	152.7	0.9	714282368	152.91	-2.1
	7857	QDETPPVLCFLSTSPER	1	17	0	1917.91	P37254	P37254	ABZ1	Aminodeoxychorismate synthase	yes	yes	573	P37254_573	4.76256	2.18751	5.67814	4.2094	1.80987	0	0	no	YNR033W	P37254|PABS	2	9297334	191.31	-0.1	196117744	191.27	-0.4	8126000	192.5	2	152298928	192.37	-1.1	8889654	191.9	0.9	321954624	191.41	-1	2299426	192.79	-3.6	178354800	192.71	-2.1
	6660	LTFEICNIIR	1	10	0	1220.66	P37254	P37254	ABZ1	Aminodeoxychorismate synthase	yes	yes	294	P37254_294	3.20201	7.13418	10.5705	6.96889	3.68701	0	0	no	YNR033W	P37254|PABS	2	5786319	183.05	8.1	262536400	183.37	-2.6	11186950	184.18	5.7	250571296	184.66	-3	27380980	183.32	4.8	305010400	183.56	-3.4	15772190	184.69	1.5	256715504	184.9	-3.4
	6826	LYCISLDNTFPVALEQSLR	1	19	0	2181.11	P37254	P37254	ABZ1	Aminodeoxychorismate synthase	yes	yes	451	P37254_451	9.8749	11.2783	10.4452	10.5328	0.705784	0	0	no	YNR033W	P37254|PABS	2	14878942	224.12	-0.1	168727376	224.08	-1.5	14221468	224.99	-2	96862944	225.03	-1.6	20441828	224.19	-1.1	132254816	224.27	-1.6	9492038	225.29	0	103222624	225.25	-1.9
	6323	LLVENLINCK	1	10	0	1157.65	Q03266	Q03266	ABZ2	Aminodeoxychorismate lyase	yes	yes	158	Q03266_158	3.11707	3.70715	1.9931	2.93911	0.870773	0	0	no	YMR289W	Q03266|PABC	2	59426048	154.55	-1.2	1457838976	154.63	-0.9	17207964	155.95	-1.8	924052224	155.86	-1.2	59529792	154.7	-1.6	1531587840	154.7	-1.3	24222848	155.84	-0.2	643879104	156	-1.6
	3850	GSEPTSSVSQCEILFSNK	1	18	0	1911.89	Q03266	Q03266	ABZ2	Aminodeoxychorismate lyase	yes	yes	284	Q03266_284	2.86449	0	1.68608	1.51686	1.43972	0	0	no	YMR289W	Q03266|PABC	2	3394271	135.78	-1.4	46856000	135.86	-1.3	0	136.78	#N/A	68244448	136.98	-0.4	0	135.47	#N/A	104686240	135.76	-0.8	0	136.85	#N/A	58437808	137.01	-2.1
	10183	VPCIPWSGTGVDTVHVDEK	1	19	0	2037.98	Q00955	Q00955	ACC1	Acetyl-CoA carboxylase;Biotin carboxylase	yes	yes	200	Q00955_200	9.01155	7.38648	nq	8.19901	1.14909	0	0	no	YNR016C	Q00955|ACAC	3	2020983808	150.47	-0.4	20231315456	150.43	-1.4	750741632	151.63	-1.7	7754445824	151.59	-2.2	1510141952	150.43	-1.1	19588034560	150.47	-1.7	707073664	151.64	-1.7	8211958784	151.68	-2.2
	6994	MTAEKPDPTLAVICGAATK	1	19	1	1915.97	Q00955	Q00955	ACC1	Acetyl-CoA carboxylase;Biotin carboxylase	yes	yes	583	Q00955_583	5.94692	5.82752	4.45771	5.41071	0.827484	0	0	no	YNR016C	Q00955|ACAC	3	2718018048	129.38	-0.8	44610248704	129.38	-2	2170630912	130.63	-0.2	32705890304	130.63	-2	3583694080	129.3	-0.1	57052229632	129.26	-2.3	2531870976	130.62	-0.7	41775120384	130.66	-2.6
	9334	TIIGSEDGLGVECLR	1	15	0	1560.78	Q00955	Q00955	ACC1	Acetyl-CoA carboxylase;Biotin carboxylase	yes	yes	1704	Q00955_1704	8.59015	8.1934	7.59132	8.12496	0.502921	0	0	no	YNR016C	Q00955|ACAC	2	996512512	156.95	0.1	11113732096	156.99	-1	858120448	158.18	-0.3	8621859840	158.18	-1.5	970839168	157.03	-1.1	11051657216	157.07	-1.7	984808640	158.34	-0.9	10861279232	158.3	-1.8
	631	AYHDIFTITLVTCR	1	14	0	1651.84	Q00955	Q00955	ACC1	Acetyl-CoA carboxylase;Biotin carboxylase	yes	yes	1730	Q00955_1730	10.7591	11.058	10.7238	10.847	0.183625	0	0	no	YNR016C	Q00955|ACAC	3	403279904	168.71	-0.4	3309992960	168.59	-0.7	255780992	169.82	-0.7	2156581888	169.86	-1.1	531598784	168.68	-0.9	4446798848	168.6	-1	372673696	170.03	-0.9	2826468096	169.99	-1.2
	3432	GCCTSPEDGLQK	2	12	0	1236.51	Q00955	Q00955	ACC1	Acetyl-CoA carboxylase;Biotin carboxylase	yes	yes	231 ,232	Q00955_231_232	15.2178	13.082	13.4579	13.9193	1.1402	0	0	no	YNR016C	Q00955|ACAC	2	215414976	75.45	-1.6	1186829568	75.45	-1.8	148346704	76.55	-1.6	839771776	76.51	-1.8	181379200	75.54	-1.9	1193192448	75.45	-2.1	194649792	76.63	-1.9	1305172736	76.59	-2.3
	4315	HYQPLCK	1	7	0	887.432	Q00955	Q00955	ACC1	Acetyl-CoA carboxylase;Biotin carboxylase	yes	yes	993	Q00955_993	4.21685	3.43651	3.45809	3.70382	0.444434	0	0	no	YNR016C	Q00955|ACAC	2	nq	nq	nq	nq	nq	nq	161952608	52.95	-0.4	3678649856	52.91	-0.9	nq	nq	nq	nq	nq	nq	168627392	53.3	-1.1	4738306048	53.34	-1.7
	441	ANVQPPVCSSENSSKPR	1	17	1	1798.86	Q12168	Q12168	ACF2	Endo-1,3(4)-beta-glucanase 2	yes	yes	38	Q12168_38	16.6692	14.3603	7.94752	12.9924	4.5189	0	0	no	YLR144C	Q12168|ENG2	2	9607887	59.63	4.7	48899888	59.67	-1.4	7331360	60.45	3.2	35780828	60.49	-1.5	nq	nq	nq	nq	nq	nq	8021059	60.71	5.3	47834656	60.84	-1.8
	656	CAHPDYQALLTDYLDR	1	16	0	1892.87	P32316	P32316	ACH1	Acetyl-CoA hydrolase	yes	yes	469	P32316_469	8.16988	7.34116	6.24354	7.25153	0.966293	0	0	no	YBL015W	P32316|ACH1	3	6145209856	178.78	0.5	69346091008	178.65	-0.7	4684972032	179.76	0.3	52386021376	179.88	-0.9	5243615232	178.74	0	66079522816	178.74	-1	6038237184	180.08	0.2	76318015488	180.08	-1.3
	911	CGVDSIPVDPEK	1	12	0	1257.59	P32316	P32316	ACH1	Acetyl-CoA hydrolase	yes	yes	213	P32316_213	5.54349	5.92941	3.89738	5.12343	1.07918	0	0	no	YBL015W	P32316|ACH1	2	440223392	116.16	-1.2	7176267264	116.16	-0.5	253914816	117.35	-1.2	4651283456	117.31	-0.8	292639008	116.13	-2.3	4775535616	116.05	-1.2	217433216	117.38	-2.5	3316803072	117.38	-1.3
	4186	HNCLHEPHMLK	1	11	0	1357.64	P32316	P32316	ACH1	Acetyl-CoA hydrolase	yes	yes	494	P32316_494	6.94074	5.97161	4.81084	5.90773	1.06639	0	0	no	YBL015W	P32316|ACH1	3	49780700	57.16	-2.1	672657984	57.16	-1.4	25648146	58.11	-2.6	338667520	58.11	-1.7	40929232	57.28	-0.3	670816256	57.28	-0.7	35780880	58.87	-3.7	537054080	58.44	-2.4
	9956	VGLIGSCTNSSYEDMSR	1	17	0	1817.79	P19414	P19414	ACO1	Aconitate hydratase, mitochondrial	yes	yes	382	P19414_382	5.79777	5.68297	4.67161	5.38412	0.619708	0	Iron-sulfur	no	YLR304C	P19414|ACON	2	248390272	128.47	-0.8	4077246464	128.47	-1.1	175480432	129.63	-1.4	2809815040	129.63	-1.6	231980064	128.49	-1.4	3889002496	128.45	-1.7	171733696	129.73	-1.7	2811211520	129.73	-1.9
	1924	DLPSSIATNQEVFDFLESCAK	1	21	0	2313.08	P39533	P39533	ACO2	Probable aconitate hydratase 2	yes	yes	154	P39533_154	3.10919	3.22072	3.63409	3.32133	0.276533	0	0	no	YJL200C	P39533|ACON2	2	4310987	239.02	0.9	112757856	239.23	-1.3	517893	240.24	3.5	37723104	240.32	-0.9	3974282	239.16	1.8	115104624	239.25	-1.6	920869	240.81	4.3	31989560	240.63	-1.7
	1107	CLGSVGEPIAAEVWEWYSEK	1	20	0	2252.05	Q01574	Q01574	ACS1	Acetyl-coenzyme A synthetase 1	yes	yes	438	Q01574_438	3.44376	1.9827	nq	2.71323	1.03312	0	0	no	YAL054C	Q01574|ACS1	2	16048376	225.8	-1	504355552	225.84	-1.4	15536153	226.79	1.7	381213408	226.83	-1.5	7247700	225.82	-0.1	325594304	225.94	-1.3	6114493	227.01	-0.4	334983488	227.13	-1.8
	2525	ELLEEVCQVAQVLTYSMGVR	1	20	0	2266.13	Q01574	Q01574	ACS1	Acetyl-coenzyme A synthetase 1	yes	yes	174	Q01574_174	3.32542	8.72156	0.106265	4.05108	4.35325	0	0	no	YAL054C	Q01574|ACS1	2	387977	265.88	0.7	8650828	265.91	0	97834	266.1	-8	5472363	266.3	0.5	1539562	265.89	0.7	12456369	265.94	-1	476763	266.24	0.1	8646162	266.37	-0.8
	6362	LNASYNCVDR	1	10	0	1153.52	P52910	P52910	ACS2	Acetyl-coenzyme A synthetase 2	yes	yes	96	P52910_96	5.20367	4.77668	3.91102	4.63045	0.658615	0	0	no	YLR153C	P52910|ACS2	2	922200064	77.66	0	16782190592	77.66	-1.9	591267200	78.9	0.1	10788968448	78.9	-2	555271744	77.77	0.2	11306487808	77.73	-1.8	642822912	79.03	-0.1	12577595392	79.03	-2.4
	9661	TYLPPVSCDAEDPLFLLYTSGSTGSPK	1	27	0	2857.37	P52910	P52910	ACS2	Acetyl-coenzyme A synthetase 2	yes	yes	267	P52910_267	3.99761	3.94187	2.5949	3.51146	0.794254	0	0	no	YLR153C	P52910|ACS2	2	87090240	227.44	0.5	1978179968	227.35	-0.5	58846496	228.56	0.2	1526486656	228.36	-0.8	88995360	227.6	-0.9	1978655744	227.43	-0.8	49707808	228.49	0.4	1401354624	228.45	-1.1
	5799	LCYVALDFEQEMQTAAQSSSIEK	1	23	0	2590.19	P60010	P60010	ACT1	Actin	yes	yes	217	P60010_217	6.74602	6.1026	4.67033	5.83965	1.06253	0	0	no	YFL039C	P60010|ACT	2	244752624	213.45	-0.3	3157277696	213.37	-1.2	186908848	214.36	-0.1	2809820672	214.4	-1.1	249207232	213.53	1.3	3703025664	213.65	-1.1	203196864	214.61	0.2	3257874176	214.65	-1.3
	3006	FHCDVCSADCTNR	3	13	0	1469.55	Q02336	Q02336	ADA2	Transcriptional adapter 2	yes	yes	7 ,10 ,14	Q02336_7_10_14	0	0	nq	0	0	0	0	yes	YDR448W	Q02336|ADA2	2	0	79.45	#N/A	26024824	79.73	-0.5	0	80.18	#N/A	694555	80.22	-3.8	0	79.44	#N/A	42830412	79.73	-1.1	nq	nq	nq	nq	nq	nq
	1831	DILEELHCR	1	9	0	1126.54	Q02336	Q02336	ADA2	Transcriptional adapter 2	yes	yes	276	Q02336_276	6.79177	3.59883	6.51854	5.63638	1.76985	0	0	no	YDR448W	Q02336|ADA2	2	23980570	133.18	-0.1	301569824	133.05	0.2	24357396	134.11	-2.5	361806304	134.36	1.6	19117704	133.03	-0.7	551711680	132.99	1.4	17146500	134.6	-1.8	419690208	134.31	0.6
	8010	QLQPILCSK	1	9	0	1028.57	Q03233	Q03233	ADD37	Alpha1-proteinase inhibitor-degradation deficient protein 37	yes	yes	107	Q03233_107	9.74708	9.54179	7.08082	8.78989	1.48366	0	0	no	YMR184W	Q03233|ADD37	2	54467424	95.61	-2.1	558545984	95.57	-2.1	37831504	97.23	-1.8	296094592	97.31	-1.9	42599320	95.56	-2.7	416119104	95.48	-1.8	35503832	97.44	-2.7	324315520	97.39	-2.4
	8241	RPSVTAAQQESACEGVLVK	1	19	1	1972	Q03233	Q03233	ADD37	Alpha1-proteinase inhibitor-degradation deficient protein 37	yes	yes	89	Q03233_89	1.75447	0.548398	0	0.767623	0.897544	0	0	no	YMR184W	Q03233|ADD37	2	0	90.16	#N/A	12894505	90.28	-1	1411482	91.99	-1.4	66144652	92.03	-1.1	0	90.02	#N/A	66754088	90.34	-1.2	770790	92.06	0	73028096	92.06	-1.4
	916	CGWLDLVVLK	1	10	0	1144.63	P80210	P80210	ADE12	Adenylosuccinate synthetase	yes	yes	313	P80210_313	4.03147	3.02562	nq	3.52854	0.711245	0	0	no	YNL220W	P80210|PURA	2	161757792	213.27	-1.4	3840136704	213.15	-1.5	119105744	214.37	-1.2	2845780992	214.33	-1.5	96345024	213.29	-1	3158066176	213.33	-1.5	83380744	214.52	-1.5	2602347008	214.52	-1.7
	652	CAGGNNAGHTIVVDGVK	1	17	0	1610.78	P80210	P80210	ADE12	Adenylosuccinate synthetase	yes	yes	32	P80210_32	8.00488	6.7328	7.3933	7.37699	0.636199	0	0	no	YNL220W	P80210|PURA	2	103775128	72.79	-1	1195221248	72.79	-1.5	70955928	73.87	-0.5	812853632	73.95	-1.1	85018656	72.91	-1.1	1250861568	72.87	-1.7	80150280	74.2	-0.9	1037168512	74.2	-1.8
	10654	YDFHMLPSGLVNPNCQNLLGNGVVIHVPSFFK	1	32	0	3555.78	P80210	P80210	ADE12	Adenylosuccinate synthetase	yes	yes	63	P80210_63	7.16576	7.678	3.15019	5.99799	2.47953	0	0	no	YNL220W	P80210|PURA	4	32857244	225.35	-0.9	343472128	225.31	-1.5	12063656	225.96	-0.6	238489104	226.08	-1.3	27583772	225.58	-1.9	375881632	225.37	-2	31577932	226.24	-2.1	335491584	226.33	-2.2
	9823	VDFVVCNLYPFK	1	12	0	1442.73	P54113	P54113	ADE16	Bifunctional purine biosynthesis protein ADE16;Phosphoribosylaminoimidazolecarboxamide formyltransferase;IMP cyclohydrolase	yes	yes	102	P54113_102	10.9724	11.0912	7.71458	9.92608	1.91613	0	0	no	YLR028C	P54113|PUR91	2	517496192	194.68	3.8	3958525952	195.01	-0.6	248479200	195.9	4.9	2256419072	196.1	-1	471507200	194.85	6.1	3495603200	195.13	-1.1	400338880	196.12	5.7	3493223936	196.4	-1.4
	10993	YTQSNSVCYAK	1	11	0	1262.56	P54113	P54113	ADE16	Bifunctional purine biosynthesis protein ADE16;Phosphoribosylaminoimidazolecarboxamide formyltransferase;IMP cyclohydrolase	yes	yes	433	P54113_433	10.8328	9.46766	6.78996	9.03013	2.05661	0	0	no	YLR028C	P54113|PUR91	2	nq	nq	nq	nq	nq	nq	46376112	65	-1.6	381733312	64.96	-1.9	nq	nq	nq	nq	nq	nq	52901640	65.29	-2.6	505860096	65.29	-2.2
	8134	QVYFVNDMEDLSPLACAYAR	1	20	0	2304.06	P54113	P54113	ADE16	Bifunctional purine biosynthesis protein ADE16;Phosphoribosylaminoimidazolecarboxamide formyltransferase;IMP cyclohydrolase	yes	yes	300	P54113_300	2.28276	2.50416	6.47464	3.75385	2.35887	0	0	no	YLR028C	P54113|PUR91	2	3121897	209.77	2.2	174959040	209.97	-1.4	4156183	211	3.7	136591488	211	-0.9	10103080	209.93	2.9	285819872	210.13	-1.2	2699124	211.16	-2.6	212615552	211.12	-1.3
	10056	VLCGTPGYINLLDALNSWPLVK	1	22	0	2385.28	P54113	P54113	ADE16	Bifunctional purine biosynthesis protein ADE16;Phosphoribosylaminoimidazolecarboxamide formyltransferase;IMP cyclohydrolase	yes	yes	232	P54113_232	10.1905	8.61374	3.44935	7.41786	3.5261	0	0	no	YLR028C	P54113|PUR91	2	64201448	250.13	-1.7	564020608	250.17	-1.8	48344672	251.18	-1.5	427854784	251.22	-1.3	68338552	250.37	-1.6	835999488	250.37	-2	43194808	251.4	-3.8	347298496	251.5	-2.1
	10628	YCILQIDPNYVPGQMESR	1	18	0	2125	P54113	P54113	ADE16	Bifunctional purine biosynthesis protein ADE16;Phosphoribosylaminoimidazolecarboxamide formyltransferase;IMP cyclohydrolase	yes	yes	362	P54113_362	17.2368	12.8179	1.60709	10.5539	8.05708	0	0	no	YLR028C	P54113|PUR91	2	49544128	190.9	-5.8	216515200	190.78	-1.5	30098220	191.72	-6	165889504	192.01	-1.8	32635270	190.82	-5.8	265952896	190.94	-1.8	37711620	192.02	-5.9	212517296	192.15	-2.1
	9860	VDYVVCNLYPFK	1	12	0	1458.72	P38009	P38009	ADE17	Bifunctional purine biosynthesis protein ADE17;Phosphoribosylaminoimidazolecarboxamide formyltransferase;IMP cyclohydrolase	yes	yes	102	P38009_102	5.89995	5.4461	5.31127	5.55244	0.308412	0	0	no	YMR120C	P38009|PUR92	2	323655296	176.96	-1.3	5189883904	176.96	-1.3	217042496	178.14	-0.8	3433862144	178.14	-1.3	183347792	177.04	-1.2	3083465216	177.08	-1.7	196992096	178.45	-1.3	3519910912	178.37	-1.7
	10994	YTQSNSVCYAR	1	11	0	1290.57	P38009	P38009	ADE17	Bifunctional purine biosynthesis protein ADE17;Phosphoribosylaminoimidazolecarboxamide formyltransferase;IMP cyclohydrolase	yes	yes	433	P38009_433	10.9115	10.0704	12.1882	11.0567	1.06632	0	0	no	YMR120C	P38009|PUR92	2	31441848	67.76	-0.7	244126080	67.68	-1.1	42087328	68.45	-1.5	356215552	68.53	-1.8	8693815	67.7	-4.2	50205256	67.78	-1.4	34651288	68.74	-1.8	336870080	68.7	-2.2
	10627	YCILQIDPNYVPEAVER	1	17	0	2020.99	P38009	P38009	ADE17	Bifunctional purine biosynthesis protein ADE17;Phosphoribosylaminoimidazolecarboxamide formyltransferase;IMP cyclohydrolase	yes	yes	362	P38009_362	6.86624	7.83785	4.03491	6.24633	1.97581	0	0	no	YMR120C	P38009|PUR92	2	50653740	196.88	-3.1	779141376	196.84	-1.4	53562680	197.86	-2.8	634451456	197.98	-1.3	65474132	196.96	-4.1	767187392	197.08	-1.7	47143460	198.09	-1.6	557037504	198.25	-1.3
	8133	QVYFVADIENLSPLACAYAR	1	20	0	2242.11	P38009	P38009	ADE17	Bifunctional purine biosynthesis protein ADE17;Phosphoribosylaminoimidazolecarboxamide formyltransferase;IMP cyclohydrolase	yes	yes	300	P38009_300	4.9787	8.85232	11.0077	8.27957	3.05503	0	0	no	YMR120C	P38009|PUR92	2	7489380	221.31	-7.4	254479600	221.47	-1.4	13787174	222.09	-3.9	151595392	222.46	-1.7	17084200	221.79	-10.4	204596096	221.63	-2.6	11519101	222.88	-9.9	89917000	222.72	-2.3
	10055	VLCGSPGYINLLDALNSWPLVK	1	22	0	2371.26	P38009	P38009	ADE17	Bifunctional purine biosynthesis protein ADE17;Phosphoribosylaminoimidazolecarboxamide formyltransferase;IMP cyclohydrolase	yes	yes	232	P38009_232	7.36759	6.21905	0.537406	4.70801	3.65722	0	0	no	YMR120C	P38009|PUR92	2	33900480	248.09	-1.4	401097312	247.96	-1.3	23120500	249.17	-0.9	315825024	249.12	-1.2	24513584	247.95	-1	367907360	248.27	-1.8	21967498	249.23	-2	333010528	249.28	-1.5
	8828	SPVTVEDVGCTGALTALLR	1	19	0	1900.99	P07245	P07245	ADE3	C-1-tetrahydrofolate synthase, cytoplasmic;Methylenetetrahydrofolate dehydrogenase;Methenyltetrahydrofolate cyclohydrolase;Formyltetrahydrofolate synthetase	yes	yes	612	P07245_612	7.33732	8.01995	5.36937	6.90888	1.37625	0	0	no	YGR204W	P07245|C1TC	2	144475616	201.26	-1.1	2067512960	201.22	-0.8	119307056	202.28	-0.8	1263787648	202.36	-0.8	131430768	201.44	-1.5	1411103872	201.52	-1.1	103116824	202.72	-1.2	1278900096	202.59	-1.4
	7219	NGHPFFLPCTPK	1	12	0	1356.66	P07245	P07245	ADE3	C-1-tetrahydrofolate synthase, cytoplasmic;Methylenetetrahydrofolate dehydrogenase;Methenyltetrahydrofolate cyclohydrolase;Formyltetrahydrofolate synthetase	yes	yes	144	P07245_144	9.95624	8.5972	5.22847	7.9273	2.43403	0	0	no	YGR204W	P07245|C1TC	2	34678472	109.55	-3.2	306031552	109.55	-2.5	27571308	111.27	-2.2	256952608	111.27	-3.5	32482420	109.21	-2.1	390237824	109.17	-2.2	39419848	111.15	-2.8	374204608	111.11	-3.5
	9190	TDEEVAEVIGCER	1	13	0	1448.65	P04046	P04046	ADE4	Amidophosphoribosyltransferase	yes	yes	438	P04046_438	3.94711	3.14821	nq	3.54766	0.564912	0	0	no	YMR300C	P04046|PUR1	2	38123592	132.57	-0.6	1126621440	132.53	-0.7	33999648	133.57	-1.4	628495424	133.7	-1.4	24850488	132.84	8.1	836278656	132.43	-1.4	21826264	134.12	4.2	599690304	133.75	-1.5
	3819	GQDAAGIATCGSR	1	13	0	1205.55	P04046	P04046	ADE4	Amidophosphoribosyltransferase	yes	yes	40	P04046_40	13.6409	13.1747	11.3189	12.7115	1.22835	0	0	no	YMR300C	P04046|PUR1	2	nq	nq	nq	nq	nq	nq	35480208	68.57	-1.1	224621408	68.57	-2.1	nq	nq	nq	nq	nq	nq	19880068	68.74	-2.3	131015968	68.74	-2.7
	1476	CVHFQNSYYR	1	10	0	1315.58	P07244	P07244	ADE5,7	Bifunctional purine biosynthetic protein ADE5,7;Phosphoribosylamine--glycine ligase;Phosphoribosylformylglycinamidine cyclo-ligase	yes	yes	423	P07244_423	3.86217	2.8981	2.11405	2.9581	0.875601	0	0	no	YGL234W	P07244|PUR2	3	158578912	79.45	-1.5	4338978304	79.45	-2	26925714	81.56	-3.5	278642368	81.36	-2.1	118235376	79.48	-1.3	3980990976	79.48	-2	75898592	81.23	-2.5	2523543040	81.19	-2.6
	11020	YVLGVSPQDLSIFEEICK	1	18	0	2039.03	P38972	P38972	ADE6	Phosphoribosylformylglycinamidine synthase	yes	yes	607	P38972_607	5.15321	5.31752	4.53188	5.00087	0.41438	0	0	no	YGR061C	P38972|PUR4	2	155482720	224.77	0	2895364096	224.89	-0.9	110059248	225.99	1.4	1992038016	225.87	-0.9	183389184	225.05	1.7	3396610304	225.01	-1.2	152939616	226.12	1.5	2591981568	226.08	-1.4
	551	ATNIAHVCGLQDK	1	13	0	1368.68	P38972	P38972	ADE6	Phosphoribosylformylglycinamidine synthase	yes	yes	124	P38972_124	8.69129	7.56144	8.11495	8.12256	0.564961	0	0	no	YGR061C	P38972|PUR4	2	155551680	76.14	-0.6	1670571520	75.98	-1.9	116594496	77.34	-1.4	1188534272	77.3	-1.9	138785680	76.15	-1.1	1638617088	76.11	-1.8	116802504	77.54	-1.6	1485945088	77.5	-2.2
	8381	SCYIHYVNGIAQNLSEQDTK	1	20	0	2282.06	P38972	P38972	ADE6	Phosphoribosylformylglycinamidine synthase	yes	yes	40	P38972_40	3.11756	3.51591	2.94567	3.19305	0.292522	0	0	no	YGR061C	P38972|PUR4	3	87857552	144.07	-10.1	2397078016	144.11	-1.3	16029500	145.39	-9.6	831349888	145.31	-1.1	82418320	144.22	-7.1	2132162944	144.09	-1.6	45123860	145.39	-9.8	1367863040	145.43	-1.5
	9772	VCMVQISQEK	1	10	0	1163.57	P38972	P38972	ADE6	Phosphoribosylformylglycinamidine synthase	yes	yes	1222	P38972_1222	7.06848	6.72879	4.97839	6.25856	1.12159	0	0	no	YGR061C	P38972|PUR4	2	54421080	96.33	-1.4	680948864	96.37	-2	23473544	98	-1.3	343155584	97.96	-1.5	43537168	96.23	-1.1	730961216	96.19	-1.6	40713112	98	-1.7	436874592	98	-2
	6837	LYEAVQALGLDLCPALGVAIPVGK	1	24	0	2409.33	P38972	P38972	ADE6	Phosphoribosylformylglycinamidine synthase	yes	yes	809	P38972_809	4.54685	3.81522	3.65853	4.00687	0.474156	0	0	no	YGR061C	P38972|PUR4	2	79262760	244.8	-0.7	1564558592	244.76	-1.5	11163730	245.95	-0.7	333786976	245.7	-1.1	64159120	244.84	-0.8	1798572544	244.84	-1.6	52786856	246.83	-4.3	1149730560	246.19	-1.9
	1995	DPTDVELFMFAQVNSEHCR	1	19	0	2236.99	P38972	P38972	ADE6	Phosphoribosylformylglycinamidine synthase	yes	yes	254	P38972_254	4.21311	5.05462	4.91433	4.72735	0.450839	0	0	no	YGR061C	P38972|PUR4	3	16991612	201.48	-0.4	479360320	201.4	-1.6	8409065	202.54	-0.8	98135712	202.54	-1	23203118	201.36	1.2	629216384	201.48	-1.8	15651384	203.36	0.6	100622432	203.12	1.5
	10957	YSGVCHTDLHAWHGDWPLPVK	1	21	0	2417.14	P00330;P07246	P00330	ADH1;ADH3	Alcohol dehydrogenase 1;Alcohol dehydrogenase 3, mitochondrial	no	no	44	P00330_44	5.86894	5.49263	nq	5.68078	0.266091	0	Zinc	no	YOL086C	P00330|ADH1	4	5619175424	137.02	0.5	90385481728	137.02	-1.1	5855307776	138.08	0.1	93652221952	138.12	-1.4	6617945088	136.93	0.3	112380698624	136.97	-1.4	6391496704	138.19	-0.3	111462760448	138.19	-2
	10956	YSGVCHTDLHAWHGDWPLPTK	1	21	0	2419.12	P00331	P00331	ADH2	Alcohol dehydrogenase 2	yes	yes	44	P00331_44	5.33088	4.03479	nq	4.68284	0.916474	0	Zinc	no	YMR303C	P00331|ADH2	3	145529360	129.76	-2.7	1977153280	129.72	-2.8	72657792	131.04	-2.2	1897550720	131.04	-2.7	113649208	129.55	-0.8	2916542976	129.51	-2.9	91227136	130.84	-2.7	1956325120	130.88	-3.4
	1400	CSSDVFNHVVK	1	11	0	1233.58	P00331	P00331	ADH2	Alcohol dehydrogenase 2	yes	yes	277	P00331_277	8.6012	7.05802	7.07099	7.57674	0.887234	0	0	no	YMR303C	P00331|ADH2	3	5969473024	86.24	0.9	64158121984	86.16	-0.7	4420951040	87.82	0.6	46253490176	87.69	-0.7	5392270336	86.07	1	71006871552	86.07	-0.4	nq	nq	nq	nq	nq	nq
	4988	IQQGTDLAEVAPILCAGVTVYK	1	22	0	2288.21	P07246	P07246	ADH3	Alcohol dehydrogenase 3, mitochondrial	yes	yes	181	P07246_181	6.83476	5.85841	5.36209	6.01842	0.749264	0	Zinc	no	YMR083W	P07246|ADH3	2	295887200	207.1	-1.1	4018258432	207.1	-1.1	196617648	208.22	-1	2695118592	208.17	-0.7	297109408	207.35	-1.6	4718444032	207.23	-1.3	210245072	208.4	-1	3434476544	208.32	-0.9
	8621	SISIVGSCVGNR	1	12	0	1190.61	P38113	P38113	ADH5	Alcohol dehydrogenase 5	yes	yes	298	P38113_298	5.88112	6.62374	5.70039	6.06841	0.489343	0	0	no	YBR145W	P38113|ADH5	2	86665304	105.54	-3.1	1626620160	105.42	-2	45330160	107.01	-2.3	485779456	106.97	-2.3	73662944	105.31	-2.3	1035773824	105.27	-2.2	52504920	106.99	-2.8	742840896	106.92	-2.9
	1055	CKNDNEPYCTK	2	11	1	1313.54	Q04894	Q04894	ADH6	NADP-dependent alcohol dehydrogenase 6	yes	yes	106 ,114	Q04894_106_114	9.17066	8.4554	8.37618	8.66742	0.437621	0	Zinc	no	YMR318C	Q04894|ADH6	2	15463980	52.44	-0.2	153440320	52.44	-0.6	3243666	48.47	0	31846500	48.43	0.3	2550931	52.58	0	27579560	52.58	0.2	306488320	53.48	-1.4	3318312704	53.4	-2
	9980	VHEHFVVPIPENIPSHLAAPLLCGGLTVYSPLVR	1	34	0	3673.98	Q04894	Q04894	ADH6	NADP-dependent alcohol dehydrogenase 6	yes	yes	163	Q04894_163	8.1973	6.75561	5.77972	6.91088	1.21624	0	Zinc	no	YMR318C	Q04894|ADH6	4	390904768	210.24	-2	4341132288	210.28	-1.7	256238032	211.29	-1.5	2906313216	211.25	-1.4	269617952	210.13	-1.7	3796388864	210.21	-1.8	217540992	211.44	-1.6	2927629312	211.32	-1.9
	1172	CLVESGDLLILPPGIYHR	1	18	0	1994.07	Q03677	Q03677	ADI1	1,2-dihydroxy-3-keto-5-methylthiopentene dioxygenase	yes	yes	116	Q03677_116	3.22327	2.76694	2.53265	2.84095	0.351209	0	0	no	YMR009W	Q03677|MTND	3	375876384	191.8	-1.2	11028647936	191.84	-1.4	308961984	192.79	-1	9533198336	192.83	-1.5	331694144	191.9	-1.5	12034600960	191.98	-1.9	297945088	193.24	-1.4	10091567104	193.12	-1.7
	10630	YCLEGAGYFDVR	1	12	0	1391.62	Q03677	Q03677	ADI1	1,2-dihydroxy-3-keto-5-methylthiopentene dioxygenase	yes	yes	95	Q03677_95	5.23387	6.29936	3.90353	5.14559	1.20035	0	0	no	YMR009W	Q03677|MTND	2	211198736	155.35	0	3635685888	155.35	-0.2	137560688	156.59	-0.8	2679065088	156.63	-1.2	162468144	155.35	-0.7	2221214976	155.35	-1.3	134266528	156.73	-0.3	2192599552	156.81	-1.2
	10606	YCANEEEVNEIAR	1	13	0	1538.67	Q03677	Q03677	ADI1	1,2-dihydroxy-3-keto-5-methylthiopentene dioxygenase	yes	yes	40	Q03677_40	7.28047	5.554	7.14846	6.66098	0.960937	0	0	no	YMR009W	Q03677|MTND	2	73957856	105.14	-0.4	1001932032	105.14	-1.6	43217712	106.43	-1.8	490343168	106.39	-2.2	55903460	104.85	-1.9	1087038208	104.89	-1.9	33980608	106.4	-2.3	441442688	106.4	-2.4
	4879	IMDQGGLVSDDIMVNMIKDELTNNPACK	1	28	1	3063.44	P07170	P07170	ADK1	Adenylate kinase	yes	yes	84	P07170_84	4.26	3.84465	3.42918	3.84461	0.415408	0	0	no	YDR226W	P07170|KAD2	3	448403520	231.98	0.2	9984934912	231.98	0	344190688	232.92	-0.1	7827970048	233	-0.6	740381952	232.11	0	18574673920	232.11	-0.4	635503872	233.05	-0.4	15836430336	233.13	-0.9
	644	CAALITGHNR	1	10	0	1054.53	P47143	P47143	ADO1	Adenosine kinase	yes	yes	121	P47143_121	4.35639	3.65376	3.82698	3.94571	0.366053	0	0	no	YJR105W	P47143|ADK	2	nq	nq	nq	nq	nq	nq	358695616	58.62	0.3	7875094016	58.58	0.7	nq	nq	nq	nq	nq	nq	446726688	59.02	-0.2	11779777536	58.98	0
	10111	VLPYATVIIANESEAEAFCDAFQLDCANTDLEAIAQR	2	37	0	4013.9	P47143	P47143	ADO1	Adenosine kinase	yes	yes	226 ,233	P47143_226_233	5.46336	5.01147	5.36714	5.28066	0.238037	0	0	no	YJR105W	P47143|ADK	3	2171397	256.1	0.3	21680716	256.37	0.2	1151129	256.94	-0.5	35811456	256.86	-0.2	nq	nq	nq	nq	nq	nq	1391357	256.85	1.3	26372112	256.85	-1.5
	2474	EKPDSGNYTFYGLDCLTLSK	1	20	1	2250.05	P07248	P07248	ADR1	Regulatory protein ADR1	yes	yes	562	P07248_562	6.24361	5.70397	7.00833	6.31864	0.655407	0	0	no	YDR216W	P07248|ADR1	3	295184256	173.68	3.6	3995611136	173.72	0.1	97866328	174.82	0.1	1906583680	174.82	0.2	395173504	174.28	5.1	5838520320	173.8	-0.2	159701408	175	-0.4	3334478336	175.04	-0.3
	8772	SNCLPTISANSEK	1	13	0	1362.64	P07248	P07248	ADR1	Regulatory protein ADR1	yes	yes	806	P07248_806	9.24099	9.76199	10.3993	9.80075	0.580109	0	0	no	YDR216W	P07248|ADR1	2	94643576	97.54	-2.3	806174464	97.42	-1.9	40502560	98.95	-2.7	521143200	98.87	-2	91820248	97.26	4.9	820802496	97.3	-1.7	56353808	99.12	3.1	548890304	99.08	-2.5
	8561	SHTNEKPYPCGLCNR	2	15	1	1717.77	P07248	P07248	ADR1	Regulatory protein ADR1	yes	yes	134 ,137	P07248_134_137	4.47922	4.14808	4.18006	4.26912	0.182652	0	0	yes	YDR216W	P07248|ADR1	3	48663368	65.5	-0.6	953394240	65.46	-1.5	22219384	66.39	-0.4	558204160	66.35	-1.7	53713408	65.57	-0.7	1163054592	65.57	-1.5	31037192	66.68	-2	795325312	66.64	-2.1
	7308	NISSLYVEEESDCSQR	1	16	0	1857.81	P07248	P07248	ADR1	Regulatory protein ADR1	yes	yes	1056	P07248_1056	0.829242	0.667121	2.65156	1.38264	1.1019	0	0	no	YDR216W	P07248|ADR1	2	1575429	124.24	2.3	188408752	123.79	2.5	nq	nq	nq	nq	nq	nq	2384678	123.82	1.4	173300880	123.66	-0.3	0	124.49	#N/A	181772736	125.87	5
	10464	WASESIICNGHVVQK	1	15	0	1669.82	P07248	P07248	ADR1	Regulatory protein ADR1	yes	yes	889	P07248_889	3.75312	1.86675	1.03936	2.21974	1.39089	0	0	no	YDR216W	P07248|ADR1	3	24922460	100.57	-0.8	596072832	100.53	-1.2	8034087	101.9	-1.2	249080800	101.98	-1.8	7178849	100.26	1.5	547461376	100.31	-1.8	10276886	102.02	-2.6	370169792	101.98	-2.9
	403	AMNIILYNILCK	1	12	0	1407.76	P32493	P32493	AEP1	ATPase expression protein 1, mitochondrial	yes	yes	243	P32493_243	10.452	8.83788	13.4194	10.9031	2.32383	0	0	no	YMR064W	P32493|AEP1	2	13391569	199.28	-7.5	125712576	199.12	-1.3	8240068	200.47	-4.6	59616552	200.35	-1.2	12942934	199.17	-9	126147360	199.29	-1.4	7150742	200.78	-5.5	81117504	200.62	-1.5
	5916	LFCENILAYLIK	1	12	0	1438.79	P32493	P32493	AEP1	ATPase expression protein 1, mitochondrial	yes	yes	195	P32493_195	1.79402	0.830951	0.0874669	0.904147	0.85563	0	0	no	YMR064W	P32493|AEP1	2	2484190	224.08	-0.6	135771888	224.2	-0.4	1611916	225.11	-0.8	88451552	225.15	-0.8	823024	224.4	0	151967920	224.28	-0.9	1418290	225.33	-0.6	115519664	225.42	-1
	972	CIEHIWQISPQEFPSHVVIK	1	20	0	2389.23	P22136	P22136	AEP2	ATPase expression protein 2, mitochondrial	yes	yes	339	P22136_339	2.45607	0	nq	1.22803	1.7367	0	0	no	YMR282C	P22136|AEP2	3	2449554	161.99	-2.5	45790912	162.15	0.2	535247	163.22	-10.9	72751840	163.22	-0.2	0	161.85	#N/A	95235376	162.26	0.9	0	162.92	#N/A	107557696	163.45	1
	1916	DLNIFCANR	1	9	0	1064.51	P22136	P22136	AEP2	ATPase expression protein 2, mitochondrial	yes	yes	537	P22136_537	10.8174	5.62473	5.78061	7.40758	2.95403	0	0	no	YMR282C	P22136|AEP2	2	26189132	149.24	-0.2	227922624	149.32	-1.1	10133778	150.86	-4.6	71536336	150.66	-1.8	31240956	149.18	0.1	550924928	149.23	-1.4	12613624	150.88	-5.6	184894976	150.64	-2.2
	1441	CTNTAQDHQKPTNLPSNISQK	1	21	1	2324.12	Q12089	Q12089	AEP3	ATPase expression protein 3	yes	yes	542	Q12089_542	2.93404	3.19206	0.450867	2.19232	1.51365	0	0	no	YPL005W	Q12089|AEP3	3	1636925	62.2	-2.2	49559940	62.03	-1.4	821589	62.71	-1.2	31774430	62.71	-2.2	1667265	62.33	-1	50781400	62.25	-1.3	1149818	62.9	0	34654348	63.01	-2
	8076	QSFIPCIELIK	1	11	0	1289.71	P32317	P32317	AFG1	Protein AFG1	yes	yes	258	P32317_258	4.58145	3.90505	3.13927	3.87526	0.72155	0	0	no	YEL052W	P32317|AFG1	2	176073680	185.66	-1.3	3433540096	185.58	-1.3	99164896	186.98	-1.3	2298892288	186.86	-1.2	148455184	185.75	-1.1	3624153088	185.75	-1.2	118024632	187.09	-2	2933344000	187.01	-1.6
	1164	CLTPLQEYDR	1	10	0	1236.58	P32317	P32317	AFG1	Protein AFG1	yes	yes	33	P32317_33	9.13843	6.31727	8.01527	7.82366	1.42031	0	0	no	YEL052W	P32317|AFG1	2	107262920	116.49	-1.3	1121574144	116.57	-1.4	66726736	117.83	-1.2	608369152	117.99	-1.8	105227136	116.4	-1.4	1458093568	116.44	-1.9	70644120	118.01	-0.3	1150011264	117.97	-2.3
	3963	GVYLYGDVGCGK	1	12	0	1229.58	P32317	P32317	AFG1	Protein AFG1	yes	yes	130	P32317_130	10.4124	7.04465	7.33643	8.26448	1.86584	0	0	no	YEL052W	P32317|AFG1	2	122464240	116.18	-1	962719808	116.18	-0.6	54671728	117.29	-1.3	561350784	117.5	-1.1	66319592	116.12	-1.6	849987072	116.04	-1.3	57495584	117.4	-1.6	783775360	117.53	-1.9
	3936	GVLLYGPPGCSK	1	12	0	1189.62	P32794	P32794	AFG2	ATPase family gene 2 protein	yes	yes	561	P32794_561	5.39456	3.13359	3.89343	4.14052	1.15056	0	0	no	YLR397C	P32794|AFG2	2	29305854	116.21	-3.3	542063808	116.17	-1.4	21401882	117.92	-1.7	347207808	117.59	-2.1	13945645	116	-3	553011968	115.88	-2	17116968	117.54	-3.5	407204608	117.46	-2.5
	5676	LATLTPGFTGADIANACNEAALIAAR	1	26	0	2544.3	P39925	P39925	AFG3	Mitochondrial respiratory chain complexes assembly protein AFG3	yes	yes	509	P39925_509	2.13341	4.54078	1.64982	2.77467	1.54849	0	0	no	YER017C	P39925|AFG3	2	3054724	213.22	-1.5	140252816	213.1	-2.3	2656354	214.01	-3	121733056	214.05	-2.2	10395223	213.21	0	196492432	213.41	-2.3	4837278	214.12	-3.4	123735080	214.32	-1.6
	2846	FCIDDDAGNEETVVHSNGELPQQK	1	24	0	2644.17	Q12482	Q12482	AGC1	Mitochondrial aspartate-glutamate transporter AGC1	yes	yes	831	Q12482_831	2.66463	3.88687	3.04856	3.20002	0.625038	0	0	no	YPR021C	Q12482|AGC1	3	8992433	134.23	-1.3	252129072	134.23	-1.2	2218120	135.2	1.4	157377920	135.04	-1.7	10087796	134.45	-0.6	249447472	134.24	-0.7	nq	nq	nq	nq	nq	nq
	2804	FADCLR	1	6	0	723.337	P43567	P43567	AGX1	Alanine--glyoxylate aminotransferase 1	yes	yes	104	P43567_104	5.30498	5.24055	4.47672	5.00742	0.460722	0	0	no	YFL030W	P43567|AGX1	2	355241600	82.35	-0.3	5756425728	82.31	-1.7	819099008	83.71	-0.4	15205794816	83.68	-1.7	83059696	82.21	-1.5	373680000	82.37	-1.7	867815168	83.83	-0.6	16820021248	83.79	-2.1
	252	AIGAPAGLSISLCSSR	1	16	0	1501.79	P43567	P43567	AGX1	Alanine--glyoxylate aminotransferase 1	yes	yes	214	P43567_214	4.96136	4.07791	3.88238	4.30722	0.57488	0	0	no	YFL030W	P43567|AGX1	2	347409792	157.11	-0.9	6855406592	157.11	-1.2	285260608	158.42	-1.9	5263875072	158.38	-1.8	390964640	157.24	-2	9022777344	157.16	-2	313658592	158.46	-2.7	7551624192	158.5	-2.3
	4625	IGHMGVTACNK	1	11	0	1129.54	P43567	P43567	AGX1	Alanine--glyoxylate aminotransferase 1	yes	yes	363	P43567_363	4.44954	4.44489	3.13829	4.01091	0.755709	0	0	no	YFL030W	P43567|AGX1	3	13921370	56.49	-0.1	325739712	56.44	-0.4	19242068	57.03	-0.6	386420288	56.99	-0.7	3501139	56.63	-0.4	60421072	56.63	-0.1	16501232	57.42	-1	369584992	57.42	-1.3
	2466	EKFELFGGNVISELVSCEK	1	19	1	2127.06	Q12449	Q12449	AHA1	Hsp90 co-chaperone AHA1	yes	yes	275	Q12449_275	7.24635	6.09951	5.95307	6.43298	0.708197	0	0	no	YDR214W	Q12449|AHA1	3	78722368	209.9	-1.5	1110843392	209.9	-2.3	45950840	211.12	-1.7	484980416	210.87	-2.2	108580528	210.18	-2.5	1634618880	210.01	-2.9	68276304	211.07	-2.1	1088050048	211.07	-2.9
	9031	SVSSIEGDCEVNQR	1	14	0	1521.67	Q12449	Q12449	AHA1	Hsp90 co-chaperone AHA1	yes	yes	54	Q12449_54	4.8046	3.23687	3.16005	3.73384	0.928101	0	0	no	YDR214W	Q12449|AHA1	2	24168784	82.93	-2.1	543929408	83.05	-1.4	19770650	84.33	-1.8	326658784	84.33	-1.5	14444880	82.88	-0.3	512918912	82.88	-1.1	15647358	84.56	-2.2	386659392	84.49	-2.2
	3237	FQYIAISQSDADSESCK	1	17	0	1890.83	P38013	P38013	AHP1	Peroxiredoxin type-2	yes	yes	31	P38013_31	8.39065	7.10686	6.72224	7.40658	0.873657	0	0	no	YLR109W	P38013|AHP1	2	1761539840	131.81	-0.9	19489226752	131.73	-1	1271030912	133.03	-1.1	13620471808	132.95	-1.3	1535450880	131.75	-1.4	19544670208	131.71	-1.6	1090544384	133.08	-1.5	14779498496	132.99	-1.8
	7445	NNNYHNTTLGIPQGSVVSPILCNIFLDK	1	28	0	3070.55	P03876	P03876	aI2	Putative COX1/OXI3 intron 2 protein	yes	yes	481	P03876_481	13.3891	5.67381	7.98942	9.01743	3.95902	0	0	no	Q0055	P03876|AI2M	3	23503106	207.92	0.1	109171880	207.56	-1.4	5823903	208.91	-0.7	80538304	208.58	-1.4	7582558	208.05	-1.1	145450944	207.68	-1.6	7200122	209.08	1	100308600	208.8	-1.8
	5009	ISDADHILFLGGGFVNCELAGELLFK	1	26	0	2777.41	P52923	P52923	AIF1	Apoptosis-inducing factor 1	yes	yes	150	P52923_150	3.11556	4.28088	13.4371	6.94452	5.65287	0	0	no	YNR074C	P52923|AIF1	3	568396	245.15	-10.7	13887385	245.6	-1.4	230817	246.2	-6.3	10965706	246.72	-1.9	133512	245.19	0	4127171	245.27	0	647754	246.38	0.5	13341674	246.41	-1.7
	3925	GVGISPNVPVNSISDLCDK	1	19	0	1912.96	P52923	P52923	AIF1	Apoptosis-inducing factor 1	yes	yes	256	P52923_256	2.91728	0.580935	2.08293	1.86038	1.18397	0	0	no	YNR074C	P52923|AIF1	2	2109829	167.04	0.7	46345560	166.88	0.1	0	167.61	#N/A	23866280	168.13	-0.3	518732	167.14	-2.8	73316312	166.97	-1.4	103687	168.36	-5.3	33202080	168.12	-1.6
	6533	LQQELEPEVCK	1	11	0	1314.65	P39724	P39724	AIM1	Altered inheritance of mitochondria protein 1	yes	yes	55	P39724_55	13.8577	12.2367	12.0887	12.7277	0.981419	0	0	no	YAL046C	P39724|AIM1	2	226956400	96.84	-1.3	1474859648	96.8	-1.2	135682976	98.19	-1.6	779379456	98.11	-1.7	170683440	96.66	-1.2	1264545408	96.62	-1.6	122199360	98.19	-2.3	836058880	98.15	-2.2
	10220	VQDVSGGCGSMFAINITSK	1	19	0	1912.9	P39724	P39724	AIM1	Altered inheritance of mitochondria protein 1	yes	yes	64	P39724_64	10.0842	0.779008	1.96006	4.27442	5.06594	0	0	no	YAL046C	P39724|AIM1	2	13175620	165.11	-0.5	105997904	164.7	-0.7	10320900	165.79	-0.1	103509296	166.04	-1.6	0	164.37	#N/A	117507600	164.78	-1.6	1795409	166.3	-0.8	111170800	166.14	-1.3
	6579	LSHAMGIPLCVIVGSK	1	16	0	1623.88	P39965	P39965	AIM10	Probable proline--tRNA ligase, mitochondrial	yes	yes	507	P39965_507	6.06234	7.117	5.48356	6.22097	0.828191	0	0	no	YER087W	P39965|SYPM	3	36179520	150.27	-0.6	670782208	150.31	-0.8	36770072	151.7	-1.4	459592320	151.66	-1.9	89233440	150.24	-1.2	1075187200	150.2	-1	52416760	151.69	-0.8	773470976	151.61	-1.9
	10265	VSICTGPNNPENSQR	1	15	0	1614.74	P39965	P39965	AIM10	Probable proline--tRNA ligase, mitochondrial	yes	yes	450	P39965_450	3.14672	5.1401	2.088	3.45827	1.54972	0	0	no	YER087W	P39965|SYPM	2	4966997	79.93	-0.4	172542432	79.97	-1.1	3812153	81.31	-0.1	97672288	81.2	-1.9	11535604	79.97	-0.1	160850784	79.97	-1.5	3504846	81.45	-1.2	116718928	81.41	-1.9
	7111	NCTYTDFIPFHK	1	12	0	1484.68	P53109	P53109	AIM14	Probable metalloreductase AIM14	yes	yes	127	P53109_127	4.44391	3.29652	5.14481	4.29508	0.933088	0	0	no	YGL160W	P53109|AIM14	3	41910936	146.63	2.8	926263168	146.54	5.3	30039364	147.86	4.6	620862464	147.77	5.7	36152204	146.42	3.8	1145573120	146.47	4.5	33704404	147.77	3.1	903671552	147.89	4.3
	1013	CINYSPPYQAPFTFGIYDKPSDLNNNLDLNLITTPAK	1	37	1	4157.05	P23180	P23180	AIM17	Probable oxidoreductase AIM17	yes	yes	345	P23180_345	1.98047	1.98386	1.98371	1.98268	0.00191532	0	0	no	YHL021C	P23180|AIM17	3	14594229	224.48	-0.6	596629184	224.6	-0.9	7164999	225.36	-4.9	480299456	225.45	-1.2	11778447	224.88	-2.3	644209152	224.72	-1.5	4923871	225.67	-2	180997344	225.71	-1.9
	6524	LQLPENCCVIFNNR	2	14	0	1661.8	P23180	P23180	AIM17	Probable oxidoreductase AIM17	yes	yes	417 ,418	P23180_417_418	6.99074	6.43629	0.93883	4.78862	3.34552	0	0	no	YHL021C	P23180|AIM17	2	49111288	158.11	-0.6	568962432	158.07	-1.6	23810080	159.43	-1.5	401229376	159.43	-2.3	56762660	158.04	-3	703582336	158.12	-2.6	27625640	159.5	-3.1	523161600	159.41	-2.6
	3098	FLFSQYLCGEK	1	11	0	1333.64	P38884	P38884	AIM18	Altered inheritance of mitochondria protein 18, mitochondrial	yes	yes	300	P38884_300	5.09499	4.22112	5.43312	4.91641	0.625424	0	0	no	YHR198C	P38884|AIM18	2	187487056	171.86	-0.1	3673995776	172.31	-2.1	135570832	173.65	-2.4	2343644672	173.65	-2.2	121029528	172.35	-2.4	3930825728	172.35	-2.3	156782368	173.91	-1.8	2372839936	173.75	-2.6
	693	CCFEGVCHDGTPK	3	13	0	1394.54	P39721	P39721	AIM2	Protein AIM2	yes	yes	9 ,10 ,15	P39721_9_10_15	3.84284	4.11499	4.23616	4.06466	0.201431	0	0	no	YAL049C	P39721|AIM2	3	105770240	87.26	-2.7	2776922112	87.26	-2.6	69406120	88.73	-2.4	1606409728	88.65	-2.1	162795504	87.2	-2.7	4221673984	87.16	-2.6	76238928	88.83	-2.7	1348166400	88.8	-2.7
	10257	VSEECDSTLISTEEESK	1	17	0	1884.81	P40563	P40563	AIM21	Altered inheritance of mitochondria protein 21	yes	yes	363	P40563_363	0.0914538	0	1.37939	0.490282	0.771348	0	0	no	YIR003W	P40563|AIM21	2	337383	110.99	0	248810000	111.36	-0.5	0	112.03	#N/A	119763360	112.4	-1.1	0	111	#N/A	203038912	111.24	-1.6	0	112.23	#N/A	106731552	112.59	-1.1
	9825	VDGEIPIYYCDEFK	1	14	0	1689.76	P47051	P47051	AIM22	Putative lipoate-protein ligase A	yes	yes	337	P47051_337	1.05712	1.92917	6.57806	3.18811	2.96798	0	0	no	YJL046W	P47051|LPLA	2	0	170.64	#N/A	41416840	170.68	-1.7	1507683	171.98	1.4	99697296	171.98	-2	2837879	171.36	1.4	243675600	170.79	-1.9	4288516	172.01	1.5	118600896	172.17	-1.6
	1644	DCLVSIHNLNHLSLSYK	1	17	0	1954.99	P47127	P47127	AIM24	Altered inheritance of mitochondria protein 24, mitochondrial	yes	yes	75	P47127_75	10.4403	8.42504	7.66802	8.84446	1.43296	0	0	no	YJR080C	P47127|AIM24	3	413063680	153.82	-0.4	3652624896	153.86	-0.9	268479008	154.92	-1.1	2193812992	154.96	-1.8	394901888	153.79	-1.5	4263527936	153.87	-1.6	265502528	155.09	-1.4	2914661376	155.09	-1.9
	3793	GNVLVCGGGLVYSIELIDESDK	1	22	0	2279.14	P47127	P47127	AIM24	Altered inheritance of mitochondria protein 24, mitochondrial	yes	yes	205	P47127_205	2.91267	3.71637	3.10693	3.24532	0.419342	0	0	no	YJR080C	P47127|AIM24	2	5627953	221.32	-12.4	223239552	221.45	-1.6	6022174	222.5	-6	165091872	222.33	-1.5	7039020	221.23	-14.7	231896224	221.47	-2.2	6033222	222.47	-14.3	106779456	222.67	-2.2
	4369	IASITVQPDIPICIK	1	15	0	1609.91	P47127	P47127	AIM24	Altered inheritance of mitochondria protein 24, mitochondrial	yes	yes	70	P47127_70	7.01152	7.21489	1.14516	5.12386	3.44715	0	0	no	YJR080C	P47127|AIM24	2	85405808	181.02	-2.1	795433216	181.1	-1.8	23475900	182.31	-2	648583424	182.15	-2.3	79417424	181.26	-1.8	866897600	181.34	-2.1	47756060	182.46	-1.6	768582528	182.46	-2.3
	6207	LLCENLENGK	1	10	0	1131.56	Q04689	Q04689	AIM32	Altered inheritance of mitochondria protein 32	yes	yes	291	Q04689_291	4.82022	4.47086	4.39559	4.56222	0.226575	0	0	no	YML050W	Q04689|AIM32	2	49556952	90.87	-1.3	1078651648	90.87	-1	22801900	92.45	-0.5	350143296	92.41	-1	35857200	90.79	-1.8	919543808	90.83	-1.4	41221152	92.55	-0.6	727394112	92.47	-1.5
	7307	NISSLQNTPVIETPCDVHSHLQPR	1	24	0	2684.33	Q03673	Q03673	AIM34	Altered inheritance of mitochondria protein 34, mitochondrial	yes	yes	160	Q03673_160	1.59875	4.78238	4.39569	3.59227	1.73723	0	0	no	YMR003W	Q03673|AIM34	3	nq	nq	nq	nq	nq	nq	3100523	130.23	0.2	190833600	129.99	-1.5	nq	nq	nq	nq	nq	nq	12064555	130.01	0	240206400	130.09	-1.2
	6151	LITHDSCSNKK	1	11	1	1244.62	Q03673	Q03673	AIM34	Altered inheritance of mitochondria protein 34, mitochondrial	yes	yes	105	Q03673_105	0.538754	0	4.10851	1.54909	2.23283	0	0	no	YMR003W	Q03673|AIM34	2	nq	nq	nq	nq	nq	nq	2799	42.86	-6.6	516733	42.73	-0.2	nq	nq	nq	nq	nq	nq	0	42.92	#N/A	203255	43.1	-0.9
	9938	VGALLDVQPVCEVTVIKDPK	1	20	1	2122.17	Q12480	Q12480	AIM45	Probable electron transfer flavoprotein subunit alpha, mitochondrial	yes	yes	140	Q12480_140	8.60886	7.70265	5.97116	7.42756	1.3402	0	0	no	YPR004C	Q12480|ETFA	3	557143296	164.22	1.5	5918653440	164.26	-0.3	485782592	165.43	1.6	5152978944	165.35	-0.8	435715968	164.21	1.5	5085455872	164.33	-0.4	456651456	165.54	1.6	5607380992	165.46	-0.8
	9243	TFIRPIYAGNIISTIECQAEK	1	21	1	2366.23	Q12480	Q12480	AIM45	Probable electron transfer flavoprotein subunit alpha, mitochondrial	yes	yes	166	Q12480_166	7.21219	6.35049	6.25109	6.60459	0.528537	0	0	no	YPR004C	Q12480|ETFA	3	810384768	191.18	-2.6	10323284992	190.66	-0.9	545687808	192.08	-2.9	7123156992	191.64	-1.3	743884160	191.42	-2.6	11050537984	190.81	-1.4	601135104	192.54	-3	8784214016	191.85	-1.7
	5860	LDTCLPEQLTPLLVK	1	15	0	1681.93	Q12480	Q12480	AIM45	Probable electron transfer flavoprotein subunit alpha, mitochondrial	yes	yes	94	Q12480_94	6.7406	5.74339	4.77689	5.75363	0.981894	0	0	no	YPR004C	Q12480|ETFA	2	178644176	200.18	-1.3	2506478080	200.06	-1.3	135216384	201.11	-1.3	1835931136	201.2	-1.7	138256448	200.43	-1.4	2142336000	200.35	-1.7	109539984	201.38	-1.5	1924330752	201.5	-2
	8927	SSYSCSNLEK	1	10	0	1116.48	Q12480	Q12480	AIM45	Probable electron transfer flavoprotein subunit alpha, mitochondrial	yes	yes	77	Q12480_77	6.30802	5.76364	4.90175	5.65781	0.709087	0	0	no	YPR004C	Q12480|ETFA	2	nq	nq	nq	nq	nq	nq	50317180	66.9	-1.6	747352192	66.9	-1.7	nq	nq	nq	nq	nq	nq	35161720	67.24	-1.9	574898816	67.15	-2.2
	528	ASVDNGLCDNSLQIGQTGK	1	19	0	1918.91	Q12480	Q12480	AIM45	Probable electron transfer flavoprotein subunit alpha, mitochondrial	yes	yes	267	Q12480_267	4.66067	2.95143	1.65164	3.08791	1.50915	0	0	no	YPR004C	Q12480|ETFA	2	35300660	130.64	-0.3	663599808	130.64	-1	16864232	131.75	-0.9	403492704	131.71	-1.2	31338332	130.5	-2	908791424	130.58	-1.3	14931601	131.71	-0.8	612651520	131.75	-1.3
	5865	LEAGFQELHDCFR	1	13	0	1563.71	P38885	P38885	AIM46	Altered inheritance of mitochondria protein 46, mitochondrial	yes	yes	232	P38885_232	4.59412	3.97052	nq	4.28232	0.440953	0	0	no	YHR199C	P38885|AIM46	3	99831136	133.92	-0.2	2246551040	133.92	-0.8	72972224	135.04	-1.2	1342046592	135.04	-1.4	57184708	133.88	-0.5	1035389632	133.84	-1.1	37139752	135.2	-1.8	1245905536	135.08	-1.8
	6099	LIEVSSGLEDDSDVEELREQLENC	1	24	1	2720.23	Q12156	Q12156	AIM7	Protein AIM7	yes	yes	149	Q12156_149	4.35738	8.91539	8.21615	7.16297	2.45474	0	0	no	YDR063W	Q12156|AIM7	2	1531320	220.32	0.4	56796440	220.2	-0.3	2998901	221.51	2.9	42639980	221.43	-0.7	2163578	220.58	-5.4	35686352	220.34	-0.1	2531768	222.03	-5.4	12283947	221.83	-0.7
	4572	IFCYGVNSLNPVR	1	13	0	1480.75	P40053	P40053	AIM9	Altered inheritance of mitochondria protein 9, mitochondrial	yes	yes	207	P40053_207	5.91642	5.70198	4.12618	5.2482	0.977588	0	0	no	YER080W	P40053|AIM9	2	83760816	149.99	-0.7	1303495040	149.99	-0.4	21610900	151.42	-2.1	372137088	151.34	-1.3	105110600	149.96	-1.7	1699073024	150	-0.6	41191688	151.32	-1.5	720440704	151.36	-1.4
	5791	LCVVGEGR	1	8	0	831.427	P46680	P46680	AIP1	Actin-interacting protein 1	yes	yes	132	P46680_132	11.1497	9.77939	8.22972	9.71961	1.46092	0	0	no	YMR092C	P46680|AIP1	2	228390784	79.93	-2	1696571008	79.85	-1.5	278956864	81.23	-2.5	2346395904	81.23	-2.3	77830672	80.13	-3.1	516236416	79.93	-1.8	285730016	81.43	-2.7	2837826048	81.35	-2.5
	4890	INACHLK	1	7	0	797.422	P46680	P46680	AIP1	Actin-interacting protein 1	yes	yes	166	P46680_166	7.34851	7.76742	6.73969	7.28521	0.516783	0	0	no	YMR092C	P46680|AIP1	2	nq	nq	nq	nq	nq	nq	46362912	51.76	-0.7	584552896	51.72	-1.2	nq	nq	nq	nq	nq	nq	39492700	52.16	-1.7	468947392	52.2	-2
	7206	NFTTHLSYDPTTNAIAYPCGK	1	21	0	2313.07	P46680	P46680	AIP1	Actin-interacting protein 1	yes	yes	37	P46680_37	4.21878	4.26746	5.41109	4.63244	0.674767	0	0	no	YMR092C	P46680|AIP1	2	24254546	145.8	1.2	512993024	145.8	-0.4	1927862	146.84	2	81440320	146.84	-1.1	29182742	146.01	0	654660928	145.85	-0.9	nq	nq	nq	nq	nq	nq
	3875	GSQYLCSGDESGK	1	13	0	1329.55	P46680	P46680	AIP1	Actin-interacting protein 1	yes	yes	82	P46680_82	7.40178	5.8299	5.21751	6.14973	1.12671	0	0	no	YMR092C	P46680|AIP1	2	nq	nq	nq	nq	nq	nq	42414176	69.82	-1.5	530612352	69.82	-1.7	nq	nq	nq	nq	nq	nq	39849960	70.09	-2	643694336	70.05	-2.5
	1653	DCPHIICSYCGATDDHYSR	3	19	0	2154.86	Q12476	Q12476	AIR2	Protein AIR2	yes	yes	76 ,81 ,84	Q12476_76_81_84	1.63075	0	0	0.543582	0.941512	0	0	yes	YDL175C	Q12476|AIR2	3	0	110.57	#N/A	34685260	110.65	-2.2	1212406	111.68	0	38448984	111.84	-0.9	0	110.2	#N/A	51223448	110.52	-2.1	0	111.46	#N/A	560297	111.46	0
	4617	IGDVACLK	1	8	0	817.437	P38080	P38080	AKL1	Serine/threonine-protein kinase AKL1	yes	yes	76	P38080_76	6.44867	6.14753	6.77765	6.45795	0.315163	0	0	no	YBR059C	P38080|AKL1	2	9777061	87.62	-0.3	197691648	87.7	-0.5	17768688	89.26	-1.9	201916448	89.26	-0.4	3483897	87.73	3.8	99561312	87.73	-0.9	14859078	89.6	0.4	180475120	89.37	-1.8
	10991	YTPGHIVCVGTHK	1	13	0	1410.71	P38080	P38080	AKL1	Serine/threonine-protein kinase AKL1	yes	yes	29	P38080_29	7.13344	5.20234	5.34046	5.89208	1.07727	0	0	no	YBR059C	P38080|AKL1	2	7751446	64.86	-1.8	63384048	64.86	-1.7	5550756	65.71	-1.9	109790360	65.75	-1.8	5933430	64.97	-1.1	128724760	64.97	-1.5	8073678	66.14	-2.1	126514640	66.1	-2.3
	1782	DGVQGFEVLLLMELCPNK	1	18	0	2004.01	P38080	P38080	AKL1	Serine/threonine-protein kinase AKL1	yes	yes	134	P38080_134	3.21714	15.851	4.64948	7.90587	6.91786	0	0	no	YBR059C	P38080|AKL1	2	273564	260.55	2.6	9561390	260.55	-1.7	177820	260.99	-1	4017844	260.99	-1.7	690282	260.53	0.1	3664531	260.62	-1.5	nq	nq	nq	nq	nq	nq
	10960	YSIEFCGGTHVNK	1	13	0	1453.67	P40825-2;P40825	P40825-2	ALA1	Alanine--tRNA ligase, mitochondrial	yes	no	744	P40825_744	7.37226	6.2941	5.21934	6.29523	1.07646	0	0	no	YOR335C	P40825-2|SYA	3	1500514304	95.26	0	18513887232	95.26	-0.5	672452736	96.9	-0.3	8788039680	96.94	-0.9	1408239232	95.08	0.2	20770566144	95.12	-0.2	793941120	96.92	-0.9	12015282176	96.92	-1.3
	9697	VAHGCYISNAALAK	1	14	0	1416.72	P40825-2;P40825	P40825-2	ALA1	Alanine--tRNA ligase, mitochondrial	yes	no	921	P40825_921	9.1296	8.05883	6.91473	8.03439	1.10763	0	0	no	YOR335C	P40825-2|SYA	2	342759616	81	-4.1	3335234048	81	-1.9	233318400	82.77	-3.5	2398693376	82.65	-1.7	351922944	81.22	-3.7	3923606016	80.97	-1.9	274178240	82.83	-4.4	3219429376	82.76	-2.4
	5547	KVEDICNEQIK	1	11	1	1317.66	P40825-2;P40825	P40825-2	ALA1	Alanine--tRNA ligase, mitochondrial	yes	no	677	P40825_677	5.27059	4.41257	3.9563	4.54649	0.667302	0	0	no	YOR335C	P40825-2|SYA	3	298755776	73	-0.3	5376930816	72.96	-1.6	178402464	74	-0.4	3199131136	74	-1.4	194662368	73.03	-0.4	4406777344	73.03	-1.7	216020976	74.24	-0.8	4489669120	74.24	-1.9
	9147	TCFYAEQGGQEYDTGK	1	16	0	1795.74	P40825-2;P40825	P40825-2	ALA1	Alanine--tRNA ligase, mitochondrial	yes	no	557	P40825_557	4.34828	4.28794	3.23529	3.95717	0.625894	0	0	no	YOR335C	P40825-2|SYA	2	85615640	105.22	-0.8	1953857664	105.18	-1.1	53819864	106.51	-1.5	1113389440	106.51	-1.5	98893160	104.93	-0.3	2280039168	105.01	-1.3	65752800	106.5	-1.3	1395058816	106.41	-1.8
	5651	LANDTCYGLASAVFTK	1	16	0	1672.81	P54114;P47771	P54114	ALD3;ALD2	Aldehyde dehydrogenase [NAD(P)+] 2;Aldehyde dehydrogenase [NAD(P)+] 1	yes	no	431	P54114_431	6.93776	6.53484	12.2863	8.5863	3.21063	0	0	no	YMR169C	P54114|ALDH3	2	128514096	162.8	-1.8	1692626176	162.76	-1.6	98677760	164.16	-1.7	1354899072	164.08	-2.1	72752944	162.82	-1.2	1081226496	162.78	-2.3	115817456	164.13	-2.1	1615818752	164.13	-2.4
	1027	CIVGPVISSTQYDR	1	14	0	1536.76	P54114;P47771	P54114	ALD3;ALD2	Aldehyde dehydrogenase [NAD(P)+] 2;Aldehyde dehydrogenase [NAD(P)+] 1	yes	no	343	P54114_343	7.47927	6.01737	5.74382	6.41349	0.933074	0	0	no	YMR169C	P54114|ALDH3	2	180880880	134.85	-2.9	2065559552	134.89	-1.6	113989024	136.07	-3.3	1582064384	136.07	-2.2	141489376	134.74	-3.9	2310426880	134.82	-2.1	135612688	136.01	-3.9	2017503616	136.17	-2.7
	8047	QPLGLFINNEFCPSSDGK	1	18	0	1964.93	P54114;P47771	P54114	ALD3;ALD2	Aldehyde dehydrogenase [NAD(P)+] 2;Aldehyde dehydrogenase [NAD(P)+] 1	yes	no	30	P54114_30	5.51582	4.15546	3.39188	4.35439	1.07585	0	0	no	YMR169C	P54114|ALDH3	2	81808240	182.33	1	1381729408	182.04	-1.4	58730676	183.19	0.3	1025655168	183.19	0.3	76707648	182.06	-1.3	1799958912	182.14	1	68349040	183.51	-1.3	1545733376	183.38	1.2
	9236	TFEVINPSTEEEICHIYEGR	1	20	0	2365.09	P46367	P46367	ALD4	Potassium-activated aldehyde dehydrogenase, mitochondrial	yes	yes	74	P46367_74	4.84227	3.86107	3.54683	4.08339	0.675727	0	0	no	YOR374W	P46367|ALDH4	3	10451486720	183.83	-0.2	203747196928	183.7	-1.6	8021374976	184.75	-0.1	159272108032	184.71	-1.7	8410851840	183.9	-0.7	210381668352	183.9	-2	7734773760	185.13	-0.6	191637389312	184.97	-2.1
	605	AVQNIILGIYYNSGEVCCAGSR	2	22	0	2329.12	P46367	P46367	ALD4	Potassium-activated aldehyde dehydrogenase, mitochondrial	yes	yes	324 ,325	P46367_324_325	16.464	11.13	10.6033	12.7324	3.24231	0	0	no	YOR374W	P46367|ALDH4	2	181700480	198.22	-0.2	657907392	198.18	-0.6	176347328	199.53	-1.1	1158782464	199.49	-0.9	224155344	198.4	-1	1869117440	198.4	-1.1	175061696	199.8	-0.9	1318535040	199.72	-1.2
	3503	GDVTIAINCLR	1	11	0	1173.62	P54115	P54115	ALD6	Magnesium-activated aldehyde dehydrogenase, cytosolic	yes	yes	132	P54115_132	4.04341	3.72365	2.63902	3.46869	0.736094	0	0	no	YPL061W	P54115|ALDH6	2	3206908416	142.37	0.1	75664302080	142.41	-0.8	2493426688	143.52	0.2	59613708288	143.56	-0.7	2991175168	142.32	0	78720581632	142.32	-1	2484405504	143.67	-0.3	62852521984	143.67	-1.2
	4365	IAPALAMGNVCILKPAAVTPLNALYFASLCK	2	31	1	3172.72	P54115	P54115	ALD6	Magnesium-activated aldehyde dehydrogenase, cytosolic	yes	yes	193 ,212	P54115_193_212	1.97901	2.04899	1.42072	1.81624	0.344315	0	0	no	YPL061W	P54115|ALDH6	3	169279424	224.69	-1.1	8196226048	224.65	-0.8	113070592	225.53	-1	5788668928	225.53	-0.9	317833728	224.88	-0.1	15989753856	224.88	-1.2	276260992	225.75	-1.4	12410658816	225.79	-1.6
	9668	TYPVEDPSTENTVCEVSSATTEDVEYAIECADR	2	33	0	3622.55	P54115	P54115	ALD6	Magnesium-activated aldehyde dehydrogenase, cytosolic	yes	yes	55 ,71	P54115_55_71	2.09971	0.733697	0.248198	1.0272	0.96002	0	0	no	YPL061W	P54115|ALDH6	3	1953900	250.21	0.8	105634688	250.08	-1.4	2051886	251.08	0	81137200	251.22	-1.3	239726	250.06	-0.2	61369540	250.23	-1.6	759619	251.35	-4.9	73837848	251.4	-2.4
	2292	EDWEDFCK	1	8	0	1070.4	Q08548	Q08548	ALE1	Lysophospholipid acyltransferase	yes	yes	560	Q08548_560	1.03451	0.444982	nq	0.739744	0.416856	0	0	no	YOR175C	Q08548|ALE1	2	1974855	134.31	0.3	67106888	134.23	-1.2	2686143	135.25	2.2	378785344	135.45	-1.6	0	133.59	#N/A	356323776	134.08	-1.4	2837532	135.65	0	278512000	135.41	-1.7
	10589	YAICLLGSFPLNAILK	1	16	0	1734.97	Q08548	Q08548	ALE1	Lysophospholipid acyltransferase	yes	yes	28	Q08548_28	13.025	13.0255	9.54195	11.8641	2.01108	0	0	no	YOR175C	Q08548|ALE1	2	60624712	233.59	-1.3	400606176	233.71	-1.9	33161356	234.73	-2.2	225652992	234.64	-2	77044896	233.89	-1.8	486071008	233.98	-2.1	36695560	234.94	-1.6	273405056	234.82	-2.7
	4778	ILCFITGK	1	8	0	893.504	P16661	P16661	ALG1	Chitobiosyldiphosphodolichol beta-mannosyltransferase	yes	yes	306	P16661_306	6.27534	4.67908	4.10827	5.02089	1.12324	0	0	no	YBR110W	P16661|ALG1	2	108062800	131.25	4.2	1339761408	131.42	-1.3	42118392	133.08	3.8	903254912	132.96	-1.4	54068928	131.38	2.7	1272647168	131.22	-1.7	12629494	132.87	3.9	86114488	132.92	-1.7
	684	CAVLYDRPASQFQPLAGDISR	1	21	1	2306.15	P16661	P16661	ALG1	Chitobiosyldiphosphodolichol beta-mannosyltransferase	yes	yes	221	P16661_221	4.97997	4.73408	5.9627	5.22559	0.650093	0	0	no	YBR110W	P16661|ALG1	3	53328020	149.42	-6.8	1020924416	149.5	-1.4	7950105	150.66	-5.9	148288336	150.66	-2	110469152	149.51	-4.6	2178717696	149.55	-1.1	13209962	150.76	-6	310129120	150.72	-2
	2895	FDKDWENFVLNPICK	1	15	1	1866.9	P53954	P53954	ALG11	GDP-Man:Man(3)GlcNAc(2)-PP-Dol alpha-1,2-mannosyltransferase	yes	yes	539	P53954_539	3.23921	3.42931	nq	3.33426	0.134421	0	0	no	YNL048W	P53954|ALG11	3	69079848	189.89	-0.2	1729953408	190.05	-0.8	32940848	191.12	-0.6	1317582592	191.16	-0.8	53786872	190.41	2	1439772032	190.17	-1	42657488	191.33	-1.3	1276139264	191.45	-1.6
	7091	NCLQDMFDEITEK	1	13	0	1584.68	P53730	P53730	ALG12	Dol-P-Man:Man(7)GlcNAc(2)-PP-Dol alpha-1,6-mannosyltransferase	yes	yes	114	P53730_114	3.93694	4.97822	2.88151	3.93222	1.04836	0	0	no	YNR030W	P53730|ALG12	2	38626020	208.73	-2.4	807139968	208.65	-1.9	20849962	209.89	-0.5	644100736	209.81	0.1	62731448	208.84	-2.2	1138799744	208.92	-1.7	46177248	210.13	-1.7	939996544	210.13	-0.4
	4944	IPIDQFGCGDTAR	1	13	0	1391.65	P53178	P53178	ALG13	UDP-N-acetylglucosamine transferase subunit ALG13	yes	yes	78	P53178_78	5.67541	3.81752	nq	4.74647	1.31373	0	0	no	YGL047W	P53178|ALG13	2	36508440	119.29	0	458841216	119.45	-0.7	10887345	120.73	3.7	328870208	120.57	-1.1	24727468	119.3	-1	611227520	119.26	-1.4	12816632	120.68	3.5	334697408	120.68	-1.5
	337	ALFVTCGATVPFPK	1	14	0	1449.77	P53178	P53178	ALG13	UDP-N-acetylglucosamine transferase subunit ALG13	yes	yes	13	P53178_13	9.53455	9.98837	1.59246	7.03846	4.72183	0	0	no	YGL047W	P53178|ALG13	2	70538712	167.31	2.5	571616768	167.68	-1.1	47746960	168.46	2.9	550697792	168.9	-1.9	80156888	167.43	1.3	674543680	167.55	-2.1	45351720	168.68	3.7	456494912	168.93	-1.6
	10869	YLSNDPDVIYPCVDLSTIEIEDIDKK	1	26	1	2996.46	P43636	P43636	ALG2	Alpha-1,3/1,6-mannosyltransferase ALG2	yes	yes	193	P43636_193	7.45362	7.19409	8.64691	7.76487	0.774805	0	0	no	YGL065C	P43636|ALG2	3	42120036	209.13	-10.4	685521536	209.13	-1.5	53329860	210.01	-10.6	499612160	209.97	-1.1	60505208	209.25	-10.7	795575296	209.29	-1.2	51751468	210.6	-11.8	652568704	210.15	-1.5
	6745	LVICGGYDER	1	10	0	1123.53	P43636	P43636	ALG2	Alpha-1,3/1,6-mannosyltransferase ALG2	yes	yes	255	P43636_255	9.0174	6.42135	6.52913	7.32263	1.4687	0	0	no	YGL065C	P43636|ALG2	2	109562120	102.08	2	1061586176	102.08	-1.6	16170077	103.15	4.4	207010864	103.39	-1.7	91797936	102.37	1	1152104704	101.88	-1.7	24083130	103.49	-2.1	536635520	103.49	-2.1
	7271	NIHQCIHR	1	8	0	1019.51	Q12001	Q12001	ALG6	Dolichyl pyrophosphate Man9GlcNAc2 alpha-1,3-glucosyltransferase	yes	yes	293	Q12001_293	4.99556	5.11376	5.16209	5.09047	0.085671	0	0	no	YOR002W	Q12001|ALG6	2	nq	nq	nq	nq	nq	nq	4461387	47.03	0.5	84845576	46.98	0.3	nq	nq	nq	nq	nq	nq	5894468	47.38	0.1	109372440	47.38	-0.1
	1388	CSNTTLPSEPLDTSKR	1	16	1	1747.84	P54783	P54783	ALO1	D-arabinono-1,4-lactone oxidase	yes	yes	359	P54783_359	5.86573	4.92857	4.27583	5.02338	0.799177	0	0	no	YML086C	P54783|ALO	3	235326832	87.62	-1.6	3862970624	87.54	-1.4	130453296	88.99	-0.7	2007133184	88.87	-1.2	980920	69.82	-0.9	4103818	69.82	-2.3	137929440	88.96	-1.7	2675458048	89.04	-1.5
	9476	TNTSPGPVYGNVCRPFLDNTPSHCR	2	25	1	2731.26	P54783	P54783	ALO1	D-arabinono-1,4-lactone oxidase	yes	yes	387 ,398	P54783_387_398	0	0	0	0	0	0	0	no	YML086C	P54783|ALO	3	0	113.78	#N/A	79996400	114.15	-0.4	0	115.34	#N/A	74073704	115.54	-1.3	0	113.77	#N/A	95770448	114.09	-1.2	0	115.41	#N/A	44171820	115.53	-2.5
	6236	LLESTGICTVPGSGFGQEPGTYHLR	1	25	0	2618.28	P52893	P52893	ALT1	Probable alanine aminotransferase, mitochondrial	yes	yes	548	P52893_548	9.60035	9.23412	7.12683	8.65377	1.33499	0	0	no	YLR089C	P52893|ALAM	3	948494848	158	-1.5	9185302528	157.95	-1.5	769104960	159.16	-1.5	6988101632	159.08	-1.7	1362694400	158.1	-2.9	13465538560	158.1	-2.7	1089401344	159.27	-2.6	10637107200	159.19	-2.5
	4147	HLELTPDEFYCK	1	12	0	1493.69	P52893	P52893	ALT1	Probable alanine aminotransferase, mitochondrial	yes	yes	538	P52893_538	8.06541	7.1805	6.6182	7.28803	0.729574	0	0	no	YLR089C	P52893|ALAM	2	561271488	133.51	-1.3	6249384960	133.47	-1.7	447395488	134.67	-1.6	5248035840	134.63	-2	609356032	133.36	-1.4	7797880832	133.32	-1.8	529859904	134.68	-2.2	6928320512	134.72	-2.5
	5669	LASISLCPVVTGQALVDLMVRPPVEGEESFESDQAER	1	37	1	3970.97	P52893	P52893	ALT1	Probable alanine aminotransferase, mitochondrial	yes	yes	447	P52893_447	8.95238	9.16776	3.98985	7.37	2.92927	0	0	no	YLR089C	P52893|ALAM	3	13636758	243.48	0	127221712	243.34	-0.4	10135487	244.11	0	114546960	244.34	-1.3	22142046	243.23	-0.6	212822048	243.41	-0.8	9077416	244.51	-2.7	96493648	244.51	-2
	2497	ELEGIECQKPQGAMYLFPR	1	19	1	2208.07	P52892	P52892	ALT2	Probable alanine aminotransferase	yes	yes	418	P52892_418	8.7589	8.13264	12.4129	9.76814	2.31173	0	0	no	YDR111C	P52892|ALAT	3	19623380	157.23	5.6	111280200	157.6	-0.9	3741068	158.7	-0.5	132106200	158.79	-2.2	23474330	157.8	1	202277296	157.56	-1.9	16075100	158.74	1.9	244478496	158.9	-1.8
	781	CEIPGEDPDWEFTLNDDDSYVVHR	1	24	0	2850.21	P15274	P15274	AMD1	AMP deaminase	yes	yes	259	P15274_259	4.66551	4.16892	4.66317	4.4992	0.286031	0	0	no	YML035C	P15274|AMPD	3	100687856	190.94	-1.8	1957753600	191.02	-1.1	60001936	192.46	-0.1	1325765888	192.09	-1.5	101586128	191.33	-0.5	2050714880	191.25	-1.8	52026636	192.54	-1.5	1480382208	192.34	-2.4
	6606	LSNVDMCELAR	1	11	0	1249.58	P15274	P15274	AMD1	AMP deaminase	yes	yes	738	P15274_738	2.2812	1.59449	3.19178	2.35582	0.801255	0	0	no	YML035C	P15274|AMPD	2	9563202	121.54	5.2	352571200	121.58	-2.1	6988876	122.97	7.1	356463104	122.89	-2.5	9681390	121.42	8.6	539131520	121.38	-2.6	3282959	122.9	11.6	260975104	122.82	-2.9
	5545	KVDTHVHHSACMNQK	1	15	1	1733.81	P15274	P15274	AMD1	AMP deaminase	yes	yes	368	P15274_368	7.15033	6.84719	5.22459	6.40737	1.03547	0	0	no	YML035C	P15274|AMPD	3	2203454	44.32	0.3	28438988	44.28	0.2	4837374	44.13	0	62988784	44.13	-0.2	1103634	44.32	0.8	15397002	44.32	0.4	5970357	44.48	-0.2	80841376	44.48	-0.6
	1890	DLKDILDINVSNNELCYQLK	1	20	1	2349.19	P38313	P38313	AME1	Central kinetochore subunit AME1	yes	yes	203	P38313_203	9.39769	8.91679	3.69222	7.33557	3.16438	0	0	no	YBR211C	P38313|AME1	3	16228156	219.14	0.9	189088032	219.26	-0.9	19151064	219.99	-0.3	151999808	220.15	-1.2	28601140	219.49	-1	316844608	219.37	-1.3	20126944	219.83	-0.2	180903104	220.33	-1.8
	6256	LLIDPPFLNEDCQTK	1	15	0	1744.87	P53200	P53200	AML1	N(6)-adenine-specific DNA methyltransferase-like 1	yes	yes	168	P53200_168	14.225	12.0465	11.1689	12.4801	1.57355	0	0	no	YGR001C	P53200|AML1	2	165797312	183.91	-1.1	1004339904	184.07	-1.4	101668960	185.07	-2.1	608444544	185.11	-1.8	145443456	184.05	0.8	1128508672	184.01	-2.1	134668080	185.41	-0.3	916641280	185.37	-2.3
	1124	CLLAPNDNSK	1	10	0	1073.52	P53200	P53200	AML1	N(6)-adenine-specific DNA methyltransferase-like 1	yes	yes	178	P53200_178	7.05466	8.7336	7.40654	7.7316	0.885414	0	0	no	YGR001C	P53200|AML1	2	56453012	83.68	-2	919322368	83.68	-1.8	79235720	84.99	-3.5	868379776	85.07	-1.5	28508550	83.44	-4	285375904	83.69	-1.7	42518752	85.25	-1.8	456861696	85.21	-1.9
	5633	LAHEFNYCFK	1	10	0	1270.58	P22855	P22855	AMS1	Alpha-mannosidase	yes	yes	961	P22855_961	8.8776	7.91136	nq	8.39448	0.683234	0	0	no	YGL156W	P22855|MAN1	2	44399200	100.53	0.4	460580800	100.93	-1.1	30223510	102.5	-1.5	305369472	102.58	-1.7	27340980	100.41	-1	334379296	100.65	-0.9	38858820	102.49	-2.4	436189696	102.53	-2.4
	4609	IFWLPDTFGYSSQMPQLCR	1	19	0	2288.08	P22855	P22855	AMS1	Alpha-mannosidase	yes	yes	423	P22855_423	2.62423	8.46167	nq	5.54295	4.12769	0	0	no	YGL156W	P22855|MAN1	2	1913801	225.06	6.9	104412592	225.06	0	2686633	225.75	1.9	66292752	226.04	-0.5	5041249	225.13	2.6	62793952	225.17	-2.2	6430852	226.61	0	61311272	226.16	-2.2
	2948	FEVCHHK	1	7	0	898.412	P22855	P22855	AMS1	Alpha-mannosidase	yes	yes	883	P22855_883	7.44299	8.10668	6.75175	7.43381	0.677509	0	0	no	YGL156W	P22855|MAN1	2	nq	nq	nq	nq	nq	nq	6827949	47.7	1	84908736	47.66	0.3	nq	nq	nq	nq	nq	nq	6441255	48.11	0.4	73014920	48.06	0
	4808	ILFCVPLR	1	8	0	959.563	P32629	P32629	ANP1	Mannan polymerase II complex ANP1 subunit	yes	yes	86	P32629_86	2.57744	2.15768	1.08043	1.93852	0.772195	0	0	no	YEL036C	P32629|ANP1	2	118490896	159.05	0.5	4366524928	159.01	-0.2	85350168	160.56	-0.6	3338293504	160.35	-0.9	77365584	158.97	-0.8	4260810240	158.93	-1	108268112	160.29	-1.7	4156962304	160.29	-1.5
	7612	NVVDCMINIFK	1	11	0	1294.64	Q06497	Q06497	ANT1	Peroxisomal adenine nucleotide transporter 1	yes	yes	60	Q06497_60	4.69278	4.64934	5.22408	4.8554	0.320023	0	0	no	YPR128C	Q06497|ANT1	2	41524180	213.98	-1	887952512	214.02	-1.5	33384120	215.25	-1.6	633385088	215.16	-1.3	52135856	214.31	-1	1041251200	214.19	-1	39455472	215.37	-1.7	837144192	215.41	-1.6
	7119	NCYRPLNEVLSTATLK	1	16	1	1820.95	Q06624	Q06624	AOS1	DNA damage tolerance protein RHC31	yes	yes	217	Q06624_217	5.64088	4.45675	4.48312	4.86025	0.676171	0	0	no	YPR180W	Q06624|RHC31	3	123919536	139.69	-2.1	1746149632	139.69	-1.5	75473520	141.02	-1	1589245184	141.02	-1.8	82346448	139.72	-1.4	1908797568	139.68	-1.9	83315304	141.01	-2.7	1642637056	141.05	-2.3
	2761	EWICVVPR	1	8	0	1000.52	P16550	P16550	APA1	Protein APA1;5,5-P-1,P-4-tetraphosphate phosphorylase;ADP-sulfurylase	yes	yes	256	P16550_256	6.25909	5.5126	nq	5.88584	0.527851	0	0	no	YCL050C	P16550|APA1	2	184633872	139.85	-2.1	2650952960	139.98	-1.5	109885960	141.14	-1.6	1760001024	141.18	-1.5	60897112	139.8	-2.6	963556096	139.92	-2	49490860	141.25	-1.8	928524032	141.29	-2
	6204	LLCALDNEESDKR	1	13	1	1504.72	P16550	P16550	APA1	Protein APA1;5,5-P-1,P-4-tetraphosphate phosphorylase;ADP-sulfurylase	yes	yes	129	P16550_129	2.40644	2.61185	1.87919	2.29916	0.377924	0	0	no	YCL050C	P16550|APA1	3	538809280	85.79	-0.4	22397313024	85.79	-1.8	316719232	87.3	0	12298840064	87.3	-1.5	543077120	85.79	-0.6	21085028352	85.75	-1.6	395989376	87.39	-0.8	13929996288	87.39	-2.1
	8717	SLLQCGFPNTAGQKPTEYHY	1	20	1	2253.05	P22108	P22108	APA2	5,5-P-1,P-4-tetraphosphate phosphorylase 2	yes	yes	310	P22108_310	5.39923	5.40429	4.67105	5.15819	0.421884	0	0	no	YDR530C	P22108|APA2	3	226492160	135.01	-2.7	3968237056	135.01	-2.2	142663328	136.19	-2.4	2499800064	136.19	-2.3	256616096	134.86	-2.6	4337354752	134.9	-2.6	179450144	136.22	-3.1	3295473920	136.22	-3
	8309	SALTPSDLMTAYNVLCSLQGDKDDDVTCER	2	30	1	3259.47	P22108	P22108	APA2	5,5-P-1,P-4-tetraphosphate phosphorylase 2	yes	yes	128 ,140	P22108_128_140	1.92901	1.96576	1.0234	1.63939	0.533779	0	0	no	YDR530C	P22108|APA2	3	8193281	228.64	-0.7	403760192	228.6	-1.5	4967937	229.56	-0.5	265356800	229.65	-1.2	24745942	228.63	0.4	964008448	228.76	-1.7	8048504	229.67	-0.4	671478144	229.87	-2.4
	10875	YLVFYNCGPHSGSSQDHK	1	18	0	2037.9	P22108	P22108	APA2	5,5-P-1,P-4-tetraphosphate phosphorylase 2	yes	yes	149	P22108_149	3.2152	4.04023	1.20955	2.82166	1.4558	0	0	no	YDR530C	P22108|APA2	3	7594938	86.32	-0.4	285182784	86.32	-2.8	8705535	88.05	0.2	205497696	88.09	-2.7	17869210	86.32	-0.7	302808896	86.24	-2.3	4531799	88.08	-2.2	229239008	88.16	-3.2
	10891	YNCDTQGSNDLAFHLPIDLER	1	21	0	2420.11	Q12440	Q12440	APC2	Anaphase-promoting complex subunit 2	yes	yes	618	Q12440_618	8.20641	6.19434	10.1487	8.18316	1.9773	0	0	no	YLR127C	Q12440|APC2	3	11200593	182.29	7.3	261910512	182.5	0.1	37369920	184.57	4	281379808	183.56	-0.7	19722244	182.64	4.1	298448800	182.68	0.2	21595732	183.79	2.1	327260832	183.83	-0.4
	1725	DFACNIIDDLPK	1	12	0	1362.65	Q04601	Q04601	APC4	Anaphase-promoting complex subunit 4	yes	yes	114	Q04601_114	13.4939	14.844	14.5029	14.2803	0.702072	0	0	no	YDR118W	Q04601|APC4	2	23864970	205.07	2.2	123791000	205.27	-1.1	13844700	206.08	3.4	117957496	206.66	-1.2	17396520	205.49	2.7	82260624	205.45	-1.4	11076840	206.51	1.4	81083376	206.75	-1.5
	4670	IHFVVPTSQIDWQHDACLEDPK	1	22	0	2577.23	P38281	P38281	APD1	Actin patches distal protein 1	yes	yes	95	P38281_95	7.99047	4.63381	nq	6.31214	2.37352	0	0	no	YBR151W	P38281|APD1	4	134188880	163.53	-0.6	1537368704	163.41	-0.1	81540432	164.57	-1	946734016	164.53	-0.4	82970168	163.55	0	1727789312	163.51	-0.9	82352224	164.82	-1	1674628608	164.78	-0.8
	9408	TLNCAVSSLPK	1	11	0	1131.6	P38281	P38281	APD1	Actin patches distal protein 1	yes	yes	128	P38281_128	9.87289	10.0994	7.65409	9.20879	1.35116	0	0	no	YBR151W	P38281|APD1	2	156591904	99.86	-1.3	1353449728	99.94	-1.6	79540208	102.51	-2.5	802140416	101.45	-1.9	175773280	100.54	-1.7	1506025856	99.77	-1.5	103673160	101.22	-1.7	981493184	101.54	-2.4
	158	AFVFICSHTTR	1	11	0	1280.63	P38281	P38281	APD1	Actin patches distal protein 1	yes	yes	207	P38281_207	3.21251	3.94106	1.56406	2.90588	1.21781	0	0	no	YBR151W	P38281|APD1	2	5948775	99.21	-2	229234208	98.82	0.2	4786882	100.79	-1.3	94212752	100.83	-2.4	7419916	98.67	-1.9	191024800	98.71	-0.6	5351928	100.78	-1.6	120275000	100.86	-2.5
	6916	MFTDYCSGNK	1	10	0	1164.46	P32454	P32454	APE2	Aminopeptidase 2, mitochondrial	yes	yes	769	P32454_769	5.51525	3.93975	3.18251	4.2125	1.19005	0	0	no	YKL157W	P32454|APE2	2	121443512	90.97	-1.2	1959344256	90.93	-2.2	85071288	92.28	-1.2	1578572032	92.24	-2.5	61108716	90.89	-1.4	1351447552	90.85	-2	69667944	92.5	-1.7	1837190912	92.42	-2.8
	10333	VTMFGAACAAR	1	11	0	1096.52	P32454	P32454	APE2	Aminopeptidase 2, mitochondrial	yes	yes	750	P32454_750	6.21265	4.77456	9.02303	6.67008	2.16085	0	0	no	YKL157W	P32454|APE2	2	75863456	102.56	-1.7	1333121280	102.52	-1.6	90218896	104.12	-2.2	1174091264	104.16	-2.2	124690112	102.24	-1.2	2420604928	102.32	-1.9	59390952	104.15	-2.4	1250768000	104.11	-2.6
	148	AFPCFDEPNLK	1	11	0	1279.59	P32454;P37898	P32454	APE2;AAP1	Aminopeptidase 2, mitochondrial;Alanine/arginine aminopeptidase	no	no	238	P32454_238	3.2951	4.3046	3.49164	3.69711	0.535199	0	0	no	YKL157W	P32454|APE2	2	357108704	148.21	-1	10480475136	147.93	-0.8	nq	nq	nq	nq	nq	nq	330189792	147.79	-1.3	4245870080	147.95	-1.5	236047104	149.67	-1.7	8342129152	149.38	-1.9
	10203	VPLQLFVVANDSPCGSTIGPILASK	1	25	0	2525.36	P38821	P38821	APE4	Aspartyl aminopeptidase 4	yes	yes	429	P38821_429	10.4214	9.85407	nq	10.1377	0.401179	0	0	no	YHR113W	P38821|DNPEP	2	43654672	216.78	-1.7	350952384	216.74	-1.6	30939488	217.71	-1.4	290230592	217.71	-1.4	34519632	216.91	-1.9	239708896	216.87	-2.4	20913860	217.95	-1.1	267401760	217.91	-1.6
	5851	LDNLTSCFTSMHGLTLAADTEIDR	1	24	0	2623.23	P38821	P38821	APE4	Aspartyl aminopeptidase 4	yes	yes	278	P38821_278	11.4253	6.69249	6.12794	8.08191	2.90919	0	0	no	YHR113W	P38821|DNPEP	3	362293568	195.54	6	2451432704	194.6	-0.2	114474688	195.49	1.1	1244715392	195.53	-0.8	187280192	194.82	2.4	2450184960	194.86	-0.6	117675632	195.87	-1	1801547264	195.87	-1.1
	6341	LMACFDHEEIGSSSAQGADSNFLPNILER	1	29	0	3150.44	P38821	P38821	APE4	Aspartyl aminopeptidase 4	yes	yes	304	P38821_304	6.61969	8.65843	7.06926	7.44913	1.07114	0	0	no	YHR113W	P38821|DNPEP	3	47252776	197.18	-1.6	802506816	197.18	-1.6	39193796	198.19	-1	416946304	198.07	-1.6	94028320	197.29	-0.5	813840384	197.45	-1.9	50791368	198.5	-1.3	713926016	198.5	-1.7
	4459	ICSVCDGHGGLK	2	12	0	1187.54	P53940	P53940	APJ1	J domain-containing protein APJ1	yes	yes	206 ,209	P53940_206_209	6.69675	11.3863	0.0732879	6.05211	5.68398	0	0	yes	YNL077W	P53940|APJ1	2	367317	71.44	-0.1	9308076	71.44	-1	758825	72.54	-1.3	6382029	72.5	-0.9	2181677	71.48	-1.6	9307411	71.53	-0.9	0	72.47	#N/A	7671476	72.84	-1.8
	2542	ELSDQAFDCIISLVNHK	1	17	0	1930.95	P27351	P27351	APL1	AP-2 complex subunit beta	yes	yes	132	P27351_132	3.89881	3.74457	2.58888	3.41075	0.715928	0	0	no	YJR005W	P27351|AP2B	3	62206200	221.48	-0.9	1571714816	221.36	-1.1	47621500	221.72	-3.2	1135412864	222.3	-1.7	61980920	221.52	-2	2018773760	221.48	-2	76693520	221.84	-3.4	1545901568	222.59	-1.9
	2703	ETEELCMDLLK	1	11	0	1322.61	P27351	P27351	APL1	AP-2 complex subunit beta	yes	yes	513	P27351_513	4.26279	6.35819	10.8475	7.15617	3.36411	0	0	no	YJR005W	P27351|AP2B	2	1364246	162.57	6.7	114486600	162.13	-0.9	9894002	163.67	3.3	138360304	163.35	-1.1	9454242	162.02	5.5	134559104	162.18	-1	10222030	163.78	4.3	155228000	163.5	-1.4
	3453	GCIDHENNPDLR	1	12	0	1381.6	P27351	P27351	APL1	AP-2 complex subunit beta	yes	yes	520	P27351_520	8.53231	7.04568	21.2864	12.2881	7.82812	0	0	no	YJR005W	P27351|AP2B	2	9313476	65.44	-0.2	86014160	65.16	-1.5	4689883	65.88	-1.1	64104080	65.88	-2	6370684	65.29	-1.4	60965112	65.21	-1.7	3967089	66.26	-2.6	75422064	66.14	-2.3
	5871	LECLYLLANK	1	10	0	1178.64	P27351	P27351	APL1	AP-2 complex subunit beta	yes	yes	349	P27351_349	2.49103	2.88633	0.902249	2.0932	1.05016	0	0	no	YJR005W	P27351|AP2B	2	18543370	149.16	-0.6	631091328	149.32	-1	2397722	151.31	-8.5	188628096	150.74	-2	16090480	149.31	-0.9	641728320	149.27	-0.9	11687360	150.72	-4	292888288	150.76	-2
	1249	CNYVWLLGQHPNNFSDLESK	1	20	0	2363.1	P36000	P36000	APL2	AP-1 complex subunit beta-1	yes	yes	468	P36000_468	5.91337	10.7478	nq	8.33058	3.41845	0	0	no	YKL135C	P36000|AP1B1	3	60488288	172.27	-0.5	1165663104	171.98	-3.3	76481008	173.2	2.7	1013630848	173.12	-2.7	141541776	171.88	1	1215894144	172	-4.1	114958224	173.35	1.3	914142080	173.35	-3.8
	7865	QDTIKDDCCISLCDLLR	3	17	1	1952.9	P36000	P36000	APL2	AP-1 complex subunit beta-1	yes	yes	426 ,427 ,431	P36000_426_427_431	5.21537	3.4184	7.0893	5.24102	1.83558	0	0	no	YKL135C	P36000|AP1B1	3	29692634	182.24	0.9	554433920	181.44	-1.5	24434996	182.95	-1.1	429287488	182.47	-0.8	31835316	181.29	-2.3	924996096	181.54	-1.8	28026290	182.5	-0.7	766303360	182.78	-1.8
	5764	LCQIVVNNPSLHR	1	13	0	1491.8	P38065	P38065	APL3	AP-2 complex subunit alpha	yes	yes	528	P38065_528	10.9783	13.3924	11.8228	12.0645	1.22508	0	0	no	YBL037W	P38065|AP2A	3	277964672	99.61	-1.1	2364980224	99.61	-0.7	181105856	101.07	-2	1357562368	101.11	-1	360054240	99.41	-0.3	2488869120	99.37	-0.2	289010560	101.21	-2.8	1708567808	101.13	-1.3
	10784	YIDPSYCTR	1	9	0	1116.49	P38065	P38065	APL3	AP-2 complex subunit alpha	yes	yes	257	P38065_257	1.60899	1.8007	1.63257	1.68075	0.104547	0	0	no	YBL037W	P38065|AP2A	2	3799132	86.87	-1.9	331465088	86.83	-1.4	4275673	88.32	0	162315600	88.24	-0.9	4972914	86.63	-1	250908704	86.79	-1.1	3939203	88.3	-1.1	235103504	88.34	-1.3
	5776	LCSSSGKPAIDAVR	1	14	1	1402.72	P38065	P38065	APL3	AP-2 complex subunit alpha	yes	yes	410	P38065_410	4.5257	2.2981	2.48847	3.10409	1.23482	0	0	no	YBL037W	P38065|AP2A	2	3401715	69.23	-3.6	72182080	69.55	-1.6	1574470	70.56	-3.9	32795710	70.6	-1.3	1832454	69.84	0.1	79455512	69.68	-1.8	1407594	71.14	2.2	58292368	70.94	-1.6
	6290	LLPQLTEILYNCVVVGTSR	1	19	0	2117.16	P38065	P38065	APL3	AP-2 complex subunit alpha	yes	yes	271	P38065_271	4.50241	4.20063	1.44998	3.38434	1.68199	0	0	no	YBL037W	P38065|AP2A	2	4854407	235.54	-2.4	110891656	235.54	-1.4	1732519	236.64	-0.9	28819060	236.51	-1.2	426972	235.81	-2.9	47039380	235.69	-1.9	3227926	237	-3	36314080	236.65	-1.7
	3063	FISHCLQDTDVSIR	1	14	0	1632.79	Q12028	Q12028	APL4	AP-1 complex subunit gamma-1	yes	yes	383	Q12028_383	3.78796	4.53201	6.24655	4.85551	1.26081	0	0	no	YPR029C	Q12028|AP1G1	3	85111328	111.92	-4	1683576320	112.2	-2.3	22305440	113.57	-2.3	1044747136	113.45	-2.2	53929840	111.83	-3.8	1236329216	112.03	-1.7	64400980	113.52	0	1256341248	113.52	-2.8
	6679	LTLGQLYPSSTINASQICK	1	19	0	2036.06	Q12028	Q12028	APL4	AP-1 complex subunit gamma-1	yes	yes	791	Q12028_791	2.85266	0.900175	1.53832	1.76372	0.995566	0	0	no	YPR029C	Q12028|AP1G1	2	2173289	175.08	-0.3	126898912	174.83	-1	4504612	175.86	-0.1	100517152	176.02	-0.9	0	174.61	#N/A	97496776	174.85	-0.7	1725851	175.94	-4.6	92501280	176.18	-1.6
	5811	LDDDDISVVSAAVSVICELSK	1	21	0	2177.08	Q08951	Q08951	APL5	AP-3 complex subunit delta	yes	yes	223	Q08951_223	3.30928	2.8619	0.6741	2.28176	1.41013	0	0	no	YPL195W	Q08951|AP3D	2	1689111	271.8	0.3	55189288	271.76	-0.9	1234419	272.28	-0.2	30230588	272.28	-0.5	1545216	271.85	-0.9	48117016	271.91	-1.1	1002793	272.31	-1	38367184	272.33	-1.7
	10030	VISCAVLAYK	1	10	0	1065.59	P46682	P46682	APL6	AP-3 complex subunit beta	yes	yes	210	P46682_210	7.17576	9.09445	12.4206	9.56359	2.65369	0	0	no	YGR261C	P46682|AP3B	2	26225180	116.93	4.9	310665728	117.14	-1.9	15137432	118.43	6.9	224392992	118.56	-1.9	62099632	116.68	5.4	527610592	116.88	-1.9	2648008	118.53	8.8	119588240	118.49	-1.9
	1316	CQILVLSAK	1	9	0	973.563	P46682	P46682	APL6	AP-3 complex subunit beta	yes	yes	546	P46682_546	4.00646	2.2503	1.7668	2.67452	1.17856	0	0	no	YGR261C	P46682|AP3B	2	31961602	119.09	-0.9	777763072	119.05	-0.7	917155	121.07	4	10001392	121.03	-2.1	15314767	118.81	-0.7	730929984	118.85	-1.3	13853021	120.52	-1.4	536076992	120.68	-1.8
	3809	GPLDCFTFLETIDR	1	14	0	1625.78	P38153	P38153	APM3	AP-3 complex subunit mu	yes	yes	89	P38153_89	6.02667	8.14119	5.01182	6.39323	1.59657	0	0	no	YBR288C	P38153|AP3M	2	25202998	225.39	-0.1	376380992	225.47	1.8	16309616	226.42	0.2	270921408	226.54	0.8	23455280	225.71	-1.2	289023008	225.63	0.1	27924880	226.77	0.6	290710208	226.73	-1.6
	3454	GCIEYENTGPNFTK	1	14	0	1571.69	P38153	P38153	APM3	AP-3 complex subunit mu	yes	yes	414	P38153_414	0.672638	1.00029	2.2406	1.30451	0.827065	0	0	no	YBR288C	P38153|AP3M	2	1738827	111.12	-2.1	165662864	110.88	-1.1	0	111.49	#N/A	91106840	112.3	-1.9	1917498	110.64	2.4	179404240	110.72	-1.8	0	112.08	#N/A	10373042	112.12	-2.1
	10236	VQSTCPQLLEDSSSDDYLDHSMVGR	1	25	0	2781.22	P38153	P38153	APM3	AP-3 complex subunit mu	yes	yes	38	P38153_38	0.589171	0.60908	0.92059	0.70628	0.185864	0	0	no	YBR288C	P38153|AP3M	3	2688813	158.15	-0.6	327143008	158.19	-1.3	816882	159.59	6.5	264372720	159.3	-1.7	5465956	158.24	-1.6	492469920	158.2	-2	0	159.09	#N/A	399476288	159.37	-2.3
	2131	DVVLHIPVPPSTVDCK	1	16	0	1717.91	Q99186	Q99186	APM4	AP-2 complex subunit mu	yes	yes	388	Q99186_388	6.46442	7.10659	5.79633	6.45578	0.655173	0	0	no	YOL062C	Q99186|AP2M	3	132393936	162.23	-0.8	1670545920	161.91	-0.6	72386648	163.95	-1.1	1292485632	163.19	-1	163607216	162.14	-1.2	2514894080	161.85	-1.1	159464912	163.14	-1.1	1708123904	163.26	-0.9
	1	AAAGSVLLEDCK	1	12	0	1175.59	Q99186	Q99186	APM4	AP-2 complex subunit mu	yes	yes	300	Q99186_300	9.6647	10.3664	11.8525	10.6279	1.11708	0	0	no	YOL062C	Q99186|AP2M	2	32378362	100.23	-3.7	359017504	100.23	-2	34388328	101.45	-4.7	265046096	101.84	-2.4	42174440	100.06	-5.1	330299104	100.06	-1.8	29630360	101.52	-4.6	290564800	101.83	-2.9
	3007	FHECVSLDK	1	9	0	1076.5	Q99186	Q99186	APM4	AP-2 complex subunit mu	yes	yes	305	Q99186_305	6.49775	7.87784	4.68042	6.352	1.60368	0	0	no	YOL062C	Q99186|AP2M	2	20206630	74.51	-3.7	239194048	74.42	-2.5	6409283	75.67	-1.9	143807328	75.71	-2.2	19618010	74.65	-3.3	196591792	74.56	-2.5	11154940	75.87	-1.5	163262208	75.95	-2.5
	792	CEQLGIGLYNLHPGSTLK	1	18	0	1942	P22936	P22936	APN1	DNA-(apurinic or apyrimidinic site) lyase 1	yes	yes	112	P22936_112	5.84233	4.69467	4.89865	5.14522	0.612269	0	0	no	YKL114C	P22936|APN1	3	260640800	147.8	-0.2	4172635136	147.64	-1.1	94146848	148.79	-1.2	1545288192	148.79	-1.3	224467200	147.68	-1.3	4980697088	147.64	-0.6	221787488	149	-2	4078605824	148.96	-2.2
	10514	WLLSLCK	1	7	0	861.478	P53933	P53933	APP1	Phosphatidate phosphatase APP1	yes	yes	132	P53933_132	2.93812	3.7811	6.31141	4.34355	1.75557	0	0	no	YNL094W	P53933|APP1	2	11788543	149.08	0.4	334839840	149	-0.9	4852019	150.29	-3.1	214886656	150.53	-1.9	12837574	149.1	-2.6	326681728	148.9	-0.8	nq	nq	nq	nq	nq	nq
	10432	VYDILNEMIMCDGSIAESSR	1	20	0	2245.01	P35181	P35181	APS1	AP-1 complex subunit sigma-1	yes	yes	123	P35181_123	2.79125	1.7024	4.37027	2.95464	1.34142	0	0	no	YLR170C	P35181|AP1S1	2	1522639	221.19	13.7	38458208	221.15	-1	704815	222.09	3.5	39115580	222.29	-1.3	1453054	221.04	2.7	114453328	221.28	-2.3	2127910	222.01	4.7	92313480	222.47	-2
	6461	LPGECFK	1	7	0	792.384	P49435	P49435	APT1	Adenine phosphoribosyltransferase 1	yes	yes	98	P49435_98	5.97152	5.33563	4.62221	5.30979	0.675025	0	0	no	YML022W	P49435|APT1	2	394149888	81.83	-0.8	6206347776	81.83	-1.7	nq	nq	nq	nq	nq	nq	163075168	81.82	-1	3133042944	81.82	-1.8	314319104	83.45	-1	5336845312	83.45	-1.5
	6460	LPGECASITFTK	1	12	0	1265.63	P36973	P36973	APT2	Adenine phosphoribosyltransferase 2	yes	yes	99	P36973_99	5.70545	4.75223	4.36203	4.9399	0.691094	0	0	no	YDR441C	P36973|APT2	2	46942440	122.39	-2.9	808418688	122.47	-2.1	32078500	123.87	-3	497567872	123.95	-1.8	39621620	121.93	-0.9	811379456	122.26	-2.1	21326924	123.8	-2.2	410198304	123.8	-2.6
	2841	FCFMHDILLTAYSPLGSHGAPNLK	1	24	0	2631.3	P38115	P38115	ARA1	D-arabinose dehydrogenase [NAD(P)+] heavy chain	yes	yes	230	P38115_230	4.36283	8.08838	13.5206	8.65728	4.60533	0	0	no	YBR149W	P38115|ARA1	3	79445424	192.89	-3.2	1680175616	193.26	-1	43611768	194.03	-6.1	1017350016	194.52	-0.7	120116648	193.12	-7.5	1546514048	193.37	-1.6	119888920	194.29	-6.3	1180767232	194.65	-1.5
	10639	YCQEQNVDLADLATR	1	15	0	1737.8	Q04212	Q04212	ARA2	D-arabinose 1-dehydrogenase	yes	yes	249	Q04212_249	2.56784	5.15199	4.23345	3.98443	1.30995	0	0	no	YMR041C	Q04212|ARA2	2	8702075	143.05	-4	240048000	142.97	-1.2	2439751	143.77	-6.1	182708432	144.17	-1	21981300	142.33	5.3	248768320	142.93	-1.4	2138297	144.46	-0.3	195273088	144.26	-2
	7899	QFHPCSHELR	1	10	0	1252.58	Q04212	Q04212	ARA2	D-arabinose 1-dehydrogenase	yes	yes	234	Q04212_234	10.1152	6.9241	11.8176	9.61896	2.48419	0	0	no	YMR041C	Q04212|ARA2	2	6331848	55.28	-0.4	52899112	55.23	-0.2	4027403	56.1	-1	39154220	56.06	-1	3877938	55.64	0	45728432	55.64	-0.1	4161157	56.5	-2.8	62335652	56.5	-1.8
	11035	YVVVVCNLKPVNMR	1	14	1	1632.88	P46672	P46672	ARC1	GU4 nucleic-binding protein 1	yes	yes	266	P46672_266	8.10435	7.6417	5.81678	7.18761	1.2095	0	0	no	YGL105W	P46672|G4P1	3	976403776	125.75	-0.3	9194209280	125.67	-0.2	738446912	127	-0.9	10250571776	126.92	1.6	1135921920	125.41	-0.3	12969287680	125.45	-0.7	1088271360	126.97	-0.7	13912532992	126.89	0.5
	8930	STAMVLCGSNDDKVEFVEPPK	1	21	1	2265.07	P46672	P46672	ARC1	GU4 nucleic-binding protein 1	yes	yes	284	P46672_284	12.2073	9.81127	11.5573	11.1919	1.23908	0	0	no	YGL105W	P46672|G4P1	3	566632320	141.05	-0.4	4190958080	140.53	-0.2	416245408	142.16	-0.7	2877725696	141.59	-0.6	499896000	141.02	-0.5	4848933888	140.49	-0.5	440535488	142.36	-1	3795850752	141.67	-1
	3798	GPAYPSNSDYDIIDECLDLFR	1	21	0	2402.07	Q05933	Q05933	ARC18	Actin-related protein 2/3 complex subunit 3	yes	yes	47	Q05933_47	1.16346	1.63285	0.949799	1.24871	0.349414	0	0	no	YLR370C	Q05933|ARPC3	2	26780342	225.17	-6.7	2385734912	224.93	-1.4	17846544	226.2	-6.4	1405330176	225.91	-1.3	nq	nq	nq	nq	nq	nq	27231928	226.42	-6.5	1640519168	226.1	-2.1
	624	AWVSVSECQLDGSLTLLK	1	18	0	1948	P53731	P53731	ARC35	Actin-related protein 2/3 complex subunit 2	yes	yes	69	P53731_69	8.34228	0.684131	nq	4.51321	5.41513	0	0	no	YNR035C	P53731|ARPC2	2	6919311	200.38	-1.6	64338632	200.34	-0.7	3084624	201.23	-11	45575840	201.4	-1.3	334943	200.27	-13.8	17935570	200.43	-1.7	145315	202.07	-12.8	51783900	201.46	-1.8
	2539	ELQFHSICQLTLFR	1	14	0	1733.89	P53731	P53731	ARC35	Actin-related protein 2/3 complex subunit 2	yes	yes	274	P53731_274	8.86819	8.20224	6.15598	7.74214	1.41343	0	0	no	YNR035C	P53731|ARPC2	3	179739712	176.55	1.7	1914218240	176.55	-0.8	112633360	177.49	0	1090283520	177.69	-0.6	256640064	176.63	-1.1	2794479104	176.55	-1.7	186373248	177.68	0.9	2163631616	177.8	-1.6
	3183	FPFGCLIR	1	8	0	951.5	P38328	P38328	ARC40	Actin-related protein 2/3 complex subunit 1	yes	yes	206	P38328_206	4.33823	4.23981	3.50258	4.02687	0.456711	0	0	no	YBR234C	P38328|ARPC1	2	1070987200	159.83	-0.2	23403118592	159.79	-0.6	781809664	161.17	-0.8	17452677120	161.25	-1.4	1193572864	159.78	-0.8	25784475648	159.74	-1.5	918785664	161.19	-1.2	21925167104	161.27	-1.7
	458	APIYSHCFSQDK	1	12	0	1394.63	P38328	P38328	ARC40	Actin-related protein 2/3 complex subunit 1	yes	yes	26	P38328_26	6.74352	6.68559	5.63714	6.35542	0.622719	0	0	no	YBR234C	P38328|ARPC1	3	336383648	76.14	-1.7	4686903296	76.1	-2.1	202276816	77.54	-1.7	2762256896	77.46	-2	327585984	76.23	-1.6	4673931264	76.19	-2.1	273921856	77.75	-1.7	3721637888	77.75	-2.1
	10286	VSTDVQESAHENAIVELRPFAESNGQITQVSSCGLDGK	1	38	1	4014.92	P38328	P38328	ARC40	Actin-related protein 2/3 complex subunit 1	yes	yes	373	P38328_373	5.47201	3.76637	3.56952	4.2693	1.04621	0	0	no	YBR234C	P38328|ARPC1	4	115495424	166.3	-0.7	1865587712	166.26	-1.2	46426192	167.26	-1.1	931580928	167.22	-1.2	86417568	166.48	-1.7	2452323328	166.4	-1.7	62880720	167.43	-1.3	1362364672	167.43	-1.9
	8604	SILAVTCETDCLVYR	2	15	0	1684.82	P38328	P38328	ARC40	Actin-related protein 2/3 complex subunit 1	yes	yes	38 ,42	P38328_38_42	4.28049	2.81389	6.25153	4.44864	1.72498	0	0	no	YBR234C	P38328|ARPC1	2	12094609	169.87	-1.8	248144496	169.91	-2.1	9818129	171.08	-2.2	241864096	171.08	-1.7	9021285	170.07	-3.3	317724480	170.03	-2.3	10356359	171.18	-3.8	351539776	171.39	-2.3
	544	ATINDIICMQNANLHNLPENYMMK	1	24	0	2790.3	P07347	P07347	ARD1	N-terminal acetyltransferase A complex catalytic subunit ARD1	yes	yes	15	P07347_15	3.47577	2.89463	3.46493	3.27844	0.332434	0	0	no	YHR013C	P07347|ARD1	3	21257214	195.23	6.8	361444032	195.48	-2.1	2192433	196.59	4.3	289767712	196.39	-2.3	57019032	195.46	2.3	1367336960	195.54	-2.2	22818816	196.65	-1.2	1310960128	196.69	-2.7
	3477	GCYEQAPLTVLR	1	12	0	1348.68	P22768	P22768	ARG1	Argininosuccinate synthase	yes	yes	284	P22768_284	6.38553	5.56481	4.67067	5.54033	0.857692	0	0	no	YOL058W	P22768|ASSY	2	2280882176	133.32	-0.6	33758562304	133.32	-1.4	1782857472	134.67	-1.1	25817559040	134.63	-1.6	2193140224	133.27	-0.7	38004764672	133.27	-1.4	1777718272	134.64	-1.5	29380997120	134.64	-2.1
	7870	QEGCFAVSHGCTGK	2	14	0	1422.6	P22768	P22768	ARG1	Argininosuccinate synthase	yes	yes	110 ,117	P22768_110_117	5.54404	5.20136	5.2206	5.322	0.192533	0	0	no	YOL058W	P22768|ASSY	3	594556160	69.18	-1.3	10444470272	69.18	-2.4	357719584	70.22	-1.4	5779822592	70.22	-2.4	568058944	69.29	-1	10298943488	69.25	-2.2	433587264	70.48	-1.4	7956795392	70.44	-2.7
	6158	LIYNGSYFTPECEYIR	1	16	0	1966.91	P22768	P22768	ARG1	Argininosuccinate synthase	yes	yes	335	P22768_335	3.28045	2.90553	2.46054	2.88217	0.410453	0	0	no	YOL058W	P22768|ASSY	2	282836128	168.82	-1	8075246080	168.94	-1.2	203245120	170.14	-0.6	6256187392	170.14	-1.3	234308624	169.17	-0.5	7536307712	169.01	-1.5	176308288	170.27	-1.4	6185335808	170.27	-1.4
	4045	HEDILAFCK	1	9	0	1074.52	P05150	P05150	ARG3	Ornithine carbamoyltransferase	yes	yes	129	P05150_129	2.5026	2.45963	2.81638	2.59287	0.194757	0	0	no	YJL088W	P05150|OTC	2	162819680	105.42	-0.1	6286099968	105.34	-0.5	89203808	106.93	-0.4	3532346112	106.85	-1.4	214018464	105.17	0	6991400960	105.09	-0.4	148163600	106.81	-1	7371500032	106.85	-1.6
	10404	VVSSMVSCIFAR	1	12	0	1297.65	P05150	P05150	ARG3	Ornithine carbamoyltransferase	yes	yes	114	P05150_114	8.43856	6.22723	6.77478	7.14686	1.15166	0	0	no	YJL088W	P05150|OTC	2	188711808	156.41	-0.9	1644143232	156.41	-1.2	87542576	157.77	-1.2	1353318016	157.85	-1.7	221515296	156.39	-1.2	2988568064	156.47	-2.1	146206976	157.9	-2.1	2548777984	157.9	-2.2
	3143	FMHCLPR	1	7	0	902.426	P05150	P05150	ARG3	Ornithine carbamoyltransferase	yes	yes	289	P05150_289	3.56425	2.98856	2.38311	2.97864	0.59063	0	0	no	YJL088W	P05150|OTC	2	43934912	70.71	-1.3	1222648576	70.71	-1.3	26723760	72.21	-1.6	689121152	72.17	-1.7	45325152	70.92	-1	1289346176	70.92	-1.3	41014496	72.51	-2.2	1513319808	72.55	-2.4
	2706	ETHHISGECVATAER	1	15	0	1638.74	P04076	P04076	ARG4	Argininosuccinate lyase	yes	yes	396	P04076_396	4.79051	4.19871	3.69668	4.22863	0.547529	0	0	no	YHR018C	P04076|ARLY	3	243112576	56.62	0.7	4830313472	56.62	-0.6	138012928	57.23	-0.1	2744400384	57.19	-1.3	4814206	49.55	1.1	120110736	49.55	0.1	157651456	57.54	-0.3	3586844672	57.54	-1.5
	9749	VCEPFVETIQSVHGK	1	15	0	1671.83	Q01217	Q01217	ARG5,6	Protein ARG5,6, mitochondrial;N-acetyl-gamma-glutamyl-phosphate reductase;Acetylglutamate kinase	yes	yes	620	Q01217_620	11.9571	11.1552	10.3053	11.1392	0.826035	0	0	no	YER069W	Q01217|ARG56	3	1570715648	121.88	-3.7	12103606272	122.08	-1.2	1206933376	123.34	-4.3	8348853760	123.58	-1.1	1657762304	121.65	-3.6	13556068352	121.81	-1.3	1283008896	123.22	-4	9865523200	123.38	-2
	10408	VVVCATIDNLLK	1	12	0	1286.73	Q01217	Q01217	ARG5,6	Protein ARG5,6, mitochondrial;N-acetyl-gamma-glutamyl-phosphate reductase;Acetylglutamate kinase	yes	yes	825	Q01217_825	7.00144	6.17228	5.10414	6.09262	0.951155	0	0	no	YER069W	Q01217|ARG56	2	341793536	172.11	-1.5	4798446080	172.07	-1.9	291445440	173.28	-2.3	3612723200	173.32	-2.1	326362560	172.23	-2.1	4876958720	172.03	-2.3	251450768	173.39	-2.1	3906655744	173.43	-2.5
	825	CFLEQNLK	1	8	0	993.495	Q01217	Q01217	ARG5,6	Protein ARG5,6, mitochondrial;N-acetyl-gamma-glutamyl-phosphate reductase;Acetylglutamate kinase	yes	yes	171	Q01217_171	6.55082	3.95376	4.74272	5.08243	1.33144	0	0	no	YER069W	Q01217|ARG56	2	nq	nq	nq	nq	nq	nq	38094908	113.29	0.7	543433984	113.25	-1.7	160847008	111.4	1.5	3614803968	111.24	-1.9	88105264	112.99	1.5	2432832512	112.99	-2.2
	4362	IANPGCYATGSQLTISPLTK	1	20	0	2034.05	Q01217	Q01217	ARG5,6	Protein ARG5,6, mitochondrial;N-acetyl-gamma-glutamyl-phosphate reductase;Acetylglutamate kinase	yes	yes	675	Q01217_675	4.28488	2.53781	2.46496	3.09588	1.03035	0	0	no	YER069W	Q01217|ARG56	2	23293112	156.38	-0.5	460618432	156.46	-0.8	11963428	157.65	-0.8	326937216	157.69	-1.4	5140434	156.19	-0.9	451134144	156.43	-1.7	16019326	157.78	-0.9	361486080	157.74	-2.1
	8327	SCDTASTLNSSASSGVFANK	1	20	0	1945.87	Q01217	Q01217	ARG5,6	Protein ARG5,6, mitochondrial;N-acetyl-gamma-glutamyl-phosphate reductase;Acetylglutamate kinase	yes	yes	501	Q01217_501	0.493601	0.161466	1.25121	0.635427	0.558547	0	0	no	YER069W	Q01217|ARG56	2	281709	115.72	3.2	315813696	116.05	-0.9	2156186	117.05	8.6	175648208	117.05	-1.1	0	115.59	#N/A	263010720	115.95	-1.1	715350	117.01	8.3	179309456	117.18	-1.5
	3331	FVCSDAAWLNNVTDNVFNVLR	1	21	0	2396.16	Q01217	Q01217	ARG5,6	Protein ARG5,6, mitochondrial;N-acetyl-gamma-glutamyl-phosphate reductase;Acetylglutamate kinase	yes	yes	426	Q01217_426	1.94678	2.59929	0.770364	1.77215	0.926887	0	0	no	YER069W	Q01217|ARG56	2	1652251	247.95	-4.5	66981080	247.91	-1.3	831027	248.87	-6.7	58093540	248.92	-1.1	2031479	247.94	-2.7	47509580	247.99	1.7	428308	249.53	-4.4	44663520	249.1	-1.1
	4775	ILCAIGYAK	1	9	0	950.526	Q04728	Q04728	ARG7	Arginine biosynthesis bifunctional protein ArgJ, mitochondrial;Glutamate N-acetyltransferase;Amino-acid acetyltransferase;Arginine biosynthesis bifunctional protein ArgJ alpha chain;Arginine biosynthesis bifunctional protein ArgJ beta chain	yes	yes	349	Q04728_349	6.35352	4.39622	6.70131	5.81702	1.24268	0	0	no	YMR062C	Q04728|ARGJ	2	108321904	104.98	-1	1619137536	104.98	-0.9	48551060	106.56	-1.4	693060800	106.64	-1.5	54064580	104.81	-0.9	1547506944	104.73	-1.1	55426008	106.6	-1.7	833565824	106.6	-1.9
	9919	VFLCNSGTEANEAALK	1	16	0	1665.8	P18544	P18544	ARG8	Acetylornithine aminotransferase, mitochondrial	yes	yes	121	P18544_121	5.48006	7.58652	6.59104	6.55254	1.05376	0	0	no	YOL140W	P18544|ARGD	2	63059280	117.87	-1.1	997826624	117.83	-0.9	37221992	119.07	0.5	731821568	119.16	-1.4	58668624	117.72	-0.3	765713664	117.63	-1.9	40103260	119.05	-2.6	437454208	119.09	-2.2
	9941	VGDHGTTYGGNPLACSVSNYVLDTIADEAFLK	1	32	0	3326.58	P18544	P18544	ARG8	Acetylornithine aminotransferase, mitochondrial	yes	yes	313	P18544_313	9.86151	7.28142	8.24092	8.46129	1.30409	0	0	no	YOL140W	P18544|ARGD	3	17673164	244.88	-0.9	206326992	244.92	-1.8	9943808	246.05	-0.7	46104032	246.2	-1.8	12356871	245.02	-2.8	208074848	244.89	-2.1	19033440	246.45	-2.1	191636192	246.3	-2.8
	212	AHLVAIEKPECTGQR	1	15	1	1650.85	P53111	P53111	ARI1	NADPH-dependent aldehyde reductase ARI1	yes	yes	262	P53111_262	8.99213	7.52737	7.26143	7.92698	0.931983	0	0	no	YGL157W	P53111|ARI1	3	53850964	68.16	-0.5	576166016	68.16	-2.3	36513948	69.22	0	338402496	69.18	-1.5	48834656	68.2	-0.5	614181824	68.2	-2.3	38758228	69.73	-0.8	461884384	69.65	-2.4
	1579	CYYADTAAVIFVVDSTDKDR	1	20	1	2251.05	P38116	P38116	ARL1	ADP-ribosylation factor-like protein 1	yes	yes	81	P38116_81	6.57322	6.28791	6.97263	6.61126	0.34394	0	0	no	YBR164C	P38116|ARL1	3	86955904	190.9	-0.7	1260818432	190.9	-3.3	57895816	191.02	-3.1	797993536	192.13	-3.4	106459792	191.05	-0.1	1491845632	191.09	-2.5	60449184	192.35	-1.1	995687424	192.43	-2.9
	21	AALYALHSLGCK	1	12	0	1245.65	P08566	P08566	ARO1	Pentafunctional AROM polypeptide;3-dehydroquinate synthase;3-phosphoshikimate 1-carboxyvinyltransferase;Shikimate kinase;3-dehydroquinate dehydratase;Shikimate dehydrogenase	yes	yes	1450	P08566_1450	5.65963	5.86658	nq	5.76311	0.146337	0	0	no	YDR127W	P08566|ARO1	2	93740504	101.85	-4.8	1731227392	101.93	-2.1	87496832	103.66	-2.9	1289817472	103.66	-1.8	nq	nq	nq	nq	nq	nq	87690352	103.7	-4.7	1407052928	103.62	-2.8
	349	ALILAALGEGQCK	1	13	0	1285.71	P08566	P08566	ARO1	Pentafunctional AROM polypeptide;3-dehydroquinate synthase;3-phosphoshikimate 1-carboxyvinyltransferase;Shikimate kinase;3-dehydroquinate dehydratase;Shikimate dehydrogenase	yes	yes	442	P08566_442	5.70283	4.75829	3.88755	4.78289	0.907892	0	0	no	YDR127W	P08566|ARO1	2	666221952	147.6	-0.5	11028105216	147.6	-0.8	334147040	148.78	-1.4	5513140224	148.82	-1.7	599593280	147.52	-1.1	11743209472	147.48	-1.2	454065120	149.02	-1.8	9346753536	148.98	-2.2
	10205	VPSDSSGPVGVCTYDDHR	1	18	0	1889.82	P08566	P08566	ARO1	Pentafunctional AROM polypeptide;3-dehydroquinate synthase;3-phosphoshikimate 1-carboxyvinyltransferase;Shikimate kinase;3-dehydroquinate dehydratase;Shikimate dehydrogenase	yes	yes	815	P08566_815	8.30745	7.39878	6.36681	7.35768	0.970971	0	0	no	YDR127W	P08566|ARO1	3	821886592	88.43	-1.8	8911440896	88.31	-1.9	421630464	89.74	-2.1	4813742592	89.66	-2	854970112	88.25	-1.9	10487717888	88.25	-2	462741376	89.76	-2.1	6004430848	89.76	-2.2
	2110	DVLKPMGCK	1	9	1	989.504	P08566	P08566	ARO1	Pentafunctional AROM polypeptide;3-dehydroquinate synthase;3-phosphoshikimate 1-carboxyvinyltransferase;Shikimate kinase;3-dehydroquinate dehydratase;Shikimate dehydrogenase	yes	yes	699	P08566_699	6.63319	5.70162	5.61104	5.98195	0.565804	0	0	no	YDR127W	P08566|ARO1	2	86882496	72.22	-1.5	1235729152	72.18	-2	111684352	73.29	-1.3	1559240064	73.29	-1.6	34580468	72.27	-0.5	603460352	72.27	-2	149889152	73.56	-1.4	2447458304	73.56	-2.1
	5825	LDGAEPLECTSK	1	12	0	1261.59	P08566	P08566	ARO1	Pentafunctional AROM polypeptide;3-dehydroquinate synthase;3-phosphoshikimate 1-carboxyvinyltransferase;Shikimate kinase;3-dehydroquinate dehydratase;Shikimate dehydrogenase	yes	yes	881	P08566_881	9.29253	8.33613	7.60063	8.40976	0.848352	0	0	no	YDR127W	P08566|ARO1	2	203938624	90.33	-2.1	2077912448	90.33	-1.9	138111968	91.52	-1.8	1260955776	91.52	-1.9	135300480	90.25	-2	1293747456	90.25	-2.2	121397504	91.68	-2.4	1528898048	91.64	-2.3
	1550	CYGDSAQFVSDEDLR	1	15	0	1703.71	P08566	P08566	ARO1	Pentafunctional AROM polypeptide;3-dehydroquinate synthase;3-phosphoshikimate 1-carboxyvinyltransferase;Shikimate kinase;3-dehydroquinate dehydratase;Shikimate dehydrogenase	yes	yes	382	P08566_382	4.84942	3.67528	3.20328	3.90933	0.847659	0	0	no	YDR127W	P08566|ARO1	2	152269200	138.32	-1.6	2895159808	138.24	-1.3	104508072	139.42	-0.7	2143074048	139.38	-1.5	128916296	138.26	-1.8	3084669440	138.26	-1.8	76843056	139.44	-1.9	2308045056	139.44	-1.9
	2399	EHVGVAVSCVPADKPLDDELLSK	1	23	1	2420.23	P08566	P08566	ARO1	Pentafunctional AROM polypeptide;3-dehydroquinate synthase;3-phosphoshikimate 1-carboxyvinyltransferase;Shikimate kinase;3-dehydroquinate dehydratase;Shikimate dehydrogenase	yes	yes	1498	P08566_1498	5.43245	4.96793	4.15123	4.85054	0.648629	0	0	no	YDR127W	P08566|ARO1	3	94888608	138.7	-1.4	1653691648	138.7	-1.3	84475536	139.63	-1.4	1468658944	139.55	-1.5	94500600	138.77	-1.2	1610524672	138.64	-1.9	74732304	139.97	-2.4	1626753024	139.81	-2.1
	4023	HCPSSTYVICNDTNLSK	2	17	0	1880.84	P08566	P08566	ARO1	Pentafunctional AROM polypeptide;3-dehydroquinate synthase;3-phosphoshikimate 1-carboxyvinyltransferase;Shikimate kinase;3-dehydroquinate dehydratase;Shikimate dehydrogenase	yes	yes	33 ,41	P08566_33_41	5.56042	5.79256	3.28929	4.88076	1.38313	0	0	no	YDR127W	P08566|ARO1	3	175846448	97.97	-1.8	3143793152	98.05	-2	72626840	99.49	-3.1	1076342528	99.28	-2.2	121426768	97.79	-2.2	1934855168	97.79	-1.9	83026480	99.34	-2.4	1390272768	99.46	-2.4
	2265	ECSNFSFFAPHCSAEAEFQALR	2	22	0	2490.07	P08566	P08566	ARO1	Pentafunctional AROM polypeptide;3-dehydroquinate synthase;3-phosphoshikimate 1-carboxyvinyltransferase;Shikimate kinase;3-dehydroquinate dehydratase;Shikimate dehydrogenase	yes	yes	1033 ,1043	P08566_1033_1043	4.09545	4.67038	2.91558	3.8938	0.894612	0	0	no	YDR127W	P08566|ARO1	3	70750072	177.45	-0.4	1731402240	177.49	-2.1	71787680	178.55	-1.4	1606454016	178.5	-1.6	110319288	177.55	-1.4	2120857344	177.55	-2.6	59713792	178.8	-1.8	1349775360	178.8	-2.1
	5050	ISQQDCIVYPSENQLSDIINK	1	21	0	2406.17	Q06408	Q06408	ARO10	Transaminated amino acid decarboxylase	yes	yes	231	Q06408_231	3.64091	3.71087	5.39653	4.24944	0.99403	0	0	no	YDR380W	Q06408|ARO10	2	21729824	186.33	-2.1	575094592	186.33	-1	nq	nq	nq	nq	nq	nq	22959452	186.4	-7.7	595748544	186.56	-1.1	nq	nq	nq	nq	nq	nq
	10990	YTNSTLIQCPSK	1	12	0	1353.66	Q06408	Q06408	ARO10	Transaminated amino acid decarboxylase	yes	yes	585	Q06408_585	5.91992	5.87809	5.8569	5.88497	0.0320667	0	0	no	YDR380W	Q06408|ARO10	2	111594800	91.54	-1.5	1747315840	91.54	-1.4	68975448	93	-1.5	1122329216	92.96	-1.4	115683320	91.46	-1.1	1760572288	91.38	-1.8	75011616	93.08	-1.8	1292899840	93.08	-2
	10962	YSKPGYIFVPADFADMSVTCDNLVNVPR	1	28	1	3117.49	Q06408	Q06408	ARO10	Transaminated amino acid decarboxylase	yes	yes	217	Q06408_217	3.96833	4.95611	3.34548	4.08997	0.812174	0	0	no	YDR380W	Q06408|ARO10	3	39279992	209.7	-0.3	1015724800	209.66	-1.1	34570152	210.55	-1.6	771412352	210.59	-1.1	71344120	209.93	-0.9	1437391744	209.85	-1.3	65842280	210.76	-3.5	1193448192	210.8	-1.8
	9684	VACSVAYLEDIETACDQVDNVIR	2	23	0	2525.18	Q06408	Q06408	ARO10	Transaminated amino acid decarboxylase	yes	yes	173 ,185	Q06408_173_185	5.21222	5.87825	3.86919	4.98656	1.02337	0	0	no	YDR380W	Q06408|ARO10	2	14456832	220.56	0.5	252959264	220.39	-0.5	9676897	221.3	0.4	185928640	221.38	-1.6	16636892	220.82	-1.5	239158640	220.61	-1.5	10121924	221.82	-2	189299568	221.69	-1.7
	1222	CNIPLEVIIWNNNGYTIER	1	19	0	2260.13	Q06408	Q06408	ARO10	Transaminated amino acid decarboxylase	yes	yes	528	Q06408_528	3.4127	4.15774	4.08141	3.88395	0.409896	0	0	no	YDR380W	Q06408|ARO10	2	11722107	207.47	-2.9	394331584	207.39	-1.8	12037567	208.41	-2.2	278122048	208.54	-1	15883058	207.71	-1.5	347038048	207.43	-1.9	8044696	208.72	-2.4	204532640	208.72	-1.9
	4614	IGCLITTYGVGELSALNGIAGSFAENVK	1	28	0	2796.44	Q06408	Q06408	ARO10	Transaminated amino acid decarboxylase	yes	yes	95	Q06408_95	5.7275	nq	4.89241	5.30995	0.590499	0	0	no	YDR380W	Q06408|ARO10	2	nq	nq	nq	nq	nq	nq	1151476	246.38	-7	18952864	246.48	-2.7	nq	nq	nq	nq	nq	nq	nq	nq	nq	nq	nq	nq
	10565	WVGTCNELNAAYAADGYSR	1	19	0	2059.91	Q06408	Q06408	ARO10	Transaminated amino acid decarboxylase	yes	yes	74	Q06408_74	1.17643	1.51078	0	0.895736	0.79354	0	0	no	YDR380W	Q06408|ARO10	2	12227786	146.46	2.1	681016832	146.38	-0.6	2421400	147.66	-0.7	549561472	147.7	-0.7	8686000	146.47	0	478201152	146.51	-0.9	2060572	147.69	-4.4	222377984	147.74	-1.6
	2034	DSIGGVVTCVVR	1	12	0	1203.63	P28777	P28777	ARO2	Chorismate synthase	yes	yes	221	P28777_221	8.68633	7.8072	6.48116	7.65823	1.1101	0	0	no	YGL148W	P28777|AROC	2	531212288	149.64	-1.2	5592540160	149.64	-1.2	211795072	150.9	-1.8	2218208768	150.9	-1.9	407031104	149.63	-1	4989349888	149.63	-1.2	273240128	151.01	-2.1	3043759104	150.96	-2.1
	7383	NLPTGLGEPCFDK	1	13	0	1389.66	P28777	P28777	ARO2	Chorismate synthase	yes	yes	234	P28777_234	5.59716	7.25161	4.58229	5.81035	1.34737	0	0	no	YGL148W	P28777|AROC	2	23739140	138.8	1.7	610779392	138.8	-1.7	42488100	140.08	2.1	506222400	140.08	-2.3	34581960	138.65	1	487917696	138.85	-2.2	46161968	139.93	1.1	544801024	140.13	-2.5
	1252	CPDASVAGLMVK	1	12	0	1189.58	P28777	P28777	ARO2	Chorismate synthase	yes	yes	192	P28777_192	9.29759	9.20173	8.62174	9.04035	0.365681	0	0	no	YGL148W	P28777|AROC	2	152623360	130.53	-2.8	1355091456	130.73	-1.8	90195272	132.01	-3	1013720832	132.06	-2.1	150804192	130.34	-3.5	1748750976	130.59	-2.3	163586016	131.75	-2.6	1353499776	132.04	-2.5
	6752	LVIVIGPCSLHDPK	1	14	0	1489.83	P14843	P14843	ARO3	Phospho-2-dehydro-3-deoxyheptonate aldolase, phenylalanine-inhibited	yes	yes	70	P14843_70	6.67409	6.1069	4.92176	5.90092	0.894139	0	0	no	YDR035W	P14843|AROF	3	2038810496	141.64	-0.2	28216532992	141.64	-0.6	1541031424	142.83	-0.1	21841539072	142.87	-0.5	2338416640	141.57	-0.2	35137425408	141.57	-0.8	1771413632	142.9	-0.5	28050862080	142.95	-1
	2058	DSVCDILNGKDDR	1	13	1	1448.66	P14843	P14843	ARO3	Phospho-2-dehydro-3-deoxyheptonate aldolase, phenylalanine-inhibited	yes	yes	53	P14843_53	6.226	5.71141	4.52706	5.48816	0.871196	0	0	no	YDR035W	P14843|AROF	3	499713152	126.8	-0.8	7557664256	126.76	-1.2	336362400	127.92	-1.4	5035036160	127.92	-1.7	565044928	126.75	-1.3	9156497408	126.67	-1.5	414371872	128.01	-1.9	7012511744	127.97	-2.1
	4880	IMIDCSHGNSNK	1	12	0	1317.58	P14843	P14843	ARO3	Phospho-2-dehydro-3-deoxyheptonate aldolase, phenylalanine-inhibited	yes	yes	279	P14843_279	7.89636	7.14076	5.60756	6.88156	1.1662	0	0	no	YDR035W	P14843|AROF	3	nq	nq	nq	nq	nq	nq	69321232	61.39	-1.5	808567680	61.39	-1.9	nq	nq	nq	nq	nq	nq	88509536	61.75	-1.9	1150988544	61.75	-2.2
	6465	LPIAGEMLDTISPQFLSDCFSLGAIGAR	1	28	0	2921.47	P14843	P14843	ARO3	Phospho-2-dehydro-3-deoxyheptonate aldolase, phenylalanine-inhibited	yes	yes	164	P14843_164	6.04043	5.35338	3.15321	4.84901	1.50825	0	0	no	YDR035W	P14843|AROF	3	10903252	254.2	-1.1	200385536	254.24	-1.2	11047766	254.89	-1.2	141064960	254.93	-1.2	12262562	254.37	-1.8	227863424	254.29	-1.8	9759077	255	-2.4	161474688	255	-1.9
	10129	VLVIVGPCSIHDLEAAQEYALR	1	22	0	2395.26	P32449	P32449	ARO4	Phospho-2-dehydro-3-deoxyheptonate aldolase, tyrosine-inhibited	yes	yes	76	P32449_76	5.07494	5.0124	3.66399	4.58378	0.797171	0	0	no	YBR249C	P32449|AROG	3	3073360896	198.5	1.4	51040161792	198.5	-0.6	2412430592	199.53	0.5	51569639424	199.53	-1.2	3311008768	198.69	1.1	63109808128	198.73	-1	3070265088	199.78	0.9	57818673152	199.86	-1.3
	3770	GNEHCFVILR	1	10	0	1186.59	P32449	P32449	ARO4	Phospho-2-dehydro-3-deoxyheptonate aldolase, tyrosine-inhibited	yes	yes	244	P32449_244	7.43836	6.56624	4.99301	6.33254	1.23931	0	0	no	YBR249C	P32449|AROG	3	4773611520	101.78	0.4	59136090112	101.7	-0.7	2420599296	103.47	0.3	30387376128	103.51	-0.8	4371971072	101.55	0.7	62477312000	101.47	-0.4	2768730624	103.4	-0.1	39130750976	103.36	-1.4
	7232	NGTDGTLNVAVDACQAAAHSHHFMGVTK	1	28	0	2851.31	P32449	P32449	ARO4	Phospho-2-dehydro-3-deoxyheptonate aldolase, tyrosine-inhibited	yes	yes	215	P32449_215	13.4704	4.42228	5.26878	7.72047	4.9975	0	0	no	YBR249C	P32449|AROG	3	12212006	128.95	0.8	58925512	129.11	-0.6	3517082	130.03	0.1	42113592	130.27	-1.4	2640497	128.85	-0.5	96274144	129.05	-1.9	6095772	130.42	-0.5	92540840	130.3	-1.8
	10150	VNDVVCEQIANGENAITGVMIESNINEGNQGIPAEGK	1	37	0	3825.81	P32449	P32449	ARO4	Phospho-2-dehydro-3-deoxyheptonate aldolase, tyrosine-inhibited	yes	yes	300	P32449_300	5.4271	4.19934	6.63518	5.42054	1.21793	0	0	no	YBR249C	P32449|AROG	3	1214355	232.52	8.7	19326568	232.64	-0.6	757448	233.61	3.3	15034169	233.74	-0.3	1480308	232.52	0.6	17129264	232.77	-1.3	115054	234.06	4.2	19266124	233.89	-1.8
	8540	SHFATCPSVYEANHPGLEIPNFK	1	23	0	2557.21	P32178	P32178	ARO7	Chorismate mutase	yes	yes	39	P32178_39	5.50766	4.49127	3.93418	4.64437	0.797832	0	0	no	YPR060C	P32178|CHMU	4	391091136	142.82	0	7208946688	142.78	-0.6	378925792	143.88	0.1	6001875456	143.88	-0.5	320029664	142.61	-1	7718025728	142.73	-1.2	312753568	143.94	0	5738372096	143.98	-1.2
	1812	DIECLQSLSR	1	10	0	1162.57	P32178	P32178	ARO7	Chorismate mutase	yes	yes	150	P32178_150	6.26348	6.48961	7.72114	6.82475	0.784496	0	0	no	YPR060C	P32178|CHMU	2	97759984	134.11	0.5	1301943680	134.07	-1.2	85895880	135.28	-0.3	1446571008	135.24	-1.7	110263128	134.11	0.7	1721112576	133.95	-1.5	129928296	135.5	1.2	1739863040	135.34	-2.1
	2148	DYFPWDNLSVDSPKPPFPQGIGAPIDEQNCIK	1	32	1	3586.71	P53090	P53090	ARO8	Aromatic/aminoadipate aminotransferase 1	yes	yes	77	P53090_77	6.97781	6.64583	nq	6.81182	0.234747	0	0	no	YGL202W	P53090|ARO8	3	506480896	224.93	-0.9	6791938048	224.97	-1.1	322728448	225.91	-0.9	4262364160	225.87	-1.1	529564192	225.07	-1.1	7223677952	225.07	-1.8	315722080	226	-1.6	4650078720	226.12	-2
	9156	TCIHLFQDPNIIFLGGGLPLK	1	21	0	2295.24	P53090	P53090	ARO8	Aromatic/aminoadipate aminotransferase 1	yes	yes	28	P53090_28	6.48351	5.9027	4.95388	5.78003	0.77216	0	0	no	YGL202W	P53090|ARO8	3	2701611008	216.33	-0.1	38678671360	216.33	-1.2	1749425408	217.27	-0.4	25521938432	217.23	-1.5	3061687040	216.56	-0.5	48979341312	216.48	-1.8	2133123840	217.5	-0.6	33833209856	217.46	-1.7
	8170	RDCAIDALYK	1	10	1	1166.58	P53090	P53090	ARO8	Aromatic/aminoadipate aminotransferase 1	yes	yes	374	P53090_374	11.982	9.11389	10.2534	10.4498	1.4441	0	0	no	YGL202W	P53090|ARO8	2	461676224	98.23	-0.8	3297221376	98.15	-2.5	227112512	99.53	-1	1762517120	99.62	-2.7	291310816	98.12	-0.9	3105298944	97.92	-2.3	218285056	99.58	-1.7	1976523776	99.62	-2.8
	6869	MAVCPNYSK	1	9	0	1011.45	P38840	P38840	ARO9	Aromatic amino acid aminotransferase 2	yes	yes	469	P38840_469	4.86679	4.45398	4.19414	4.50497	0.339209	0	0	no	YHR137W	P38840|ARO9	2	50275832	73.26	-1.3	1018963072	73.26	-1.6	76011192	74.36	-2	1449625472	74.32	-2	20092294	73.41	-0.3	462234560	73.37	-1.7	90932048	74.61	-2	1919443456	74.53	-2.6
	5800	LCYVSYDLDLDTK	1	13	0	1546.72	P32381	P32381	ARP2	Actin-related protein 2	yes	yes	220	P32381_220	6.00853	4.62748	6.17517	5.60373	0.849552	0	0	no	YDL029W	P32381|ARP2	2	211436304	168.75	-1.1	2999014912	168.75	-0.9	97063248	169.86	-1.2	1826842496	169.94	-1	231334624	168.85	0.7	4509941760	168.77	-1.7	71074480	170.15	-1.3	1722721280	170.07	-1.7
	6877	MCEVMFEK	1	8	0	1015.42	P32381	P32381	ARP2	Actin-related protein 2	yes	yes	123	P32381_123	5.18201	4.34681	3.76488	4.43123	0.71233	0	0	no	YDL029W	P32381|ARP2	2	72766256	106.08	-0.4	1234589056	106.08	-0.9	38918808	107.63	-1.2	808971776	107.67	-1.6	82442312	105.92	-1.3	1826407040	105.92	-1.6	51741300	107.64	-2.2	1126355968	107.64	-2.5
	3082	FLAPEIFFNPEIASSDFLTPLPTVVDQTIQACPIDVR	1	37	0	4103.1	P47117	P47117	ARP3	Actin-related protein 3	yes	yes	341	P47117_341	0	2.81051	nq	1.40525	1.98733	0	0	no	YJR065C	P47117|ARP3	3	0	264.51	#N/A	5053845	264.67	0.8	0	264.84	#N/A	1348519	264.94	0.4	264393	264.78	0	7460274	264.82	1.4	0	264.77	#N/A	1682641	265.08	0.9
	4768	IKQEYCYVCPDIVK	2	14	1	1699.83	P47117	P47117	ARP3	Actin-related protein 3	yes	yes	267 ,270	P47117_267_270	8.87359	8.65024	7.63264	8.38549	0.661483	0	0	no	YJR065C	P47117|ARP3	3	73944280	119.66	-1.2	861409920	119.66	-0.7	338310400	120.91	-0.5	3372197888	120.87	-1.7	459616256	119.34	0.4	4448179712	119.3	-1.1	366072256	120.86	-0.2	4271397376	121.02	-1.7
	2710	ETLCHICPTK	2	10	0	1143.54	P80428	P80428	ARP4	Actin-related protein 4	yes	yes	247 ,250	P80428_247_250	10.4183	8.97782	6.80355	8.73324	1.81977	0	0	no	YJL081C	P80428|ARP4	2	10411810	75.73	-0.1	106626200	75.81	-2.3	11168260	77.04	0.4	78928992	77	-2.1	12597290	75.96	-1.9	127783296	75.87	-2.3	9929163	77.1	0.5	100602400	77.22	-2.7
	9286	TGLVISCGHEDTNVIPVVDGAGILTDAK	1	28	0	2793.42	P53946	P53946	ARP5	Actin-related protein 5	yes	yes	189	P53946_189	3.99481	3.41358	4.59452	4.00097	0.590497	0	0	no	YNL059C	P53946|ARP5	3	40668372	194.44	-3	1011697664	194.48	-2.3	20108372	195.49	-0.3	448917152	195.45	-1.4	32489012	194.7	-1.3	1061846528	194.7	-2.4	35701004	195.63	-3.6	867576192	195.75	-2.4
	2611	EQCLFVSPVSYFDSFK	1	16	0	1894.88	Q12509	Q12509	ARP6	Actin-like protein ARP6	yes	yes	252	Q12509_252	3.68201	3.42363	6.65527	4.58697	1.79585	0	0	no	YLR085C	Q12509|ARP6	2	6454139	217.59	4	169230848	217.39	-1	6695507	218.58	6.9	174752224	218.33	-1.2	9312887	217.52	3	236880608	217.48	-1.7	2345715	218.53	5.1	91994040	218.61	-1.6
	2273	ECYQFAEYLFKPQLISDK	1	18	1	2221.08	Q12406	Q12406	ARP7	Actin-related protein 7	yes	yes	306	Q12406_306	6.35062	7.28802	3.09414	5.57759	2.20121	0	0	no	YPR034W	Q12406|ARP7	3	65886232	191.67	-0.8	552257408	191.71	-1.1	31876550	192.66	-0.7	889401344	192.74	-1.1	143121024	192.02	-1	1751708032	191.94	-1.5	117278168	193.04	-1.8	1560866816	193.08	-1.5
	9594	TVAGFSNVELPQCIIPSSYIK	1	21	0	2265.17	Q12406	Q12406	ARP7	Actin-related protein 7	yes	yes	29	Q12406_29	5.59978	3.32164	5.10173	4.67438	1.19768	0	0	no	YPR034W	Q12406|ARP7	2	9496654	206.83	-7.3	179806240	207.19	-0.6	7586432	208.29	-6.8	108177888	207.96	-0.5	4081410	207.48	-4.1	191527664	207.36	-1	6657685	208.27	-3.1	121039792	208.31	-0.8
	1519	CVVIHNGSHR	1	10	0	1120.56	Q12406	Q12406	ARP7	Actin-related protein 7	yes	yes	7	Q12406_7	7.49253	5.9186	6.92608	6.77907	0.797198	0	0	no	YPR034W	Q12406|ARP7	2	nq	nq	nq	nq	nq	nq	3151587	46.64	0.3	38911440	46.64	-0.4	nq	nq	nq	nq	nq	nq	2972567	47.06	-0.5	47251580	47.06	-0.6
	10510	WLDLENSEHVENVCLQR	1	17	0	2082.98	Q12386	Q12386	ARP8	Actin-like protein ARP8	yes	yes	314	Q12386_314	12.1337	10.757	19.9401	14.2769	4.95248	0	0	no	YOR141C	Q12386|ARP8	3	150712256	151.69	-0.6	1218168320	151.61	-1.3	84201512	152.7	-1.5	482962112	152.62	-2	189289408	151.63	-0.7	1608531968	151.67	-1.9	128800896	152.66	-0.8	1030422976	152.82	-2.2
	1681	DDHPVVVPNCVAVPK	1	15	0	1587.81	Q12386	Q12386	ARP8	Actin-like protein ARP8	yes	yes	294	Q12386_294	5.91121	6.12097	7.19075	6.40765	0.686252	0	0	no	YOR141C	Q12386|ARP8	3	80053040	124.74	2.3	1189099520	124.66	0	51531992	125.49	5	905339008	125.98	-0.5	74926064	124.61	0.5	1290102400	124.69	0	82467536	125.95	0.3	1123886336	125.91	-0.8
	4331	IACVDEGTVLEHSAITLDYGGDDITR	1	26	0	2762.31	Q12386	Q12386	ARP8	Actin-like protein ARP8	yes	yes	512	Q12386_512	7.39434	6.01914	5.78608	6.39986	0.869095	0	0	no	YOR141C	Q12386|ARP8	3	93007192	187.67	-0.5	1077584384	187.67	-2.4	57832648	188.54	0	811512576	188.66	-2.5	59801388	187.93	-0.4	990963072	187.93	-3	15278247	189.3	0.8	181304704	189.3	-6.4
	2375	EGNLYCDLNDDLK	1	13	0	1510.66	Q12386	Q12386	ARP8	Actin-like protein ARP8	yes	yes	663	Q12386_663	3.82179	1.44436	3.66078	2.97564	1.32857	0	0	no	YOR141C	Q12386|ARP8	2	4353545	147.13	-1.7	175768144	147.34	-1.2	7706233	148.71	5.2	127725008	148.55	-1.9	2181623	147.31	-1.5	154561952	147.35	-2	1773520	148.46	2.3	115316616	148.58	-2
	3212	FQGCNNLIK	1	9	0	1035.52	Q05123	Q05123	ARP9	Actin-like protein ARP9	yes	yes	302	Q05123_302	8.38103	6.91864	5.74462	7.01477	1.32083	0	0	no	YMR033W	Q05123|ARP9	2	55566000	86.56	-0.9	487158112	86.52	-1.9	42996160	88.23	-1.7	590294528	88.15	-1.6	44633820	86.47	-2.1	579225856	86.47	-1.7	22998320	88.29	-1.6	330676992	88.37	-2.1
	8018	QLTVPELCLLTDSFILTR	1	18	0	2061.12	Q03862	Q03862	ARX1	Probable metalloprotease ARX1	yes	yes	65	Q03862_65	3.82119	3.85689	nq	3.83904	0.0252447	0	0	no	YDR101C	Q03862|ARX1	2	18845970	242.63	-1.2	518041472	242.63	-1.4	7514010	243.71	-0.8	145435568	243.66	-0.9	15244651	242.76	-2.2	387450304	242.72	-1.7	7707318	243.92	-2	184687648	243.92	-1.4
	9070	SYNCGVVPGSR	1	11	0	1137.52	Q03862	Q03862	ARX1	Probable metalloprotease ARX1	yes	yes	236	Q03862_236	10.1984	8.52295	8.56623	9.09586	0.955071	0	0	no	YDR101C	Q03862|ARX1	2	88256400	78.15	-1.6	789045312	78.11	-1.8	56618400	79.4	-2.2	486644512	79.36	-1.9	76549776	78.2	-1.2	669658624	78.12	-1.5	65102928	79.58	-2.3	850704192	79.51	-2
	6868	MASLEHCTK	1	9	0	1018.46	Q03862	Q03862	ARX1	Probable metalloprotease ARX1	yes	yes	329	Q03862_329	4.74539	3.99745	3.71687	4.15324	0.531663	0	0	no	YDR101C	Q03862|ARX1	2	nq	nq	nq	nq	nq	nq	11280831	53.69	-1	226440928	53.65	-1.4	nq	nq	nq	nq	nq	nq	12263982	54.1	-1.8	294531296	54.1	-2
	3816	GQCLATLLGHNDWVSQVR	1	18	0	1995.99	P38011	P38011	ASC1	Guanine nucleotide-binding protein subunit beta-like protein	yes	yes	140	P38011_140	7.08438	7.62556	nq	7.35497	0.382672	0	0	no	YMR116C	P38011|GBLP	3	6366175232	166.33	0.8	82373345280	166.25	-1.1	3766022912	167.54	0.7	50516119552	167.46	-1.3	4434065920	166.32	0	53314658304	166.32	-1.9	3764455936	167.55	0.1	46000521216	167.55	-1.6
	3629	GHSHIVQDCTLTADGAYALSASWDK	1	25	0	2645.22	P38011	P38011	ASC1	Guanine nucleotide-binding protein subunit beta-like protein	yes	yes	71	P38011_71	5.46312	5.37473	nq	5.41893	0.0624999	0	0	no	YMR116C	P38011|GBLP	4	1061796096	148.02	0.3	18921984000	147.89	-0.5	194834624	149.23	-1.1	2823444736	149.1	-1.4	1184609024	147.79	-0.1	21605916672	147.83	-1.2	1048767232	149.21	-0.4	17713946624	149.16	-1.6
	3301	FTDPYEFEITFECLESLK	1	18	0	2210.01	P32447	P32447	ASF1	Histone chaperone ASF1	yes	yes	30	P32447_30	7.98025	6.96588	19.3039	11.4167	6.84935	0	0	no	YJL115W	P32447|ASF1	2	21136710	236.37	-0.9	258653328	236.33	-1.2	13301360	237.29	-1.2	138449872	237.37	-1	14872100	236.48	-1.9	224794416	236.36	-2.1	13162370	237.53	-2.3	149625168	237.58	-1.9
	718	CDGQQPCIHCTVYSYECTYK	4	20	0	2339.93	P40467	P40467	ASG1	Activator of stress genes 1	yes	yes	31 ,37 ,40 ,47	P40467_31_37_40_47	2.55412	0	1.65018	1.40143	1.2951	0	0	no	YIL130W	P40467|ASG1	3	1987023	122.42	8.5	63317944	122.54	-0.7	854226	123.61	12.9	45082788	123.61	0.2	0	122.07	#N/A	121560424	122.56	-0.5	0	123.37	#N/A	87962968	123.81	-1
	7415	NMNAENVDPLCYR	1	13	0	1537.67	P40467	P40467	ASG1	Activator of stress genes 1	yes	yes	561	P40467_561	4.02201	3.62365	7.67293	5.1062	2.23176	0	0	no	YIL130W	P40467|ASG1	2	6097421	132.04	2.4	206246384	132.57	0.5	7840701	133.8	3.3	126362016	133.31	0.8	6756587	132.1	3.6	234778592	132.51	0.5	9604418	133.95	1.8	200366624	133.86	-0.4
	5100	ITQDIIPHVATYSEICER	1	18	0	2087.04	P35734	P35734	ASK1	DASH complex subunit ASK1	yes	yes	50	P35734_50	15.5703	15.5895	4.97133	12.0437	6.12488	0	0	no	YKL052C	P35734|ASK1	3	176961232	151.25	0.5	780181376	151.41	-1.7	143816144	152.46	0.8	959224512	152.58	-2.1	215127104	151.34	0.9	1216136960	151.42	-1.9	140099184	152.46	0.6	707260608	152.62	-2.1
	4506	IDSNLSFCFHK	1	11	0	1309.61	P35734	P35734	ASK1	DASH complex subunit ASK1	yes	yes	31	P35734_31	3.64878	3.24383	2.43374	3.10878	0.618674	0	0	no	YKL052C	P35734|ASK1	3	38482488	121.36	-0.6	1014070016	121.36	-0.7	51296600	122.8	-0.5	1356675840	122.84	-0.9	23007464	121.09	-0.4	805806848	121.13	-0.9	20798784	122.66	-0.6	500835072	122.7	-1
	7055	NAVEQLAGCK	1	10	0	1031.51	Q05166	Q05166	ASM4	Nucleoporin ASM4	yes	yes	398	Q05166_398	7.33434	8.50443	8.59386	8.14421	0.702792	0	0	no	YDL088C	Q05166|NUP59	2	40395780	87.98	-1.4	566517376	88.02	-0.8	21897670	89.53	-2.2	220528768	89.53	-0.9	27518290	88.05	-1.8	373478016	87.97	-0.9	35599848	89.71	-1.5	305583424	89.71	-1.3
	4584	IFHNHDTGCDENDSTVNK	1	18	0	2044.85	Q05166	Q05166	ASM4	Nucleoporin ASM4	yes	yes	322	Q05166_322	5.20396	3.89383	4.0266	4.3748	0.721139	0	0	no	YDL088C	Q05166|NUP59	3	14585847	54.34	1.5	272600032	54.38	-0.6	7644082	54.89	3.8	132343344	54.93	-1.3	9210970	54.55	1.5	231379808	54.5	-0.3	7154130	55.23	0.9	172538112	55.23	-2
	1157	CLTDDCDTITAFPPGHVYDSK	2	21	0	2297	P49089	P49089	ASN1	Asparagine synthetase [glutamine-hydrolyzing] 1	yes	yes	164 ,169	P49089_164_169	17.1111	8.83322	13.6032	13.1825	4.15495	0	0	no	YPR145W	P49089|ASNS1	3	539628288	152.32	-0.9	2397154304	152.77	-0.8	237325248	153.52	-1.2	1366532480	153.48	-1.6	244099632	153.03	-0.9	3362014720	152.75	-1.7	627834816	154.05	-1.5	5637137920	153.84	-1.8
	2348	EFLQLCMNIDPNEK	1	14	0	1692.79	P49089	P49089	ASN1	Asparagine synthetase [glutamine-hydrolyzing] 1	yes	yes	432	P49089_432	2.34153	3.93553	5.16602	3.81436	1.41614	0	0	no	YPR145W	P49089|ASNS1	2	30981992	183.25	3.5	979818176	183.29	-1.5	8714072	184.95	2.5	675790720	184.5	-1.7	50489580	183.13	4.3	1064525312	183.34	-2.1	27632176	185.09	5.9	842392704	184.72	-2.2
	112	ADWGCAEDPSGR	1	12	0	1262.5	P49089;P49090	P49090	ASN1;ASN2	Asparagine synthetase [glutamine-hydrolyzing] 1;Asparagine synthetase [glutamine-hydrolyzing] 2	no	no	554	P49090_554	5.96941	2.21164	nq	4.09052	2.65715	0	0	no	YGR124W	P49089|ASNS1	2	41266488	92.05	-1.6	856213504	92.01	-1.8	40768768	93.25	-1.4	436011776	93.21	-1.7	2963424	91.9	-0.9	377375616	91.86	-1.8	12493094	93.24	-1.8	306039808	93.32	-2.2
	7359	NLHLADCLR	1	9	0	1053.54	P49089;P49090	P49090	ASN1;ASN2	Asparagine synthetase [glutamine-hydrolyzing] 1;Asparagine synthetase [glutamine-hydrolyzing] 2	no	no	404	P49090_404	4.99476	4.50746	3.62496	4.37573	0.694335	0	0	no	YGR124W	P49089|ASNS1	2	1226508544	95.2	-1.4	23721457664	95.12	-1.9	842298304	96.9	-1.4	15629270016	96.9	-1.9	1261714816	95.04	-1.1	27109195776	94.96	-1.8	995973376	97.04	-1.8	20720969728	97.04	-2.3
	1158	CLTDVCDSIISFPPGHVYDSETDK	2	24	0	2640.17	P49090	P49090	ASN2	Asparagine synthetase [glutamine-hydrolyzing] 2	yes	yes	164 ,169	P49090_164_169	15.3705	12.3855	15.9368	14.5643	1.90803	0	0	no	YGR124W	P49090|ASNS2	3	2610609664	190.13	-2.9	14156951552	187.93	-1.5	2056855040	190.99	-2.9	11541872640	188.4	-1.6	2304897280	190.22	-3.2	17221095424	187.77	-1.8	1800031744	191.24	-3.7	11817092096	188.85	-2.3
	3229	FQTFSDCEPIIPLYLEHDIDAPK	1	23	0	2690.29	P49090	P49090	ASN2	Asparagine synthetase [glutamine-hydrolyzing] 2	yes	yes	98	P49090_98	7.604	6.63347	5.66356	6.63368	0.970222	0	0	no	YGR124W	P49090|ASNS2	3	2422594048	203.59	-0.4	29430128640	203.55	-1	1791934592	204.53	-0.3	21780465664	204.53	-1	2968461824	203.71	-0.3	41333350400	203.71	-1	2389000704	204.75	-0.3	34073284608	204.79	-1.1
	10189	VPFLDKDFLQLCMNIDPNEK	1	20	1	2378.16	P49090	P49090	ASN2	Asparagine synthetase [glutamine-hydrolyzing] 2	yes	yes	431	P49090_431	4.4559	4.08285	3.33873	3.95916	0.568764	0	0	no	YGR124W	P49090|ASNS2	3	337261184	211.87	-0.5	7297589248	211.67	-0.8	266476704	212.6	-0.8	5647863808	212.64	-1	554638208	211.84	-0.4	12929282048	211.92	-1	407533248	212.9	-0.7	9674690560	212.9	-1.3
	6456	LPEVCILYAHQAFPPAIVNLVADK	1	24	0	2620.41	P38986	P38986	ASP1	L-asparaginase 1	yes	yes	269	P38986_269	5.76562	5.21342	3.46522	4.81475	1.2009	0	0	no	YDR321W	P38986|ASPG1	3	119222264	213.84	-2	2092132608	214	-1.8	100779984	214.93	-1.7	1503627136	215.01	-1.8	159858944	214.39	-2.1	3018397952	214.15	-1.7	131794168	214.79	-2.6	2284225024	214.99	-2.1
	8848	SQNAAVNGSGIACQQR	1	16	0	1602.75	P38986	P38986	ASP1	L-asparaginase 1	yes	yes	48	P38986_48	6.34638	5.36518	5.36537	5.69231	0.566444	0	0	no	YDR321W	P38986|ASPG1	2	10641302	68.48	-0.5	169037808	68.48	-1.1	10774034	69.29	-2	146988400	69.33	-1.4	6020354	68.65	-2.6	122150080	68.61	-1.6	11119848	69.56	-2.3	180180880	69.56	-2.2
	9742	VCDIEYEQLCNVDSK	2	15	0	1756.76	P38986	P38986	ASP1	L-asparaginase 1	yes	yes	98 ,106	P38986_98_106	0.010211	0	0.529663	0.179958	0.302896	0	0	no	YDR321W	P38986|ASPG1	2	0	139.84	#N/A	198354336	140.2	-0.7	33354	140.98	-9.7	128258528	141.31	-1.4	0	139.71	#N/A	209212224	140.27	-1.7	0	140.97	#N/A	200986096	141.41	-1.8
	9844	VDPILLRPESVSAEEAAGSLFCLATGYNILNK	1	32	1	3389.75	P35183	P35183	AST1	Protein AST1	yes	yes	179	P35183_179	5.57134	4.66287	4.17439	4.80287	0.708921	0	0	no	YBL069W	P35183|AST1	3	19197292	252.98	0.2	336476544	252.89	0	15616475	253.63	-1.1	253581792	253.68	-0.3	20254728	252.96	-0.4	381175744	253	-0.4	14112692	253.74	-1.6	321501568	253.92	-1.3
	6282	LLNEGVVDCVVDK	1	13	0	1401.72	P39945	P39945	AST2	Protein AST2	yes	yes	396	P39945_396	3.34106	2.32578	1.29248	2.31977	1.02431	0	0	no	YER101C	P39945|AST2	2	7628618	142.37	0	229814496	142.25	-1.5	6199736	143.08	-1.4	170248000	143.32	-1.3	9979716	142.12	0	240794400	142.16	-1.4	0	142.9	#N/A	178317296	143.42	-1.5
	15	AAGSLFCLGTALNLLAQLK	1	19	0	1903.06	P39945	P39945	AST2	Protein AST2	yes	yes	180	P39945_180	3.0986	1.98402	1.62393	2.23552	0.768831	0	0	no	YER101C	P39945|AST2	2	5213482	253.74	-0.9	155371776	253.65	-1.1	2881252	254.54	-0.8	97771552	254.4	-1	3382848	253.61	-1.5	180293136	253.83	-1.8	2834544	254.55	-0.8	126862672	254.6	-1.6
	445	ANYGAEVLDVCHSK	1	14	0	1504.7	P16639	P16639	ATE1	Arginyl-tRNA--protein transferase 1	yes	yes	315	P16639_315	7.10328	7.10522	nq	7.10425	0.00137342	0	0	no	YGL017W	P16639|ATE1	3	31563860	106.05	-1.6	460825664	106.05	-0.7	19630868	107.41	-0.7	208698912	107.45	-1.4	43128552	105.76	-1.9	558948992	105.84	-1.4	18107672	107.56	-2.5	241662592	107.39	-2.1
	7259	NIAEEIYGVGGCAFK	1	15	0	1569.75	P16639	P16639	ATE1	Arginyl-tRNA--protein transferase 1	yes	yes	382	P16639_382	1.32204	1.06441	5.71363	2.70003	2.61304	0	0	no	YGL017W	P16639|ATE1	2	451909	173.48	-0.8	273711488	173.93	4.4	6003635	175.24	-2.9	208134896	175.28	4.3	6843273	173.92	-0.7	389167904	174.04	3.9	631429	175.65	0.6	305596704	175.37	4.3
	4181	HMGPVHECYYYEGK	1	14	0	1711.71	P16639	P16639	ATE1	Arginyl-tRNA--protein transferase 1	yes	yes	233	P16639_233	0.795531	5.58044	1.24289	2.53962	2.64291	0	0	no	YGL017W	P16639|ATE1	3	324083	72.51	-0.6	28144440	72.47	-2.1	0	73.55	#N/A	12269420	73.78	-1.3	1334592	72.7	0.7	32736610	72.49	-2.2	2387464	74.08	1.2	30239530	74.04	-2
	1865	DLALLFCK	1	8	0	921.499	P53296	P53296	ATF2	Alcohol O-acetyltransferase 2	yes	yes	209	P53296_209	6.1643	3.31308	2.90206	4.12648	1.77673	0	0	no	YGR177C	P53296|ATF2	2	7858455	177.2	-0.1	77746184	177.28	-1.2	14783260	179.16	-3.6	266916048	178.79	-1.2	20432482	177.84	-4.1	548107584	177.15	-1.8	14230961	178.66	-2.7	463489088	178.66	-1.7
	6069	LICLPGK	1	7	0	742.441	P53296	P53296	ATF2	Alcohol O-acetyltransferase 2	yes	yes	168	P53296_168	2.00993	10.2027	4.51504	5.57589	4.19814	0	0	no	YGR177C	P53296|ATF2	2	3470371	95.13	6.7	141342416	95.13	-1.1	1129197	96.91	-3.2	82900184	96.79	-0.9	25580276	95.28	2.6	149434512	94.95	-1.2	7973932	96.97	3.6	145887104	97.01	-1.4
	2512	ELICSLLTFDPAQR	1	14	0	1604.82	P53104	P53104	ATG1	Serine/threonine-protein kinase ATG1	yes	yes	303	P53104_303	0.699182	1.95753	2.29616	1.65096	0.841472	0	0	no	YGL180W	P53104|ATG1	2	100953	206.87	12.7	183191696	206.7	-0.4	2040779	207.55	-0.5	120986304	207.75	-0.2	5494559	207.68	-0.4	185170896	206.91	0.1	925063	207.69	-5.4	136354288	208.02	0.3
	1977	DNSLYFQLFNNTNSVLAGNCK	1	21	0	2361.11	P35193	P35193	ATG19	Autophagy-related protein 19	yes	yes	289	P35193_289	7.55217	15.4348	nq	11.4935	5.57383	0	0	no	YOL082W	P35193|ATG19	2	2124822	226.25	3	55690432	226.21	-1.5	5695180	227.47	1	40035992	227.27	-1.8	4419327	226.32	1.8	22406954	226.32	-1.7	5011661	227.53	2.1	29264312	227.45	-2.7
	5259	KCSVYIGEGTLK	1	12	1	1296.67	P35193	P35193	ATG19	Autophagy-related protein 19	yes	yes	90	P35193_90	0.727422	0.986607	2.01431	1.24278	0.680615	0	0	no	YOL082W	P35193|ATG19	2	0	84.69	#N/A	67953216	85.2	-2.2	763234	86.84	-3.1	36206696	86.99	-1.8	1023934	85.29	-0.7	62117256	85.29	-1.5	0	86.93	#N/A	40642172	87.12	-2.1
	1807	DIDCDLFNSAFIR	1	13	0	1527.7	P53855	P53855	ATG2	Autophagy-related protein 2	yes	yes	935	P53855_935	7.66732	7.9506	12.102	9.23997	2.48263	0	0	no	YNL242W	P53855|ATG2	2	43571432	213.49	-1.6	399887104	213.53	-0.7	22569480	214.6	-1.3	396605888	214.68	-0.3	58694896	213.67	-3.6	609722880	213.71	-0.6	37624792	214.53	-3.3	505434560	214.73	-0.8
	8610	SILQCNPLDPTNTTR	1	15	0	1671.83	Q07528	Q07528	ATG20	Autophagy-related protein 20	yes	yes	321	Q07528_321	0.268927	0	0	0.0896422	0.155265	0	0	no	YDL113C	Q07528|ATG20	2	0	148.26	#N/A	141670592	148.99	-0.9	408180	150.53	5.9	9702418	150.28	-1.4	0	148.45	#N/A	137546496	149.02	-1.4	0	149.49	#N/A	34580512	150.27	-2.2
	8765	SMTMIGCVGDTDTIHLFK	1	18	0	1967.92	Q02887	Q02887	ATG21	Autophagy-related protein 21	yes	yes	365	Q02887_365	7.48038	10.2326	6.68912	8.13404	1.85999	0	0	no	YPL100W	Q02887|ATG21	3	35982136	176.35	0.6	533419488	176.18	-0.8	21909324	177.12	-1.3	182599648	177.21	-1.8	50462580	176.3	-2.8	300100608	176.22	-2.1	48497512	177.35	-1.5	568042304	177.43	-1.8
	3787	GNVACLAVSHDGK	1	13	0	1269.61	Q02887	Q02887	ATG21	Autophagy-related protein 21	yes	yes	301	Q02887_301	6.8842	5.91908	7.51841	6.7739	0.805347	0	0	no	YPL100W	Q02887|ATG21	3	20213534	68.52	-1.3	273588192	68.44	-1	13941784	69.48	-0.6	188397120	69.44	-1.4	10266567	68.65	-1	150174624	68.61	-1.2	19399024	69.66	-2.1	321345216	69.7	-2.2
	10114	VLQFNQDATCCVVAASSHQISIFNCDPFGK	3	30	0	3241.5	Q02887	Q02887	ATG21	Autophagy-related protein 21	yes	yes	12 ,13 ,27	Q02887_12_13_27	6.2222	9.69371	15.4791	10.465	4.67642	0	0	no	YPL100W	Q02887|ATG21	3	3429023	205.39	-6.7	27102074	205.27	-0.5	355515	206.29	8.4	29936554	206.16	-0.1	10150850	205.56	-7.3	90240624	205.56	5.8	6716824	206.72	-4.9	66898100	206.4	1.1
	1343	CQSQGAYEPDKVDSLTTVISGR	1	22	1	2353.12	P25568	P25568	ATG22	Autophagy-related protein 22	yes	yes	189	P25568_189	11.1291	9.04555	19.7436	13.3061	5.67153	0	0	no	YCL038C	P25568|ATG22	3	43789800	144.36	1.3	384401088	144.07	1.1	32582992	145.27	3.1	225467296	145.23	1.5	43179300	143.92	1.2	345374016	144	1.3	8679039	145.06	4.5	176069712	145.27	0.9
	55	ACEELHSESTTAQDGSSALPSKPIDIHK	1	28	1	2950.4	Q06671	Q06671	ATG23	Autophagy-related protein 23	yes	yes	378	Q06671_378	4.38409	1.07957	0	1.82122	2.28421	0	0	no	YLR431C	Q06671|ATG23	4	3006769	96.1	-0.3	39325100	96.06	-2.4	0	96.59	#N/A	26251740	97.27	-2.3	0	95.57	#N/A	43898060	95.97	-2.4	816614	97.31	-2	30927900	97.15	-2.9
	1138	CLNIISEQLSILEK	1	14	0	1601.87	Q12292	Q12292	ATG34	Autophagy-related protein 34	yes	yes	130	Q12292_130	2.45959	1.28839	0	1.24933	1.23026	0	0	no	YOL083W	Q12292|ATG34	2	4797630	200.79	-3.7	105369504	200.79	-1.4	0	201.23	#N/A	84891080	201.99	-2	1645661	201.48	-0.4	103935104	201.08	-0.9	1291169	201.94	-8.2	121073696	202.19	-0.9
	5859	LDSTCQPLTVNLDLHNIPK	1	19	0	2120.09	P38862	P38862	ATG7	Ubiquitin-like modifier-activating enzyme ATG7	yes	yes	39	P38862_39	9.28599	9.37955	9.12242	9.26265	0.130141	0	0	no	YHR171W	P38862|ATG7	3	72585864	167.54	-2.7	527316320	167.17	-0.9	19510990	168.17	-2.8	372369600	168.21	-1.4	48267320	167.55	-3.7	616249472	167.19	-1.8	73708832	168.89	-2.7	562222784	168.4	-1.5
	5908	LETPAYEHCPACSPK	2	15	0	1644.73	P38862	P38862	ATG7	Ubiquitin-like modifier-activating enzyme ATG7	yes	yes	569 ,572	P38862_569_572	13.4579	10.3196	14.0015	12.593	1.98753	0	0	no	YHR171W	P38862|ATG7	3	16128407	82.3	-0.2	106201224	82.46	-1.2	10395391	83.87	-1.1	64361576	83.84	-1.6	24597340	82.44	-1.6	180358080	82.56	-0.8	8709691	83.88	-2.1	109090688	84.07	-1.5
	7981	QLGCYFCHDVVAPTDSLTDR	2	20	0	2239	P38862	P38862	ATG7	Ubiquitin-like modifier-activating enzyme ATG7	yes	yes	485 ,488	P38862_485_488	1.72582	7.87224	1.45706	3.68504	3.62871	0	0	no	YHR171W	P38862|ATG7	3	2384680	152.61	-0.5	98332576	152.61	-1.8	124352	153.61	7.2	44540168	153.65	-1.6	15885780	152.66	1.7	204923872	152.7	-1.8	4388968	153.76	-0.4	32348600	153.84	-1.9
	7814	QALYNFEDCGKPK	1	13	1	1511.71	P38862	P38862	ATG7	Ubiquitin-like modifier-activating enzyme ATG7	yes	yes	375	P38862_375	2.39945	0.948267	0	1.11591	1.20848	0	0	no	YHR171W	P38862|ATG7	2	1339896	93.47	-0.8	32012518	93.51	-1.8	0	94.91	#N/A	22489320	95.11	-1.1	0	92.91	#N/A	33103406	93.4	-1.3	689990	95.23	-8.4	38969880	95.11	-2.2
	4963	IPVICEK	1	7	0	800.447	P38182	P38182	ATG8	Autophagy-related protein 8	yes	yes	33	P38182_33	10.0941	18.0322	9.43574	12.5207	4.78442	0	0	no	YBL078C	P38182|ATG8	2	177765392	86.08	0.7	2332371968	85.96	-1.9	273926048	87.07	-7.6	1690726912	87.52	-2	137311584	85.22	-7.2	901017088	85.97	-2	229830752	87.23	5.4	767883328	87.63	-2.5
	1907	DLLNALDRGDGEEGNCAK	1	18	1	1888.86	Q12359	Q12359	ATO3	Ammonia transport outward protein 3	yes	yes	76	Q12359_76	4.47686	4.79958	5.02881	4.76842	0.277289	0	0	no	YDR384C	Q12359|ATO3	3	171016080	134.76	-0.6	3403542016	134.76	-0.4	140742368	136.02	1.4	3248472064	135.94	-1	238818400	134.7	2.1	4904157184	134.7	-0.5	266869312	136.14	1	5126227968	136.02	-1.5
	10461	WAACGEATPSEK	1	12	0	1248.54	P18496	P18496	ATP10	Mitochondrial ATPase complex subunit ATP10	yes	yes	261	P18496_261	6.13973	3.79117	2.17278	4.03456	1.99464	0	0	no	YLR393W	P18496|ATP10	2	5386968	75.79	-2	107303344	75.79	-2.2	5168140	76.96	-2.5	54056472	76.92	-3	3893053	75.75	-1	92161672	75.79	-2.6	2522331	76.87	-0.6	70642200	77.03	-3.8
	2312	EELFCNNVFSGYVFLVDQQLK	1	21	0	2491.21	P18496	P18496	ATP10	Mitochondrial ATPase complex subunit ATP10	yes	yes	239	P18496_239	2.26001	1.80139	3.21655	2.42598	0.722029	0	0	no	YLR393W	P18496|ATP10	2	1045137	244.49	5.3	15791478	244.13	-0.9	452617	245.14	-4.2	48982752	245.09	-0.9	442478	244.09	-1.3	42362532	244.45	-2.5	1167101	245.3	-3.2	45379864	245.48	-1
	1982	DNTLCAVIPVSVYDK	1	15	0	1635.82	P32453	P32453	ATP11	Protein ATP11, mitochondrial	yes	yes	156	P32453_156	6.32592	5.52231	2.94905	4.93243	1.76402	0	0	no	YNL315C	P32453|ATP11	2	43616480	188.32	-1.9	578957696	188.24	-1.6	29347384	189.5	-1.2	501489120	189.38	-1.7	41616460	188.37	-1.9	792010240	188.37	-1.9	26275652	189.74	-2.6	369513248	189.58	-2.5
	8471	SFICGVLLLENK	1	12	0	1334.73	P22135	P22135	ATP12	Protein ATP12, mitochondrial	yes	yes	257	P22135_257	7.65021	7.92137	8.76169	8.11109	0.579516	0	0	no	YJL180C	P22135|ATP12	2	123561720	182.08	-1.3	1493782144	182.08	-1.4	77427536	183.35	-0.7	932465536	183.43	-1	82367088	182.3	-2	704422784	182.22	-1.8	94736072	183.47	-1.4	1354237952	183.59	-2
	5312	KFFISGGFATVQPDSQLCVTAIEAFPLESFSQENIK	1	36	1	3947.97	Q12165	Q12165	ATP16	ATP synthase subunit delta, mitochondrial	yes	yes	106	Q12165_106	4.89523	2.72565	1.37718	2.99935	1.77492	0	0	no	YDL004W	Q12165|ATPD	3	9333808	232.23	-0.9	173468480	232.52	-1.4	5100008	234.2	-3.2	106952408	234.07	-3.8	11550522	232.44	-1.9	435179776	232.56	-1.7	9343623	233.71	-2.4	310500416	234.05	-2.5
	8085	QSLNFALKPTEVLSCLK	1	17	1	1890.03	Q12233	Q12233	ATP20	ATP synthase subunit g, mitochondrial	yes	yes	75	Q12233_75	6.08045	5.77565	4.49229	5.44947	0.842831	0	0	no	YPR020W	Q12233|ATPN	3	2880310272	174.1	0.2	44115746816	174.1	-1.2	2027603200	175.28	-0.1	31692562432	175.24	-1.5	2855084800	174.21	-0.1	47494144000	174.17	-1.7	2397008896	175.37	0	38188822528	175.37	-1.6
	4047	HEFCSSAYVEGNFNER	1	16	0	1887.78	Q03153	Q03153	ATP25	ATPase synthesis protein 25, mitochondrial	yes	yes	170	Q03153_170	3.53936	3.04926	3.00328	3.1973	0.297123	0	0	no	YMR098C	Q03153|ATP25	3	6119932	107.35	-0.8	238971168	106.95	-1.4	5711097	108.47	-0.8	83468016	108.35	-2	7777607	106.9	4.9	233193056	106.73	-1.9	3161065	108.96	0.4	114599760	108.47	-1.9
	6432	LNVNVTPELCNSIK	1	14	0	1542.81	Q03153	Q03153	ATP25	ATPase synthesis protein 25, mitochondrial	yes	yes	584	Q03153_584	4.69224	5.43446	6.28344	5.47005	0.796195	0	0	no	YMR098C	Q03153|ATP25	2	997329	146.89	-11.7	101594488	147.09	-1.3	8363199	148.18	-11.9	88534448	148.27	-1.5	7319544	147.03	-12.7	95291616	147.07	-1.2	3476951	148.22	-12.8	92579120	148.34	-2.5
	3696	GLCGSIHSQLAK	1	12	0	1212.63	P38077	P38077	ATP3	ATP synthase subunit gamma, mitochondrial	yes	yes	117	P38077_117	6.76859	4.89747	5.155	5.60702	1.01415	0	0	no	YBR039W	P38077|ATPG	2	3083357184	75.17	-0.1	42374828032	75.17	-1.6	1991738368	76.67	-0.1	27530182656	76.67	-1.4	482130496	78.75	2.7	14086784000	78.67	-0.4	1940155392	77.08	-0.7	32950833152	76.92	-1.9
	5971	LGCFEK	1	6	0	695.331	P09457	P09457	ATP5	ATP synthase subunit 5, mitochondrial	yes	yes	117	P09457_117	4.62281	3.81799	3.52496	3.98859	0.568458	0	0	no	YDR298C	P09457|ATPO	2	nq	nq	nq	nq	nq	nq	334992256	71.81	-1.6	6911516672	71.77	-2.1	nq	nq	nq	nq	nq	nq	244696000	72.23	-2.4	6164332544	72.15	-2.6
	10983	YTHLPIVDTSLFCR	1	14	0	1663.84	P36107	P36107	AUR1	Inositol phosphorylceramide synthase catalytic subunit AUR1	yes	yes	327	P36107_327	7.42741	8.06495	5.02284	6.8384	1.60431	0	0	no	YKL004W	P36107|AUR1	3	33471560	164.25	-0.2	446499552	164.13	-0.9	36227728	165.47	0.9	422207680	165.26	-1.3	27114252	164.29	-0.4	258028832	164.17	-1.4	40790804	165.62	-1.4	516043328	165.46	-1.7
	2311	EELCHIFVNTDNSTVDILDK	1	20	0	2304.09	Q12500	Q12500	AVL9	Late secretory pathway protein AVL9	yes	yes	323	Q12500_323	7.96332	7.61843	8.04284	7.87486	0.225609	0	0	no	YLR114C	Q12500|AVL9	3	67707440	181.44	-2.3	697799360	181.6	-1	42546752	182.62	-4.1	576471488	182.58	-0.6	65660096	181.86	-3.5	800672256	181.86	-1.4	50674216	182.77	-4.6	610005440	182.94	-1.3
	6852	LYIGLCLR	1	8	0	949.542	Q12500	Q12500	AVL9	Late secretory pathway protein AVL9	yes	yes	187	Q12500_187	3.24014	4.78335	6.34218	4.78856	1.55103	0	0	no	YLR114C	Q12500|AVL9	2	27605096	156.55	-0.3	688978112	156.38	-0.7	9150136	157.93	0.7	408639808	157.93	-1.3	38489896	157	1.7	842722176	156.44	-1.4	33266146	157.82	-1.1	585642560	157.91	-1.7
	1083	CLDTDPTLISYADLGYAAFGTK	1	22	0	2334.11	P47082	P47082	AVT1	Vacuolar amino acid transporter 1	yes	yes	262	P47082_262	6.19472	1.56889	2.60377	3.45579	2.42776	0	0	no	YJR001W	P47082|AVT1	2	2546742	231.78	1.8	24792480	231.37	-0.5	0	231.88	#N/A	13772290	232.55	1.4	903259	231.87	6.1	31613470	231.49	-0.2	0	232.08	#N/A	25056220	232.46	-1.2
	6535	LQQLFLECSLK	1	11	0	1320.71	P40851	P40851	AXL1	Putative protease AXL1	yes	yes	598	P40851_598	2.68568	2.54883	1.36274	2.19908	0.727517	0	0	no	YPR122W	P40851|AXL1	2	9426402	151.73	-0.6	243726880	151.53	-2.2	1741346	153.23	0	160930704	152.94	-2.6	6957976	151.74	0.8	258588688	151.42	-2.6	5445364	153.07	-0.7	215637504	152.83	-2.5
	10176	VNVFGHINMCR	1	11	0	1288.62	P40471	P40471	AYR1	NADPH-dependent 1-acyldihydroxyacetone phosphate reductase	yes	yes	125	P40471_125	7.12971	6.5401	5.93588	6.53523	0.596929	0	0	no	YIL124W	P40471|AYR1	3	398578080	109.21	-0.6	5194757120	109.17	-1	212396224	110.82	-0.9	2763680768	110.9	-1.2	466748160	108.91	-1.6	6585037312	108.95	-1.7	272904608	110.74	-1.1	3984819200	110.78	-1.6
	7241	NGYLVYACAR	1	10	0	1128.54	P40471	P40471	AYR1	NADPH-dependent 1-acyldihydroxyacetone phosphate reductase	yes	yes	39	P40471_39	7.09387	5.10906	6.06254	6.08849	0.992659	0	0	no	YIL124W	P40471|AYR1	2	73328704	108	-0.6	956427648	107.92	-0.4	34592208	109.56	-1.1	456978688	109.56	-1	66403736	107.75	-1.2	1286636800	107.67	-0.6	47074420	109.5	-2.3	821002496	109.46	-1.7
	5841	LDLLYNNAGQSCTFPALDATDAAVEQCFK	2	29	0	3117.44	P40471	P40471	AYR1	NADPH-dependent 1-acyldihydroxyacetone phosphate reductase	yes	yes	98 ,113	P40471_98_113	3.56436	4.36878	4.58391	4.17235	0.53741	0	0	no	YIL124W	P40471|AYR1	3	1076031	228.35	-1.9	39904752	228.64	-1.3	2830859	228.9	2.6	65798360	229.31	-1.6	4832676	228.56	4.8	70964816	228.48	-3.6	1890588	229.9	0.4	76205344	229.58	-2.1
	6074	LICSLAQQGYAPK	1	13	0	1390.73	P38084	P38084	BAP2	Leu/Val/Ile amino-acid permease	yes	yes	407	P38084_407	1.1466	0.819381	0.041241	0.669076	0.567804	0	0	no	YBR068C	P38084|BAP2	2	2041305	112.79	0.1	376147360	112.91	-1.6	6105056	114.54	-0.9	326183072	114.35	-2.1	2001908	112.78	-0.6	232132768	112.89	-2.1	2414712	114.65	-1.5	302469696	114.33	-2.3
	2420	EIGWNNEDIHVPLLPGEQCGALTK	1	24	0	2632.3	P38891	P38891	BAT1	Branched-chain-amino-acid aminotransferase, mitochondrial	yes	yes	361	P38891_361	7.24545	5.37683	23.4825	12.0349	9.95784	0	0	no	YHR208W	P38891|BCA1	3	11706933	184.32	-1.2	248780352	184.11	-1.4	23887540	185.27	-5	206891456	185.27	-1.7	15675198	184.21	-5.1	334992512	184.25	-2.4	21857364	185.41	-2.5	325517888	185.45	-2.1
	362	ALLYVICCPVGPYYK	2	15	0	1700.87	P47176	P47176	BAT2	Branched-chain-amino-acid aminotransferase, cytosolic	yes	yes	168 ,169	P47176_168_169	5.82277	3.32671	nq	4.57474	1.76498	0	0	no	YJR148W	P47176|BCA2	2	27795620	180.02	-4	391204704	179.98	-1.4	23746896	181.09	-1.7	442441216	181.21	-1.5	17935092	179.98	-0.4	655484160	180.18	-1.8	14134818	181.5	-2.2	276458304	181.46	-2.2
	5968	LGANYAPCVLPQLQAASR	1	18	0	1870.97	P47176	P47176	BAT2	Branched-chain-amino-acid aminotransferase, cytosolic	yes	yes	210	P47176_210	3.95818	1.06274	0.560113	1.86035	1.83408	0	0	no	YJR148W	P47176|BCA2	2	nq	nq	nq	nq	nq	nq	17592836	166.4	-0.5	426874688	166.4	-1.4	4722245	165.26	0.1	389153984	165.14	-1.6	2890236	166.34	-7.4	319537504	166.47	-1.7
	4437	ICLPTFDPEELITLIGK	1	17	0	1901.02	P47176	P47176	BAT2	Branched-chain-amino-acid aminotransferase, cytosolic	yes	yes	109	P47176_109	6.61611	5.53862	4.1421	5.43228	1.24043	0	0	no	YJR148W	P47176|BCA2	2	86108344	257.85	-1.2	1223188608	257.85	-1.7	103519088	258.33	-1.7	1453331456	258.33	-2	94932880	257.92	-1.7	1629962496	257.92	-1.9	55410776	258.35	-2.2	934152320	258.35	-2.6
	10659	YDIDEDDRDSTECQR	1	15	1	1858.73	P38772	P38772	BCD1	Box C/D snoRNA protein 1	yes	yes	125	P38772_125	2.18085	0	1.94165	1.37417	1.19606	0	0	no	YHR040W	P38772|BCD1	2	0	76.76	#N/A	8868162	76.88	-1.6	372185	77.89	-2	7825682	77.97	-1	0	76.63	#N/A	16864124	76.88	-1.4	0	77.87	#N/A	13412101	78.03	-0.4
	6704	LTVEWELFGLCAK	1	13	0	1507.77	Q05029	Q05029	BCH1	Protein BCH1	yes	yes	584	Q05029_584	9.93023	13.2263	nq	11.5783	2.33066	0	0	no	YMR237W	Q05029|BCH1	2	13761840	208.28	-2.9	120676400	208.08	-2.1	8304098	209.36	-1	79467488	209.24	-1.8	21681146	208.47	-2.6	133471168	208.27	-1.8	8729963	209.54	-2.3	66047120	209.46	-1.8
	2727	EVAMEAVNCAPNEFK	1	15	0	1650.74	Q05029	Q05029	BCH1	Protein BCH1	yes	yes	379	Q05029_379	3.20209	0.67978	0.874799	1.58555	1.40335	0	0	no	YMR237W	Q05029|BCH1	2	4808148	132.35	7.2	228414704	132.27	1.5	7583482	133.6	2.3	146179904	133.56	1	0	131.5	#N/A	234953456	132.19	1.4	2833540	133.75	0.4	179045200	133.55	0.2
	2658	ESDPYCFLSFVDFK	1	14	0	1695.75	Q06338	Q06338	BCP1	Protein BCP1	yes	yes	111	Q06338_111	7.16395	8.67717	12.2999	9.38035	2.63922	0	0	no	YDR361C	Q06338|BCP1	2	175682784	226.65	8	2090153472	226.61	-0.6	96561888	227.41	6.9	1437807872	227.66	-1.1	202737440	226.44	7.3	2103863296	226.72	-1.1	152615424	227.57	6.8	1636045056	227.9	-1.3
	7059	NCALVLSER	1	9	0	1003.51	Q06338	Q06338	BCP1	Protein BCP1	yes	yes	152	Q06338_152	5.6194	4.2012	3.0059	4.2755	1.30833	0	0	no	YDR361C	Q06338|BCP1	2	87776216	97.26	-1.4	1462212608	97.18	-1.4	72752008	98.91	-1.2	1233938048	98.78	-1.4	119707688	97.09	-1.7	2598842880	97.01	-1.5	53479160	98.81	-1.6	1350285696	98.81	-1.8
	6749	LVINCLEEK	1	9	0	1059.56	P07278	P07278	BCY1	cAMP-dependent protein kinase regulatory subunit	yes	yes	199	P07278_199	4.74416	4.08053	3.37395	4.06621	0.685214	0	0	no	YIL033C	P07278|KAPR	2	84080392	113.26	-3	1990147328	113.18	-1.6	91757216	114.73	-3	1540418944	114.83	-1.6	101675144	112.78	-3.8	2067288832	112.86	-2.1	108714512	114.71	-1.8	2878266112	114.67	-2.1
	7120	NCYTFNPDGTIVNMMGHR	1	18	0	2068.89	P35817	P35817	BDF1	Bromodomain-containing factor 1	yes	yes	393	P35817_393	8.26778	7.90819	4.9474	7.04113	1.82211	0	0	no	YLR399C	P35817|BDF1	3	69086304	163.02	1.7	675883136	162.12	-1.9	15431285	163.47	0.7	261851296	163.59	-0.5	91836664	161.93	0.6	969101248	162.18	-3	69701824	163.02	1.8	912034304	163.54	-3.1
	9943	VGDHVVVDAASSCADLHCWPHSK	2	23	0	2432.1	P39714	P39714	BDH1	Diacetyl reductase [(R)-acetoin forming]	yes	yes	103 ,108	P39714_103_108	16.3459	11.4819	nq	13.9139	3.43931	0	Zinc	no	YAL060W	P39714|BDH1	4	282791936	114.34	-2.2	1255498880	114.3	-1.6	145604368	115.58	-0.5	936929408	115.5	-1.5	73864272	114.1	-3.2	736908544	114.02	-1.5	95357496	115.45	-2.1	567678464	115.45	-2
	3381	FYNSKPCDACQR	2	12	1	1430.61	P39714	P39714	BDH1	Diacetyl reductase [(R)-acetoin forming]	yes	yes	120 ,123	P39714_120_123	9.2282	8.50763	8.53348	8.75644	0.408764	0	Zinc	no	YAL060W	P39714|BDH1	3	455557760	64.76	-0.6	4394784256	64.72	-1.3	258673856	65.54	-0.8	2630646784	65.5	-1.2	453971712	64.81	-0.5	4856290816	64.81	-1.5	351102912	65.81	-1.6	3801603072	65.77	-1.8
	259	AIHNGDIAMEDCK	1	13	0	1415.62	P39714	P39714	BDH1	Diacetyl reductase [(R)-acetoin forming]	yes	yes	340	P39714_340	3.22682	2.83919	2.76771	2.94457	0.24703	0	0	no	YAL060W	P39714|BDH1	3	115325072	69.09	0	3479030528	69.09	0.3	67017024	70.16	-1.2	1989465088	70.16	-1.7	95377184	69.26	0	3020319744	69.21	0.2	82462584	70.43	-1.5	3065586688	70.43	-1.9
	3876	GSSALVLGAGPIGLCTILVLK	1	21	0	1981.16	P39714	P39714	BDH1	Diacetyl reductase [(R)-acetoin forming]	yes	yes	204	P39714_204	9.61253	9.60546	5.8375	8.35183	2.17748	0	0	no	YAL060W	P39714|BDH1	2	32622568	228.81	-1	271682368	228.81	-1.3	13301115	230.24	-1.1	160142064	229.86	-1.4	25289776	229.14	-1.2	220671168	229.14	-1.4	11228131	230.35	-2.6	122989640	230.27	-2.2
	10392	VVMNESHCYK	1	10	0	1208.53	P39713	P39713	BDH2	Probable diacetyl reductase [(R)-acetoin forming] 2	yes	yes	157	P39713_157	7.5019	4.74474	nq	6.12332	1.94961	0	0	no	YAL061W	P39713|BDH2	2	nq	nq	nq	nq	nq	nq	564942	56.79	4	6965708	56.79	-0.8	nq	nq	nq	nq	nq	nq	734195	57.1	6.7	14739688	57.14	-1.7
	4583	IFGVPLEDVCER	1	12	0	1375.68	P39960	P39960	BEM2	GTPase-activating protein BEM2/IPL2	yes	yes	1973	P39960_1973	5.52498	13.32	7.93095	8.92531	3.99151	0	0	no	YER155C	P39960|BEM2	2	36410940	171.41	-1.7	640451584	171.41	-1.5	17368984	172.72	-3.1	279163840	172.55	-1.2	102699312	171.39	-3.7	605006592	171.47	-2.2	63414928	172.86	-3	475982784	172.74	-1.4
	7258	NHYSDFTDDLCNNSTLLDIIK	1	21	0	2440.12	P39960	P39960	BEM2	GTPase-activating protein BEM2/IPL2	yes	yes	1259	P39960_1259	7.01906	3.97992	5.62456	5.54118	1.52128	0	0	no	YER155C	P39960|BEM2	3	41320256	206.29	1.4	602994560	206.29	-1.2	37848920	207.67	7.2	445753024	207.35	-0.6	35882380	206.7	5.4	768164224	206.46	-1.4	25491896	207.99	5.2	712557888	207.45	-1.3
	2896	FDKEYDVDLCR	1	11	1	1401.62	P32873	P32873	BEM3	GTPase-activating protein BEM3	yes	yes	974	P32873_974	4.09189	2.41089	5.7732	4.092	1.68115	0	0	no	YPL115C	P32873|BEM3	3	26186228	108.34	-1.8	613793280	108.22	-1	10748684	109.33	0.4	251908000	109.49	-1.4	18934438	108.1	0.9	527966144	108.06	-1.7	4742728	109.53	-2.4	430447392	109.45	-2.2
	11048	YYICTETSK	1	9	0	1106.5	P32873	P32873	BEM3	GTPase-activating protein BEM3	yes	yes	722	P32873_722	2.54291	5.555	5.32349	4.4738	1.6762	0	0	no	YPL115C	P32873|BEM3	2	1172122	81	6.6	37368872	81.04	-1.6	696559	82.1	3.5	34248432	82.42	-1.3	1886619	81.12	0.2	27246460	81	-2	2228607	82.29	4.7	42719848	82.53	-1.9
	7172	NFCIGNLK	1	8	0	907.459	P39011	P39011	BEM4	Bud emergence protein 4	yes	yes	158	P39011_158	3.95052	1.9781	10.4559	5.46152	4.4363	0	0	no	YPL161C	P39011|BEM4	2	13228073	115.63	-1.3	300131264	115.79	-0.9	17884732	117.52	0.5	456317696	117.52	-1.6	13539163	115.4	-1.1	632198912	115.36	-1.6	9839303	117.23	-2.1	526286816	117.35	-1.9
	961	CIANAIIDNDDNR	1	13	0	1445.66	P39011	P39011	BEM4	Bud emergence protein 4	yes	yes	96	P39011_96	0.624477	0.859416	0.52452	0.669471	0.171922	0	0	no	YPL161C	P39011|BEM4	2	1063645	124.24	8.4	88022576	124.24	-1.6	126126	125.2	8.1	101310552	125.57	-2.1	554892	123.94	2.8	66988664	124.19	-1.7	480425	125.33	3.1	52443472	125.46	-2.7
	8361	SCQILTDFDEGK	1	12	0	1354.61	Q06688	Q06688	BER1	SRR1-like protein BER1	yes	yes	243	Q06688_243	9.31852	6.30545	5.1397	6.92122	2.15639	0	0	no	YLR412W	Q06688|SRR1L	2	21115250	138.24	5.2	166449904	138.11	-1.2	10853380	139.03	0.2	144647104	139.39	-1.4	11202980	138.14	3.1	187175200	137.97	-1.8	13159330	139.96	2.2	174831504	139.39	-1.5
	8752	SLWYSNILCGVLK	1	13	0	1494.79	P36149	P36149	BET3	Trafficking protein particle complex subunit BET3	yes	yes	145	P36149_145	4.86557	3.14113	nq	4.00335	1.21936	0	0	no	YKR068C	P36149|BET3	2	42409328	208.85	-2.4	849843648	208.77	-1.7	30301158	209.97	-3.4	571833856	209.81	-1.4	20640868	209.12	-0.9	720494208	209	-1.7	20591180	210.11	-3.5	550924416	209.98	-1.9
	10149	VNDHLYSMGYNIGCR	1	15	0	1740.77	P36149	P36149	BET3	Trafficking protein particle complex subunit BET3	yes	yes	65	P36149_65	4.19588	4.47152	5.74898	4.80546	0.828653	0	0	no	YKR068C	P36149|BET3	3	24753908	119.3	-1.4	739817472	119.14	-0.5	25346370	120.47	-1	404116480	120.39	-0.2	40037192	118.79	-1	928783872	118.88	-1.2	6402010	120.62	-3	63331824	120.62	0
	4843	ILQSCFSR	1	8	0	952.48	P40013	P40013	BIM1	Protein BIM1	yes	yes	72	P40013_72	7.38069	5.12176	6.59986	6.36744	1.14726	0	0	no	YER016W	P40013|BIM1	2	46349208	88.43	-2.3	597313728	88.43	-1.9	27734056	90.16	-2.2	332346848	90.04	-2	26359578	88.48	-2.4	515674752	88.32	-2	25399608	90.26	-2.6	443139392	90.14	-2.2
	10227	VQLCTLMNIK	1	10	0	1161.62	P32451	P32451	BIO2	Biotin synthase, mitochondrial	yes	yes	89	P32451_89	14.4294	12.716	14.6167	13.9207	1.0475	0	0	no	YGR286C	P32451|BIOB	2	144630112	150.4	-1	957183104	150.32	-0.9	113039984	151.84	-2.8	570872576	151.8	-2.3	134658720	150.32	-1.2	860648704	150.32	-1	105860680	151.82	-2.1	790301312	151.74	-2.1
	2340	EFIDDCDKK	1	9	1	1111.49	P47134	P47134	BIR1	Protein BIR1	yes	yes	917	P47134_917	0.0530096	1.77395	1.70221	1.17639	0.973537	0	0	no	YJR089W	P47134|BIR1	2	nq	nq	nq	nq	nq	nq	9211	65.81	0	17366872	66.06	-0.8	nq	nq	nq	nq	nq	nq	223099	66.35	0	12353320	66.31	-1.6
	7089	NCLHFDFPVALR	1	12	0	1430.71	P43583	P43583	BLM10	Proteasome activator BLM10	yes	yes	250	P43583_250	5.6406	4.87869	nq	5.25965	0.538757	0	0	no	YFL007W	P43583|BLM10	3	45760740	166.39	-0.6	607148288	166.35	-1	29739740	167.52	-0.5	655868928	167.6	-1.2	35431512	166.24	-2.4	755422336	166.36	-1.8	43951340	167.72	-1.2	792330624	167.68	-1.4
	2087	DVCALASLDPVR	1	12	0	1257.64	P43583	P43583	BLM10	Proteasome activator BLM10	yes	yes	1921	P43583_1921	8.0745	6.98255	nq	7.52853	0.772131	0	0	no	YFL007W	P43583|BLM10	2	12029430	178.15	-2.5	126724000	178.11	-1.3	10391870	179.21	-1.2	128534896	179.25	-1.3	14583710	178.44	-2.3	258579504	178.24	-1.3	18439140	179.73	-2.8	181331808	179.49	-1.5
	7257	NHVAAIVDYVCSSNVALSSNQTK	1	23	0	2419.18	P43583	P43583	BLM10	Proteasome activator BLM10	yes	yes	1953	P43583_1953	10.3151	11.6481	14.4481	12.1371	2.10945	0	0	no	YFL007W	P43583|BLM10	3	5987359	150.73	-1.2	77645712	150.93	-1.7	13874250	152.17	-7.5	95042440	151.88	-2.3	18201294	150.72	1.8	131825640	150.92	-2	5393866	152.25	-4	47146504	152.25	-1.3
	8723	SLLSTCNK	1	8	0	864.438	P43583	P43583	BLM10	Proteasome activator BLM10	yes	yes	1510	P43583_1510	3.36584	6.10252	2.27655	3.91497	1.97121	0	0	no	YFL007W	P43583|BLM10	2	nq	nq	nq	nq	nq	nq	6245699	72.2	-1.9	179315856	72.12	-1.5	nq	nq	nq	nq	nq	nq	8353015	72.72	-2.1	128525088	72.76	-1.8
	8434	SEHQVELICSYR	1	12	0	1462.69	P29311	P29311	BMH1	Protein BMH1	yes	yes	85	P29311_85	10.4674	8.61622	8.84897	9.31086	1.00832	0	0	no	YER177W	P29311|BMH1	3	9770766336	93.98	0.7	83095027712	93.94	-0.6	5346357248	95.65	0.6	46209056768	95.61	-0.5	8750315520	93.79	1.1	92018376704	93.75	-0.2	5901993984	95.55	0	63384199168	95.55	-1.3
	6447	LPDPCPTPFYQQK	1	13	0	1532.73	Q08965	Q08965	BMS1	Ribosome biogenesis protein BMS1	yes	yes	308	Q08965_308	0.621189	0.447089	0	0.356093	0.320436	0	0	no	YPL217C	Q08965|BMS1	2	1730869	130.27	-1.4	147245408	130.15	-2.5	0	130.92	#N/A	129661648	131.41	-3	0	129.74	#N/A	180939184	130.11	-3.2	1318412	131.59	0	112630400	131.51	-3.7
	2569	ENEGLLKPPVNNYCLHK	1	17	1	1966.99	P47096	P47096	BNA1	3-hydroxyanthranilate 3,4-dioxygenase	yes	yes	28	P47096_28	3.65201	3.80359	6.3488	4.60147	1.51514	0	0	no	YJR025C	P47096|3HAO	3	339084000	107.5	1.1	9408653312	107.5	-1.1	285385088	108.9	-0.4	7066213376	108.9	-1.6	354316800	107.14	1	9475231744	107.14	-0.4	309418816	108.83	-0.4	7311283200	108.79	-1.7
	10655	YDFVIGCDGAYSATR	1	15	0	1636.72	P38169	P38169	BNA4	Kynurenine 3-monooxygenase	yes	yes	167	P38169_167	11.1288	4.76808	nq	7.94843	4.4977	0	0	no	YBL098W	P38169|KMO	2	40447628	153.94	11.9	234331552	153.7	-0.6	3338998	154.52	11.4	115335608	154.96	-1.6	18336142	153.99	11.8	440716800	153.63	-0.5	21291342	155.31	11.9	350755904	154.91	-0.1
	269	AILLGDAAHAMVPFYGQGMNCGFEDVR	1	27	0	2881.34	P38169	P38169	BNA4	Kynurenine 3-monooxygenase	yes	yes	329	P38169_329	4.23874	5.15797	5.68189	5.0262	0.73054	0	0	no	YBL098W	P38169|KMO	3	8543764	203.14	-0.6	237362080	203.18	-1.8	11038377	204.17	-0.8	205035680	204.21	-0.6	33730344	203.51	-0.6	725151104	203.39	-1.7	36041596	204.26	0	557779520	204.46	-1.4
	3853	GSFPSDYYAFYNQCK	1	15	0	1788.75	Q05979	Q05979	BNA5	Kynureninase	yes	yes	150	Q05979_150	3.93902	1.0064	1.63531	2.19357	1.54396	0	0	no	YLR231C	Q05979|KYNU	2	9785355	156.91	1.7	565573248	157.15	-0.8	18357522	159.25	-1	120748392	159.09	-1.5	15748696	157.8	0	979186048	157.68	-2.2	7786258	159.14	-1	1335818880	158.73	-2.1
	10965	YSMLVGGCDTHR	1	12	0	1337.59	P43619	P43619	BNA6	Nicotinate-nucleotide pyrophosphorylase [carboxylating]	yes	yes	162	P43619_162	7.26489	6.73914	4.62576	6.20993	1.39689	0	0	no	YFR047C	P43619|NADC	3	103477544	83.63	-2.9	1468324224	83.67	-2.9	78028416	85.42	-2	848569472	85.34	-2.1	nq	nq	nq	nq	nq	nq	91485840	85.49	-2.1	1266044928	85.53	-2.5
	4562	IEVECLSEDEATEAIEAGADVIMLDNFK	1	28	0	3053.41	P43619	P43619	BNA6	Nicotinate-nucleotide pyrophosphorylase [carboxylating]	yes	yes	207	P43619_207	9.526	3.15234	4.66582	5.78139	3.33005	0	0	no	YFR047C	P43619|NADC	3	1392335	261.95	-0.4	8068070	262.09	-1.9	1059453	262.56	1.1	15217989	262.61	-0.9	0	261.99	#N/A	2181559	262.08	-0.7	422028	262.59	-0.6	10784176	262.64	-1.2
	2534	ELLVEYPEYDCFTR	1	14	0	1775.81	Q04066	Q04066	BNA7	Kynurenine formamidase	yes	yes	168	Q04066_168	2.43802	3.71693	9.87913	5.34469	3.97866	0	0	no	YDR428C	Q04066|KFA	2	17321304	178.4	4.2	613615104	178.92	-1.6	7562907	179.95	0	382174976	180.11	-1.5	20237184	179.57	1.8	508165312	179.09	-2.1	13175884	180.02	1	357363776	180.38	-1.6
	4835	ILNCDRDFLQTPSVVEFLSK	1	20	1	2323.19	P41832	P41832	BNI1	Protein BNI1	yes	yes	1451	P41832_1451	8.18385	8.87746	6.87793	7.97975	1.01527	0	0	no	YNL271C	P41832|BNI1	3	6936312	199.37	0.7	67062920	199.73	-1.4	3933909	200.92	-0.7	54892108	200.64	-2.1	8331237	199.62	0.2	81448624	200.07	-1.7	5395267	200.97	1.2	59446860	201.13	-2.4
	5617	LADQTPHDDNSENCPNR	1	17	0	1924.8	P53890	P53890	BNI5	Bud neck protein 5	yes	yes	266	P53890_266	5.5208	5.40092	4.09701	5.00624	0.789695	0	0	no	YNL166C	P53890|BNI5	3	14160864	54.58	0	213997504	54.54	-0.4	10043366	55.05	-1	200217472	55.01	-1.3	3397982	54.68	-0.3	74257688	54.64	-0.2	12378068	55.31	-2	202065696	55.27	-1.9
	2026	DSCTENKEDGTVNIDQNR	1	18	1	2036.87	P53890	P53890	BNI5	Bud neck protein 5	yes	yes	144	P53890_144	4.02076	3.81651	2.08407	3.30711	1.0641	0	0	no	YNL166C	P53890|BNI5	3	14893370	72.51	-1.8	318018048	72.55	-1.7	5773522	73.36	-1.5	175319968	73.4	-2.1	9364998	72.48	-1.5	217094560	72.52	-1.9	5430212	73.49	-1.8	155773952	73.56	-2.6
	9284	TGLNCNNDFNYVR	1	13	0	1528.67	P48445	P48445	BPL1	Biotin--protein ligase;Biotin--[methylmalonyl-CoA-carboxytransferase] ligase;Biotin--[propionyl-CoA-carboxylase [ATP-hydrolyzing]] ligase;Biotin--[methylcrotonoyl-CoA-carboxylase] ligase;Biotin--[acetyl-CoA-carboxylase] ligase	yes	yes	261	P48445_261	2.12184	1.21484	0.820545	1.38574	0.667269	0	0	no	YDL141W	P48445|BPL1	2	11340318	114.73	-2.3	421279136	115.38	0	4092129	116.81	1.8	290602656	116.77	-0.5	5866440	114.64	-7.1	336117568	115.36	0	1906738	116	-3.5	295959936	116.86	-0.2
	9533	TSAVVFPGGADLPYVQACQPIISR	1	24	0	2488.28	P48445	P48445	BPL1	Biotin--protein ligase;Biotin--[methylmalonyl-CoA-carboxytransferase] ligase;Biotin--[propionyl-CoA-carboxylase [ATP-hydrolyzing]] ligase;Biotin--[methylcrotonoyl-CoA-carboxylase] ligase;Biotin--[acetyl-CoA-carboxylase] ligase	yes	yes	67	P48445_67	1.6139	1.4984	0.0936151	1.06864	0.846366	0	0	no	YDL141W	P48445|BPL1	2	1449188	199.16	0	140611168	198.87	-0.6	2335163	199.78	1.6	90089768	199.99	-2	2972829	198.77	4.9	152385696	199.21	-1.6	959180	200.21	-4.1	106096384	200.29	-1.1
	79	ACQLLPDLK	1	9	0	999.542	P14772	P14772	BPT1	Bile pigment transporter 1	yes	yes	746	P14772_746	4.02064	5.46846	3.52092	4.33667	1.0115	0	0	no	YLL015W	P14772|BPT1	2	14271660	135.16	-0.9	371440800	135.29	-1	11822740	136.55	-1.7	251476608	136.55	-1.3	26876550	135.21	-0.2	427644096	135.12	-1.2	15993000	136.57	-3.1	313428096	136.65	-1.8
	9148	TCGHVFCENCCK	4	12	0	1342.49	Q07457	Q07457	BRE1	E3 ubiquitin-protein ligase BRE1	yes	yes	663 ,668 ,671 ,672	Q07457_663_668_671_672	0	8.25456	0	2.75152	4.76577	0	0	yes	YDL074C	Q07457|BRE1	2	0	76	#N/A	7985226	76.32	-0.1	nq	nq	nq	nq	nq	nq	1130995	76.52	3.3	12570460	76.36	-0.4	nq	nq	nq	nq	nq	nq
	8579	SIDGIEVCLER	1	11	0	1232.61	P53741	P53741	BRE5	UBP3-associated protein BRE5	yes	yes	481	P53741_481	3.3591	3.0444	2.30098	2.90149	0.54334	0	0	no	YNR051C	P53741|BRE5	2	42550140	151.25	-0.9	1440783104	151.29	-1.4	52152460	152.58	-1.3	1283801344	152.5	-1.9	60113960	151.26	-2.4	2266979072	151.26	-1.8	67321440	152.58	-3.4	1791483648	152.58	-2
	1938	DLSNANNDLVCK	1	12	0	1304.6	P29056	P29056	BRF1	Transcription factor IIIB 70 kDa subunit	yes	yes	25	P29056_25	10.5207	5.00935	6.94193	7.49066	2.79635	0	Zinc	yes	YGR246C	P29056|TF3B	2	13754990	103.49	-3	84564488	103.25	-3.1	5715546	104.43	-2.7	81033904	104.43	-2.3	3528995	103.22	-0.7	79088408	103.22	-2.9	5055833	104.55	-3.3	83702840	104.6	-3.6
	3081	FLANICHAEAQELFVLK	1	17	0	1945.01	P48582	P48582	BRO1	Vacuolar-sorting protein BRO1	yes	yes	181	P48582_181	9.25209	10.0836	11.7005	10.3454	1.24499	0	0	no	YPL084W	P48582|BRO1	3	84111928	172.22	-0.6	1112912384	172.22	-0.3	123787992	173.32	-2.1	926245632	173.36	-0.8	134224336	172.41	-0.9	1172599040	172.33	-0.7	122941696	173.39	-1.6	1120576512	173.47	-0.9
	1951	DMGQGLCNNINK	1	12	0	1305.58	P32639	P32639	BRR2	Pre-mRNA-splicing helicase BRR2	yes	yes	66	P32639_66	9.95327	4.39486	12.8005	9.04955	4.27508	0	0	no	YER172C	P32639|BRR2	2	7944542	99.52	1	79012336	99.2	-2.3	4059422	100.46	-1.7	29586970	100.42	-2.6	3469352	99.35	1.8	53515508	99.03	-2	1220131	100.33	-4.8	48498808	100.45	-2.5
	3375	FYIQNLHTMDELNFTGNCLK	1	20	0	2400.12	Q08235	Q08235	BRX1	Ribosome biogenesis protein BRX1	yes	yes	129	Q08235_129	4.71534	3.75856	3.11689	3.8636	0.804385	0	0	no	YOL077C	Q08235|BRX1	3	88715120	180.42	-0.9	1886976128	180.26	-0.5	75892392	181.33	-0.5	1439308288	181.33	-0.4	74456128	180.49	-1.5	1812137472	180.49	-1.3	32526970	181.48	-1.3	927263616	181.61	-0.7
	5283	KDLQQLNEIAELYNCNNVLFFEAR	1	24	1	2883.42	Q08235	Q08235	BRX1	Ribosome biogenesis protein BRX1	yes	yes	83	Q08235_83	6.27612	7.95915	8.33899	7.52475	1.0979	0	0	no	YOL077C	Q08235|BRX1	3	14836124	214.87	1.1	248279504	215.03	-1.1	13986366	215.97	0.7	182138672	215.97	-1.5	42458608	215.26	0.9	457207104	215.14	-1.5	19524240	216.74	0.9	259572576	216.22	-2.1
	7584	NVEGCDNLAYR	1	11	0	1252.55	Q06604	Q06604	BSP1	Protein BSP1	yes	yes	63	Q06604_63	1.00723	1.28211	2.17422	1.48786	0.610092	0	0	no	YPR171W	Q06604|BSP1	2	2087271	86.9	-0.8	188965696	86.59	-3	1206861	88.09	-1.8	134788240	87.89	-3.3	0	86.18	#N/A	161701216	86.47	-2.5	2675917	87.22	3.7	44334220	87.93	-5.1
	2617	EQEGYACSSIDGR	1	13	0	1413.58	P26449	P26449	BUB3	Cell cycle arrest protein BUB3	yes	yes	211	P26449_211	0.506464	2.06094	1.30931	1.29224	0.777376	0	0	no	YOR026W	P26449|BUB3	2	391053	82.5	0	33248336	82.89	-0.9	0	83.87	#N/A	43573084	84.15	-0.7	0	82.48	#N/A	8534482	82.68	6.6	1147484	84.33	-2.2	45995864	84.25	-1.7
	2957	FFCPVILNPK	1	10	0	1176.64	P33314	P33314	BUD2	Inhibitory regulator protein BUD2/CLA2	yes	yes	685	P33314_685	1.02681	4.50585	3.63423	3.05563	1.81025	0	0	no	YKL092C	P33314|BUD2	2	3263923	152.85	-5.3	274854912	153.29	-1.5	1772822	154.11	-1.3	210633792	154.43	-1.8	11806858	152.86	-0.6	284751296	153.02	-1.9	6849351	154.58	-1.1	110636888	154.7	-2.6
	2975	FFVCVYK	1	7	0	904.452	P25558	P25558	BUD3	Bud site selection protein 3	yes	yes	76	P25558_76	5.55165	8.77967	14.479	9.60343	4.5203	0	0	no	YCL014W	P25558|BUD3	2	8251349	127.07	8.1	197369984	127.31	-1.5	17643856	128.85	3.3	243176016	128.77	-1.3	11717292	126.95	8.2	129340120	127.11	-1.8	20699240	128.83	7.6	207465840	128.71	-1.9
	1567	CYNNIIDVIDSFGK	1	14	0	1599.76	P25558	P25558	BUD3	Bud site selection protein 3	yes	yes	430	P25558_430	4.63405	4.01212	2.89233	3.84617	0.882638	0	0	no	YCL014W	P25558|BUD3	2	18748462	225.72	-0.3	411537920	225.52	-0.8	16145974	226.63	-0.7	306568352	226.71	-1.4	17240744	225.75	-1.3	485633632	225.7	-1.4	22863140	226.98	-0.3	473829984	226.89	-2.1
	3896	GTQVSFHQCVHCGCR	3	15	0	1660.7	P25337	P25337	BUD31	Pre-mRNA-splicing factor BUD31	yes	yes	145 ,148 ,150	P25337_145_148_150	3.24875	3.41298	7.33214	4.66463	2.3116	0	0	no	YCR063W	P25337|BUD31	3	773034	71.55	-2	22452500	71.39	-2.6	0	71.06	#N/A	569286	71.55	0.1	1858318	71.6	-2.4	42095220	71.55	-2	700780	72.99	-2.7	30326940	72.99	-2.2
	5241	KCHVQLPTTK	1	10	1	1153.63	P41697	P41697	BUD6	Bud site selection protein 6	yes	yes	375	P41697_375	11.1851	11.3916	8.56224	10.3797	1.57732	0	0	no	YLR319C	P41697|BUD6	3	12869780	57.53	-1.1	106042048	57.57	-1.2	7830785	57.81	-0.1	58330208	58.2	-1.1	8128457	57.78	-1.3	69820440	57.74	-1.6	11056951	58.19	-1.1	79410568	58.74	-2
	5695	LCCEEQEKNPSR	2	12	1	1434.62	P41697	P41697	BUD6	Bud site selection protein 6	yes	yes	676 ,677	P41697_676_677	7.3682	6.78757	5.48271	6.54616	0.965648	0	0	no	YLR319C	P41697|BUD6	2	1294217	53.87	0.6	13185082	53.79	-0.1	1030356	54.39	0.9	16039070	54.35	-1.2	620482	53.87	0.2	8905193	53.92	-0.5	2017764	54.7	-0.7	27325348	54.66	-2
	6382	LNDIENALLILNSCPMSPLK	1	20	0	2197.15	Q08754	Q08754	BUD7	Bud site selection protein 7	yes	yes	432	Q08754_432	4.31737	5.14933	3.31128	4.25933	0.920398	0	0	no	YOR299W	Q08754|BUD7	2	1313720	240.88	-0.1	43189428	241.23	-1.3	2394858	241.91	-1.3	39000980	242.43	-0.6	3892147	240.98	0.7	64952128	241.47	-1.4	2900459	242.01	-0.7	60167648	242.55	-1.9
	3297	FTDFITSQLFNDIESICNLK	1	20	0	2347.14	P48524	P48524	BUL1	Ubiquitin ligase-binding protein BUL1	yes	yes	828	P48524_828	6.99121	1.85651	nq	4.42386	3.63078	0	0	no	YMR275C	P48524|BUL1	2	206818	260.95	9	4257298	261.05	-2.2	703922	261.6	-0.4	7858894	261.5	-0.5	85979	261.2	4.2	4774353	261.2	-1.9	233199	261.37	-1.4	12098853	261.47	-0.9
	10174	VNSVLGCGHLGTK	1	13	0	1283.67	Q03758	Q03758	BUL2	Ubiquitin ligase-binding protein BUL2	yes	yes	411	Q03758_411	9.43993	10.3552	7.29757	9.03089	1.56931	0	0	no	YML111W	Q03758|BUL2	2	11672932	77.28	-2.9	82382592	77.24	-2.3	3915428	78.91	-0.9	67161216	78.75	-2.1	14625828	77.41	-2.8	96074216	77.41	-2	4255423	78.97	-3.1	67380752	79.01	-2.8
	2789	EYTSGDIIHGYCLIENR	1	17	0	1981.92	Q03758	Q03758	BUL2	Ubiquitin ligase-binding protein BUL2	yes	yes	271	Q03758_271	11.3563	3.64772	10.9343	8.64611	4.33388	0	0	no	YML111W	Q03758|BUL2	3	46923580	154.98	1.5	416215008	155.35	-1.1	53031320	156.03	-0.1	363997824	156.39	-1.8	15192729	155.1	-0.8	483314112	155.39	-2	21210848	156.12	-0.7	478264800	156.57	-1.9
	4781	ILCLFGFDLNISNPK	1	15	0	1692.89	Q05949	Q05949	BUR2	Protein BUR2	yes	yes	183	Q05949_183	4.66873	3.28278	0.553245	2.83492	2.09398	0	0	no	YLR226W	Q05949|BUR2	2	6089434	225.52	0.1	122752168	225.6	-1.2	3528682	226.42	-4.1	73641152	226.59	-1.8	6207268	225.71	-1	204619920	225.79	-2	3933642	227.04	1.6	94151056	226.83	-1.9
	3705	GLFPTSYCK	1	9	0	1014.48	P38822	P38822	BZZ1	Protein BZZ1	yes	yes	632	P38822_632	8.15179	7.39652	5.97162	7.17331	1.10709	0	0	no	YHR114W	P38822|BZZ1	2	82744408	119.61	-2.1	942660032	119.69	-1.7	55123760	121.17	-1.6	610734208	121.17	-1.9	65431400	119.38	-1	796672128	119.42	-2	51518300	121.04	-2	667523520	121.04	-2.2
	10186	VPEIECLVVSR	1	11	0	1242.66	P53332	P53332	CAB4	Phosphopantetheine adenylyltransferase	yes	yes	235	P53332_235	5.12916	4.39961	3.94011	4.48963	0.599611	0	0	no	YGR277C	P53332|COAD	2	63432408	149.79	-1.5	1292877056	149.75	-0.9	33993448	151.1	-2.6	509149184	151.1	-1.8	83965536	149.76	-1.4	1723570944	149.72	-1	37506520	151.21	-2.8	915930880	151.17	-1.9
	6957	MLVVGLTGGIACGK	1	14	0	1317.71	Q03941	Q03941	CAB5	Dephospho-CoA kinase CAB5	yes	yes	12	Q03941_12	2.62374	1.67348	3.72962	2.67561	1.02905	0	0	no	YDR196C	Q03941|CAB5	2	5214297	154.3	-0.1	221583312	154.06	-1.1	4949159	155.53	-2.4	155618720	155.45	-1.5	1975369	154.46	0	215593440	154.22	-1.4	4664925	155.51	-1.6	174560704	155.51	-1.6
	9694	VAGDEVANCVYVYTR	1	15	0	1657.78	Q04199	Q04199	CAC2	Chromatin assembly factor 1 subunit p60	yes	yes	289	Q04199_289	6.65779	2.79824	10.6687	6.70824	3.93546	0	0	no	YML102W	Q04199|CAC2	2	7675700	144.93	0	97349104	145.09	-1.9	2242761	146.21	-0.3	41707712	146.5	-1	0	144.97	#N/A	80641424	145.21	-2.1	4437880	146.23	0	73516032	146.55	-2.3
	4556	IESLISCSSTFDKPALVVR	1	19	1	2064.09	P53280	P53280	CAF130	Protein CAF130	yes	yes	195	P53280_195	14.2835	11.9684	nq	13.1259	1.63705	0	0	no	YGR134W	P53280|CF130	3	10160200	156.22	-3.1	62466380	156.46	-1.6	11190870	157.79	-2.1	65663300	157.63	-2.2	12251600	156.56	-2.1	51631080	156.52	-1.6	6029	157.67	-7.6	38528248	157.91	-2
	1418	CSVVYATHIFDGLAK	1	15	0	1622.81	P43569	P43569	CAF16	CCR4-associated factor 16	yes	yes	200	P43569_200	4.3791	3.76823	3.90313	4.01682	0.32091	0	0	no	YFL028C	P43569|CAF16	3	118599024	158.77	-0.2	2573559808	158.77	-0.2	111571328	160.07	-0.8	2452384768	159.86	-0.7	76998656	158.69	-0.9	2324992000	158.69	-0.7	103451072	160.04	-1.6	2283271168	160	-1.3
	4143	HLCLDGK	1	7	0	784.39	P43569	P43569	CAF16	CCR4-associated factor 16	yes	yes	60	P43569_60	3.77957	3.76398	3.29993	3.61449	0.272533	0	0	no	YFL028C	P43569|CAF16	2	223863	59.27	1	4079175	59.36	-1.6	30494272	59.77	-1.5	777944000	59.64	-1.7	276846	59.68	-8.8	1826176	59.41	0.1	27657524	60.14	-2.1	712390016	60.1	-2.2
	10341	VTTDSDGWCTFEAK	1	14	0	1558.66	P12962	P12962	CAF20	Cap-associated protein CAF20	yes	yes	82	P12962_82	2.83188	2.92966	nq	2.88077	0.0691366	0	0	no	YOR276W	P12962|CAF20	2	19549416	128.07	-1.2	541620416	128.35	-1.7	8572667	129.86	1.4	423310496	129.58	-2.4	8017362	128.45	0.2	260886624	128.21	-2.5	5531426	129.68	-0.5	188034976	129.73	-2.8
	1016	CIQQLDLIFTPTHSDIK	1	17	0	1971.01	P36130	P36130	CAF4	CCR4-associated factor 4	yes	yes	456	P36130_456	11.9096	10.7422	10.3691	11.007	0.803651	0	0	no	YKR036C	P36130|CAF4	3	73315168	168	-1.3	526813792	168.21	0.1	55925048	169.6	-2.1	429122208	169.48	-0.6	84042568	168.43	-1.4	700674048	168.23	-0.7	71864416	169.5	-1.7	594768640	169.66	-1.1
	9773	VCNALVLLQCVASHPETK	2	18	0	1923.99	P53829	P53829	CAF40	Protein CAF40	yes	yes	175 ,183	P53829_175_183	2.36271	2.79299	2.0113	2.389	0.391507	0	0	no	YNL288W	P53829|CAF40	3	22693310	170.55	7.8	1293822976	169.98	-1.5	18011592	171.29	-0.5	388281312	171.29	-1.5	22879192	169.26	5.5	113733528	169.86	-1.7	33275344	172.08	4.4	1840664832	171.31	-2.2
	4828	ILLDDVGLQYICATLER	1	17	0	1934.02	P53829	P53829	CAF40	Protein CAF40	yes	yes	284	P53829_284	3.11659	4.10289	2.25912	3.15953	0.922635	0	0	no	YNL288W	P53829|CAF40	2	9153987	235.87	0.4	295079584	236	-1	969607	237.17	0.9	19626330	237.17	-0.5	23470828	235.65	0	515694688	236.11	-0.7	10153350	236.69	0.2	270205504	237.12	-0.8
	6073	LICSIFEK	1	8	0	951.51	P43568	P43568	CAK1	Serine/threonine-protein kinase CAK1	yes	yes	270	P43568_270	3.24354	2.96948	2.2802	2.83107	0.49636	0	0	no	YFL029C	P43568|CAK1	2	32519510	127.08	-0.3	971860096	127.16	-1.3	20957448	128.79	-0.4	623385728	128.79	-1.4	37075616	127.05	-0.9	1036469376	126.93	-1.5	19599476	128.56	-1	815439744	128.56	-2
	10539	WQSLANSDLCIQIANTIVPLK	1	21	0	2326.24	P29547	P29547	CAM1	Elongation factor 1-gamma 1	yes	yes	108	P29547_108	3.03197	2.33115	nq	2.68156	0.495553	0	0	no	YPL048W	P29547|EF1G1	2	40623864	222.74	-1	1224910336	222.65	-2.1	23478764	223.62	-5.4	825210624	223.62	-2.4	20683470	222.89	-1.6	866580288	222.81	-2.2	nq	nq	nq	nq	nq	nq
	1837	DINQSNVDDVVCTIR	1	15	0	1689.8	P28495	P28495	CAP1	F-actin-capping protein subunit alpha	yes	yes	210	P28495_210	3.75604	3.30053	3.07284	3.37647	0.347873	0	0	no	YKL007W	P28495|CAPZA	2	69406784	158.11	-1.3	1573280000	158.15	-2.1	34866500	159.49	-1.8	1098594944	159.33	-2.5	88060896	158.28	-1	1897088000	158.24	-3.2	28228250	159.58	-2.5	1509966976	159.42	-3.1
	7550	NTILDAIENYNVQNCIPIEVNGNSVIISK	1	29	0	3186.62	P28495	P28495	CAP1	F-actin-capping protein subunit alpha	yes	yes	53	P28495_53	5.58192	3.26474	3.43883	4.09516	1.29051	0	0	no	YKL007W	P28495|CAPZA	3	0	243.98	#N/A	1101447	244.35	0.4	337706	245.2	-5.1	4610844	245.35	-1.2	0	244.27	#N/A	560594	244.32	0	187011	245.7	-0.7	4980597	245.43	-2.6
	2779	EYLCCDYNR	2	9	0	1177.45	P13517	P13517	CAP2	F-actin-capping protein subunit beta	yes	yes	62 ,63	P13517_62_63	7.18495	5.60289	6.95881	6.58221	0.855627	0	0	no	YIL034C	P13517|CAPZB	2	51882648	98.49	-1.3	708387264	98.41	-1.6	34485788	99.69	-2	407319072	99.69	-2	36863200	98.35	-1.2	728282240	98.2	-1.7	36061184	99.74	-2	500343936	99.74	-2.1
	2116	DVPHCPESLK	1	10	0	1123.53	P00812	P00812	CAR1	Arginase	yes	yes	180	P00812_180	10.6181	9.45964	8.57092	9.54956	1.02655	0	0	no	YPL111W	P00812|ARGI	2	1117452672	75.04	-1.2	9572382720	75.04	-1.8	938643776	76.21	-1	7735585280	76.21	-1.9	819954496	75.09	-1.2	7985214464	75.05	-1.8	986597696	76.41	-1.4	9305707520	76.41	-2.3
	5624	LAESGNLIALDVVECNPDLAIHDIHVSNTISAGCAIAR	2	38	0	3913.97	P00812	P00812	CAR1	Arginase	yes	yes	302 ,321	P00812_302_321	5.40359	4.74169	4.05754	4.73427	0.673057	0	0	no	YPL111W	P00812|ARGI	4	343757760	206.82	-1.1	6010258432	206.78	-1.6	204546944	207.63	-0.9	3588474880	207.59	-1.1	345677568	207.07	-0.9	6695589888	206.99	-1.8	155025792	207.8	-1.9	3363307776	207.93	-1.9
	589	AVHPETNGEGPIMCSYDVDGVDPLYIPATGTPVR	1	34	0	3569.68	P00812	P00812	CAR1	Arginase	yes	yes	253	P00812_253	6.53895	5.08372	5.18662	5.6031	0.812106	0	0	no	YPL111W	P00812|ARGI	3	207942608	188.4	-0.9	3002560256	188.32	-1.6	147198688	189.55	-1.2	2073461632	189.39	-1.4	202107424	188.58	-0.9	3993412608	188.54	-1.6	167472096	189.58	-2.8	2906866944	189.62	-2.1
	9276	TGELLCYDHYK	1	11	0	1340.61	P07991	P07991	CAR2	Ornithine aminotransferase	yes	yes	255	P07991_255	6.40157	5.58635	4.34635	5.44476	1.0349	0	0	no	YLR438W	P07991|OAT	3	1067531648	99.41	-0.5	15552654336	99.37	-0.8	593996096	100.79	-1.2	8740810752	100.79	-1.4	839465024	99.14	-0.6	14914625536	99.14	-0.7	599083648	100.81	-1.7	9397964800	100.77	-1.7
	381	ALSGGVLPVSCVLSSHDIMSCFTPGSHGSTFGGNPLASR	2	39	0	3844.83	P07991	P07991	CAR2	Ornithine aminotransferase	yes	yes	283 ,293	P07991_283_293	3.28635	4.66265	1.75025	3.23308	1.45693	0	0	no	YLR438W	P07991|OAT	3	2064515	201.34	-0.1	116923896	201.01	-1.2	4211443	202.07	-8.3	67770512	202.03	-2.2	12927163	201.24	-4.9	348520032	201.32	-2.7	13841744	202.1	-4.3	198825024	202.35	-2.8
	7116	NCWHGDGINR	1	10	0	1170.5	P32796-2;P32796	P32796-2	CAT2	Carnitine O-acetyltransferase, mitochondrial	yes	no	348	P32796_348	6.29536	7.63305	nq	6.96421	0.945888	0	0	no	YML042W	P32796-2|CACP	2	23263936	64.03	-1.8	371478400	63.99	-2	25559892	64.79	-2	355249984	64.79	-2.1	8026996	64.09	-1.8	86087560	64.09	-2.1	13675658	65.21	-3	176534560	65.16	-2.5
	10864	YLQTIRPFCNDVETFER	1	17	1	2130.02	P32796-2;P32796	P32796-2	CAT2	Carnitine O-acetyltransferase, mitochondrial	yes	no	97	P32796_97	4.89454	5.35752	4.35637	4.86948	0.50105	0	0	no	YML042W	P32796-2|CACP	3	162687760	149.48	-0.9	3121021696	149.4	-1.2	22110680	150.65	0	469782272	150.57	-1.8	243551360	149.51	-0.2	4262662656	149.51	-1.2	49005528	150.6	-0.4	905454016	150.76	-2.2
	6890	MDGTPTLFLNNYVCQQLNK	1	19	0	2198.05	P32796-2;P32796	P32796-2	CAT2	Carnitine O-acetyltransferase, mitochondrial	yes	no	394	P32796_394	6.40775	6.19473	4.48431	5.6956	1.0544	0	0	no	YML042W	P32796-2|CACP	2	38612080	198.34	-0.8	441780416	198.34	-0.5	20066576	199.65	-0.1	415286400	199.49	-1.2	33011640	198.6	-3	502099392	198.44	-0.8	26587812	200.28	-0.6	400400000	199.8	-0.5
	1332	CQNLSDAQAAFLDR	1	14	0	1550.71	P41735	P41735	CAT5	Catabolite repression protein CAT5	yes	yes	41	P41735_41	4.54667	5.8037	4.09544	4.81527	0.885238	0	0	no	YOR125C	P41735|CAT5	2	28860146	140.39	-2.2	621501440	140.14	-1.6	20696826	141.19	-1.2	418902592	141.31	-1.9	21384720	140	1	256907264	140	-1.7	29992372	141.78	-1.8	576962496	141.37	-2.3
	6198	LLALCDIK	1	8	0	887.515	P39113	P39113	CAT8	Regulatory protein CAT8	yes	yes	134	P39113_134	5.89561	5.12131	3.71752	4.91148	1.1041	0	0	no	YMR280C	P39113|CAT8	2	149112544	131.65	-1.2	2384594432	131.56	-0.9	109620432	133.02	-1.5	1745239296	133.06	-1.1	127245288	131.39	-1.9	2411171072	131.43	-1.6	107969304	132.97	-2.1	1946470272	132.97	-1.7
	7837	QCLYTVSLLSSLK	1	13	0	1453.79	P39113	P39113	CAT8	Regulatory protein CAT8	yes	yes	306	P39113_306	6.36797	6.00368	10.7658	7.71248	2.65051	0	0	no	YMR280C	P39113|CAT8	2	35896184	179.37	-0.8	588685248	179.33	-0.7	32573984	181.09	-1.6	418071616	180.64	-0.9	23140406	179.38	-2	433057920	179.38	-1.1	28863668	181.51	0.8	381141440	180.87	-1
	1730	DFDIECALPISDVEYK	1	16	0	1855.86	P39113	P39113	CAT8	Regulatory protein CAT8	yes	yes	612	P39113_612	3.89416	3.87132	4.95564	4.24037	0.619542	0	0	no	YMR280C	P39113|CAT8	2	7770774	217.92	1.6	214310400	217.84	-0.7	3090438	218.44	4.4	53738692	218.77	0	8621657	217.7	4.3	206777472	217.94	-1.4	6545801	219.11	1.3	169845216	219.11	-1.1
	8239	RPQCSQCAAVGFECR	3	15	1	1653.72	P39113	P39113	CAT8	Regulatory protein CAT8	yes	yes	87 ,90 ,97	P39113_87_90_97	1.65874	2.70847	8.59602	4.32108	3.73923	0	0	no	YMR280C	P39113|CAT8	3	2817574	86.04	4.4	178011040	86.2	-2.1	2119356	87.81	0	114683648	87.73	-2.2	6251545	85.84	4.3	258425200	86.08	-1.9	6103046	87.99	2.4	185367504	87.91	-2.7
	1285	CPSAVLSVHSNPVLQK	1	16	0	1677.89	P39113	P39113	CAT8	Regulatory protein CAT8	yes	yes	560	P39113_560	0	0	0	0	0	0	0	no	YMR280C	P39113|CAT8	2	0	103.71	#N/A	128034848	103.99	-1.4	0	105.13	#N/A	113199368	105.49	-1.7	0	103.57	#N/A	17882200	103.65	-0.9	0	105.17	#N/A	121801440	105.45	-2.2
	10597	YANQCVHSMNK	1	11	0	1293.56	P32504	P32504	CBF2	Centromere DNA-binding protein complex CBF3 subunit A	yes	yes	870	P32504_870	8.86078	1.18433	6.87657	5.64056	3.98469	0	0	no	YGR140W	P32504|CBF3A	2	nq	nq	nq	nq	nq	nq	291480	51.68	-2.9	2998072	51.88	-2.9	nq	nq	nq	nq	nq	nq	53398	52.51	-5.5	4455298	52.31	-3.4
	2791	EYVCIVR	1	7	0	880.448	P33322	P33322	CBF5	H/ACA ribonucleoprotein complex subunit 4	yes	yes	125	P33322_125	4.24509	4.04277	3.4833	3.92372	0.394601	0	0	no	YLR175W	P33322|CBF5	2	480962880	99.49	-1.1	10713477120	99.45	-1.2	270785984	101.07	-1.3	6243461120	101.07	-1.3	380611872	99.31	-1	8682047488	99.27	-1	307477504	101.08	-1.8	7650091008	101.08	-1.8
	8586	SIFSNFCR	1	8	0	972.449	P03874	P03874	CBP2	Cytochrome B pre-mRNA-processing protein 2	yes	yes	161	P03874_161	9.23952	11.3601	10.6496	10.4164	1.07935	0	0	no	YHL038C	P03874|CBP2	2	51816580	131.48	-0.3	483562112	131.44	-1	19518652	132.94	-0.2	217168992	133.02	-1.3	32086742	131.23	-2.2	263792624	131.31	-1.6	41242380	133.01	-1	308375616	132.97	-1.7
	9892	VEQNICNLLNDYTDLYNQK	1	19	0	2299.08	P21269-3;P21269-2;P21269	P21269-3	CCA1	CCA tRNA nucleotidyltransferase, mitochondrial	yes	no	40	P21269_40	4.48295	4.17346	2.06806	3.57483	1.31404	0	0	no	YER168C	P21269-3|CCA1	2	10190898	209.9	2.1	179915744	210.02	-1.7	5150647	210.59	1.8	146962208	211.04	-1.7	8791419	210.25	-0.8	240066864	210.09	-1.4	10233307	211.48	1	196758624	211.24	-1.9
	3154	FNEENCQDMDK	1	11	0	1371.51	P21269-3;P21269-2;P21269	P21269-3	CCA1	CCA tRNA nucleotidyltransferase, mitochondrial	yes	no	307	P21269_307	0	0	0	0	0	0	0	no	YER168C	P21269-3|CCA1	2	nq	nq	nq	nq	nq	nq	0	70.53	#N/A	13451404	70.69	-1.4	nq	nq	nq	nq	nq	nq	0	70.62	#N/A	49293284	71.02	-1.5
	6137	LIQLTPSVCSIISDVER	1	17	0	1872	P38995	P38995	CCC2	Copper-transporting ATPase	yes	yes	412	P38995_412	4.6982	1.93234	2.75532	3.12862	1.42021	0	0	no	YDR270W	P38995|ATU2	2	3832807	214.46	0.6	52766356	214.42	-1.5	1411568	215.37	-0.2	53614560	215.49	-1.3	1957190	214.79	-0.9	80091000	214.79	-1.2	0	215.58	#N/A	19238050	215.7	-3.2
	9512	TQFGQVFEFCENK	1	13	0	1575.7	Q03702	Q03702	CCE1	Cruciform cutting endonuclease 1, mitochondrial	yes	yes	336	Q03702_336	5.22058	4.1538	7.70829	5.69422	1.82396	0	0	no	YKL011C	Q03702|CCE1	2	6658927	157.19	3.6	58497288	157.1	-1.2	2794421	158.45	9.4	113127952	158.58	-1.9	7853175	157.6	2.9	165148592	157.4	-1.6	5776891	158.65	5.2	149356064	158.61	-1.8
	8597	SIIEDCKPPSTEEAK	1	15	1	1645.79	P37366	P37366	CCL1	Cyclin CCL1	yes	yes	346	P37366_346	7.71574	6.32329	12.2233	8.7541	3.084	0	0	no	YPR025C	P37366|CCL1	3	9308400	82.39	0	110706224	82.55	-2.1	2000601	83.76	-1.7	24555266	83.76	-1.8	4656285	82.28	0.2	81471128	82.64	-1.9	2909550	84.26	0.6	30613340	84.1	-2.3
	9267	TFTVLSYNTLCQHYATPK	1	18	0	2086.02	P31384	P31384	CCR4	Glucose-repressible alcohol dehydrogenase transcriptional effector	yes	yes	514	P31384_514	5.19538	9.79484	nq	7.49511	3.25231	0	0	no	YAL021C	P31384|CCR4	3	nq	nq	nq	nq	nq	nq	49605080	145.93	-10.4	905187072	145.97	-1.2	nq	nq	nq	nq	nq	nq	35488480	146.06	-10.7	326829696	146.02	-1.5
	6174	LKEQILSYDSDLLCLQEVESK	1	21	1	2452.24	P31384	P31384	CCR4	Glucose-repressible alcohol dehydrogenase transcriptional effector	yes	yes	553	P31384_553	12.9762	12.0535	14.8409	13.2902	1.41997	0	0	no	YAL021C	P31384|CCR4	3	170797760	184.07	-2.9	1197221376	183.83	-2.8	140070336	185.07	-4.2	887585728	184.95	-2.9	179886560	184.18	-2.9	1500325632	184.05	-3.2	206405712	185.37	-5.4	1318195328	185.25	-3.1
	2883	FDEPIECFNESDLGK	1	15	0	1741.75	P40202	P40202	CCS1	Superoxide dismutase 1 copper chaperone	yes	yes	159	P40202_159	3.09346	1.10521	1.19327	1.79731	1.12336	0	0	no	YMR038C	P40202|CCS1	2	27548150	163.89	0	725156800	163.85	-0.9	16054470	165.18	-1.1	640750976	165.06	-1.4	nq	nq	nq	nq	nq	nq	8451703	165.18	-4.3	756266240	165.35	-1.9
	166	AGEACTIVLR	1	10	0	1031.54	P39076	P39076	CCT2	T-complex protein 1 subunit beta	yes	yes	365	P39076_365	11.8751	11.901	11.4326	11.7362	0.263239	0	0	no	YIL142W	P39076|TCPB	2	320450880	100.6	-2.2	2332295168	100.6	-1.9	138490160	102.13	-2.4	1073510400	102.09	-2.2	206853872	100.5	-2.2	1597276416	100.38	-1.8	169734080	102.15	-3.1	1190481920	102.15	-2.8
	5980	LGECDVIEEIMLGEQPFLK	1	19	0	2162.06	P39076	P39076	CCT2	T-complex protein 1 subunit beta	yes	yes	340	P39076_340	14.7349	11.902	13.7621	13.4664	1.43941	0	0	no	YIL142W	P39076|TCPB	2	77341400	254.05	-1.1	445700224	254.09	-1.3	56574848	254.91	-0.9	329220096	254.95	-1.3	71648968	254.16	-2.1	551335168	254.2	-2.1	61405540	254.98	-2.1	433524416	255.07	-2.2
	9626	TVLGGGCAEMVMSK	1	14	0	1381.64	P39076	P39076	CCT2	T-complex protein 1 subunit beta	yes	yes	406	P39076_406	3.1143	3.84897	3.6187	3.52732	0.375764	0	0	no	YIL142W	P39076|TCPB	2	13118373	121.59	-1.5	642210688	121.63	-2.1	27473504	122.9	-2.5	620600960	123.1	-1.9	44889976	121.58	-0.4	1077894528	121.45	-2.2	33201142	122.98	-2.2	872896832	122.98	-2.7
	6301	LLQSASSNTCMVTNDGATILK	1	21	0	2166.07	P39076	P39076	CCT2	T-complex protein 1 subunit beta	yes	yes	54	P39076_54	0	2.61861	0.924589	1.18106	1.32801	0	0	no	YIL142W	P39076|TCPB	2	nq	nq	nq	nq	nq	nq	0	146.77	#N/A	146039712	147.09	0	7095341	145.97	0	249175008	145.97	-1.2	0	147.01	#N/A	14688364	147.05	-1.2
	7973	QLEGIQQWPYQAVADAMECIPR	1	22	0	2545.21	P39077	P39077	CCT3	T-complex protein 1 subunit gamma	yes	yes	451	P39077_451	2.90264	2.24644	nq	2.57454	0.464008	0	0	no	YJL014W	P39077|TCPG	2	1335973	239.02	4.3	53106508	238.98	-0.8	626041	239.23	10.8	12525551	239.23	1	1810868	238.8	2.5	79310336	238.92	-1.5	460726	239.81	5.9	19538022	239.68	-0.2
	10388	VVLLDCPLEYK	1	11	0	1290.69	P39077	P39077	CCT3	T-complex protein 1 subunit gamma	yes	yes	248	P39077_248	3.72128	3.20777	2.94901	3.29269	0.393074	0	0	no	YJL014W	P39077|TCPG	2	292671616	156.71	-0.9	8322769920	156.63	-0.9	251669152	157.89	-1.4	5760681472	157.93	-1.3	336973568	156.71	-1.8	9382981632	156.71	-1.6	231167328	157.94	-2	7760268288	158.06	-1.9
	2659	ESDVGTNCGLFK	1	12	0	1268.57	P39077	P39077	CCT3	T-complex protein 1 subunit gamma	yes	yes	352	P39077_352	9.31239	8.32349	8.17849	8.60479	0.617077	0	0	no	YJL014W	P39077|TCPG	2	245699392	109.86	0.8	2470140672	109.77	-1.2	120731040	111.1	0.4	1098296832	111.02	-1.4	198799152	109.53	0.5	2295867904	109.53	-1.6	153867232	111.1	-0.1	1588468096	111.02	-2.2
	9099	TAIESACLLLR	1	11	0	1188.65	P39077	P39077	CCT3	T-complex protein 1 subunit gamma	yes	yes	518	P39077_518	3.87052	3.27676	2.20158	3.11629	0.845963	0	0	no	YJL014W	P39077|TCPG	2	90209232	150.03	-2.4	3201526016	149.91	-1.3	108815552	151.3	-3.2	1741519616	151.26	-1.8	147973024	150.04	-3	4018618112	149.88	-1.5	72787968	151.29	-2.5	2497796864	151.29	-2
	4839	ILQIEEEQVQLMCEQILAVRPTLVITEK	1	28	1	3265.77	P39077	P39077	CCT3	T-complex protein 1 subunit gamma	yes	yes	284	P39077_284	7.08194	8.39917	2.4844	5.9885	3.10529	0	0	no	YJL014W	P39077|TCPG	3	4055276	228.4	1.7	58327808	228.52	-0.5	3605167	228.94	-5.4	42180512	229.23	0.8	7833574	228.59	0.5	79160032	228.51	0.1	3339254	229.39	-5.7	42690140	229.39	0.4
	9508	TQDEEVGDGTTTVIILAGEILAQCAPYLIEK	1	31	0	3289.66	P39077	P39077	CCT3	T-complex protein 1 subunit gamma	yes	yes	107	P39077_107	3.15465	3.3893	3.60303	3.38233	0.224275	0	0	no	YJL014W	P39077|TCPG	3	nq	nq	nq	nq	nq	nq	234646	273.57	0.1	7203464	273.56	-0.3	nq	nq	nq	nq	nq	nq	200039	273.56	1.1	5702038	273.6	-1.8
	3708	GLGCKPIADIELFTEDR	1	17	1	1875.94	P39078	P39078	CCT4	T-complex protein 1 subunit delta	yes	yes	330	P39078_330	9.61232	8.50926	8.96552	9.02903	0.554268	0	0	no	YDL143W	P39078|TCPD	3	1522120192	167.85	0.8	13863528448	167.85	-1.1	938096320	168.95	0.8	9270663168	169.07	-1.6	1549771264	167.92	0.7	16840407040	167.88	-1.8	1282890752	169.26	0.6	13616113664	169.26	-1.5
	634	AYLLNICK	1	8	0	936.51	P39078	P39078	CCT4	T-complex protein 1 subunit delta	yes	yes	275	P39078_275	10.9863	11.5655	9.48438	10.6787	1.07412	0	0	no	YDL143W	P39078|TCPD	2	1241116800	124.24	-1	9835581440	124.24	-1.2	853204480	125.82	-0.9	7133093376	125.82	-0.9	1306713600	123.91	-1.6	9770454016	123.95	-1.9	992485888	125.69	-1.4	7810113536	125.69	-1.5
	8704	SLHDALCVIR	1	10	0	1125.6	P39078	P39078	CCT4	T-complex protein 1 subunit delta	yes	yes	399	P39078_399	4.87558	4.11973	3.78252	4.25928	0.559731	0	0	no	YDL143W	P39078|TCPD	3	704804992	109.09	0	13494882304	109.09	-0.8	370362208	110.68	-0.3	7482057216	110.68	-0.9	645458176	108.73	-0.8	15236800512	108.81	-1.5	335968704	110.66	-0.9	7604354048	110.66	-1.5
	1244	CNVLLIQK	1	8	0	929.537	P39078	P39078	CCT4	T-complex protein 1 subunit delta	yes	yes	283	P39078_283	5.41988	4.43213	3.91037	4.58746	0.766652	0	0	no	YDL143W	P39078|TCPD	2	453651968	104.03	-1.5	7664044032	103.99	-1.7	230229856	105.65	-2.2	4270094848	105.65	-2.3	314726944	103.8	-1.7	6725797376	103.8	-1.9	214725760	105.63	-2.5	4690547200	105.67	-2.6
	8531	SGTTNTYEEHILQPVLVSTSAITLASECVK	1	30	0	3190.61	P39078	P39078	CCT4	T-complex protein 1 subunit delta	yes	yes	514	P39078_514	3.45884	3.6649	7.19589	4.77321	2.10063	0	0	no	YDL143W	P39078|TCPD	3	29489502	212.72	-2.1	775375104	212.64	-1.4	24532744	213.46	-0.3	732462400	213.42	-1.3	20403874	212.69	-1.4	539738368	212.85	-1	21808628	213.96	-3.8	569852992	213.8	-1.2
	5635	LAILTCPFEPPKPK	1	14	1	1552.87	P40413	P40413	CCT5	T-complex protein 1 subunit epsilon	yes	yes	274	P40413_274	8.57043	7.40232	6.71732	7.56336	0.93699	0	0	no	YJR064W	P40413|TCPE	3	1790145024	139.74	-2	19202531328	139.74	-2	1494846208	141.11	-2.3	15841844224	141.11	-2.3	1375790208	139.66	-2.1	17464975360	139.74	-2.2	1622412544	141.09	-2.8	20040384512	141.09	-2.7
	9640	TVTCFVR	1	7	0	824.421	P40413	P40413	CCT5	T-complex protein 1 subunit epsilon	yes	yes	406	P40413_406	9.23785	8.16138	9.82231	9.07385	0.842521	0	0	no	YJR064W	P40413|TCPE	2	274682944	84.06	-1.9	2623115008	83.94	-1.7	241598240	85.65	-1.8	2449360128	85.61	-1.6	147595312	83.99	-1.7	1743456640	83.99	-1.2	292496864	85.81	-2	3208824320	85.81	-1.9
	8061	QQILLATQLCR	1	11	0	1285.72	P40413	P40413	CCT5	T-complex protein 1 subunit epsilon	yes	yes	545	P40413_545	8.06232	7.57559	5.62389	7.08727	1.29048	0	0	no	YJR064W	P40413|TCPE	2	228032544	134.02	-1.8	2486287872	134.02	-1.6	148756160	135.29	-2.4	1810377472	135.24	-1.8	233067936	133.87	-2.1	2749988608	133.79	-1.9	166650848	135.32	-2.4	2126695424	135.36	-2.3
	342	ALHDSLCVVR	1	10	0	1111.58	P40413	P40413	CCT5	T-complex protein 1 subunit epsilon	yes	yes	428	P40413_428	7.09336	6.38519	5.6359	6.37149	0.728826	0	0	no	YJR064W	P40413|TCPE	2	129095816	83.84	-2.4	1705771008	83.84	-2.2	99102064	85.61	-1.8	1283093376	85.65	-2.1	128040656	83.77	-1.7	1882994432	83.82	-1.8	110444168	86.02	-2.2	1613487232	85.94	-2.3
	5047	ISNIGVDCLGYGSNDMK	1	17	0	1784.81	P40413	P40413	CCT5	T-complex protein 1 subunit epsilon	yes	yes	514	P40413_514	11.4808	9.63986	6.10286	9.07449	2.73317	0	0	no	YJR064W	P40413|TCPE	2	56576232	144.39	-0.9	410318528	144.39	-1	38626296	145.44	-0.3	323713856	145.52	-1.1	69090072	144.18	1.4	562989312	144.38	-1.5	47519528	145.58	-0.7	530062400	145.62	-1.1
	5879	LEETCDDISASNDELFR	1	17	0	1955.84	P40413	P40413	CCT5	T-complex protein 1 subunit epsilon	yes	yes	165	P40413_165	1.38273	0.907018	0.683363	0.991036	0.357173	0	0	no	YJR064W	P40413|TCPE	2	5783295	153.66	-0.8	590164992	153.66	-1.4	7786010	154.88	-1.4	377608384	154.72	-2.5	2402721	153.71	-1.6	336795968	153.75	-2.2	4463873	154.82	-0.3	413389248	155.03	-2.8
	7165	NEVCGMDPDKGFVIINQK	1	18	1	2005.96	P39079	P39079	CCT6	T-complex protein 1 subunit zeta	yes	yes	285	P39079_285	6.44426	5.58627	5.16851	5.73301	0.650413	0	0	no	YDR188W	P39079|TCPZ	3	192577408	143.94	1.4	2577819136	143.67	-1.7	107316880	144.78	-0.8	1775951360	144.73	-1.3	291720896	143.7	0	4402071040	143.62	-2	134542736	144.85	-2	2802217984	144.81	-2.2
	7041	NAITGATGIASNLLLCDELLR	1	21	0	2157.15	P39079	P39079	CCT6	T-complex protein 1 subunit zeta	yes	yes	530	P39079_530	2.50488	2.5024	1.70426	2.23718	0.461522	0	0	no	YDR188W	P39079|TCPZ	2	96559176	223.42	-3.3	3856931584	223.46	-1.2	65305208	224.53	-2	2443170816	224.41	-1.3	66098604	223.66	-0.9	2656224256	223.58	-1.5	84616360	224.71	-3.7	3215866368	224.63	-1.8
	0	AAAAQDEITGDGTTTVVCLVGELLR	1	25	0	2502.26	P39079	P39079	CCT6	T-complex protein 1 subunit zeta	yes	yes	96	P39079_96	2.88002	2.42571	1.09612	2.13395	0.927049	0	0	no	YDR188W	P39079|TCPZ	2	10530828	258.29	-1.2	331850368	258.29	-1	1075742	258.61	-2.3	59545928	258.83	-0.8	8743538	258.35	-0.8	301398016	258.35	-1.1	672714	258.78	-1.2	77371352	258.91	-1.2
	9181	TCTLLLR	1	7	0	818.468	P42943	P42943	CCT7	T-complex protein 1 subunit eta	yes	yes	374	P42943_374	11.1403	10.5111	9.86799	10.5065	0.636185	0	0	no	YJL111W	P42943|TCPH	2	800117632	103.16	-0.5	7017952256	103.12	-1.1	640896384	104.91	-0.6	4476140032	104.83	-1.5	820018816	102.9	-0.4	7575197184	102.9	-1.3	898999808	104.76	-1.2	7060171264	104.8	-1.8
	10904	YNLFQGCPQAK	1	11	0	1267.6	P42943	P42943	CCT7	T-complex protein 1 subunit eta	yes	yes	368	P42943_368	10.924	9.22162	9.48113	9.87557	0.917154	0	0	no	YJL111W	P42943|TCPH	2	497909792	114.51	-1.6	4175627776	114.47	-1.5	332598400	116.16	-1.7	2596496896	116.08	-1.7	444878016	114.38	-1.6	4781369856	114.38	-1.9	371641696	115.97	-2	3256515072	116.01	-2
	7266	NIFCAGR	1	7	0	779.375	P42943	P42943	CCT7	T-complex protein 1 subunit eta	yes	yes	314	P42943_314	6.0453	5.04588	4.24304	5.11141	0.902916	0	0	no	YJL111W	P42943|TCPH	2	108422616	84.08	-0.4	1612863104	84.04	-0.5	185912576	85.7	-0.3	2961626368	85.66	-0.8	16158541	84.06	-1.2	318356096	84.06	-0.3	197981952	85.72	-0.7	3711369984	85.8	-1
	7962	QLCENAGFDAIEILNK	1	16	0	1776.87	P42943	P42943	CCT7	T-complex protein 1 subunit eta	yes	yes	454	P42943_454	8.29682	7.69469	5.16708	7.05287	1.66065	0	0	no	YJL111W	P42943|TCPH	2	128849120	186.18	-0.3	1431823360	186.18	-1.3	108828784	187.39	-0.3	1195183872	187.43	-1.1	130368256	186.27	-0.7	1658244096	186.39	-1.2	110985512	187.78	-3.9	1237028352	187.62	-2.1
	6886	MCVDAVLSLDRNDLDDK	1	17	1	1920.89	P42943	P42943	CCT7	T-complex protein 1 subunit eta	yes	yes	182	P42943_182	6.35454	7.63202	3.84175	5.94277	1.92839	0	0	no	YJL111W	P42943|TCPH	3	47087660	164.74	-1.3	817104256	164.7	-0.9	66903832	165.71	-1.2	862762240	165.75	-0.9	123276600	164.73	-2.2	1648337792	164.73	-1.5	124885672	166.08	-1	1355094272	165.95	-1.4
	3823	GQIISNINACVAVQEALKPTLGPLGSDILIVTSNQK	1	36	1	3704.02	P42943	P42943	CCT7	T-complex protein 1 subunit eta	yes	yes	33	P42943_33	4.65518	2.53161	0.821432	2.66941	1.92059	0	0	no	YJL111W	P42943|TCPH	3	15682494	237.42	-1.5	268544000	237.29	-1.2	6978176	238.27	-0.4	195579216	238.22	-1.1	846775	237.35	-3.5	83192448	237.4	-2	5705020	238.51	-0.3	169054976	238.46	-2.2
	2511	ELHQMCLTSMGPCGR	2	15	0	1661.71	P47079	P47079	CCT8	T-complex protein 1 subunit theta	yes	yes	42 ,49	P47079_42_49	8.75258	9.55448	8.11715	8.80807	0.720267	0	0	no	YJL008C	P47079|TCPQ	3	147148176	115.28	-1	1205415936	115.24	-1.7	44370852	116.61	-1.8	791208640	116.57	-1.7	264387040	115.03	0.2	2473522176	115.07	-1.8	170593488	116.51	-1.5	1644133376	116.51	-2.2
	2400	EIADMGVECIVAGAGVGELALHYLNR	1	26	0	2699.34	P47079	P47079	CCT8	T-complex protein 1 subunit theta	yes	yes	298	P47079_298	7.34494	6.58128	4.6954	6.20721	1.36381	0	0	no	YJL008C	P47079|TCPQ	3	46763672	245.57	-2.4	603556992	245.57	-2.5	50480192	246.72	-1.7	623155520	246.8	-2.2	107896464	245.69	-2.6	1974438400	245.82	-2.5	93469968	246.85	-2.7	883879168	246.9	-2.8
	9728	VAVFTCPLDIANTETK	1	16	0	1720.87	P47079	P47079	CCT8	T-complex protein 1 subunit theta	yes	yes	252	P47079_252	3.38428	3.22224	3.47363	3.36005	0.127434	0	0	no	YJL008C	P47079|TCPQ	2	98229984	170.35	-1.1	2501026816	170.47	-1.4	50887200	171.66	-1.5	1756027136	171.7	0.1	84412784	170.5	-0.9	2860519936	170.5	-2	90747152	171.77	-1.4	2400282112	171.85	-1.5
	10542	WSAINVEDINQCDFVYLR	1	18	0	2184.03	P25342	P25342	CDC10	Cell division control protein 10	yes	yes	266	P25342_266	3.32455	1.43727	3.31426	2.69203	1.08666	0	0	no	YCR002C	P25342|CDC10	2	11504480	208.2	-0.5	369348512	208	-1.4	10108430	208.87	0.6	259139808	209.03	-1.5	7202907	208.03	-1	337107488	208.15	-1.6	1296788	209.49	0.4	245770400	209.16	-1.7
	9976	VHCCLYLINPTGHGLK	2	16	0	1766.9	P32458	P32458	CDC11	Cell division control protein 11	yes	yes	137 ,138	P32458_137_138	12.0141	12.471	11.3478	11.9443	0.564832	0	0	no	YJR076C	P32458|CDC11	3	53171312	116.05	0.2	327879680	115.97	-0.4	28647288	117.55	-0.5	271320704	117.51	-0.9	45987488	115.8	-0.6	383982912	115.76	-1.1	34866848	117.44	-1.9	183503168	117.35	-1.5
	4063	HFEDIGIQHLDLIFEDGTCPDLSIVK	1	26	0	2953.45	Q00684	Q00684	CDC14	Tyrosine-protein phosphatase CDC14	yes	yes	256	Q00684_256	10.746	20.845	9.1869	13.5927	6.32894	0	0	no	YFR028C	Q00684|CDC14	4	17422392	223.88	2.1	191124256	223.14	-0.9	23358276	223.91	-1.7	147589728	224	-1.5	60135444	224.35	1.6	210598240	223.34	-1.6	9039326	223.95	-1.7	52079456	224.03	-1.9
	10942	YRPNCPIILVTR	1	12	1	1443.8	P00549	P00549	CDC19	Pyruvate kinase 1	yes	yes	418	P00549_418	10.1352	8.85746	7.68033	8.89098	1.22776	0	0	no	YAL038W	P00549|KPYK1	3	16196418	165.93	-1.6	118528160	166.78	-0.5	47859892224	112.15	1.6	424381808640	112.15	-0.4	62995832832	110.34	1.3	646611730432	109.97	-0.7	47505727488	111.94	1.4	490440622080	111.94	-0.7
	7109	NCTPKPTSTTETVAASAVAAVFEQK	1	25	1	2550.26	P00549	P00549	CDC19	Pyruvate kinase 1	yes	yes	371	P00549_371	10.4444	8.60815	8.44036	9.1643	1.11175	0	0	no	YAL038W	P00549|KPYK1	3	9181562880	175.52	0.3	79944040448	175.52	-1.3	7632995840	176.9	0	64232972288	176.86	-1.5	12593124352	175.5	-0.3	138840604672	175.54	-2.8	11289354240	177.03	-0.3	114717163520	176.95	-2
	133	AEVSDVGNAILDGADCVMLSGETAK	1	25	0	2464.15	P00549	P00549	CDC19	Pyruvate kinase 1	yes	yes	328	P00549_328	6.21108	5.34684	4.71387	5.42393	0.751574	0	0	no	YAL038W	P00549|KPYK1	2	2464167424	228.89	-0.2	37300690944	228.93	-1.4	1838105856	229.85	-0.1	27664752640	229.85	-1.3	2644854784	229.13	0	46916329472	229.09	-1.3	2210641408	230.1	-0.6	39038799872	230.06	-1.7
	366	ALNAGKICSHK	1	11	1	1140.61	P00549	P00549	CDC19	Pyruvate kinase 1	yes	yes	174	P00549_174	10.3089	7.63261	6.66708	8.20288	1.88672	0	0	no	YAL038W	P00549|KPYK1	2	464379	50.4	0.2	3086777	50.36	0	484832	50.61	0.4	5171656	50.56	-0.4	72257	50.62	0.1	924193	50.56	-0.1	456577	51.06	1.2	5475588	51.02	-1.2
	48	ACDDKIMYVDYK	1	12	1	1462.65	P00549	P00549	CDC19	Pyruvate kinase 1	yes	yes	121	P00549_121	3.39599	3.89921	2.61664	3.30395	0.646221	0	0	no	YAL038W	P00549|KPYK1	2	5867920	105.58	-0.5	122971200	105.66	-1.8	2231085	107.01	-1.9	107416896	106.93	-1.9	5888701	105.37	-0.6	229235504	105.33	-1.5	12904770	107	-3	233952800	106.92	-2.4
	9138	TCDDDYTGQGIDQLK	1	15	0	1670.71	P06785	P06785	CDC21	Thymidylate synthase	yes	yes	131	P06785_131	5.23824	6.26704	nq	5.75264	0.727473	0	0	no	YOR074C	P06785|TYSY	2	15393397	121.69	-1	513855072	121.77	-1.3	38288200	123.05	0.8	457266112	122.77	-1.3	36244804	121.79	-0.8	842840832	121.71	-1.6	51804440	122.54	1	474067456	122.9	-2
	6557	LSCLLYQR	1	8	0	994.527	P06785	P06785	CDC21	Thymidylate synthase	yes	yes	201	P06785_201	8.32114	7.75949	5.5628	7.21448	1.4577	0	0	no	YOR074C	P06785|TYSY	2	762016384	109.76	-1.1	8202490880	109.72	-1.6	417415680	111.27	-1.3	4791993344	111.27	-1.5	670583936	109.49	-1.7	7959767040	109.41	-2.1	451912800	111.24	-1.9	5383859200	111.24	-2.1
	7319	NKEEEQYLDLCK	1	12	1	1510.7	P06785	P06785	CDC21	Thymidylate synthase	yes	yes	17	P06785_17	4.86559	4.49614	3.37972	4.24715	0.773596	0	0	no	YOR074C	P06785|TYSY	3	291658912	100.67	-1.1	5722921984	100.59	-1.3	143160336	101.95	-1.2	2778871040	101.98	-1.4	291240448	100.46	-1.1	5781679104	100.46	-1.1	136722816	102.01	-1.9	3308827648	102.01	-2
	8326	SCDMGLGVPFNIASYALLTR	1	20	0	2127.05	P06785	P06785	CDC21	Thymidylate synthase	yes	yes	208	P06785_208	12.0181	10.0199	5.16644	9.06814	3.52359	0	0	no	YOR074C	P06785|TYSY	2	8738315	238.3	2.8	48158168	238.01	-1.1	22366464	239.01	-0.1	179553136	239.01	-1	8050859	238.36	1.6	68915192	238.11	-1.9	20781740	239.22	-1.3	190005984	239.17	-2.3
	8633	SIYDFILGCK	1	10	0	1157.58	P11433	P11433	CDC24	Cell division control protein 24	yes	yes	206	P11433_206	8.58057	7.00265	7.69608	7.75977	0.790887	0	0	no	YAL041W	P11433|CDC24	2	75402872	199.78	-0.3	789373888	199.82	-0.4	64844048	201.13	-0.8	704850048	201.05	-1	143741968	199.86	-1	2004823168	199.95	-0.9	56830272	201.17	-1.4	658839104	201.21	-1.1
	3632	GIAYCHSHR	1	9	0	1042.48	P00546	P00546	CDC28	Cyclin-dependent kinase 1	yes	yes	127	P00546_127	7.56562	6.70006	5.58717	6.61762	0.991801	0	0	no	YBR160W	P00546|CDK1	2	nq	nq	nq	nq	nq	nq	9762877	46.08	0.2	119279736	46.08	-0.1	nq	nq	nq	nq	nq	nq	8690630	46.5	0	121019112	46.5	-0.5
	1226	CNLIPVIAK	1	9	0	969.568	P32457	P32457	CDC3	Cell division control protein 3	yes	yes	279	P32457_279	3.50039	2.98543	2.66459	3.05014	0.421641	0	0	no	YLR314C	P32457|CDC3	2	451283904	135.98	-1.5	12147024896	135.94	-1.4	302612192	137.25	-1.8	8636550144	137.25	-1.5	356387808	135.74	-2.1	12237223936	135.79	-1.7	309129888	137.31	-2.2	9389412352	137.27	-2.4
	7217	NGFSFNLLCVGPDGIGK	1	17	0	1736.86	P32457	P32457	CDC3	Cell division control protein 3	yes	yes	124	P32457_124	5.04807	5.46749	3.62473	4.71343	0.965883	0	0	no	YLR314C	P32457|CDC3	2	85049192	206.78	-2.3	1443582848	206.9	-1.3	38310140	208.09	-1.6	876751488	207.92	-1.2	76112160	207.15	-3.1	1414552448	207.07	-1.6	46311740	208.15	-1.9	702148800	208.19	-1.4
	4664	IHACLYFIEPTGHYLKPLDLK	1	21	1	2470.31	P32457	P32457	CDC3	Cell division control protein 3	yes	yes	253	P32457_253	3.75262	3.77331	6.23344	4.58646	1.42637	0	0	no	YLR314C	P32457|CDC3	4	59088496	158.11	0.4	1421899264	158.07	-0.4	34550800	159.1	-1.2	979764096	159.23	-0.8	42380920	157.8	-1.8	1243925888	157.96	-1.1	49490460	159.31	-0.9	1098974208	159.19	-1.3
	2952	FFAVDEVSCQINQEGAPK	1	18	0	1980.93	P25655	P25655	CDC39	General negative regulator of transcription subunit 1	yes	yes	774	P25655_774	7.26856	11.6835	10.8777	9.94325	2.35112	0	0	no	YCR093W	P25655|NOT1	2	16969760	163.04	9.5	192427344	163.12	0	11633593	164.24	9.4	172490656	164.32	-0.5	28637718	162.94	11	219003392	163.23	0.4	21506124	164.3	8.1	160039008	164.42	0.1
	1525	CVVVGDGAVGK	1	11	0	1002.52	P19073	P19073	CDC42	Cell division control protein 42	yes	yes	6	P19073_6	8.49708	6.00194	7.02459	7.17454	1.25431	0	0	no	YLR229C	P19073|CDC42	2	295188608	82.35	-1.9	3027204096	82.27	-1.7	228825968	83.68	-2.1	2615776256	83.64	-2.1	119718128	82.27	-1.6	2063595776	82.31	-1.9	218577472	83.78	-2.3	3234542080	83.78	-2.4
	11004	YVECSALTQR	1	10	0	1168.55	P19073	P19073	CDC42	Cell division control protein 42	yes	yes	157	P19073_157	7.20305	6.29879	4.90808	6.13664	1.15605	0	0	no	YLR229C	P19073|CDC42	2	246257408	83.31	-1.4	3150022144	83.31	-1.9	137204176	84.84	-1.5	1790115072	84.8	-1.7	153219568	83.32	-1.4	2405050880	83.24	-1.3	147302688	84.94	-1.5	2065534720	84.9	-2.1
	7124	NDEEDADLYHSCLGSAALALIEGK	1	24	0	2533.16	P18898	P18898	CDC43	Geranylgeranyl transferase type-1 subunit beta	yes	yes	343	P18898_343	5.20865	4.01021	4.61666	4.61184	0.599235	0	0	no	YGL155W	P18898|PGTB1	3	30720852	224.44	-1.2	681651968	224.65	-1.2	34111264	225.7	0.7	498216608	225.62	-1.3	42578964	224.6	-0.5	1030569472	224.68	-1.8	1107121	226.28	-1.7	15115659	226.33	-1.4
	5978	LGDLVTIHPCPDIK	1	14	0	1519.81	P25694	P25694	CDC48	Cell division control protein 48	yes	yes	115	P25694_115	5.53062	5.08969	4.2378	4.9527	0.657205	0	0	no	YDL126C	P25694|CDC48	3	1392444416	132.69	0	23850942464	132.69	-0.9	971410688	133.9	-0.7	16526429184	133.82	-1.5	1486212352	132.67	-0.3	27649835008	132.67	-1.1	1076566912	133.87	-1.1	20139755520	133.91	-2.2
	2079	DTVLIVLIDDELEDGACR	1	18	0	1987.98	P25694	P25694	CDC48	Cell division control protein 48	yes	yes	92	P25694_92	nq	5.53224	5.02533	5.27879	0.358441	0	0	no	YDL126C	P25694|CDC48	2	nq	nq	nq	nq	nq	nq	nq	nq	nq	nq	nq	nq	143526880	250.54	-0.7	2412868096	250.63	-0.4	33163672	252.2	-1.2	604274432	252.05	-1.1
	5613	LADDVDLEALAAETHGYVGADIASLCSEAAMQQIR	1	35	0	3645.73	P25694	P25694	CDC48	Cell division control protein 48	yes	yes	425	P25694_425	5.3649	4.73195	3.92522	4.67402	0.721589	0	0	no	YDL126C	P25694|CDC48	3	112867312	238.51	-0.9	1955395072	238.47	-1.2	49884996	239.28	-1.3	915502208	239.28	-1.2	121092640	238.57	-1.4	2465005568	238.57	-1.7	44636672	239.56	-1.9	871611520	239.52	-2
	319	ALDNACGAFININEFALPAGSPK	1	23	0	2332.15	Q12018	Q12018	CDC53	Cell division control protein 53	yes	yes	412	Q12018_412	2.93929	6.05582	nq	4.49755	2.20372	0	0	no	YDL132W	Q12018|CDC53	2	nq	nq	nq	nq	nq	nq	6809579	210.75	-5.7	224864608	211	-1.1	nq	nq	nq	nq	nq	nq	18693568	211.55	-4.7	289994176	211.15	-1.7
	7934	QIFLEACIVR	1	10	0	1190.65	Q12018	Q12018	CDC53	Cell division control protein 53	yes	yes	754	Q12018_754	2.79792	2.63339	8.7324	4.72124	3.47475	0	0	no	YDL132W	Q12018|CDC53	2	15366902	152.93	-2.8	664338944	153.26	-1.3	14145762	154.56	-3.1	360956096	154.64	-1.9	nq	nq	nq	nq	nq	nq	11030854	154.58	-1.7	407853408	154.7	-1.8
	7381	NLPHTTLVNECIAQSHQR	1	18	0	2060.02	Q12018	Q12018	CDC53	Cell division control protein 53	yes	yes	774	Q12018_774	4.13733	4.20177	1.97064	3.43658	1.26995	0	0	no	YDL132W	Q12018|CDC53	3	19212976	88.73	-0.9	446945312	88.61	-1.8	14775076	90.4	-1.6	340564096	90.28	-2.3	27918610	88.58	-2.3	555228032	88.58	-2	13393202	90.5	-2.4	386660000	90.5	-2.3
	3279	FSQCFGDK	1	8	0	930.391	Q00362	Q00362	CDC55	Protein phosphatase PP2A regulatory subunit B	yes	yes	13	Q00362_13	6.96613	6.60249	6.03267	6.53376	0.470507	0	0	no	YGL190C	Q00362|2ABA	2	nq	nq	nq	nq	nq	nq	38930540	76.44	-1.8	519924288	76.48	-2	nq	nq	nq	nq	nq	nq	49942792	76.67	-2.4	706481024	76.63	-2.3
	6682	LTLLISESFPEWQSQCVEIVR	1	21	0	2476.27	P26637	P26637	CDC60	Leucine--tRNA ligase, cytoplasmic	yes	yes	963	P26637_963	7.26342	5.91733	nq	6.59038	0.95183	0	0	no	YPL160W	P26637|SYLC	2	11172233	220.12	-0.5	142642752	220.2	-1	nq	nq	nq	nq	nq	nq	6953377	220.34	-0.9	110555280	220.34	-1.9	nq	nq	nq	nq	nq	nq
	7616	NWAVCR	1	6	0	747.349	P26637	P26637	CDC60	Leucine--tRNA ligase, cytoplasmic	yes	yes	590	P26637_590	3.89597	2.58934	nq	3.24266	0.923921	0	0	no	YPL160W	P26637|SYLC	2	nq	nq	nq	nq	nq	nq	20429158	77.98	-1.1	503937696	77.98	-1	nq	nq	nq	nq	nq	nq	11938296	78.19	-2.1	449116416	78.15	-1.4
	335	ALFPLGFHCTGMPILACADK	2	20	0	2104.03	P26637	P26637	CDC60	Leucine--tRNA ligase, cytoplasmic	yes	yes	105 ,113	P26637_105_113	3.82925	3.07572	1.802	2.90232	1.02469	0	0	no	YPL160W	P26637|SYLC	3	348224096	187.51	0	9060987904	187.39	-0.8	301235904	188.45	-0.4	7250056192	188.49	-1.1	440480320	187.69	-0.6	13202488320	187.53	-1.4	337193664	188.86	-0.9	11304146944	188.74	-1.7
	3887	GTGVVTCVPSNSPDDYITTK	1	20	0	2052.97	P26637	P26637	CDC60	Leucine--tRNA ligase, cytoplasmic	yes	yes	411	P26637_411	3.62855	2.54455	3.65883	3.27731	0.634768	0	0	no	YPL160W	P26637|SYLC	2	32675498	138.9	-0.4	970486144	138.86	-0.9	37525268	139.8	0.2	893990784	139.84	-1.1	22506184	138.75	0	871244800	138.83	-1.1	28530602	139.92	-0.9	1083445888	140.04	-1.5
	7807	QAIECLEGMQLFAPEVK	1	17	0	1904.94	P26637	P26637	CDC60	Leucine--tRNA ligase, cytoplasmic	yes	yes	562	P26637_562	2.59058	1.8695	2.37409	2.27806	0.37001	0	0	no	YPL160W	P26637|SYLC	2	14741310	195.6	-0.8	603818176	195.6	-1.3	13934270	196.8	-1.5	474423616	196.71	-1.8	16705430	195.74	-0.4	897962880	195.74	-1.9	13818220	196.77	-2.1	704233920	196.97	-1.7
	11039	YWLTYFPPLCESDCTSLGAR	2	20	0	2321.05	P26637	P26637	CDC60	Leucine--tRNA ligase, cytoplasmic	yes	yes	202 ,206	P26637_202_206	7.9978	7.28612	4.93593	6.73995	1.60234	0	0	no	YPL160W	P26637|SYLC	2	32543700	211.59	-1.4	263969696	211.31	-1.5	10686445	212.17	0.3	233325504	212.41	-1.4	22774782	211.55	-3.3	206488448	211.63	-1.6	10637636	212.78	-1.9	218675360	212.66	-1.5
	1590	DAFCQVPNYEIVINSCLEHGIMNLDK	2	26	0	2964.38	P04819-2;P04819	P04819-2	CDC9	DNA ligase 1	yes	no	359 ,371	P04819_359_371	5.15105	4.65185	6.85397	5.55229	1.15459	0	0	no	YDL164C	P04819-2|DNLI1	3	5918559	231.37	2.1	120907760	231.5	-2.7	7662537	232.04	7.1	129167904	232.42	-3	6682798	231.46	9.4	131263456	231.58	-3.4	3767071	232.5	1.2	82925680	232.58	-3.7
	2152	DYLEGVGDSLDLCVLGAYYGR	1	21	0	2277.06	P04819-2;P04819	P04819-2	CDC9	DNA ligase 1	yes	no	612	P04819_612	3.44331	2.98485	3.74138	3.38985	0.381087	0	0	no	YDL164C	P04819-2|DNLI1	2	3324028	244.69	6.7	104299112	245.26	-1.9	2506000	246.68	2.3	59185288	246.52	-1.9	2747082	245.24	-0.5	68254336	245.32	-2.8	2364564	246.77	10	97887032	246.56	-1.9
	6738	LVGEVEDALSSNNNDHYSSNIPYSEVCEVFNK	1	32	0	3571.6	P04819-2;P04819	P04819-2	CDC9	DNA ligase 1	yes	no	152	P04819_152	1.23092	0.313029	1.35202	0.965322	0.568139	0	0	no	YDL164C	P04819-2|DNLI1	3	5087653	195.13	4.4	374488992	195.17	-1	2094326	196.27	2.9	201794656	195.99	-1.9	1651740	195.5	-0.9	457761472	195.46	-1.8	654416	196.44	13.2	276656320	196.32	-1.9
	57	ACELSYSPYSHFR	1	13	0	1558.69	Q06549	Q06549	CDD1	Cytidine deaminase	yes	yes	22	Q06549_22	12.0163	12.2367	10.9255	11.7261	0.702119	0	0	no	YLR245C	Q06549|CDD	3	119717784	109.33	-0.8	904804800	109.45	-1.6	71114384	110.9	-1.2	492480192	110.78	-1.8	123489808	109.16	-2.2	860524480	109.16	-2.2	71201008	110.74	-1.4	535824384	110.78	-2.4
	6195	LLAHDYYVCEK	1	11	0	1352.64	Q01159	Q01159	CEG1	mRNA-capping enzyme subunit alpha	yes	yes	68	Q01159_68	6.89179	5.86633	2.05267	4.93693	2.54992	0	0	no	YGL130W	Q01159|MCE1	2	10695254	87.86	7.8	144493024	87.86	-1.7	nq	nq	nq	nq	nq	nq	10528028	87.53	8.8	168937440	87.77	-1.5	nq	nq	nq	nq	nq	nq
	7046	NANIISELVGYGLSSDACHITSPPADGNGAK	1	31	0	3070.47	P39525	P39525	CEM1	3-oxoacyl-[acyl-carrier-protein] synthase homolog	yes	yes	286	P39525_286	10.935	5.88445	9.26593	8.69514	2.57321	0	0	no	YER061C	P39525|CEM1	3	16940898	209.55	-0.2	110569024	209.31	-0.4	12502315	210.51	0.1	129243848	210.46	-0.8	11877341	209.33	-3.1	182479216	209.53	-1.5	8897392	210.56	-3.9	149790528	210.76	-1.6
	116	AECLAVASALLPGR	1	14	0	1369.74	P39525	P39525	CEM1	3-oxoacyl-[acyl-carrier-protein] synthase homolog	yes	yes	334	P39525_334	4.25451	2.32559	2.23273	2.93761	1.14141	0	0	no	YER061C	P39525|CEM1	2	31070730	164.78	-3.6	620441280	164.7	-2.9	23625754	165.87	-2	610474240	165.96	-2.3	19694692	164.98	-0.7	678657920	164.61	-3.1	11006066	166.39	-1.1	610766528	166.02	-2.9
	6010	LGMQDICVAGASETSLHPLSLAGFIR	1	26	0	2685.36	P39525	P39525	CEM1	3-oxoacyl-[acyl-carrier-protein] synthase homolog	yes	yes	209	P39525_209	5.2823	6.88863	11.2027	7.79121	3.06166	0	0	no	YER061C	P39525|CEM1	3	2895527	213.32	-3.5	45944072	213.4	-1.7	2392777	214.28	-3.3	48881200	214.28	-0.5	3275033	213.73	-0.4	86358392	213.73	-1.5	6044062	214.68	-1.8	39604800	214.56	-1.8
	10169	VNPPVSSQCVFTELDAHLTPNIDASLFK	1	28	0	3041.52	O13297	O13297	CET1	mRNA-capping enzyme subunit beta	yes	yes	330	O13297_330	9.23651	6.96617	10.0371	8.7466	1.59301	0	0	no	YPL228W	O13297|CET1	3	78942088	216.61	1	814069632	216.61	-1.7	86521744	217.38	-2.5	811876800	217.47	-1.8	96159296	216.84	1.1	1438585472	216.8	-2.2	41763364	217.63	-2.4	403383744	217.67	-2.1
	10299	VSYIHNDSCTR	1	11	0	1293.58	O13297	O13297	CET1	mRNA-capping enzyme subunit beta	yes	yes	467	O13297_467	6.26687	5.13531	4.40026	5.26748	0.940301	0	0	no	YPL228W	O13297|CET1	2	6698447	57.35	-2.1	86403656	57.39	-1.9	11942306	57.98	-2.1	192404576	57.98	-2	757538	57.51	-1.3	25257960	57.51	-1.6	14271876	58.32	-2.3	252380576	58.32	-2.7
	4941	IPGLCTVLETFDSDPQSTFIVTER	1	24	0	2667.31	Q12453	Q12453	CEX1	Cytoplasmic export protein 1	yes	yes	75	Q12453_75	1.88397	6.30463	15.9132	8.03395	7.17273	0	0	no	YOR112W	Q12453|CEX1	2	471253	238.38	1	25144710	238.3	-3.5	313436	239.18	5.1	15721370	238.7	-1.3	1374980	238.56	-0.9	24582140	238.43	-3.7	1612821	238.74	1.8	19820680	238.7	-3
	1808	DIDFENYGCDEEDMNKEDNLLAAQFLNNLR	1	30	1	3547.55	Q12453	Q12453	CEX1	Cytoplasmic export protein 1	yes	yes	563	Q12453_563	1.01382	3.87635	4.60905	3.16641	1.89985	0	0	no	YOR112W	Q12453|CEX1	3	343742	247.5	11.1	25250756	247.32	-1.3	0	248.1	#N/A	8311058	248.13	-0.6	1820424	247.68	2.1	34425924	247.32	-1.8	302843	248.51	4	18225758	248.6	-1.3
	7400	NLTPGMIENFIIPELCEIIK	1	20	0	2286.2	Q12453	Q12453	CEX1	Cytoplasmic export protein 1	yes	yes	297	Q12453_297	4.51663	3.977	9.79739	6.09701	3.21596	0	0	no	YOR112W	Q12453|CEX1	2	705567	258.56	-5.2	14915962	258.61	-2	nq	nq	nq	nq	nq	nq	1507350	258.76	-5.7	33520180	258.62	-1.1	75881	258.83	-2.8	4706233	259.08	-3.6
	2434	EINFCK	1	6	0	752.353	P40558	P40558	CFD1	Cytosolic Fe-S cluster assembly factor CFD1	yes	yes	182	P40558_182	5.0681	8.18011	7.87172	7.03998	1.71464	0	0	no	YIL003W	P40558|CFD1	2	nq	nq	nq	nq	nq	nq	5897339	82.27	-1.6	110464480	82.11	-1.4	nq	nq	nq	nq	nq	nq	13415922	82.29	-2.2	150590720	82.25	-1.8
	6894	MDPGSSCALLFNNDIIAFLPFHVNK	1	25	0	2762.36	Q06632	Q06632	CFT1	Protein CFT1	yes	yes	131	Q06632_131	4.40638	1.98393	nq	3.19515	1.71293	0	0	no	YDR301W	Q06632|CFT1	3	2876945	243.07	-0.1	51810920	242.89	-1.6	1079334	244.16	1	34018020	244.07	-1.2	1724983	242.98	-3.9	58457112	243.12	-1.4	614669	244.24	-1.3	57133536	244.38	-1.8
	1695	DDSSQLICLK	1	10	0	1120.54	Q03705	Q03705	CGI121	Protein CGI121	yes	yes	106	Q03705_106	3.39331	3.30345	4.45774	3.71817	0.642064	0	0	no	YML036W	Q03705|CG121	2	35705712	136.3	0.6	979477312	136.51	-1.7	25853810	137.22	1.7	773105792	137.67	-1.2	33357274	136.6	1.8	773973696	136.39	-2.2	20937102	137.66	-0.2	815296320	137.78	-1.2
	6717	LVCSGEQMYSAIYK	1	14	0	1590.74	Q03705	Q03705	CGI121	Protein CGI121	yes	yes	48	Q03705_48	2.39775	0.498674	3.37701	2.09114	1.46346	0	0	no	YML036W	Q03705|CG121	2	4222789	135.09	2.6	215510896	134.93	-0.7	4578201	135.9	2.3	142739600	136.23	-1.7	1146889	134.84	-2.3	174436304	134.92	-1.3	478017	136.38	-2	149784144	136.14	-2.1
	6429	LNVEQSLACLK	1	11	0	1216.65	P22137	P22137	CHC1	Clathrin heavy chain	yes	yes	672	P22137_672	6.0922	5.7356	4.44461	5.42414	0.866829	0	0	no	YGL206C	P22137|CLH	2	1051303872	144.85	-1	15535655936	144.85	-1.5	664598656	146.13	-0.7	10914013184	146.09	-1	945959168	144.81	-1.5	16092549120	144.76	-1.8	783719488	146.27	-1.5	12334684160	146.19	-1.6
	10031	VISCLAELQQFEK	1	13	0	1506.78	P22137	P22137	CHC1	Clathrin heavy chain	yes	yes	495	P22137_495	8.21791	8.58713	6.70806	7.8377	0.995566	0	0	no	YGL206C	P22137|CLH	2	726385024	168.14	-1.5	8077019136	168.14	-1.4	477447904	169.41	-2.2	5368050688	169.41	-2	697373312	168.12	-1.8	7509562880	168.16	-1.9	668107648	169.5	-2.3	7026435072	169.5	-2
	2566	ENDQYDTLDVGHYCEK	1	16	0	1927.79	P22137	P22137	CHC1	Clathrin heavy chain	yes	yes	915	P22137_915	4.5029	4.0056	3.43354	3.98068	0.535115	0	0	no	YGL206C	P22137|CLH	3	879671552	117.49	-0.4	18444945408	117.45	-0.8	473867968	118.52	-1.1	10260791296	118.56	-1.5	857336832	117.31	-0.8	19868309504	117.31	-1.7	521596736	118.57	-1.4	13177900032	118.49	-1.6
	5852	LDNYDADEIAPLCIEHDLK	1	19	0	2186.02	P22137	P22137	CHC1	Clathrin heavy chain	yes	yes	1065	P22137_1065	6.16984	5.02584	3.16279	4.78615	1.51778	0	0	no	YGL206C	P22137|CLH	3	454712384	172.79	0.8	6965444608	172.79	-0.9	342333632	173.9	0.8	5155939328	173.86	-1.2	363315840	172.82	0.9	6480918016	172.86	-1.4	273972960	174.11	-0.8	5562043904	174.11	-1.5
	5663	LAQICGLNLIVHAEELDELVER	1	22	0	2476.3	P22137	P22137	CHC1	Clathrin heavy chain	yes	yes	1278	P22137_1278	8.75943	8.70295	7.30994	8.25744	0.821041	0	0	no	YGL206C	P22137|CLH	3	172156880	221.45	-1	1884089088	221.49	-1	116489536	222.5	-1.7	1122530560	222.41	-1.7	328281952	221.51	-1.7	3378896384	221.59	-1.8	202732304	222.63	-1.3	2191635200	222.59	-1.9
	5070	ITAESVFTAAPYNHENGIACINK	1	23	0	2462.19	P22137	P22137	CHC1	Clathrin heavy chain	yes	yes	323	P22137_323	5.76246	5.58748	4.38718	5.24571	0.748638	0	0	no	YGL206C	P22137|CLH	3	189592256	149.63	-1.2	2935458048	149.59	-1.1	24804512	150.74	-1.1	570719488	150.74	-1.8	310837600	149.63	-1.3	5265062400	149.63	-1.2	79203912	150.84	-2.4	1325529088	150.88	-1.9
	6768	LVNDACIEK	1	9	0	1003.5	P22137	P22137	CHC1	Clathrin heavy chain	yes	yes	1266	P22137_1266	11.4482	12.2255	10.5381	11.4039	0.844581	0	0	no	YGL206C	P22137|CLH	2	41571368	76.27	-2.2	322610624	76.27	-2.1	60220620	77.3	-2.1	464748096	77.3	-2.2	24113450	76.36	-1.6	148231216	76.28	-2.2	94995344	77.54	-2.4	706924096	77.5	-2.5
	1518	CVVHTNALPIDWLVGYFGK	1	19	0	2131.09	P22137	P22137	CHC1	Clathrin heavy chain	yes	yes	645	P22137_645	3.37162	2.93214	4.08847	3.46408	0.58368	0	0	no	YGL206C	P22137|CLH	3	52734912	216.33	-1.7	1578899456	216.49	-0.8	38239000	217.41	-2.7	1028352192	217.37	-1.2	58247256	216.68	-0.7	2028226048	216.64	-1.5	46479608	217.55	-3	1438728704	217.67	-1.3
	1608	DANLEDQLPLVIVCDR	1	16	0	1811.91	P22137	P22137	CHC1	Clathrin heavy chain	yes	yes	784	P22137_784	3.75586	3.15315	3.98898	3.63266	0.431319	0	0	no	YGL206C	P22137|CLH	2	112210656	215.76	-4	3013908480	215.76	-1.7	9971106	217.51	-11.7	117005824	217.3	-1.2	92175912	215.99	-1.6	2927222272	215.91	-1.8	69647832	217.02	-1.6	2043081600	217.14	-1.6
	5873	LECSEELGDIVKPFDTTLALACYLR	2	25	1	2798.39	P22137	P22137	CHC1	Clathrin heavy chain	yes	yes	463 ,482	P22137_463_482	1.61284	1.51784	0.993661	1.37478	0.333459	0	0	no	YGL206C	P22137|CLH	3	11649120	239.66	-1.7	664867328	239.61	-1.6	2716595	240.76	-1.6	211476992	240.67	-1.8	10234245	239.72	0.2	851561600	239.76	-2.2	5776063	241.06	-0.4	187237824	240.85	-2.4
	4021	HCPDTLALR	1	9	0	1024.51	P22516	P22516	CHL1	ATP-dependent RNA helicase CHL1	yes	yes	320	P22516_320	5.13367	4.20639	5.06584	4.80197	0.516899	0	0	no	YPL008W	P22516|CHL1	2	5204617	73.5	-0.7	108726720	73.54	-2.2	6582740	74.7	-0.3	109094592	74.58	-1.8	3574355	73.57	-0.5	102913008	73.62	-1.5	8073390	75.1	-1.6	162345216	74.98	-1.8
	4166	HLNEINTTSCK	1	11	0	1258.6	P22516	P22516	CHL1	ATP-dependent RNA helicase CHL1	yes	yes	124	P22516_124	6.19077	6.62528	4.42939	5.74848	1.16284	0	0	no	YPL008W	P22516|CHL1	2	627782	56.11	-0.8	7418962	56.06	-0.4	1713082	56.63	-1.8	28052350	56.67	-1.4	338006	56.42	-1.8	2156061	56.29	-0.3	1951621	56.94	0.4	30113270	57.06	-1.5
	6610	LSPYCELK	1	8	0	951.474	P05374	P05374	CHO2	Phosphatidylethanolamine N-methyltransferase	yes	yes	655	P05374_655	3.41544	3.03984	2.42013	2.95847	0.502616	0	0	no	YGR157W	P05374|CHO2	2	257711168	90.96	-1.1	7047749632	90.92	-1.9	138659600	92.6	-1	4161155584	92.6	-2	177361536	90.93	-0.9	5664821248	90.85	-2.1	170473920	92.62	-1.6	5429915136	92.66	-2.5
	5306	KFCQYEIR	1	8	1	1085.53	P05374	P05374	CHO2	Phosphatidylethanolamine N-methyltransferase	yes	yes	158	P05374_158	7.46616	5.00943	8.2769	6.9175	1.70143	0	0	no	YGR157W	P05374|CHO2	2	219199104	73.13	-2.4	2556396544	73.17	-1.7	109570328	74.48	-2.7	1518295296	74.44	-1.8	115539128	73.28	-1.8	2154471936	73.28	-1.9	95513664	74.72	-2.9	1847581184	74.72	-2.3
	7464	NPNVGGACGEIR	1	12	0	1185.56	P08004	P08004	CHS1	Chitin synthase 1	yes	yes	628	P08004_628	2.37503	3.55533	2.21467	2.71501	0.732145	0	0	no	YNL192W	P08004|CHS1	2	852887	73.25	-0.1	50605392	73.09	-1.7	1263903	74.23	-0.1	36404700	74.15	-2.1	1897887	73.2	-0.9	50492200	73.2	-2.1	1775746	74.49	-0.9	49161520	74.41	-2.4
	10934	YQAVTCEPNQLAEK	1	14	0	1592.75	P08004	P08004	CHS1	Chitin synthase 1	yes	yes	423	P08004_423	2.16526	0.922844	0	1.02937	1.08655	0	0	no	YNL192W	P08004|CHS1	2	226846	94.74	0	25082940	94.86	-2	553655	96.3	-1.1	10183066	96.22	-1.9	0	94.49	#N/A	60004240	94.69	-0.6	802713	96.32	0.2	26175530	96.36	-2.1
	1850	DIVPVQLVFCLK	1	12	0	1372.78	P14180	P14180	CHS2	Chitin synthase 2	yes	yes	409	P14180_409	4.61342	3.60385	2.70082	3.63936	0.956796	0	0	no	YBR038W	P14180|CHS2	2	3367714	225.35	0	103541680	225.19	-1.5	4458654	226.67	-1	58275312	226.25	-1.4	1616877	225.33	-1.8	130519760	225.25	-2.1	7663796	226.78	-1.7	117720768	226.33	-2.1
	6278	LLMVVCDGLIK	1	11	0	1202.68	P29465	P29465	CHS3	Chitin synthase 3	yes	yes	691	P29465_691	4.82296	3.03798	1.39466	3.0852	1.71464	0	0	no	YBR023C	P29465|CHS3	2	14749696	168.83	-2	258100032	168.83	-0.5	10647457	170.47	-8	243091008	170.27	-0.5	12532824	169.01	-1.7	425428096	168.89	-0.8	7425304	170.25	-1.6	211567840	170.25	-0.8
	4274	HVAIDTTHFVCNDLDNEESNEELIR	1	25	0	2912.32	Q12114	Q12114	CHS5	Chitin biosynthesis protein CHS5	yes	yes	217	Q12114_217	6.16602	4.61404	4.12949	4.96985	1.06387	0	0	no	YLR330W	Q12114|CHS5	4	255594864	153.9	-0.7	4337611776	153.7	-0.9	283186592	154.6	-1.6	3861515264	154.6	-1.8	317003744	153.71	-1.1	5904672768	153.75	-1.6	193535024	154.65	-1.7	4649683456	154.77	-1.7
	6996	MTDMSGITVCLGPLDPLK	1	18	0	1889.93	Q12114	Q12114	CHS5	Chitin biosynthesis protein CHS5	yes	yes	177	Q12114_177	4.2756	7.48658	7.40484	6.389	1.83072	0	0	no	YLR330W	Q12114|CHS5	2	6469444	220.65	1.3	251792512	220.57	-0.7	12428348	221.55	1.6	171301632	221.39	-1.2	18676748	220.5	0.7	259886816	220.62	-1.6	22010452	221.78	5	242894704	221.69	-1.7
	265	AIITNTNPELKPPGLVECPFYVGK	1	24	1	2599.37	P40955	P40955	CHS6	Chitin biosynthesis protein CHS6	yes	yes	204	P40955_204	1.34572	1.9205	1.41273	1.55965	0.314295	0	0	no	YJL099W	P40955|CHS6	3	17279060	172.67	0.2	960727296	172.91	-2.1	5475010	173.96	-1.1	707361280	173.96	-2	11279004	172.91	-0.3	1003946688	172.91	-2.4	10762302	174.02	0.1	121698928	174.02	-2.7
	4712	IIELLCR	1	7	0	858.5	P40955	P40955	CHS6	Chitin biosynthesis protein CHS6	yes	yes	224	P40955_224	7.39672	7.29342	3.86934	6.18649	2.00738	0	0	no	YJL099W	P40955|CHS6	2	24492712	131.18	-2.5	355014400	131.06	-1.3	21781900	132.38	-1.7	224321056	132.38	-1.6	25949900	131.07	-3.1	414238368	130.98	-2.4	28500260	132.4	-2.5	277876928	132.4	-2.6
	7896	QFGECLHNR	1	9	0	1102.5	P40955	P40955	CHS6	Chitin biosynthesis protein CHS6	yes	yes	54	P40955_54	2.19168	7.25324	9.94751	6.46414	3.93767	0	0	no	YJL099W	P40955|CHS6	2	75688	62.95	-3.8	24539180	63.21	-1.6	791310	64.81	0.8	14152450	64.69	-2.4	342534	63.31	-4.2	14344664	63.31	-2.1	1855285	65.16	-0.4	13758734	64.99	-1.6
	3907	GVAWSNDGYYLATCSR	1	16	0	1761.78	Q05583	Q05583	CIA1	Cytosolic iron-sulfur protein assembly protein 1	yes	yes	125	Q05583_125	1.2254	1.49312	nq	1.35926	0.189306	0	0	no	YDR267C	Q05583|CIAO1	2	2705957	147.58	0.2	204002720	147.45	-1.3	963776	148.66	2.8	91800400	148.7	-1.7	2198621	147.46	0.3	142742272	147.5	-1.5	1909032	148.77	-0.3	128256152	148.85	-2.5
	308	ALCHGVYEINVVK	1	13	0	1443.75	Q05583	Q05583	CIA1	Cytosolic iron-sulfur protein assembly protein 1	yes	yes	292	Q05583_292	1.85483	0	3.49699	1.78394	1.74957	0	0	no	YDR267C	Q05583|CIAO1	2	0	105.97	#N/A	17441236	106.09	-1.3	1143190	107.73	0.3	43048736	107.65	-0.3	0	105.61	#N/A	58013248	105.76	-1.1	0	107.4	#N/A	66069976	107.68	-1.5
	10256	VSEDDLFDQLDSEGIKVDEIICGK	1	24	1	2666.26	P38779	P38779	CIC1	Proteasome-interacting protein CIC1	yes	yes	156	P38779_156	6.2157	4.87366	3.83283	4.97406	1.1946	0	0	no	YHR052W	P38779|CIC1	3	101773984	242.21	-1.1	1530182656	242.21	-1.1	38968612	243.21	-1.6	593383936	243.16	-1.2	103736800	242.41	-1.3	2030597376	242.36	-1.3	42415584	243.54	-1.7	822074240	243.49	-1.9
	1485	CVINLQR	1	7	0	844.459	P46670	P46670	CIN2	Tubulin-specific chaperone C	yes	yes	149	P46670_149	5.0837	6.12495	3.08129	4.76332	1.54692	0	0	no	YPL241C	P46670|TBCC	2	31820720	101.68	-1.9	551623616	101.72	-1.3	15052130	103.39	-3.6	323525504	103.24	-0.9	47793832	101.56	-3.9	627134272	101.4	-0.8	19162490	103.64	-5.2	399081984	103.36	-1.7
	1791	DHLIIQDFSNPFQSEETEDNSAFAFEDFDICNK	1	33	0	3864.67	P46670	P46670	CIN2	Tubulin-specific chaperone C	yes	yes	256	P46670_256	0.477817	0.739876	2.38977	1.20249	1.03653	0	0	no	YPL241C	P46670|TBCC	3	0	241.98	#N/A	33873080	242.21	-1.5	208246	243.35	8.4	9501434	243.3	-0.9	283283	242.16	-0.9	29484248	242.3	-1.4	0	243.18	#N/A	8520372	243.72	-1.5
	1368	CSGVTGEGIDNLR	1	13	0	1319.61	P39110	P39110	CIN4	GTP-binding protein CIN4	yes	yes	168	P39110_168	4.54333	2.77424	15.4965	7.60468	6.89149	0	0	no	YMR138W	P39110|CIN4	2	2951106	103.28	-3.3	125753952	102.79	-1.9	6490211	103.8	-0.1	72610768	104.12	-3.2	385832	102.9	-3.5	120655928	102.58	-3.4	5327985	104.29	-7.3	79589744	104.12	-3.2
	3638	GIDTCSLIDSVGK	1	13	0	1306.64	P42940	P42940	CIR1	Probable electron transfer flavoprotein subunit beta	yes	yes	91	P42940_91	11.9041	11.5104	nq	11.7072	0.278389	0	0	no	YGR207C	P42940|ETFB	2	844523072	157.48	3.2	6249880064	157.35	-1	nq	nq	nq	nq	nq	nq	nq	nq	nq	nq	nq	nq	585783808	158.74	2.3	4503397888	158.74	-2
	9297	TGTYHDDDEPCHLR	1	14	0	1657.68	Q08822	Q08822	CIR2	Probable electron transfer flavoprotein-ubiquinone oxidoreductase, mitochondrial	yes	yes	546	Q08822_546	6.02692	5.41882	5.21138	5.55237	0.423861	0	0	no	YOR356W	Q08822|ETFD	3	52869448	61.63	-1.4	826812672	61.63	-1.8	34980388	62.26	-1.3	542960640	62.26	-1.5	35002856	61.69	-1.1	597508096	61.69	-1.7	31330302	62.66	-1.3	560285248	62.58	-1.5
	8109	QTVLAEGCHGSLTK	1	14	0	1442.72	Q08822	Q08822	CIR2	Probable electron transfer flavoprotein-ubiquinone oxidoreductase, mitochondrial	yes	yes	247	Q08822_247	6.50387	5.82588	4.95886	5.76287	0.774432	0	0	no	YOR356W	Q08822|ETFD	2	73237848	71.56	-1.1	1012698112	71.56	-2	45461804	72.78	-1.2	693663744	72.74	-1.8	63128208	71.64	-0.7	988881280	71.68	-1.4	52005272	73.11	-2	872228352	73.11	-1.9
	2162	DYVDVCIVGGGPAGLATAIK	1	20	0	1917.99	Q08822	Q08822	CIR2	Probable electron transfer flavoprotein-ubiquinone oxidoreductase, mitochondrial	yes	yes	66	Q08822_66	6.46131	4.6575	4.23122	5.11667	1.18383	0	0	no	YOR356W	Q08822|ETFD	2	25208130	206.29	0.7	697934400	206.33	2.1	56898548	207.19	-7.7	490702784	207.52	2.3	22635840	206.42	-5.5	702284160	206.5	1.5	29242000	207.37	-2	359694720	207.74	0.2
	3213	FQGLTIEECQNR	1	12	0	1436.67	P43635	P43635	CIT3	Citrate synthase 3	yes	yes	97	P43635_97	3.16613	0.248688	2.21605	1.87695	1.48799	0	0	no	YPR001W	P43635|CISY3	2	7491870	118.4	5.3	415660896	118.19	-1.1	13491050	119.66	9.7	226086800	119.57	-1.1	453753	117.81	9.5	289930592	118.05	-1.9	631211	119.29	10.1	145259104	119.49	-2
	90	ACYGSTFVGPITISSVLGGMR	1	21	0	2115.05	P43635	P43635	CIT3	Citrate synthase 3	yes	yes	50	P43635_50	1.10088	1.17867	1.38969	1.22308	0.149441	0	0	no	YPR001W	P43635|CISY3	2	450622	218.56	-8.6	92797744	218.64	-2.2	1262085	219.27	1.6	61065384	219.63	-2.1	57560	218.96	-1.6	56609640	218.71	-1.4	1191242	219.77	0.5	48091792	219.85	-2.3
	7026	NACEERPQEYWDYEQGVTIDWGK	1	23	1	2815.22	P19454	P19454	CKA2	Casein kinase II subunit alpha	yes	yes	26	P19454_26	0	0.292403	nq	0.146202	0.20676	0	0	no	YOR061W	P19454|CSK22	3	0	168.72	#N/A	185621472	169.17	-1	0	170.14	#N/A	10080846	170.23	-1.7	591904	168.93	-11.7	150280368	169.25	-1	0	170.2	#N/A	51554888	170.48	-0.2
	6829	LYCPSCQDLYLPQSSR	2	16	0	1871.85	P43639	P43639	CKB1	Casein kinase II subunit beta	yes	yes	184 ,187	P43639_184_187	9.77933	1.98195	8.48465	6.74864	4.17853	0	0	no	YGL019W	P43639|CSK2B	2	16819306	147.93	0	165362896	147.89	-0.5	2528183	148.7	-3.6	13130213	148.66	-0.4	0	147.64	#N/A	177810624	147.93	-1.2	6725840	149.17	0	154818560	149.21	-1.3
	10430	VYCNLQQLLPVGLHDIPGIDCVK	2	23	0	2536.32	P38930	P38930	CKB2	Casein kinase II subunit beta	yes	yes	144 ,162	P38930_144_162	5.89648	4.27084	5.59815	5.25516	0.865395	0	0	no	YOR039W	P38930|CSK2C	3	163955616	213.86	-1.3	2694546944	213.94	-1.7	130897680	214.76	-1.5	2011098112	214.76	-1.6	267590640	214.18	-1.1	5844830208	214.1	-1.5	210558496	215.06	-1.8	4872687104	214.98	-1.8
	3619	GHEYFCDVDPEYITDR	1	16	0	1957.82	P38930	P38930	CKB2	Casein kinase II subunit beta	yes	yes	52	P38930_52	4.13347	3.12621	2.85904	3.3729	0.672078	0	0	no	YOR039W	P38930|CSK2C	3	133282144	143.25	-0.4	2931153408	143.37	-1.2	84393696	144.41	-0.9	2117350528	144.37	-1	107686928	143.37	-1.1	3247734528	143.33	-1.5	74440416	144.66	-0.4	2395962368	144.62	-1.7
	6828	LYCPSCEDLYIPK	2	13	0	1542.71	P38930	P38930	CKB2	Casein kinase II subunit beta	yes	yes	167 ,170	P38930_167_170	7.75128	9.02422	7.01829	7.93126	1.01501	0	0	no	YOR039W	P38930|CSK2C	2	17139042	152.52	-1.2	293899904	152.44	-0.8	23927158	153.86	-1.4	194832752	153.78	-0.5	43493072	152.46	-1.6	343830304	152.5	-1.6	16331081	153.88	-0.4	259274304	153.84	-1.7
	7269	NIGPSLYGCFVNGR	1	14	0	1495.72	P20485	P20485	CKI1	Choline kinase	yes	yes	209	P20485_209	11.3677	13.3831	5.93698	10.2293	3.85138	0	0	no	YLR133W	P20485|KICH	2	59568568	153.86	-3.7	338461088	153.34	-3.5	21839130	154.6	-1.2	296262496	154.68	-3.1	32744490	153.87	-3.7	347535296	153.42	-3.7	77022352	155.87	-7	362889216	154.81	-4.2
	453	APHQCHADRYPDK	1	13	1	1536.69	P20485	P20485	CKI1	Choline kinase	yes	yes	427	P20485_427	7.47225	5.27016	1.86266	4.86836	2.8263	0	0	no	YLR133W	P20485|KICH	2	853	42.97	-3.7	48907	42.98	0.8	224417	42.71	-2.6	2740577	42.71	-0.3	nq	nq	nq	nq	nq	nq	133323	43.04	0.4	2396450	43.11	-0.3
	5075	ITDFGFCAR	1	9	0	1028.47	P48562	P48562	CLA4	Serine/threonine-protein kinase CLA4	yes	yes	715	P48562_715	5.89377	4.50503	2.10746	4.16875	1.91542	0	0	no	YNL298W	P48562|CLA4	2	11030840	125.5	-3.7	273855808	125.54	-1.7	16653870	126.95	-4.2	168188192	127.03	-2.1	8327275	125.31	-3.7	235751104	125.23	-1.8	11002660	127.04	-2.1	173993696	127	-2.1
	10347	VTVNADPSQCFK	1	12	0	1307.62	P48562	P48562	CLA4	Serine/threonine-protein kinase CLA4	yes	yes	545	P48562_545	1.74088	2.17029	1.67843	1.8632	0.267777	0	0	no	YNL298W	P48562|CLA4	2	1630381	108.69	-1.1	105020496	108.73	-2	1130145	109.59	6.3	50790140	109.91	-1.7	1938690	108.48	-2.5	83060088	108.6	-2.2	1585146	110.51	2	75782944	110.07	-3
	1274	CPLLSGVSSPTNFTHK	1	16	0	1686.84	P48562;Q12469	P48562	CLA4;SKM1	Serine/threonine-protein kinase CLA4;Serine/threonine-protein kinase SKM1	yes	no	178	P48562_178	8.57938	9.08032	9.62511	9.09494	0.523018	0	0	no	YNL298W	P48562|CLA4	3	147128320	122.24	-3.3	1566118912	122.2	-0.7	92378336	123.73	-2.9	986027648	123.61	-0.9	167497968	122.19	-3.8	1681807616	122.07	-1.1	51659560	123.59	-3.5	512580288	123.51	-1.7
	747	CDTLENHYEMLNQLAIITDTFK	1	22	0	2611.23	Q06333	Q06333	CLN1	Biogenesis of lysosome-related organelles complex 1 subunit CNL1	yes	yes	80	Q06333_80	2.84874	2.26957	2.22669	2.44833	0.347422	0	0	no	YDR357C	Q06333|BL1S4	3	9571311	225.06	5.1	388619008	225.06	-0.8	8698598	226.33	7.6	234445040	226	-0.9	9631637	225.24	-0.5	519154176	225.24	-1.4	8862141	226.11	0	277211840	226.23	-1.7
	2165	DYVQSIQLDTTELCK	1	15	0	1754.84	Q06333	Q06333	CLN1	Biogenesis of lysosome-related organelles complex 1 subunit CNL1	yes	yes	50	Q06333_50	9.34023	6.67088	2.57999	6.19703	3.40494	0	0	no	YDR357C	Q06333|BL1S4	2	3005692	181.24	5.9	76013536	181.32	-1.5	12250850	182.1	3.4	72072144	182.42	-2.3	7740332	181.28	2.3	41857160	181.48	-3.6	535156	182.42	0	73921280	182.79	-2.8
	8504	SGCIVDTPSISQLDENLAELHHIIEK	1	26	0	2860.43	Q08685	Q08685	CLP1	mRNA cleavage and polyadenylation factor CLP1	yes	yes	248	Q08685_248	8.3234	8.23925	4.17306	6.9119	2.37228	0	0	no	YOR250C	Q08685|CLP1	4	76573728	208.73	-1.8	727209984	208.69	-1.3	36430460	209.6	-1.9	517455040	209.64	-1.3	80618736	209.04	-2.3	837228288	208.95	-1.2	48919324	209.65	-2.7	605441408	209.74	-1.4
	5650	LALYPEAIAFCR	1	12	0	1365.71	Q03690	Q03690	CLU1	Clustered mitochondria protein 1	yes	yes	1043	Q03690_1043	11.3283	9.68083	9.59081	10.2	0.978163	0	0	no	YMR012W	Q03690|CLU	2	1368067072	175.41	-0.8	11048213504	175.41	-1	1149784064	176.71	-1	8660236288	176.71	-1.1	1366549248	175.45	-1.4	12750983168	175.49	-1.6	1101207040	176.79	-1.5	10272424960	176.79	-1.6
	9791	VCSSDSDLPGSDIK	1	14	0	1421.63	P27466	P27466	CMK1	Calcium/calmodulin-dependent protein kinase I	yes	yes	416	P27466_416	3.16139	0.721494	1.74118	1.87469	1.22542	0	0	no	YFR014C	P27466|KCC1	2	8253924	95.02	-0.2	174583072	95.06	-1.5	2913959	96.5	-0.2	167507536	96.22	-1.9	2355789	95.16	0.1	237644560	94.89	-1.5	754883	96.44	-2.5	190387984	96.28	-2.5
	10219	VQDFLDECTTGEYPVK	1	16	0	1842.83	P27466	P27466	CMK1	Calcium/calmodulin-dependent protein kinase I	yes	yes	251	P27466_251	0.59619	0.575869	0.431588	0.534549	0.0897437	0	0	no	YFR014C	P27466|KCC1	2	2953253	149.36	10.3	671950720	149.72	-1.3	1710662	151.06	-0.4	105671744	150.94	-1.6	4386776	149.31	1.2	1011863168	149.76	-1.3	2765063	151.21	4.8	222906816	150.92	-1.4
	2604	EPNLISVPAPITVCGDIHGQYFDLLK	1	26	0	2838.46	P14747	P14747	CMP2	Serine/threonine-protein phosphatase 2B catalytic subunit A2	yes	yes	142	P14747_142	4.16475	4.1034	3.09357	3.78724	0.601519	0	0	no	YML057W	P14747|PP2B2	3	89366688	219.83	-0.3	1979826944	219.79	-0.6	53122248	220.69	-1.6	1298995584	220.64	-1.3	141221952	219.97	-1.1	3351819520	220.01	-1.1	96013456	220.95	-1.2	2192386048	220.95	-1.4
	1981	DNTILSFENAAVLCQVLK	1	18	0	1977.02	Q07897	Q07897	CMS1	Protein CMS1	yes	yes	273	Q07897_273	8.64352	8.89302	8.30694	8.61449	0.294115	0	0	no	YLR003C	Q07897|CMS1	2	44020840	236.87	-0.7	465271872	237	-1.1	nq	nq	nq	nq	nq	nq	nq	nq	nq	nq	nq	nq	29420220	238.15	-1.5	301403584	238.06	-1.8
	8488	SFNVLPLAALMNGQYFCVHGGISPELK	1	27	0	2904.47	P23287	P23287	CNA1	Serine/threonine-protein phosphatase 2B catalytic subunit A1	yes	yes	226	P23287_226	8.07444	9.14136	8.08531	8.4337	0.612871	0	0	no	YLR433C	P23287|PP2B1	3	10069933	225.64	-0.5	104035640	225.76	-1	2851874	226.57	-1.5	43075960	226.53	-1.1	13736095	226.1	-2.3	162259424	225.98	-1.2	13974143	227.12	-3.6	113160808	226.92	-1.5
	3396	GAFSFECLIYLYSLK	1	15	0	1752.88	P23287	P23287	CNA1	Serine/threonine-protein phosphatase 2B catalytic subunit A1	yes	yes	158	P23287_158	7.60557	9.28531	4.28823	7.0597	2.54287	0	0	no	YLR433C	P23287|PP2B1	2	1372171	232.31	3.1	8033641	232.85	2	717283	233.57	7.5	17349600	233.23	-0.7	3509935	232.56	1.8	36329896	232.52	1.8	2337569	233.35	0.8	20798450	233.48	0
	8609	SILPLFVNPEDVINCNFSNAR	1	21	0	2361.18	P53865	P53865	CNM67	Chaotic nuclear migration protein 67	yes	yes	58	P53865_58	7.69674	7.35739	8.71635	7.92349	0.707288	0	0	no	YNL225C	P53865|CNM67	2	nq	nq	nq	nq	nq	nq	15355574	235.06	-3.9	184151920	234.85	-2.1	30911670	233.94	-2.4	393697216	233.94	-2.2	20205832	235.32	-2.9	249963008	235.07	-2
	414	ANEQASAQPTDEHTSPDISIEDCNGAK	1	27	0	2827.22	P53865	P53865	CNM67	Chaotic nuclear migration protein 67	yes	yes	155	P53865_155	0.570678	0.50165	0	0.357443	0.311473	0	0	no	YNL225C	P53865|CNM67	3	0	99.45	#N/A	172148800	99.69	-1	1505314	100.83	1	90122288	100.75	-1.2	1328475	100.04	0.6	161172096	99.49	-0.7	0	100.41	#N/A	102320688	100.77	-1.6
	8665	SLCFNDEK	1	8	0	954.412	P53079	P53079	COG1	Conserved oligomeric Golgi complex subunit 1	yes	yes	70	P53079_70	5.03522	5.38044	8.07565	6.16377	1.66471	0	0	no	YGL223C	P53079|COG1	2	nq	nq	nq	nq	nq	nq	6513307	83.02	-1.7	122841736	83.13	-2.7	nq	nq	nq	nq	nq	nq	9134835	83.38	-2.1	160643792	83.3	-2.9
	1282	CPQETLTDLR	1	10	0	1174.57	P53079	P53079	COG1	Conserved oligomeric Golgi complex subunit 1	yes	yes	353	P53079_353	7.08712	2.62113	4.18532	4.63119	2.26614	0	0	no	YGL223C	P53079|COG1	2	11164520	104.1	-0.8	156618592	104.06	-1.6	7088704	105.36	-4.6	82682960	105.52	-2	2867291	103.81	-1.1	103388800	103.93	-1.7	2341032	105.91	-1.7	90108320	105.56	-2.6
	8706	SLHEMCGIEPLEEEICSGLIEQLYK	2	25	0	2862.35	P53271	P53271	COG2	Conserved oligomeric Golgi complex subunit 2	yes	yes	177 ,187	P53271_177_187	12.1168	17.6483	nq	14.8826	3.9114	0	0	no	YGR120C	P53271|COG2	3	15851839	229.43	-2.8	141678448	229.72	-1.9	15883390	230.2	-6.6	88497584	230.45	-1.4	29159172	229.51	-3	136064128	229.84	-1.6	nq	nq	nq	nq	nq	nq
	1091	CLENPSSLQNLSLTLVSIIK	1	20	0	2171.19	P53271	P53271	COG2	Conserved oligomeric Golgi complex subunit 2	yes	yes	241	P53271_241	0.815544	0.0721111	nq	0.443828	0.525686	0	0	no	YGR120C	P53271|COG2	2	1787606	242.68	-0.2	149262368	242.86	-1.8	237762	244.07	-0.9	97057888	243.84	-1.1	122583	243.42	-2.3	102436264	242.97	-1.7	0	243.61	#N/A	67433008	244.02	-1.7
	10437	VYFQQLCADEYK	1	12	0	1505.69	P40094	P40094	COG3	Conserved oligomeric Golgi complex subunit 3	yes	yes	346	P40094_346	1.08627	1.8171	3.17285	2.0254	1.05877	0	0	no	YER157W	P40094|COG3	2	1776544	135.62	6.4	96965824	135.66	-1.5	162125	137	6.2	79565872	136.96	0	670538	135.36	9.8	115478704	135.64	-1.3	3005444	137.68	4.5	83145184	136.99	-2
	516	ASLLTIEINCFDLIK	1	15	0	1691.92	P53959	P53959	COG6	Conserved oligomeric Golgi complex subunit 6	yes	yes	662	P53959_662	7.36236	2.82939	2.8768	4.35618	2.60353	0	0	no	YNL041C	P53959|COG6	2	10191528	223.07	-3.3	136886336	223.76	-1.4	7204205	224.07	-3.1	81997328	224.7	-1.1	6487391	224.2	-4.2	160041152	223.91	-1.6	1431650	224.72	-2	111924640	225	-2
	8860	SRFPGSTIVDEVCEK	1	15	1	1665.8	Q04632	Q04632	COG8	Conserved oligomeric Golgi complex subunit 8	yes	yes	243	Q04632_243	10.7386	10.379	6.26001	9.12585	2.4884	0	0	no	YML071C	Q04632|COG8	3	55199152	129.4	-1	404905600	129.36	-0.6	32227238	130.23	-1.9	321802688	130.8	-1.1	72897520	129.37	-1.7	558932416	129.33	-1	26016100	131.11	-0.6	295172288	130.7	-1.6
	620	AWEVDTCR	1	8	0	978.423	P53622	P53622	COP1	Coatomer subunit alpha	yes	yes	249	P53622_249	6.96298	3.1525	nq	5.05774	2.69442	0	0	no	YDL145C	P53622|COPA	2	66356720	90.23	-1.5	830465472	90.23	-1.6	17636896	91.65	-1.7	291828480	91.65	-1.5	nq	nq	nq	nq	nq	nq	17850172	91.74	-1.7	548372224	91.74	-2
	2887	FDICAATYKPIYEDTPSVSDPLTGSK	1	26	1	2817.34	P53622	P53622	COP1	Coatomer subunit alpha	yes	yes	1150	P53622_1150	6.55028	5.71226	5.69385	5.98546	0.489228	0	0	no	YDL145C	P53622|COPA	3	529830496	186.66	-2.4	8389342208	186.7	-1.7	325226688	187.55	-3.9	3809357056	187.51	-1.5	510636896	186.84	-3.3	8410147840	186.88	-2.2	446876480	187.84	-5.5	7394753536	187.84	-2.4
	10721	YFTNIYEGCR	1	10	0	1264.55	P53622	P53622	COP1	Coatomer subunit alpha	yes	yes	950	P53622_950	5.9846	5.36176	4.08705	5.14447	0.967256	0	0	no	YDL145C	P53622|COPA	2	490571840	118.23	-1.7	7477781504	118.23	-1	322605120	119.68	-1.1	5296871424	119.68	-1.5	478375584	118.05	-3.1	7784311296	118.05	-2	292480448	119.57	-2.7	5821747200	119.57	-2.3
	2650	ERPCSFIHQNQLFFVNAEK	1	19	1	2306.13	P53622	P53622	COP1	Coatomer subunit alpha	yes	yes	329	P53622_329	12.0877	9.2385	13.0733	11.4665	1.99146	0	0	no	YDL145C	P53622|COPA	3	185080992	136.04	-2.8	1292638720	135.75	-1.3	127260464	137	-2	978982272	137	-1.7	190292608	135.61	-1.6	1939693568	135.61	-1.7	147790192	137.11	-2.2	1381721344	137.03	-2.4
	1187	CLYTLTGHLDYVR	1	13	0	1552.77	P53622	P53622	COP1	Coatomer subunit alpha	yes	yes	87	P53622_87	8.02268	7.62394	9.12702	8.25788	0.778657	0	0	no	YDL145C	P53622|COPA	3	329256640	138.62	-0.8	3839248384	138.58	-1.4	252803776	139.75	-1.4	2833882112	139.79	-1.8	436703840	138.45	-1.5	5249837056	138.45	-2.1	349388832	139.76	-1.3	4274920960	139.8	-2.4
	9659	TYIPSTPCELPAQLGYVR	1	18	0	2007.01	P53622	P53622	COP1	Coatomer subunit alpha	yes	yes	959	P53622_959	7.40442	6.55452	2.20226	5.38707	2.79067	0	0	no	YDL145C	P53622|COPA	2	139150768	176.56	-0.5	1756608768	176.76	-1	103703024	177.41	-1.6	1280386560	177.98	-0.8	132075616	176.6	-2.1	1950103040	176.81	-1.4	120008736	177.87	-1.9	1643773824	178.12	-1.4
	4235	HSAPGTSSFEEQMSAQQNLLDGSLGDCVVK	1	30	0	3134.43	P53622	P53622	COP1	Coatomer subunit alpha	yes	yes	199	P53622_199	9.51445	8.28537	8.08917	8.62966	0.772504	0	0	no	YDL145C	P53622|COPA	3	79107320	178.31	-0.6	788332800	178.31	-1.2	33861952	179.28	1.3	286042016	179.2	-0.7	65369408	178.44	-1.2	620350208	178.44	-1.8	65792032	179.62	-1.2	831537408	179.5	-1.5
	6406	LNKPDIAIECFR	1	12	1	1417.74	P53622	P53622	COP1	Coatomer subunit alpha	yes	yes	1012	P53622_1012	1.93094	1.07739	0.59567	1.20134	0.676209	0	0	no	YDL145C	P53622|COPA	2	11627007	122.26	-2.1	756010752	122.38	-2.2	18817468	123.71	-0.9	790209664	123.71	-1.8	8094018	121.71	-2	711242752	122.32	-2.4	8305354	123.73	-2.3	794490880	123.77	-2.7
	8235	RPEVSVLDVGCGGGILSESLAR	1	22	1	2213.15	P27680	P27680	COQ3	Hexaprenyldihydroxybenzoate methyltransferase, mitochondrial	yes	yes	131	P27680_131	nq	7.94191	4.67922	6.31056	2.30707	0	0	no	YOL096C	P27680|COQ3	3	nq	nq	nq	nq	nq	nq	nq	nq	nq	nq	nq	nq	58595448	175.06	-10.9	679205312	175.14	-2	nq	nq	nq	nq	nq	nq
	10089	VLKPGGIFYCLEFSK	1	15	1	1699.9	P49017	P49017	COQ5	2-methoxy-6-polyprenyl-1,4-benzoquinol methylase, mitochondrial	yes	yes	225	P49017_225	3.64004	3.62955	3.01481	3.42813	0.357988	0	0	no	YML110C	P49017|COQ5	3	468856064	160.4	-1.3	12335699968	160.4	-0.4	313193984	161.8	-0.6	8366933504	161.8	-0.9	520887552	160.4	-1.4	14305481728	160.32	-1.2	452497216	161.81	-0.7	11539478528	161.73	-0.8
	4990	IQSYDGLYVTDGCSK	1	15	0	1647.74	P53318	P53318	COQ6	Ubiquinone biosynthesis monooxygenase COQ6	yes	yes	120	P53318_120	3.15269	3.44693	3.02595	3.20852	0.215971	0	0	no	YGR255C	P53318|COQ6	2	13409825	127.35	2.3	324577952	127.39	-1.5	3451654	128.19	3.3	193388544	128.56	-1.4	13223653	126.91	3.8	329817696	127.19	-2.2	7364705	128.28	8.1	246889696	128.52	-2.1
	5758	LCPPPEETYSLHR	1	13	0	1540.73	P27697	P27697	COQ8	Probable serine/threonine-protein kinase COQ8, mitochondrial	yes	yes	460	P27697_460	5.12056	5.57748	3.48781	4.72862	1.09859	0	0	no	YGL119W	P27697|COQ8	3	71388880	96.04	-1	1250050048	96.08	-1.8	30067196	97.44	-1.1	629840640	97.52	-1.6	70613680	95.91	-1	1185572864	95.91	-1.7	45484020	97.59	-1.2	779873920	97.55	-2.3
	3261	FSGIFLLCAR	1	10	0	1125.6	P27697	P27697	COQ8	Probable serine/threonine-protein kinase COQ8, mitochondrial	yes	yes	480	P27697_480	11.1397	18.7354	11.8361	13.9037	4.19884	0	0	no	YGL119W	P27697|COQ8	2	27896872	174.93	-4.4	143207024	175.05	-1.7	8976342	176.63	6.9	150928288	176.39	-1.3	40900328	175.1	-4.9	123951392	175.06	-1.5	19701950	176.75	5.5	138910320	176.55	-1.9
	5736	LCLEEIATFK	1	10	0	1165.61	P27697	P27697	COQ8	Probable serine/threonine-protein kinase COQ8, mitochondrial	yes	yes	333	P27697_333	1.67057	2.18146	1.62931	1.82711	0.307565	0	0	no	YGL119W	P27697|COQ8	2	19101238	169.24	-2.2	1200870144	169.24	-0.9	13941182	170.59	-1	743995392	170.47	-0.7	12198282	169.17	1.2	879998336	169.17	-1.4	25921432	170.46	-2.5	829323392	170.58	-1.2
	6220	LLDNIQEYQLCDNFNHFSLSYK	1	22	0	2703.26	P07256	P07256	COR1	Cytochrome b-c1 complex subunit 1, mitochondrial	yes	yes	312	P07256_312	3.24627	2.76067	2.34569	2.78421	0.450751	0	0	no	YBL045C	P07256|QCR1	3	3407511040	193.87	0.9	101764489216	193.87	-0.5	2778315776	194.74	1.2	82601574400	194.74	-0.5	4174915072	194.09	0.8	147435585536	194.09	-0.9	3246234368	195.11	0.8	113959993344	195.11	-0.9
	4969	IQCFCFEEQK	2	10	0	1273.55	P19516	P19516	COX11	Cytochrome c oxidase assembly protein COX11, mitochondrial	yes	yes	208 ,210	P19516_208_210	14.4425	13.8539	6.63468	11.6437	4.34792	0	0	no	YPL132W	P19516|COX11	2	11254210	124.36	-2	65231332	124.24	-1.7	6499161	125.66	-2.9	39939440	125.62	-1.9	13750775	124.35	-1.1	66937864	124.19	-1.6	5848211	125.63	-2.6	54931992	125.55	-2.4
	2535	ELMDENFCR	1	9	0	1155.47	P40086	P40086	COX15	Cytochrome c oxidase assembly protein COX15	yes	yes	344	P40086_344	5.50399	5.05998	3.94183	4.83527	0.804961	0	0	no	YER141W	P40086|COX15	2	135922912	118.03	-1.1	2322281472	117.99	-1.1	87431720	119.2	-1.1	1512412160	119.24	-1.4	144986816	118.02	-1.7	2777011968	117.98	-1.8	121363784	119.34	-2.6	2220504064	119.29	-2.1
	2380	EGVFYGACSELCGTGHANMPIK	2	22	0	2283.01	P00410	P00410	COX2	Cytochrome c oxidase subunit 2	yes	yes	221 ,225	P00410_221_225	11.3519	8.86061	10.7692	10.3272	1.30311	0	Copper	no	Q0250	P00410|COX2	3	281304192	141.29	-1	2143206272	141.17	-1.3	196408912	142.43	-1.4	1587311744	142.31	-1	210879808	141.04	-1.7	2248210944	141.2	-1.2	187058592	142.42	-1.3	1844945408	142.38	-1.9
	11013	YVGCTGSPAGSHTIMWLKPTVNEVAR	1	26	1	2773.37	P04037	P04037	COX4	Cytochrome c oxidase subunit 4, mitochondrial	yes	yes	111	P04037_111	3.6794	7.93993	2.18655	4.60196	2.98558	0	Zinc	no	YGL187C	P04037|COX4	3	25336598	133.46	-2.1	489813376	133.62	-1.1	11462596	134.8	-2	473529600	134.96	-1.4	10807597	133.48	-2.2	93318896	133.6	-0.9	5890752	135.17	-0.4	100291384	134.81	-1.7
	10100	VLNNCFSYDLVPAPAVIEK	1	19	0	2091.07	P00427	P00427	COX6	Cytochrome c oxidase subunit 6, mitochondrial	yes	yes	76	P00427_76	5.07709	4.24474	3.48386	4.26856	0.79688	0	0	no	YHR051W	P00427|COX6	2	1914545664	190.01	-0.7	35389190144	189.97	-1.5	1499759104	191.08	-1	28445794304	191.08	-1.6	1198771456	190.1	-0.3	27354460160	190.14	-1.6	1095166464	191.28	-0.6	24393465856	191.36	-2.1
	4654	IGSSVEFDWCAVNTAK	1	16	0	1725.8	P03965	P03965	CPA2	Carbamoyl-phosphate synthase arginine-specific large chain	yes	yes	600	P03965_600	4.24718	1.30186	nq	2.77452	2.08266	0	0	no	YJR109C	P03965|CARB	2	0	160.24	#N/A	42072792	160.6	-1.4	2882572	161.6	-0.4	22914880	161.85	-3.2	0	160.4	#N/A	9836971	160.48	-1.8	256665	161.83	1.2	9621682	161.51	-1
	4154	HLGVIGECNVQYALQPDGLDYR	1	22	0	2459.19	P03965	P03965	CPA2	Carbamoyl-phosphate synthase arginine-specific large chain	yes	yes	300	P03965_300	5.73948	4.61753	4.80799	5.055	0.600375	0	0	no	YJR109C	P03965|CARB	3	505875488	168.06	-1	9375832064	168.14	-0.8	543842944	169.19	-1.4	7863898112	169.15	-1.3	755658176	168.24	-1.4	16859557888	168.28	-1.4	681829184	169.34	-1.2	12834038784	169.34	-1.4
	1199	CMNIVNIYK	1	9	0	1096.54	P03965	P03965	CPA2	Carbamoyl-phosphate synthase arginine-specific large chain	yes	yes	479	P03965_479	10.8378	13.7292	13.2528	12.6066	1.55023	0	0	no	YJR109C	P03965|CARB	2	297774656	129.4	-1.4	2447847936	129.52	-1.2	245996848	130.88	-1.3	2025737728	130.88	-1.1	523773696	129.36	-0.9	3132673024	129.36	-1.3	384470080	130.9	-1.4	2574497792	130.86	-1.7
	10006	VIECNIR	1	7	0	845.443	P03965	P03965	CPA2	Carbamoyl-phosphate synthase arginine-specific large chain	yes	yes	862	P03965_862	3.218	3.55231	3.02012	3.26348	0.268996	0	0	no	YJR109C	P03965|CARB	2	nq	nq	nq	nq	nq	nq	43802120	70.76	-1.2	1317357824	70.76	-1	nq	nq	nq	nq	nq	nq	85549528	71.26	-2.1	2322725888	71.06	-1.9
	1836	DINIPIAESFACETVDEALEAAER	1	24	0	2605.22	P03965	P03965	CPA2	Carbamoyl-phosphate synthase arginine-specific large chain	yes	yes	170	P03965_170	4.96391	4.40927	3.85323	4.40881	0.555338	0	0	no	YJR109C	P03965|CARB	2	48323096	265.4	0.7	917911552	265.34	0.1	24790616	265.84	0.8	481880320	265.84	0.1	53303752	265.44	0.4	1155934592	265.44	-0.2	28607372	265.88	-0.3	619856768	265.88	-0.5
	10136	VMDIYELEQSEGCIISVGGQLPQNIALK	1	28	0	3046.54	P03965	P03965	CPA2	Carbamoyl-phosphate synthase arginine-specific large chain	yes	yes	657	P03965_657	5.3257	5.49588	8.28427	6.36862	1.66118	0	0	no	YJR109C	P03965|CARB	3	5283992	236.29	3.2	106648504	236.2	-1.6	3619958	237.01	2.1	51635760	237.27	-1.1	4115696	236.51	-3.9	78770456	236.3	-2.4	5513503	237.42	-1.4	86807840	237.38	-2.6
	6834	LYDNGCNIMGTNPNDIDR	1	18	0	2023.87	P03965	P03965	CPA2	Carbamoyl-phosphate synthase arginine-specific large chain	yes	yes	678	P03965_678	0	1.28002	0	0.426673	0.739019	0	0	no	YJR109C	P03965|CARB	2	0	140.13	#N/A	216682880	140.49	-0.8	0	141.31	#N/A	128359320	141.63	-0.7	2690208	140.73	0	308538944	140.57	-1.2	4351610	142.02	-0.2	234553280	141.66	-1
	10393	VVNCVGPVQEWEVLGR	1	16	0	1782.91	P53314	P53314	CPD1	2,3-cyclic-nucleotide 3-phosphodiesterase	yes	yes	224	P53314_224	1.45225	5.99713	nq	3.72469	3.21372	0	0	no	YGR247W	P53314|CPD1	2	2453566	170.47	-7.3	167299104	170.56	-1.1	1777449	171.9	-6.5	119811600	171.9	-1.7	13904230	170.46	-2.7	169940608	170.5	-1.8	5132548	171.64	-1	128453904	171.97	-2.1
	3834	GQVSHAVAAPLVSFNGCSVGK	1	21	0	2027.03	P53314	P53314	CPD1	2,3-cyclic-nucleotide 3-phosphodiesterase	yes	yes	96	P53314_96	12.5966	11.4081	11.056	11.6869	0.807227	0	0	no	YGR247W	P53314|CPD1	3	37478416	124.32	2.7	366362112	124.32	-1.2	51169768	125.5	-0.8	248739104	125.75	-1.4	53744072	123.94	-1	334572288	124.19	-1.7	30322136	125.37	-2.1	318263328	125.69	-2.1
	4039	HDKPFLLSMANAGPNTNGSQAFITCVPTPHLDGK	1	34	1	3577.74	P53691	P53691	CPR6	Peptidyl-prolyl cis-trans isomerase CPR6	yes	yes	125	P53691_125	3.72013	4.86215	nq	4.29114	0.807526	0	0	no	YLR216C	P53691|PPID	4	19603632	175.09	-8.9	485156000	174.97	-2.2	11755768	175.9	-5.7	326449024	176.06	-2	31791208	175.22	-10.5	580157568	175.18	-2.8	24575176	176.26	-10.8	522765824	176.14	-3.1
	10268	VSIPLNIAICALK	1	13	0	1353.81	P53691	P53691	CPR6	Peptidyl-prolyl cis-trans isomerase CPR6	yes	yes	279	P53691_279	7.83427	7.08966	5.19276	6.70556	1.362	0	0	no	YLR216C	P53691|PPID	2	2316053504	194.64	-0.9	27123871744	194.6	-1.1	1695458304	195.78	-1.2	20069294080	195.78	-1.2	2404076544	194.77	-1.4	30702477312	194.73	-1.6	1776393984	196.07	-1.4	24082780160	196.03	-1.6
	6098	LIENQQCDQENNKPLR	1	16	1	1940.94	P53691	P53691	CPR6	Peptidyl-prolyl cis-trans isomerase CPR6	yes	yes	156	P53691_156	5.33342	4.7713	3.84328	4.64933	0.752519	0	0	no	YLR216C	P53691|PPID	3	310986112	64.81	-0.8	5639778304	64.81	-1.4	198982800	65.5	-1.3	3412017408	65.5	-1.6	274345536	64.88	-0.7	5440316416	64.88	-1.4	223350432	65.82	-1.8	4493011968	65.78	-2.1
	5817	LDEALQDYIFCK	1	12	0	1456.69	P47103	P47103	CPR7	Peptidyl-prolyl cis-trans isomerase CYP7	yes	yes	356	P47103_356	4.31755	4.51202	11.275	6.70151	3.96192	0	0	no	YJR032W	P47103|CYP7	2	27635796	186.62	-1.4	668822976	186.53	0	43190760	187.84	0	900783744	187.8	0.7	81438120	186.72	-0.1	2209455360	186.8	0	116170848	187.81	1.2	1972546816	188.06	0
	3588	GGCSIYADKEEVK	1	13	1	1397.65	P47103	P47103	CPR7	Peptidyl-prolyl cis-trans isomerase CYP7	yes	yes	94	P47103_94	10.6657	8.35963	8.28244	9.10259	1.35425	0	0	no	YJR032W	P47103|CYP7	2	21513850	68.56	-0.9	179481440	68.56	-1.7	15081923	69.48	-1.3	127038704	69.44	-1.7	13619825	68.67	-1.5	134264000	68.63	-2	15593753	69.8	-3.3	185982656	69.68	-2.6
	8497	SFVAGGVGGVCAVFTGHPFDLIK	1	23	0	2277.16	Q12289	Q12289	CRC1	Mitochondrial carnitine carrier	yes	yes	48	Q12289_48	7.73128	7.0254	6.39044	7.04904	0.670731	0	0	no	YOR100C	Q12289|CRC1	3	114378896	207.56	-4.6	1233395456	207.31	-0.3	48801016	208.21	-4.6	714070336	208.25	-0.3	98625208	207.6	-3.7	1164841728	207.48	-1	57262632	208.57	-7.1	898188544	208.4	-1.1
	4564	IEWSTFYYLCR	1	11	0	1479.69	P38892	P38892	CRG1	Probable S-adenosylmethionine-dependent methyltransferase CRG1	yes	yes	287	P38892_287	9.95402	14.0073	nq	11.9807	2.86611	0	0	no	YHR209W	P38892|CRG1	2	16355837	186.25	-6.1	219866928	186.53	-0.8	19474252	187.52	-3.4	104258848	187.52	-0.9	24002528	186.48	-2.7	124206480	186.64	-0.6	1850855	187.69	-6.3	34510820	187.89	-1.9
	2403	EICHCEDLNVPLK	2	13	0	1511.71	P38892	P38892	CRG1	Probable S-adenosylmethionine-dependent methyltransferase CRG1	yes	yes	267 ,269	P38892_267_269	5.77956	4.64258	5.84585	5.42266	0.67638	0	0	no	YHR209W	P38892|CRG1	3	131121600	115.46	-0.7	2237790720	115.38	-1.5	80495768	116.54	-0.9	1212072448	116.5	-1.7	124856176	115.27	-1.8	2787181056	115.31	-1.7	105202072	116.61	-0.8	1938152192	116.57	-2.2
	8747	SLVDIGCGTGK	1	11	0	1048.52	P38892	P38892	CRG1	Probable S-adenosylmethionine-dependent methyltransferase CRG1	yes	yes	47	P38892_47	8.9452	7.67674	5.37343	7.33179	1.8107	0	0	no	YHR209W	P38892|CRG1	2	94359208	108.38	-2.7	929565824	108.34	-1.6	53609128	109.79	-2.4	576629888	109.67	-1.8	94935040	108.14	-2.8	944690496	108.22	-1.7	43740880	109.7	-2.7	723077120	109.74	-2.6
	5956	LFVDAICWAFK	1	11	0	1311.67	P30822	P30822	CRM1	Exportin-1	yes	yes	890	P30822_890	4.43141	5.14981	nq	4.79061	0.507991	0	0	no	YGR218W	P30822|XPO1	2	18715326	211.39	-0.1	521338496	211.51	-0.8	23465940	212.58	0.1	388351296	212.54	-0.6	13787646	211.67	-2.3	263490304	211.8	-1	10800857	213.07	-0.8	189385168	212.82	-1.1
	4132	HIYEEICSQLR	1	11	0	1389.67	P30822	P30822	CRM1	Exportin-1	yes	yes	424	P30822_424	4.32479	4.50924	6.28847	5.04083	1.08442	0	0	no	YGR218W	P30822|XPO1	3	143579936	115.91	0.5	3240412160	115.22	-1.5	88516840	116.57	0.2	1894154752	116.57	-1.7	148346400	115.02	0	3111813120	114.9	-1.9	46647840	116.35	-2.2	1017518784	116.23	-2.3
	1160	CLTEVSNLK	1	9	0	1005.52	P30822	P30822	CRM1	Exportin-1	yes	yes	255	P30822_255	3.06974	2.83448	2.62103	2.84175	0.224448	0	0	no	YGR218W	P30822|XPO1	2	37348328	95.19	-2.3	1322232064	95.19	-2	28954356	96.74	-2.8	771341952	96.74	-2.2	40130552	95.15	-1.4	1382402048	95.07	-1.7	39674780	97.08	-3.7	1353315072	96.85	-2.5
	3068	FIVDGVWCVSDSYK	1	14	0	1616.75	P38845	P38845	CRP1	Cruciform DNA-recognizing protein 1;CRP1 short N-terminal subpeptide;CRP1 short C-terminal subpeptide	yes	yes	69	P38845_69	4.63912	16.6775	nq	10.6583	8.51244	0	0	no	YHR146W	P38845|CRP1	2	29514922	185.17	2.9	469158080	185.05	-1.2	11489880	186.25	4.7	373729024	186.05	-0.8	47962952	185.26	5	203360768	185.26	-0.5	9957664	186.19	4	86016104	186.27	-1.4
	4933	IPEAGGLLCGKPPR	1	14	1	1406.77	P38845	P38845	CRP1	Cruciform DNA-recognizing protein 1;CRP1 short N-terminal subpeptide;CRP1 short C-terminal subpeptide	yes	yes	113	P38845_113	7.52242	6.77083	5.33478	6.54268	1.11152	0	0	no	YHR146W	P38845|CRP1	3	1670477568	101.51	-0.8	20063064064	101.47	-1.3	862210112	102.96	-0.6	11072777216	102.96	-1.1	1607538944	101.21	-0.4	22031577088	101.21	-1	978835520	102.97	-1.4	13580803072	102.93	-1.9
	1022	CITPLYEEAR	1	10	0	1193.58	P53968	P53968	CRZ1	Transcriptional regulator CRZ1	yes	yes	661	P53968_661	6.19557	4.68377	5.00856	5.29597	0.795823	0	0	no	YNL027W	P53968|CRZ1	2	61804852	111.08	-5.7	923523072	111.04	-1.4	43456592	112.57	-5.8	670194624	112.57	-1.5	32218180	110.72	-4.5	701909376	110.68	-1.9	30829670	112.31	-2.1	581133696	112.43	-1.9
	5468	KNPANFACDVCGK	2	13	1	1365.62	P53968	P53968	CRZ1	Transcriptional regulator CRZ1	yes	yes	571 ,574	P53968_571_574	12.348	7.85982	11.5793	10.5957	2.40031	0	0	yes	YNL027W	P53968|CRZ1	2	16156946	82.61	-0.8	100561136	82.37	-1.3	8346149	84.01	-0.3	73373920	83.99	-1.3	7906678	82.45	-1.2	112217184	82.45	-1.1	8792280	84.17	-0.2	83543640	84.17	-1.9
	6071	LICPQYGTENKDGEDIIFNYVPGPGTK	1	27	1	2967.43	P53859	P53859	CSL4	Exosome complex component CSL4	yes	yes	18	P53859_18	12.1491	12.9079	14.6863	13.2478	1.30226	0	0	no	YNL232W	P53859|CSL4	3	87825744	180.29	-1.3	594822528	180.41	-1.1	40833864	181.25	-1.1	335519712	181.45	-1.7	82740032	180.59	-1.8	597262720	180.63	-1.9	77211184	181.66	-1.4	481954304	181.7	-2.1
	1947	DLYEYLCNVR	1	10	0	1286.6	P25651	P25651	CSM1	Monopolin complex subunit CSM1	yes	yes	82	P25651_82	2.23877	1.48222	2.14628	1.95576	0.412689	0	0	no	YCR086W	P25651|CSM1	2	14569690	179.25	-0.1	715766208	179.21	-0.7	12523430	181.05	-2.4	467322112	180.52	-1.6	10188550	179.18	-1.1	632771200	179.34	-1	7365410	181.44	-2.7	533973408	180.75	-1.5
	8856	SQVVLYNYYLGQYYGCLENDHER	1	23	0	2825.28	P47130	P47130	CSN12	Cop9 signalosome complex subunit 12	yes	yes	224	P47130_224	7.51898	3.81396	nq	5.66647	2.61984	0	0	no	YJR084W	P47130|CSN12	3	12972350	179.21	0.8	97059416	179.45	-0.6	5052546	179.99	0.1	124640896	180.52	-0.8	8604871	179.82	-1.1	177273696	179.58	-1.8	2420692	180.82	6.4	100784784	180.78	-1.5
	8494	SFTICLNDR	1	9	0	1067.51	P47130	P47130	CSN12	Cop9 signalosome complex subunit 12	yes	yes	144	P47130_144	8.73712	7.47525	8.93254	8.38163	0.791013	0	0	no	YJR084W	P47130|CSN12	2	67994296	128.07	-4	706667264	127.98	-0.3	29896162	129.38	-4.3	315840064	129.46	-1.5	42630288	127.91	-1.9	697842816	127.78	-1	57288800	129.44	-5.2	538904320	129.48	-1.7
	5653	LANESSELNKDSIEECGR	1	18	1	1992.91	P47130	P47130	CSN12	Cop9 signalosome complex subunit 12	yes	yes	133	P47130_133	6.30048	6.23676	5.24576	5.92766	0.591408	0	0	no	YJR084W	P47130|CSN12	3	24840372	91.4	1.9	375776192	91.29	-0.8	13678150	92.72	2.1	197064272	92.72	0	26371868	91.18	1.1	468470976	91.22	-1.1	17466972	92.68	1.5	190600416	92.64	-1.2
	7925	QHDSSANEDEEEQLDALECR	1	20	0	2316.94	P47130	P47130	CSN12	Cop9 signalosome complex subunit 12	yes	yes	389	P47130_389	0	0.419564	0	0.139855	0.242236	0	0	no	YJR084W	P47130|CSN12	3	0	119.05	#N/A	12119964	119.09	-0.8	0	119.92	#N/A	180536032	120.5	-2	1848301	119.3	-1.6	232084432	119.02	-2	0	119.99	#N/A	206595872	120.48	-2.2
	2296	EECQIEDDGIIESHLIQLQNIFK	1	23	0	2713.33	Q03981	Q03981	CSN9	COP9 signalosome complex subunit 9	yes	yes	84	Q03981_84	4.855	9.36939	8.49478	7.57306	2.39418	0	0	no	YDR179C	Q03981|CSN9	3	9669836	231.67	-2.8	250076032	232.22	-1	12689527	232.79	-3	188107424	233.14	-1.3	30459060	231.62	-5.6	246392736	232.24	-1.9	17675624	232.83	-3.4	219216592	233.36	-1.9
	10231	VQLSTALCENYSK	1	13	0	1454.71	Q06705	Q06705	CSR1	Phosphatidylinositol transfer protein CSR1	yes	yes	384	Q06705_384	8.72892	9.7842	7.26341	8.59218	1.26595	0	0	no	YLR380W	Q06705|CSR1	2	30589190	120.01	-3.1	226382400	120.13	-1.5	10963760	121.32	-2.4	208102400	121.43	-1.8	25981110	119.64	-3.3	241341904	119.88	-2.4	18110790	121.16	-3.2	165210000	121.29	-2.4
	2157	DYQYDFDQLDPLASDPCNPYHMR	1	23	0	2802.17	Q12734	Q12734	CSR2	Transcription factor CSR2	yes	yes	707	Q12734_707	1.49355	10.496	3.37136	5.12029	4.74921	0	0	no	YPR030W	Q12734|CSR2	3	0	206.58	#N/A	100175360	207.03	-1.9	2533326	208.5	-4.7	66909416	208.05	-1.4	3527828	207.15	0	20108996	207.11	-1.5	1011479	208.03	1.4	18599776	208.07	-2.4
	7641	NYSTASTAMCR	1	11	0	1203.5	Q12734	Q12734	CSR2	Transcription factor CSR2	yes	yes	99	Q12734_99	0.272252	0.818944	1.57992	0.890371	0.656752	0	0	no	YPR030W	Q12734|CSR2	2	0	70.55	#N/A	33746008	70.71	-1.8	184242	71.88	6.6	33743180	71.73	-1.7	424914	70.91	1.1	12258512	70.83	-1.9	0	71.91	#N/A	39202180	72.11	-2.4
	6018	LGPNFHQIPVNCPYASK	1	17	0	1883.94	P15202	P15202	CTA1	Peroxisomal catalase A	yes	yes	374	P15202_374	7.54963	6.80049	6.22072	6.85695	0.666252	0	0	no	YDR256C	P15202|CATA	3	756724864	123.74	-2	9251796992	123.58	-1.1	509520288	124.88	-1.8	6254232064	124.92	-1	488749888	123.55	-2.3	6859623936	123.43	-1.1	384720320	124.86	-2.2	5111126016	124.95	-1
	7338	NLAYNIGIHVEGACPQIQQR	1	20	0	2223.12	P15202	P15202	CTA1	Peroxisomal catalase A	yes	yes	475	P15202_475	7.68946	6.97047	6.45627	7.03873	0.619425	0	0	no	YDR256C	P15202|CATA	3	803450240	144.54	-0.8	9539432448	144.54	-0.9	560267264	145.73	-0.4	6831731712	145.69	-0.8	700698240	144.51	-0.7	9025957888	144.55	-1.1	498486976	145.76	-1.5	6978658304	145.76	-1.4
	3173	FNQIDLDEICYGLIK	1	15	0	1782.89	Q02732	Q02732	CTF19	Central kinetochore subunit CTF19	yes	yes	341	Q02732_341	4.27997	5.10455	2.53198	3.97217	1.31362	0	0	no	YPL018W	Q02732|CTF19	2	0	205.72	#N/A	43473080	206.13	-1.8	4124050	207.19	-0.6	48759848	207.31	-1.6	2225836	206.34	-1.5	36951520	206.38	-2.7	3022072	207.33	-1.6	60609032	207.41	-2.1
	5913	LFASACSDQNVEK	1	13	0	1410.64	Q01454	Q01454	CTF4	DNA polymerase alpha-binding protein	yes	yes	874	Q01454_874	nq	2.49464	0.800781	1.64771	1.19774	0	0	no	YPR135W	Q01454|CTF4	2	nq	nq	nq	nq	nq	nq	nq	nq	nq	nq	nq	nq	5221407	87.2	-1.5	204083296	86.59	-2	nq	nq	nq	nq	nq	nq
	9439	TLVSLAPDNNTLCVANK	1	17	0	1771.91	Q01454	Q01454	CTF4	DNA polymerase alpha-binding protein	yes	yes	28	Q01454_28	1.68442	1.43484	0	1.03975	0.90906	0	0	no	YPR135W	Q01454|CTF4	2	3467234	150.8	-1	210254976	150.72	-2	2405275	151.92	-0.2	132508528	151.92	-2	2584351	150.72	0.1	246660608	150.76	-1.7	3752053	152.54	-0.4	188613664	152.13	-1.9
	1620	DCCVIHSGK	2	9	0	960.416	Q01454	Q01454	CTF4	DNA polymerase alpha-binding protein	yes	yes	100 ,101	Q01454_100_101	13.4488	10.2417	14.4221	12.7042	2.18737	0	0	no	YPR135W	Q01454|CTF4	2	12058200	66.52	0.3	77755456	66.56	-1.1	24018666	67.18	-1	154421760	67.22	-1.3	2960732	66.59	-0.2	19815476	66.39	-0.1	28047710	67.44	-2.4	251941472	67.44	-1.2
	8692	SLFFSSYGDPCIFGSDNTLLLLSK	1	24	0	2623.29	Q01454	Q01454	CTF4	DNA polymerase alpha-binding protein	yes	yes	696	Q01454_696	10.0747	7.00322	6.96798	8.01531	1.78359	0	0	no	YPR135W	Q01454|CTF4	2	3058714	245.06	1.6	22615084	245.02	-1.6	1060153	246.39	-4.1	14149235	246.51	-1.3	0	245.19	#N/A	16751987	245.32	-0.8	3925431	246.71	0.1	35374352	246.29	-1
	2318	EEPKPEPLVLDGLVSCHEYEVK	1	22	1	2509.24	Q03957	Q03957	CTK1	CTD kinase subunit alpha	yes	yes	486	Q03957_486	9.64044	5.37699	10.6316	8.54969	2.79198	0	0	no	YKL139W	Q03957|CTK1	4	42084952	154.08	2	537705024	154.36	-1.2	51667608	155.01	-3	341035328	155.41	-1.3	25354510	154.06	0.2	650575232	154.43	-1.4	40845424	155.23	-1.4	514396800	155.51	-1.5
	10810	YKDTENDCVR	1	10	1	1241.53	P38818	P38818	CTM1	Cytochrome c lysine N-methyltransferase 1	yes	yes	438	P38818_438	5.9832	5.69649	6.94609	6.20859	0.654584	0	0	no	YHR109W	P38818|CTM1	2	nq	nq	nq	nq	nq	nq	1099355	50.2	0.8	17274664	50.16	-0.2	nq	nq	nq	nq	nq	nq	974501	50.62	2.2	16132554	50.58	-0.9
	3087	FLDDYIEISADKQEPSPICEDLSYYTPSR	1	29	1	3393.56	P38818	P38818	CTM1	Cytochrome c lysine N-methyltransferase 1	yes	yes	556	P38818_556	5.83267	13.6233	4.86166	8.10588	4.80284	0	0	no	YHR109W	P38818|CTM1	3	6199669	210.47	6.5	58274112	210.35	-2	639181	211.45	9.7	52137792	211.12	-1.1	9121859	210.86	8	60881952	210.58	-2.2	4930571	211.47	2.4	28215442	211.31	-1.9
	1428	CTFNINTLLALLGDEDEFSSK	1	21	0	2329.11	P38818	P38818	CTM1	Cytochrome c lysine N-methyltransferase 1	yes	yes	62	P38818_62	2.51701	1.93558	2.58829	2.34696	0.358043	0	0	no	YHR109W	P38818|CTM1	2	1188612	256.63	-1.6	44790128	256.63	-2.2	1140125	257.19	3.6	45401256	257.14	-3.1	0	256.31	#N/A	39085232	256.62	-1.8	1764330	257.34	5.7	50303080	257.25	-1.8
	2504	ELGGLALILSNCVIDDNDPFIK	1	22	0	2358.21	P25355	P25355	CTR86	Copper transport protein 86	yes	yes	481	P25355_481	3.43316	6.88005	5.37967	5.23096	1.72825	0	0	no	YCR054C	P25355|CTR86	2	4921978	253.63	-0.1	105084584	253.19	-1.3	1033164	253.99	-1.6	62419900	254.09	-1.4	11827440	252.56	-0.8	140848688	253.27	-2.1	6899256	254.26	-1.7	112612832	254.17	-1.7
	2041	DSLDNEDVQLNLAHCYLEMR	1	20	0	2377.07	P89105	P89105	CTR9	RNA polymerase-associated protein CTR9	yes	yes	740	P89105_740	3.13395	3.36799	3.51479	3.33891	0.192077	0	0	no	YOL145C	P89105|CTR9	3	21817532	189.17	7.7	657058112	189.09	-0.7	11009089	190.17	8.4	357566976	190.13	-1.1	30770080	189.13	3.4	904218304	189.21	-1.2	19070156	190.19	5.9	525764672	190.48	-1.5
	3498	GDSQYTAEQCPFK	1	13	0	1472.62	P06115	P06115	CTT1	Catalase T	yes	yes	390	P06115_390	7.59509	6.33781	6.22667	6.71986	0.760011	0	0	no	YGR088W	P06115|CATT	2	193944960	98.47	-1.5	2435259904	98.43	-1.8	125192440	99.62	-2.3	1447491328	99.66	-1.9	177172768	98.24	-1.6	2661305344	98.2	-1.7	121931968	99.79	-1.8	1758957056	99.67	-2.1
	5958	LFVHNVVCHACK	2	12	0	1368.68	P06115	P06115	CTT1	Catalase T	yes	yes	507 ,510	P06115_507_510	7.70501	6.26353	8.24367	7.40407	1.02379	0	0	no	YGR088W	P06115|CATT	3	60317660	74.48	-1.9	797589504	74.48	-1.9	39515360	76.07	-2	398268000	76.07	-1.9	52210100	74.56	-1.5	766356608	74.52	-1.7	84554464	76.31	-2.3	1280383744	76.31	-2.1
	3153	FNCYVQTMTPEQATK	1	15	0	1759.79	P06115	P06115	CTT1	Catalase T	yes	yes	271	P06115_271	1.54167	1.27568	2.25713	1.69149	0.50759	0	0	no	YGR088W	P06115|CATT	2	0	120.88	#N/A	112849720	121.17	-1.6	2145457	122.36	-0.1	24169488	122.24	-0.9	nq	nq	nq	nq	nq	nq	1332082	122.74	3.7	103089160	122.78	-0.8
	7410	NMICAENLLDK	1	11	0	1262.6	P38428	P38428	CUE1	Coupling of ubiquitin conjugation to ER degradation protein 1	yes	yes	147	P38428_147	2.22595	2.69595	2.58013	2.50068	0.244864	0	0	no	YMR264W	P38428|CUE1	2	17646280	140.57	-1.3	823808576	140.53	-0.7	15760550	141.68	-0.1	643571392	141.72	-0.7	14889870	140.49	-0.5	679194624	140.41	-1.5	21425070	141.79	-2.2	631510272	141.79	-1.3
	1405	CSSSLISALISDIER	1	15	0	1592.81	P53202	P53202	CUL3	Cullin-3	yes	yes	148	P53202_148	10.6872	1.73931	11.4158	7.94743	5.38871	0	0	no	YGR003W	P53202|CUL3	2	2512729	231.57	0.6	15631940	231.7	-0.5	0	232.37	#N/A	5366965	232.58	-0.9	745827	231.7	-2.1	22582780	231.87	-0.6	2010	232.57	-2	19665490	232.94	-1.8
	784	CENFNELTMAFDTLR	1	15	0	1802.8	P53333	P53333	CWC22	Pre-mRNA-splicing factor CWC22	yes	yes	245	P53333_245	5.70345	2.76099	7.5271	5.33051	2.40484	0	0	no	YGR278W	P53333|CWC22	2	5591980	206.91	0.8	98285200	207.07	-2.1	5992617	208.54	2.6	93245640	208.21	-1.7	2142179	207.23	0.1	118470880	207.15	-2.6	4624647	208.72	3.5	119848976	208.52	-1.9
	4168	HLNTQDQENASQHPYYDCSTLR	1	22	0	2619.14	P52868	P52868	CWC23	Pre-mRNA-splicing factor CWC23	yes	yes	165	P52868_165	2.13734	1.53531	3.51057	2.39441	1.01241	0	0	no	YGL128C	P52868|CWC23	4	2767717	84.23	-0.5	109814848	83.83	-0.8	1046103	85.19	-3	64809024	85.15	1.4	3308260	83.86	2.5	149777088	83.69	-0.8	642671	85.42	0.3	103609128	85.31	-1.2
	4285	HVLNDCNVFGK	1	11	0	1244.6	Q02770	Q02770	CWC27	Peptidyl-prolyl isomerase CWC27	yes	yes	114	Q02770_114	1.97047	2.9514	6.13008	3.68398	2.17442	0	0	no	YPL064C	Q02770|CWC27	2	4222385	90.6	8.9	210189056	90.56	-2.1	1322133	92.08	9.1	65646688	92.16	-2	8601458	90.54	5	184677824	90.42	-2.4	2168974	92.13	8.1	169477552	92.25	-2.4
	9263	TFTHCLPSGMDDYPR	1	15	0	1738.74	P53008	P53008	CWH41	Mannosyl-oligosaccharide glucosidase	yes	yes	595	P53008_595	4.39144	5.27102	4.50989	4.72412	0.477324	0	0	no	YGL027C	P53008|CWH41	3	25973820	117.18	-1.6	590324992	117.22	-0.5	17055470	118.51	-1.4	346491296	118.43	-1.1	45691232	116.8	-1.1	850347584	117	-0.8	33764008	118.46	-1.3	577593856	118.5	-1.2
	7460	NPEYETMEVAPGSDCSK	1	17	0	1855.76	P53008	P53008	CWH41	Mannosyl-oligosaccharide glucosidase	yes	yes	223	P53008_223	3.12116	0	1.53888	1.55335	1.56063	0	0	no	YGL027C	P53008|CWH41	2	1239592	109.25	0.3	45336064	109.25	1.4	691469	110.5	1.6	14602757	110.42	-1.7	0	108.73	#N/A	59003208	109.17	1	nq	nq	nq	nq	nq	nq
	4272	HTWGCVLLSK	1	10	0	1142.59	P25618	P25618	CWH43	Protein CWH43	yes	yes	757	P25618_757	2.91769	4.01711	nq	3.4674	0.777402	0	0	no	YCR017C	P25618|CWH43	2	12498272	102.75	0	353345792	102.91	-1.5	3978647	104.9	-0.1	194901312	104.82	-2.1	3982523	103.03	1.7	98798152	102.75	-1.4	3350432	104.31	0.9	76412128	104.76	-2.2
	9754	VCFLVGVLR	1	9	0	1004.58	P25618	P25618	CWH43	Protein CWH43	yes	yes	93	P25618_93	7.7838	9.35527	5.54331	7.56079	1.91574	0	0	no	YCR017C	P25618|CWH43	2	53369568	168.91	-1	533637184	168.83	-1	27136760	170.18	-1.2	420137184	170.18	-1.5	71974224	168.89	-1.4	672711296	168.85	-1.3	53835168	170.33	-1.5	546276608	170.29	-1.7
	311	ALCLGAK	1	7	0	674.379	P00175	P00175	CYB2	Cytochrome b2, mitochondrial	yes	yes	503	P00175_503	9.89624	10.5954	7.14185	9.21115	1.82584	0	0	no	YML054C	P00175|CYB2	2	nq	nq	nq	nq	nq	nq	825741312	72.57	-1.1	7518251008	72.53	-1.8	nq	nq	nq	nq	nq	nq	931672064	73.19	-1.5	7861541888	73.15	-1.9
	3926	GVGLGRPFLYANSCYGR	1	17	1	1828.9	P00175	P00175	CYB2	Cytochrome b2, mitochondrial	yes	yes	521	P00175_521	8.74993	5.6538	5.00203	6.46859	2.0024	0	0	no	YML054C	P00175|CYB2	3	286022208	128.15	-1.5	2534650368	128.07	-1.4	117178576	129.42	-1.9	1670192512	129.46	-1.9	158592976	127.88	-1.9	2697282560	127.88	-2	136145840	129.33	-2.2	2221091072	129.41	-2.4
	5544	KVDISTDMLGSHVDVPFYVSATALCK	1	26	1	2795.39	P00175	P00175	CYB2	Cytochrome b2, mitochondrial	yes	yes	280	P00175_280	7.92808	6.96423	6.37741	7.08991	0.782937	0	0	no	YML054C	P00175|CYB2	4	875741504	195.01	-0.9	10073924608	194.93	-0.7	641384192	195.9	-0.2	7545044992	195.78	-1	1095811328	195.13	-1.1	14531813376	195.17	-1.3	841822208	196.16	-0.5	11353200640	196.16	-1.3
	10204	VPQMISTLASCSPEEIIEAAPSDK	1	24	0	2515.22	P00175	P00175	CYB2	Cytochrome b2, mitochondrial	yes	yes	313	P00175_313	7.53095	5.46192	4.16177	5.71822	1.69915	0	0	no	YML054C	P00175|CYB2	2	64613400	200.54	-0.6	714878144	200.67	-1.6	40489088	201.76	0.5	575626112	201.64	-1.5	31840832	200.75	-2.8	726544960	200.8	-1.4	50355476	202.27	-0.9	696155648	202.06	-2.1
	7288	NIMPVLALVCGPESYISSISGR	1	22	0	2305.18	P38909	P38909	CYC2	Cytochrome c mitochondrial import factor CYC2	yes	yes	327	P38909_327	6.48602	6.81083	5.27834	6.19173	0.807516	0	0	no	YOR037W	P38909|CYC2	2	3013702	240.77	-4	52755032	240.64	-0.5	3423958	241.3	-5.9	40061648	241.61	-0.8	4008682	240.38	-7.3	59472696	240.73	-0.9	2212990	241.55	-2.5	25655372	241.91	-1.5
	10549	WSQALECFR	1	9	0	1138.52	P14922	P14922	CYC8	General transcriptional corepressor CYC8	yes	yes	209	P14922_209	4.00399	5.89511	4.39843	4.76584	0.99766	0	0	no	YBR112C	P14922|CYC8	2	127476624	124.63	-1.8	3268250112	124.58	-3.1	114394920	126.25	-3.4	2530638592	126.13	-3.4	59752760	124.79	-2.3	805016960	124.42	-2.5	11362836	126.69	-2.6	330216448	126.44	-6.7
	6463	LPHGSCLPNGPK	1	12	0	1218.62	P32898	P32898	CYM1	Mitochondrial presequence protease	yes	yes	785	P32898_785	10.7856	9.72504	7.67874	9.39646	1.57928	0	0	no	YDR430C	P32898|CYM1	2	31552060	67.22	-1.6	268839488	67.22	-1.3	20214064	68.12	-1.7	159349888	68.12	-2	33419930	67.35	-1.3	302613120	67.35	-1.8	21116226	68.46	-1.5	203631744	68.46	-2.4
	10615	YCEDHPELTEDDVIVAIFPDSIR	1	23	0	2675.24	P32582	P32582	CYS4	Cystathionine beta-synthase	yes	yes	301	P32582_301	3.57079	3.42041	2.76035	3.25052	0.431104	0	0	no	YGR155W	P32582|CBS	3	638840576	218.62	-0.4	16842553344	218.58	-0.7	442122592	219.62	-0.7	12348846080	219.53	-1.1	657116096	218.6	-1	18394480640	218.73	-0.9	481045408	219.61	-1.2	13742938112	219.73	-1.2
	2127	DVTTFLNWCAEPEHDER	1	17	0	2060.89	P07143	P07143	CYT1	Cytochrome c1, heme protein, mitochondrial	yes	yes	258	P07143_258	10.692	11.1963	nq	10.9442	0.35657	0	0	no	YOR065W	P07143|CY1	3	394878272	177.28	-1.3	3385223168	177.28	-1.3	310273472	178.55	-1	2504740864	178.51	-1.1	174775952	177.45	-1.8	1231058688	177.45	-1.9	115164608	178.66	-1.8	1068612352	178.82	-1.8
	2391	EHGNEAHPGATAPGNQLECSANPQDNDK	1	28	0	2900.24	Q00873	Q00873	CYT2	Cytochrome c1 heme lyase	yes	yes	41	Q00873_41	4.84519	5.01004	3.88523	4.58015	0.607435	0	0	no	YKL087C	Q00873|CYT2	3	3000111	68.58	5.2	51475100	68.62	10.3	1376385	69.51	2.7	34475044	69.55	8.3	3036460	68.72	4.8	57571092	68.72	9.9	nq	nq	nq	nq	nq	nq
	4732	IINDNLVTIGSSLDHCK	1	17	0	1840.94	P54838	P54838	DAK1	Dihydroxyacetone kinase 1	yes	yes	197	P54838_197	6.2837	4.90484	4.90856	5.3657	0.795015	0	0	no	YML070W	P54838|DAK1	3	1602647552	147.16	-1.1	23319015424	147.11	-1	1053419456	148.29	-1	16294066176	148.33	-1.1	1441895424	147.16	-1.1	27878281216	147.07	-1	1169128064	148.38	-1.9	22744326144	148.38	-1.9
	339	ALGINCR	1	7	0	745.39	P54838	P54838	DAK1	Dihydroxyacetone kinase 1	yes	yes	126	P54838_126	6.66712	5.72093	4.68169	5.68991	0.993083	0	0	no	YML070W	P54838|DAK1	2	nq	nq	nq	nq	nq	nq	276489088	74.17	-0.7	3870562304	74.13	-1.2	nq	nq	nq	nq	nq	nq	289021920	74.38	-1.2	4762984960	74.38	-1.6
	8448	SEPHITELDNQVGDGDCGYTLVAGVK	1	26	0	2716.26	P54838	P54838	DAK1	Dihydroxyacetone kinase 1	yes	yes	418	P54838_418	5.95847	4.70989	4.29039	4.98625	0.867703	0	0	no	YML070W	P54838|DAK1	3	917156608	161.45	-0.5	15465203712	161.57	-0.4	595493504	162.54	-0.3	8408680448	162.46	-0.7	940464256	161.67	-1	19873384448	161.63	-1	662703296	162.54	-0.8	12561754112	162.74	-0.9
	532	ASYVGDSSQVEDPGAVGLCEFLK	1	23	0	2370.1	P54838	P54838	DAK1	Dihydroxyacetone kinase 1	yes	yes	574	P54838_574	2.76172	2.97823	4.12398	3.28798	0.732049	0	0	no	YML070W	P54838|DAK1	2	18023684	197.13	3	776206016	197.22	-1.3	20817996	198.39	0.2	591382528	198.39	-1.3	23751122	197.36	4.1	839239808	197.36	-1.5	22918572	198.5	2.1	681120000	198.62	-1.3
	2628	EQIDALDEWQEHFENKYPCIGTLIPEPGVNV	1	31	1	3582.7	Q12091	Q12091	DAP1	Damage response protein 1	yes	yes	140	Q12091_140	4.08446	3.51787	nq	3.80116	0.400641	0	0	no	YPL170W	Q12091|DAP1	3	43995568	234.77	0.7	989773056	234.73	-1.1	25234048	235.84	0.6	635949952	235.79	-1.2	33942308	235.06	-0.8	783186112	234.89	-1.6	11786887	236.02	-1.5	470997760	236.07	-1.8
	9067	SYKPCDSDDQDTFK	1	14	1	1647.67	P32328	P32328	DBF20	Serine/threonine-protein kinase DBF20	yes	yes	58	P32328_58	2.2871	2.73536	2.48495	2.50247	0.224643	0	0	no	YPR111W	P32328|DBF20	2	1280919	72.47	3.6	70169136	72.76	-2	1243040	73.74	1.3	37663004	73.7	-1.4	2092900	72.91	6	56432600	72.74	-2	982247	74.08	-1.2	52914104	73.88	-1.8
	4131	HIVEECDMPSVENR	1	14	0	1656.72	P24784	P24784	DBP1	ATP-dependent RNA helicase DBP1	yes	yes	339	P24784_339	2.612	2.31015	2.6936	2.53859	0.201995	0	0	no	YPL119C	P24784|DBP1	2	1421420	94.49	-2.8	75025120	94.1	-1.3	2239498	95.61	-4.4	61471384	95.37	-1.2	4257072	93.96	-0.7	102640736	94.04	-1.2	332709	95.1	7.8	91448464	95.42	-2.7
	6757	LVLGSCPR	1	8	0	843.464	Q12389	Q12389	DBP10	ATP-dependent RNA helicase DBP10	yes	yes	598	Q12389_598	4.15202	4.35919	2.59904	3.70342	0.962013	0	0	no	YDL031W	Q12389|DBP10	2	39800328	82.62	-1.8	825909120	82.66	-1.5	22866724	84.35	-2	620738880	84.23	-1.8	26963518	82.57	-1.3	587782912	82.65	-1.6	35813572	84.44	-2.3	789548608	84.4	-2.4
	7547	NTCVYGGVPK	1	10	0	1036.5	P24783	P24783	DBP2	ATP-dependent RNA helicase DBP2	yes	yes	219	P24783_219	8.01716	8.52514	9.13719	8.55983	0.560819	0	0	no	YNL112W	P24783|DBP2	2	150484128	80.57	-1.3	1833071104	80.57	-1.6	110479008	81.99	-2.3	1161024000	81.99	-2.3	187134400	80.48	-0.1	1593032704	80.57	-1.6	108272848	82.19	-2.4	1576689408	82.19	-2.7
	2482	ELAVQIQTECSK	1	12	0	1347.67	P24783	P24783	DBP2	ATP-dependent RNA helicase DBP2	yes	yes	206	P24783_206	9.00512	8.20861	7.31866	8.17746	0.843664	0	0	no	YNL112W	P24783|DBP2	2	86007552	107.38	-1.7	861113088	107.34	-1.4	46287864	108.71	-1.7	475704384	108.55	-1.7	86582520	107.14	-1.8	957089920	107.14	-1.6	50444004	108.63	-2.9	575186048	108.63	-2.6
	9429	TLSYCLPGIVHINAQPLLAPGDGPIVLVLAPTR	1	33	0	3407.9	P24783	P24783	DBP2	ATP-dependent RNA helicase DBP2	yes	yes	168	P24783_168	7.80316	7.63738	4.52664	6.65573	1.8457	0	0	no	YNL112W	P24783|DBP2	3	127313616	236.69	-0.9	1477399808	236.78	-1.2	81740840	237.53	-1	992646400	237.79	-0.9	123756272	236.91	-2	1406200704	236.95	-2.1	100045912	237.93	-1.6	1300348160	237.97	-2.1
	10167	VNPEDASPQAICLAPSR	1	17	0	1766.86	P20449	P20449	DBP5	ATP-dependent RNA helicase DBP5	yes	yes	167	P20449_167	4.44718	3.85652	3.15702	3.82024	0.645845	0	0	no	YOR046C	P20449|DBP5	2	90082864	132.85	-0.5	1866095360	132.89	-1.5	57922552	134.06	-1.1	1313969664	134.02	-2.2	94552720	132.83	-1.5	2186761984	132.91	-2	58494088	134.2	-1.6	1628717312	134.04	-2.9
	8022	QLYMDCK	1	7	0	899.388	P20449	P20449	DBP5	ATP-dependent RNA helicase DBP5	yes	yes	311	P20449_311	2.6037	2.27553	2.60004	2.49309	0.188422	0	0	no	YOR046C	P20449|DBP5	2	nq	nq	nq	nq	nq	nq	10269136	78.56	-0.6	384137056	78.52	-0.6	nq	nq	nq	nq	nq	nq	12473786	78.59	-2.2	535697216	78.74	-1.3
	4608	IFVLDEADNMLDQQGLGDQCIR	1	22	0	2492.17	P20449	P20449	DBP5	ATP-dependent RNA helicase DBP5	yes	yes	254	P20449_254	3.04446	3.56994	5.32769	3.9807	1.19575	0	0	no	YOR046C	P20449|DBP5	2	8036033	220.12	-0.5	207480112	220.03	-1.1	3315647	220.77	3.8	154032240	221.1	-1.3	11316951	220.48	-2	266027104	220.28	-1.6	5565831	221.62	-0.2	190004832	221.24	-1.5
	6299	LLQNICK	1	7	0	830.468	P53734	P53734	DBP6	ATP-dependent RNA helicase DBP6	yes	yes	190	P53734_190	3.64072	3.24633	3.51933	3.46879	0.201995	0	0	no	YNR038W	P53734|DBP6	2	16655101	81.15	-1.8	466808960	81.19	-1.6	12340280	82.83	-1.3	300614080	82.8	-1.4	10958612	81.26	1.7	374640992	81.22	-1.7	20105552	83	-1.9	551196096	83	-2.1
	3108	FLLCYVIFK	1	9	0	1144.64	Q06218	Q06218	DBP9	ATP-dependent RNA helicase DBP9	yes	yes	263	Q06218_263	1.36246	0.369847	1.56129	1.09786	0.638272	0	0	no	YLR276C	Q06218|DBP9	2	8534256	194.97	-2.2	630283776	195.01	-1	6189949	195.86	0.9	435700096	195.98	-1.3	1050425	195.31	-1.2	630881152	194.99	-1.6	3085929	196	3.8	483379168	196.2	-1.7
	8341	SCILNSELPVNSR	1	13	0	1430.72	Q06218	Q06218	DBP9	ATP-dependent RNA helicase DBP9	yes	yes	301	Q06218_301	8.34224	2.21377	11.2728	7.27628	4.62264	0	0	no	YLR276C	Q06218|DBP9	2	7301851	132.73	0.2	105563184	132.69	-1	55660880	134.67	4.5	586219968	133.97	-1.7	13604414	132.71	-1.9	842041280	132.67	-1.4	18766666	133.92	-2	587847168	134	-2.5
	10011	VIGTLEELLENSPCSALEGISK	1	22	0	2301.18	P25559	P25559	DCC1	Sister chromatid cohesion protein DCC1	yes	yes	156	P25559_156	4.60668	3.78175	3.12301	3.83715	0.743387	0	0	no	YCL016C	P25559|DCC1	2	7386586	230.92	-2	108715488	230.92	-1.2	2220806	232.17	-1.1	90230504	231.83	-1.5	7106859	231	-3.1	129875384	231.05	-1.4	735325	232.05	-0.9	69651872	232.05	-1.8
	1780	DGVLCILSQDFLFK	1	14	0	1596.82	P25559	P25559	DCC1	Sister chromatid cohesion protein DCC1	yes	yes	178	P25559_178	5.13184	3.55106	2.3181	3.667	1.41045	0	0	no	YCL016C	P25559|DCC1	2	7103485	251.04	-1.9	100430000	251.04	-1.8	1632999	252.07	-1.2	61074260	252.11	-1.5	3966328	251.18	-1.8	103040496	251.09	-1.6	2377853	252.23	-0.9	69271368	252.27	-2.3
	5420	KLDSDIVILGCAGFSGLQNK	1	20	1	2077.09	P32460	P32460	DCG1	Protein DCG1	yes	yes	201	P32460_201	14.122	9.53127	10.1153	11.2562	2.499	0	0	no	YIR030C	P32460|DCG1	3	22182014	179.16	-2.7	116473744	178.64	-9.9	16146742	179.99	0	116608248	179.87	-10.2	18286518	179.33	0.2	118813248	179.29	-1.6	9925123	180.18	-3.5	148965504	180.34	-9
	109	ADVSIVGLLDSSINYCNLVGK	1	21	0	2179.12	P32460	P32460	DCG1	Protein DCG1	yes	yes	119	P32460_119	1.99253	3.22665	7.36104	4.1934	2.81179	0	0	no	YIR030C	P32460|DCG1	2	547989	242.81	-0.4	23788822	242.59	-0.9	40053	244.17	-5.8	5135468	243.76	-0.4	698448	242.72	-1.7	19753468	242.67	-2.4	277539	244.02	0.4	9518279	243.75	-1.5
	8775	SNDSLTYNCGK	1	11	0	1200.51	Q12517	Q12517	DCP1	mRNA-decapping enzyme subunit 1	yes	yes	128	Q12517_128	5.56422	4.8385	5.1777	5.19347	0.363116	0	0	no	YOL149W	Q12517|DCP1	2	10042580	71.39	2.9	156764992	71.39	2.8	16786068	72.9	-1.2	298570336	72.94	-1.9	11607119	71.54	3.2	189895104	71.5	3.1	25720980	72.8	1.1	544257728	72.83	0.9
	5031	ISKDENDIDCCIR	2	13	1	1522.68	P53550	P53550	DCP2	mRNA-decapping enzyme subunit 2	yes	yes	145 ,146	P53550_145_146	7.33345	9.67985	7.46401	8.1591	1.31862	0	0	no	YNL118C	P53550|DCP2	3	48765616	86.44	-1.3	638742656	86.28	-1.9	33506364	87.73	-2.4	400858112	87.61	-1.8	61315320	86.22	-1.6	593510400	86.1	-1.5	46951060	87.74	-3	416695104	87.7	-2.4
	3039	FIINCPNEDLSSVER	1	15	0	1734.82	P53550	P53550	DCP2	mRNA-decapping enzyme subunit 2	yes	yes	30	P53550_30	2.646	2.03286	5.06216	3.24701	1.60159	0	0	no	YNL118C	P53550|DCP2	2	5432655	156.43	-0.6	359922592	156.39	-1	12142076	157.47	11.7	286702304	157.55	-2	6200380	156.39	5.6	456645408	156.52	-1.8	9509964	157.9	6.1	300464992	157.74	-2.3
	5154	IVQPYIEEMCNNGR	1	14	0	1664.77	Q06151	Q06151	DCS1	m7GpppX diphosphatase	yes	yes	154	Q06151_154	3.80505	3.97792	3.99298	3.92532	0.104427	0	0	no	YLR270W	Q06151|DCPS	2	41839116	129.81	0.9	956121856	129.81	-1.4	24556820	131.24	-0.1	722423168	131.08	-1.5	51414776	129.91	1.5	1241087744	129.67	-1.7	nq	nq	nq	nq	nq	nq
	8629	SIVPGCYNYAVHPDELR	1	17	0	1931.92	Q06151	Q06151	DCS1	m7GpppX diphosphatase	yes	yes	244	Q06151_244	3.18187	3.04438	1.78596	2.67074	0.769318	0	0	no	YLR270W	Q06151|DCPS	2	32031074	136.56	-0.5	816180160	136.52	-1.1	19525604	137.63	0	752587264	137.63	-1.5	34381936	136.41	-0.7	1127421184	136.41	-1.5	33105572	137.63	-0.4	1021881216	137.59	-1.5
	4137	HLACVDLK	1	8	0	897.474	P40087	P40087	DDI1	DNA damage-inducible protein 1	yes	yes	300	P40087_300	6.86926	5.85394	6.66105	6.46142	0.536291	0	0	no	YER143W	P40087|DDI1	2	127793128	71.64	0	1662633600	71.6	-1.7	99630072	73.01	-0.8	1420682112	72.97	-1.9	81486240	71.86	0.2	1236209280	71.78	-1.1	97905760	73.47	-0.8	1648865024	73.47	-1.9
	6714	LVAGCICLTPDKK	2	13	1	1359.73	Q99321	Q99321	DDP1	Diphosphoinositol polyphosphate phosphohydrolase DDP1	yes	yes	37 ,39	Q99321_37_39	1.53341	2.2083	1.90118	1.88096	0.337898	0	0	no	YOR163W	Q99321|DDP1	2	0	107.78	#N/A	69308248	108.02	-0.1	2104168	109.55	-2	65809256	109.59	-1	0	107.53	#N/A	81211384	107.78	-0.2	2170880	109.54	-2.5	14923400	109.5	-2.4
	89	ACVVYGGSPIGNQLR	1	15	0	1532.78	P06634	P06634	DED1	ATP-dependent RNA helicase DED1	yes	yes	257	P06634_257	7.221	6.87964	4.60635	6.23566	1.42131	0	0	no	YOR204W	P06634|DED1	2	286779296	127.32	-2.1	3543673856	127.28	-2.4	183117440	128.62	-1.9	2493792512	128.58	-2.1	256112560	127.23	-2.4	3561582080	127.19	-2.9	204671232	128.53	-2.7	2675420160	128.57	-2.8
	4130	HIVEDCDMTPVGER	1	14	0	1599.7	P06634	P06634	DED1	ATP-dependent RNA helicase DED1	yes	yes	327	P06634_327	3.28615	4.99117	5.38005	4.55246	1.11376	0	0	no	YOR204W	P06634|DED1	3	110799744	89.4	-1.3	3653681152	89.32	-1.3	76708872	90.61	-0.5	1864829696	90.65	-1.5	183065344	89.82	-1.4	2171131392	89.78	-1.7	106467648	90.78	1	3340240384	90.74	-1.7
	1913	DLMACAQTGSGK	1	12	0	1180.52	P06634;P24784	P06634	DED1;DBP1	ATP-dependent RNA helicase DED1;ATP-dependent RNA helicase DBP1	no	no	185	P06634_185	9.63105	12.3472	nq	10.9891	1.92062	0	0	no	YOR204W	P24784|DBP1	2	47923240	91.32	-5.2	352686784	91.56	-1.8	52209480	92.66	-3.3	586866432	92.66	-2	34961240	91.27	-6.6	162231040	91.51	-1.8	24702576	92.72	-4.5	261321856	92.84	-2.3
	3436	GCDLLVATPGR	1	11	0	1100.56	P06634;P24784	P06634	DED1;DBP1	ATP-dependent RNA helicase DED1;ATP-dependent RNA helicase DBP1	no	no	276	P06634_276	6.78668	5.41193	4.86897	5.68919	0.988462	0	0	no	YOR204W	P24784|DBP1	2	1050807808	117.67	-0.9	14888221696	117.63	-1.6	701150848	119.04	-1.7	9174491136	119	-1.9	889121920	116.98	-1	16035416064	117.55	-2.3	691729152	118.97	-2.1	11594216448	118.97	-2.7
	10431	VYDEEHLTEVTPPCMVQTQVEGGSTLFK	1	28	0	3136.47	P38707	P38707	DED81	Asparagine--tRNA ligase, cytoplasmic	yes	yes	277	P38707_277	10.3493	9.60897	nq	9.97915	0.523511	0	0	no	YHR019C	P38707|SYNC	3	140436304	184.28	0	1216524416	184.2	-1.2	nq	nq	nq	nq	nq	nq	281574592	184.46	0.4	2648755712	184.41	-1.8	nq	nq	nq	nq	nq	nq
	10754	YGTCPHGGYGIGTER	1	15	0	1566.69	P38707	P38707	DED81	Asparagine--tRNA ligase, cytoplasmic	yes	yes	517	P38707_517	4.90627	4.46591	4.09457	4.48891	0.406338	0	0	no	YHR019C	P38707|SYNC	3	322559872	74.11	-1.3	6337419776	74.11	-1.6	164269296	75.3	-2.2	3098351616	75.38	-2.3	257488208	74.25	-0.6	5519789568	74.16	-1.2	142191616	75.57	-2.9	3030102784	75.53	-2.4
	5002	ISAVCLRPPPNFDAR	1	15	1	1654.86	P31115	P31115	DEG1	tRNA pseudouridine(38/39) synthase	yes	yes	204	P31115_204	7.66116	4.85551	3.85317	5.45661	1.97388	0	0	no	YFL001W	P31115|PUS3	3	37630280	124.61	-2.2	400611808	124.49	-1.9	21046314	126.01	-0.4	306608384	125.69	-2	25733040	124.4	-0.3	490775808	124.36	-2.6	14212116	125.82	-2.1	291956608	125.7	-2.8
	1563	CYLQYR	1	6	0	844.39	Q99288	Q99288	DET1	Broad-range acid phosphatase DET1	yes	yes	190	Q99288_190	12.4164	11.7774	10.1881	11.4606	1.14741	0	0	no	YDR051C	Q99288|DET1	2	365738048	92.45	-0.7	2706157568	92.45	-0.9	193906144	94.02	-0.8	1241508352	94.02	-0.6	320578240	92.29	-0.9	2393201664	92.29	-1.1	215532928	94.12	-0.9	1622710656	94.12	-0.9
	3727	GLNNTGGVYENNEDNICEGKPGK	1	23	1	2421.09	Q99288	Q99288	DET1	Broad-range acid phosphatase DET1	yes	yes	183	Q99288_183	15.3795	12.7144	11.0885	13.0608	2.16639	0	0	no	YDR051C	Q99288|DET1	3	188825696	90.52	-1.7	1017237952	90.48	-1.6	99560432	91.73	-1.4	569507136	91.77	-1.7	169181920	90.34	-1.6	1112319744	90.34	-1.9	96941776	91.82	-1.9	714651904	91.82	-2.1
	7569	NTVSNACLFQIAAR	1	14	0	1506.76	Q05031	Q05031	DFG5	Mannan endo-1,6-alpha-mannosidase DFG5	yes	yes	194	Q05031_194	14.7165	14.6205	7.21601	12.1844	4.30298	0	0	no	YMR238W	Q05031|DFG5	2	102161400	145.32	-2.6	631821376	145.24	-2.5	86566656	146.53	-2.7	461873312	146.65	-2.6	109901000	145.08	-1.9	622930880	145.08	-2.9	87849712	146.61	-2.3	531873408	146.57	-3.2
	4947	IPIVGIVACLQPEMGIGFR	1	19	0	2012.1	P07807	P07807	DFR1	Dihydrofolate reductase	yes	yes	14	P07807_14	1.75367	1.49959	1.44899	1.56741	0.163271	0	0	no	YOR236W	P07807|DYR	2	6313079	229.39	0	261078304	229.39	-0.9	1718916	230.41	-2.4	188901248	230.41	-1.6	8397866	229.73	-0.4	389411616	229.68	-1.7	2758189	231.81	-4.1	343373824	230.57	-2.2
	2642	EQTLKPQLESCCPLATPFER	2	20	1	2289.11	Q08650	Q08650	DGA1	Diacylglycerol O-acyltransferase 1	yes	yes	48 ,49	Q08650_48_49	5.52155	6.00129	5.5255	5.68278	0.275842	0	0	no	YOR245C	Q08650|DGAT2	3	17108278	152.12	4.7	330292000	152.2	-0.9	14840332	153.53	-0.8	216375568	153.36	-1.2	23048380	152.34	-1.5	411035392	152.3	-1.6	21681190	153.43	-0.4	289568096	153.43	-1.6
	8956	STNDECLTETSNQSSSHTFTNSSK	1	24	0	2604.09	P32330	P32330	DGR2	2-deoxy-glucose resistant protein 2	yes	yes	549	P32330_549	2.92094	0.621433	0.669516	1.40396	1.31396	0	0	no	YKL121W	P32330|DGR2	3	1554245	79.21	0	41410992	79.13	-1.1	337996	80.28	-9.3	21478586	80.36	-1.6	490019	79.15	-3.3	54256048	79.19	-1	0	80.17	#N/A	24106976	80.55	-2
	6516	LQINQAIIFCNSTNR	1	15	0	1733.89	P39517	P39517	DHH1	ATP-dependent RNA helicase DHH1	yes	yes	290	P39517_290	9.91464	6.54712	nq	8.23088	2.38119	0	0	no	YDL160C	P39517|DHH1	2	88615600	157.59	-1.9	626342912	157.67	-1.8	49807112	158.9	-1.7	631379584	158.94	-2.1	90674208	157.7	-1.4	1228521472	157.74	-2.4	59600568	158.95	-1.9	916483712	159.07	-2.4
	9688	VADLSDCSLFIMDEADK	1	17	0	1870.83	P39517	P39517	DHH1	ATP-dependent RNA helicase DHH1	yes	yes	189	P39517_189	3.57652	8.43693	5.31551	5.77632	2.46276	0	0	no	YDL160C	P39517|DHH1	2	24268544	192.75	-0.5	654553280	192.63	-0.9	20766224	193.76	0.5	559591168	193.89	-1.5	10925131	192.71	-1.4	202537056	192.79	-1.8	17528314	193.93	-1.4	106258256	194.01	-1.8
	6034	LHCLNTLFSK	1	10	0	1174.62	P39517	P39517	DHH1	ATP-dependent RNA helicase DHH1	yes	yes	273	P39517_273	7.76449	7.73553	6.08481	7.19495	0.961513	0	0	no	YDL160C	P39517|DHH1	3	312004992	106.62	-0.9	4042932736	106.58	-1.1	210682688	108.42	-0.8	2166150656	108.42	-1.1	334438016	106.28	-1.3	4267319040	106.32	-1.2	190662000	108.42	-1.5	1995735424	108.42	-1.8
	9431	TLVCSDLLTR	1	10	0	1119.6	P39517	P39517	DHH1	ATP-dependent RNA helicase DHH1	yes	yes	339	P39517_339	7.82262	7.1111	5.80008	6.91127	1.02597	0	0	no	YDL160C	P39517|DHH1	2	150903600	130.68	0.5	1747293056	130.72	-1.5	110070496	131.93	0.4	1327878016	131.89	-1.5	151497696	130.5	0.1	1836018048	130.58	-2.3	108466200	132.12	0.1	1559767040	131.96	-2.7
	5077	ITDLGYSCYYSHAR	1	14	0	1647.74	P39517	P39517	DHH1	ATP-dependent RNA helicase DHH1	yes	yes	310	P39517_310	11.2121	10.9433	7.52336	9.89293	2.0565	0	0	no	YDL160C	P39517|DHH1	3	335741184	106.77	-2.1	2669419264	106.73	-1.4	169260512	108.18	-2.8	1329664512	108.22	-1.7	374854816	106.44	-2.8	3149718272	106.44	-1.7	241808720	107.63	-4.2	1868676352	108.11	-2.5
	4010	HCGISCMVTTGGTNLR	2	16	0	1648.75	P39517	P39517	DHH1	ATP-dependent RNA helicase DHH1	yes	yes	141 ,145	P39517_141_145	16.5318	14.1951	8.31797	13.015	4.23217	0	0	no	YDL160C	P39517|DHH1	3	129593104	103.57	-2.4	690638592	103.49	-1.5	77411456	105.21	-2.8	354516288	105.02	-2	149837904	103.3	-2.3	913657024	103.26	-1.7	98563968	105.09	-3.1	587856384	104.93	-2.2
	2513	ELIDACGFNPR	1	11	0	1233.58	P38705	P38705	DIA4	Serine--tRNA ligase, mitochondrial	yes	yes	225	P38705_225	9.42277	7.41872	7.70229	8.18126	1.08449	0	0	no	YHR011W	P38705|SYSM	2	73300592	134.56	1.3	809813376	134.43	-1	58856772	135.74	3.4	460560992	135.66	-1.3	74908016	134.41	1.4	903501824	134.33	-1.3	51518640	135.69	1.1	674228480	135.74	-2
	7838	QCMIMDELLSSIAER	1	15	0	1737.81	Q06819	Q06819	DIB1	Spliceosomal protein DIB1	yes	yes	39	Q06819_39	5.02528	6.32766	4.61921	5.32405	0.892554	0	0	no	YPR082C	Q06819|DIB1	2	10066707	226.25	3.5	143523328	226.33	-1	564535	227.27	0	57400680	227.35	-1.6	10334347	226.6	0.6	103031344	226.35	-1	6148503	227.7	5.3	140974624	227.49	-1.8
	8131	QVSASMGQVCK	1	11	0	1136.53	P69771	P69771	DID2	Vacuolar protein-sorting-associated protein 46	yes	yes	100	P69771_100	5.16208	5.30344	4.50867	4.99139	0.423986	0	0	no	YKR035W-A	P69771|DID2	2	3655095	72.63	-0.3	77890752	72.55	-2	4670683	73.56	-3.3	75070816	73.56	-2.4	3251222	72.7	1	47447280	72.66	-2.1	6744398	73.86	-2	131031440	73.74	-2.4
	6913	MFMSICNK	1	8	0	972.423	Q03063	Q03063	DIG1	Down-regulator of invasive growth 1	yes	yes	430	Q03063_430	4.23813	5.72174	6.84343	5.6011	1.30683	0	0	no	YPL049C	Q03063|DIG1	2	9134337	110.17	-1.4	125707736	110.05	-1.5	4510741	111.81	0.3	182607424	111.69	-1.4	16998152	109.93	2.1	288339680	109.81	-2.2	12992933	111.78	-0.1	205829344	111.66	-2.2
	743	CDQNDFLR	1	8	0	1009.43	P41819	P41819	DIM1	Dimethyladenosine transferase	yes	yes	298	P41819_298	9.0279	3.69099	9.32878	7.34922	3.17169	0	0	no	YPL266W	P41819|DIM1	2	140770928	95.02	3.2	890175168	95.93	-1.6	24485840	97.07	-0.2	775080448	97.15	-1.9	7626925	95.93	0.5	217058208	95.77	-1.7	40063740	97.07	0.7	1027334080	97.31	-2.5
	9403	TLLHSHLPLICK	1	12	0	1373.79	Q12220	Q12220	DIP2	U3 small nucleolar RNA-associated protein 12	yes	yes	854	Q12220_854	3.88438	4.78196	nq	4.33317	0.634682	0	0	no	YLR129W	Q12220|UTP12	3	61154820	102.74	-0.6	1640321536	102.82	-1	42902980	104.74	-1.5	934496000	104.82	-2.2	98178952	102.47	-0.4	1824944512	102.51	-1.2	56766552	104.84	-1.4	1260318976	104.76	-2.2
	5174	IWGLDFGDCHK	1	11	0	1289.59	Q12220	Q12220	DIP2	U3 small nucleolar RNA-associated protein 12	yes	yes	607	Q12220_607	6.6789	5.24752	nq	5.96321	1.01214	0	0	no	YLR129W	Q12220|UTP12	3	33700192	151.41	-1.2	441032576	151.21	-1.1	19545680	152.65	-1.1	302946400	152.57	-1.5	46654888	151.37	-1.4	722772416	151.24	-1.4	23701440	152.58	-1.6	547624000	152.58	-1.5
	3122	FLPQSHNFFSCSK	1	13	0	1540.71	Q12220	Q12220	DIP2	U3 small nucleolar RNA-associated protein 12	yes	yes	633	Q12220_633	4.72894	6.85089	nq	5.78991	1.50044	0	0	no	YLR129W	Q12220|UTP12	2	1006317	109.43	-6.4	64235832	109.59	-3.1	6098992	111.43	-0.4	78910544	111.27	-1.6	1509068	109.25	-2.6	58382928	109.17	-2.8	6892310	111.28	-0.9	55847680	111.12	-2.5
	6042	LHHDTTLELTDDILCVR	1	17	0	1992.99	Q12220	Q12220	DIP2	U3 small nucleolar RNA-associated protein 12	yes	yes	536	Q12220_536	7.68392	6.83905	3.59369	6.03889	2.15932	0	0	no	YLR129W	Q12220|UTP12	4	4048517	158.61	4.5	57257632	158.89	0.7	21401274	160.19	-0.4	248501104	160.27	-1.1	16214603	159.14	1.5	283030336	159.01	-1.6	8325181	159.8	4.9	51248296	160.16	-2.1
	3405	GAKPAECTYLEAHK	1	14	1	1516.73	Q12220	Q12220	DIP2	U3 small nucleolar RNA-associated protein 12	yes	yes	82	Q12220_82	3.05577	1.63446	0.847097	1.84578	1.1194	0	0	no	YLR129W	Q12220|UTP12	2	648812	60.49	-1.8	21722420	60.45	-1.4	413824	60.84	3.3	11989668	61.17	-2	242874	61.06	-3.5	23161726	60.49	-1.3	524740	61.6	-0.8	23035048	61.55	-1.9
	6072	LICSIDPPGCVDIDDALHAK	2	20	0	2094.01	Q08162	Q08162	DIS3	Exosome complex exonuclease DIS3	yes	yes	540 ,547	Q08162_540_547	9.40379	6.42525	12.7844	9.53781	3.18168	0	0	no	YOL021C	Q08162|RRP44	3	91537824	173.56	4.3	759700736	173.56	-2.1	68991480	174.41	4.8	786839680	174.57	-1.8	66377760	173.63	0.5	890116096	173.71	-2.9	62089808	174.51	2.2	980834688	174.76	-2.6
	1283	CPQIVVPDAQNELPK	1	15	0	1649.84	Q08162	Q08162	DIS3	Exosome complex exonuclease DIS3	yes	yes	55	Q08162_55	4.20775	3.46261	1.85098	3.17378	1.20464	0	0	no	YOL021C	Q08162|RRP44	2	8268008	145.93	-12.8	263256112	146.34	-1.2	12304636	147.13	-12.5	205093504	147.41	-1.6	7446360	146.18	-7.8	204016544	146.18	-1.7	7404606	147.45	-1	210027168	147.45	-2.3
	8267	RYCDVVAHR	1	9	1	1117.55	Q08162	Q08162	DIS3	Exosome complex exonuclease DIS3	yes	yes	850	Q08162_850	8.48651	15.5438	6.67234	10.2342	4.68688	0	0	no	YOL021C	Q08162|RRP44	3	1734484	54.52	1.2	19708378	54.52	0	2954495	55.62	-1.2	30854770	55.09	-0.3	704590	54.67	3.4	5593237	54.71	0.1	7431931	55.54	-1.2	38615840	55.5	-1.1
	6586	LSILTESVYDDACK	1	14	0	1555.74	P40564	P40564	DJP1	DnaJ-like protein 1	yes	yes	232	P40564_232	9.565	3.03368	6.97596	6.52488	3.28894	0	0	no	YIR004W	P40564|DJP1	2	61429904	156.18	0	724323008	156.14	-0.2	34100328	157.19	-3	178894240	157.35	-1	17516986	156.19	-1.6	660633472	156.15	-1.5	16574884	158.36	-0.9	429054176	158.03	5.1
	757	CDWVEKPTMFFK	1	12	1	1529.7	P32891	P32891	DLD1	D-lactate dehydrogenase [cytochrome] 1, mitochondrial	yes	yes	381	P32891_381	6.23328	6.79133	nq	6.5123	0.394598	0	0	no	YDL174C	P32891|DLD1	2	13948106	151.54	0	257287296	151.66	-1.3	18655676	153.03	4.6	233168592	152.91	-2.2	18874992	151.37	1.1	236238704	151.61	-1.8	13285939	152.7	4.5	205159168	152.99	-2.7
	570	AVAQLNHCNSFQFAK	1	15	0	1676.81	P32891	P32891	DLD1	D-lactate dehydrogenase [cytochrome] 1, mitochondrial	yes	yes	417	P32891_417	8.53551	7.7712	5.97251	7.42641	1.31583	0	0	no	YDL174C	P32891|DLD1	3	1255266816	97.81	-1.3	13617507328	97.81	-1.4	622221056	99.45	-1.6	6501197824	99.41	-1.8	1180386432	97.65	-0.7	14125128704	97.65	-1.1	809376576	99.48	-1.9	9489422336	99.48	-1.9
	9486	TPEEHETCSQLVDR	1	14	0	1642.73	P32891	P32891	DLD1	D-lactate dehydrogenase [cytochrome] 1, mitochondrial	yes	yes	512	P32891_512	8.48708	7.6082	6.10108	7.39879	1.20671	0	0	no	YDL174C	P32891|DLD1	3	387397568	69.32	-1.3	4190795520	69.32	-1.9	238140096	70.13	-1.2	2554136064	70.09	-1.8	320214464	69.24	-1.2	3875791872	69.24	-1.5	267689344	70.44	-1.4	3263546368	70.4	-2
	1580	DAAACASNLTQSGIHLNAMELLDENMMK	1	28	0	2990.36	P32891	P32891	DLD1	D-lactate dehydrogenase [cytochrome] 1, mitochondrial	yes	yes	347	P32891_347	8.52162	7.85844	6.30239	7.56082	1.13916	0	0	no	YDL174C	P32891|DLD1	3	47686120	215.76	-1.6	505169824	215.64	-1.5	34675328	216.54	-0.7	378968704	216.54	-1.6	124727424	215.87	-1.8	1625406464	215.87	-1.7	111809136	216.94	-1.9	1148024832	216.9	-1.8
	4418	ICHDNNMPVVPFSGGTSLEGHFLPTR	1	26	0	2824.34	P32891	P32891	DLD1	D-lactate dehydrogenase [cytochrome] 1, mitochondrial	yes	yes	170	P32891_170	0.620638	0.687318	0	0.435985	0.379043	0	0	no	YDL174C	P32891|DLD1	3	0	163.64	#N/A	141837568	164.13	-2.3	1708146	165.31	-6.4	131678384	165.35	-1.6	3414380	164.05	0	243776096	164.01	-1.7	0	164.98	#N/A	249578304	165.55	-2
	10270	VSLILNYCNDEK	1	12	0	1409.69	P46681	P46681	DLD2	D-lactate dehydrogenase [cytochrome] 2, mitochondrial	yes	yes	121	P46681_121	5.1789	5.09897	nq	5.13894	0.0565156	0	0	no	YDL178W	P46681|DLD2	2	87963040	136.81	-0.7	1580361216	136.85	-1.5	58289240	138.32	0.4	1097390336	138.12	-1.4	70898560	137	-0.3	981767168	136.71	-1.6	57996168	138.11	0	1417194752	138.24	-1.9
	3846	GSCHVGGVVATNAGGLR	1	17	0	1553.77	P46681	P46681	DLD2	D-lactate dehydrogenase [cytochrome] 2, mitochondrial	yes	yes	200	P46681_200	7.24212	6.28496	5.27008	6.26572	0.986163	0	0	no	YDL178W	P46681|DLD2	3	231437440	78.68	-1.3	2895489280	78.76	-1.5	146527040	80.23	-1.5	1945520128	80.19	-1.7	181370880	78.87	-0.9	2818908672	78.79	-1.2	165173920	80.47	-2	2348422144	80.39	-1.8
	8334	SCGYGHVGDGNIHLNIAVR	1	19	0	1980.96	P39976	P39976	DLD3	D-lactate dehydrogenase [cytochrome] 3	yes	yes	409	P39976_409	12.218	9.17533	12.0975	11.1636	1.72296	0	0	no	YEL071W	P39976|DLD3	3	95128840	115.68	0	612541632	115.6	-0.5	40886580	117.04	-0.7	364678912	117.04	-1.1	94387616	115.53	0	796364032	115.49	-0.8	52326908	116.97	-0.6	655931712	117.02	-1.3
	3861	GSIECTIEYLK	1	11	0	1254.62	P39976	P39976	DLD3	D-lactate dehydrogenase [cytochrome] 3	yes	yes	288	P39976_288	6.28226	5.89688	2.84844	5.00919	1.88116	0	0	no	YEL071W	P39976|DLD3	2	139260224	145.29	-1	1760201984	145.25	-0.5	70721912	146.6	-1.2	1372278272	146.64	-0.5	100747392	145.3	-1.4	1611760128	145.22	-1	109219208	146.75	-2.7	1738910976	146.59	-1.2
	9024	SVPTACNSYGGMYK	1	14	0	1476.64	P39976	P39976	DLD3	D-lactate dehydrogenase [cytochrome] 3	yes	yes	363	P39976_363	3.65802	4.00213	4.74572	4.13529	0.555945	0	0	no	YEL071W	P39976|DLD3	2	6753405	95.49	-0.9	102602224	95.49	-1.7	800774	97.06	-0.2	96353920	96.94	-1.8	7084775	95.35	0.2	122872336	95.39	-1.7	1093497	97.12	-0.5	73297456	97	-2.2
	7421	NNCQVGGVVSTNAGGLNFLR	1	20	0	2019	P39976	P39976	DLD3	D-lactate dehydrogenase [cytochrome] 3	yes	yes	166	P39976_166	1.2491	0.563266	2.70641	1.50626	1.09447	0	0	no	YEL071W	P39976|DLD3	2	0	163.36	#N/A	104871592	163.4	-1.7	3065269	164.73	0	137462288	164.93	-1.6	644448	163.39	-11.5	130644160	163.55	-4.1	1222409	164.53	-12	198923264	164.86	-3.7
	2695	ETASAPLCSPK	1	11	0	1102.53	P40366	P40366	DLS1	Protein DLS1	yes	yes	16	P40366_16	9.60864	18.8244	7.45787	11.9636	6.03812	0	0	no	YJL065C	P40366|DLS1	2	nq	nq	nq	nq	nq	nq	19176094	69.9	6.8	180395248	70.1	-1.4	nq	nq	nq	nq	nq	nq	38343604	70.15	8.1	165347552	70.35	-1.9
	4676	IHNNDEIPADIILLSTSDTDGACYVETK	1	28	0	3046.44	P32660	P32660	DNF1	Phospholipid-transporting ATPase DNF1	yes	yes	431	P32660_431	9.6155	7.90023	12.2748	9.93019	2.20422	0	0	no	YER166W	P32660|ATC5	3	66680880	198.3	1.7	567379968	198.39	-1.3	32006710	199.29	0.6	360270976	199.69	-2	77498360	198.4	0.2	628778816	198.69	-1.8	23303136	199.72	-0.3	546351232	199.8	-1.9
	6500	LQDGVPDCIELLAEAGIK	1	18	0	1882.97	P32660	P32660	DNF1	Phospholipid-transporting ATPase DNF1	yes	yes	974	P32660_974	4.21299	3.94098	4.56073	4.23823	0.310647	0	0	no	YER166W	P32660|ATC5	2	6872897	216.29	-0.2	124405032	216.41	-1.1	6136060	217.3	-5.6	171368352	217.5	-1.7	2982748	216.48	-5.2	171714400	216.6	-1.8	6545330	217.59	-3.3	60526868	217.59	-2
	9985	VHNNDEIPADMILLSTSDVDGACYVETK	1	28	0	3048.41	Q12675	Q12675	DNF2	Phospholipid-transporting ATPase DNF2	yes	yes	476	Q12675_476	10.7013	11.4538	11.0049	11.0533	0.378606	0	0	no	YDR093W	Q12675|ATC4	3	39360120	198.03	4.7	251916304	197.66	-1.2	11723698	198.88	1.8	174362928	198.6	-1.2	47826012	198.18	3.5	322330976	197.73	-1.5	3779495	198.86	3.4	76616936	198.9	-1.4
	356	ALLICK	1	6	0	659.404	Q12675;P32660	Q12675	DNF2;DNF1	Phospholipid-transporting ATPase DNF2;Phospholipid-transporting ATPase DNF1	no	no	915	Q12675_915	11.7547	12.3953	7.04914	10.3997	2.91929	0	0	no	YDR093W	Q12675|ATC4	2	31960600	85.31	-1.2	240388864	85.31	-1.4	43467452	87.04	-1.3	325867360	87.04	-1.1	15016967	85.33	-2	91893560	85.37	-1	61103136	87.2	-1.5	446092960	87.2	-1.8
	3161	FNKPYCDNR	1	9	1	1155.51	Q12674	Q12674	DNF3	Probable phospholipid-transporting ATPase DNF3	yes	yes	139	Q12674_139	2.07304	0.123208	0.551512	0.915918	1.02472	0	0	no	YMR162C	Q12674|ATC8	2	nq	nq	nq	nq	nq	nq	811322	55.18	-3.9	38325584	55.18	-1.4	nq	nq	nq	nq	nq	nq	59212	55.31	2.8	47999500	55.51	-2.4
	1467	CVELVYEELMK	1	11	0	1354.65	P54861	P54861	DNM1	Dynamin-related protein DNM1	yes	yes	466	P54861_466	8.3926	6.07921	5.67943	6.71708	1.46475	0	0	no	YLL001W	P54861|DNM1	2	66896180	175.16	-1.6	800019456	174.99	-1.3	44487380	176.19	-0.9	415760384	176.23	-1.2	109811400	175.18	-2	1579289600	175.06	-1.3	90015024	176.59	-2.3	1507931136	176.34	-1.8
	7387	NLQISDFSLGDIDDLENAEPPLTEREELECELIK	1	34	1	3886.87	P54861	P54861	DNM1	Dynamin-related protein DNM1	yes	yes	670	P54861_670	4.23909	2.91222	2.36931	3.17354	0.961892	0	0	no	YLL001W	P54861|DNM1	3	13128677	234.12	-1.4	286981408	234.16	-1.4	9170910	234.87	-0.1	216765472	234.99	-1.6	9686720	234.22	-2.2	328514752	234.3	-1.9	5334119	235.31	-2.2	172250656	235.31	-2.1
	9653	TYEGHESFVYCIK	1	13	0	1574.71	P36037	P36037	DOA1	Protein DOA1	yes	yes	225	P36037_225	10.0123	9.15146	8.68141	9.28173	0.674954	0	0	no	YKL213C	P36037|DOA1	3	284765568	106.78	-1.3	2522591744	106.78	-1.1	141731136	108.3	-1.4	1310628224	108.38	-1.1	284049088	106.44	-1.2	2792988416	106.36	-1.2	172363120	108.29	-2	1737916160	108.29	-1.9
	4142	HLAVVDDGHFISCSNDGLIK	1	20	0	2139.04	P36037	P36037	DOA1	Protein DOA1	yes	yes	196	P36037_196	5.05653	3.73304	4.29657	4.36205	0.664172	0	0	no	YKL213C	P36037|DOA1	3	25469690	138.89	-1.6	700616192	138.69	-1.5	38820440	139.56	-1.5	506520512	139.68	-1.9	12812859	138.85	-0.9	692181632	138.73	-2.2	44990852	139.8	-2.3	798450176	139.89	-2.6
	10747	YGPLEEYQECEEAAYR	1	16	0	1948.81	P36037	P36037	DOA1	Protein DOA1	yes	yes	663	P36037_663	0	0	0.622831	0.20761	0.359592	0	0	no	YKL213C	P36037|DOA1	2	0	143.86	#N/A	420720352	144.67	0.2	0	145.6	#N/A	7247836	145.68	-0.6	0	143.72	#N/A	106077520	144.04	3.1	0	145.19	#N/A	241493792	145.76	0.4
	8337	SCHNKPSVLVLDDR	1	14	1	1581.79	P53068	P53068	DOC1	Anaphase-promoting complex subunit DOC1	yes	yes	25	P53068_25	2.71461	8.44471	4.03058	5.0633	3.0014	0	0	no	YGL240W	P53068|APC10	3	3666280	73.84	-2.2	91015488	73.84	0.5	1387647	75.05	0.5	90105672	75.02	0.8	18592186	73.97	-2.4	121790712	73.85	-1.8	7982740	75.44	-1.1	166327680	75.2	0.6
	9013	SVLFDAGADYVVCDLTQVSVVK	1	22	0	2327.17	P38774;P38773	P38774	DOG1;DOG2	2-deoxyglucose-6-phosphate phosphatase 1;2-deoxyglucose-6-phosphate phosphatase 2	yes	no	220	P38774_220	3.70948	3.47938	2.04029	3.07638	0.90463	0	0	no	YHR044C	P38774|DOG1	2	25843252	236.87	-1.2	637931776	236.71	-0.7	13425472	237.57	-1.2	381402752	237.83	-0.8	20605836	236.72	-2.1	657801856	236.76	-1.5	5148773	237.92	-1.7	56650976	238	-1.6
	6281	LLNEACNIEYK	1	11	0	1308.64	P33309	P33309	DOM34	Protein DOM34	yes	yes	134	P33309_134	6.22375	4.15084	4.42575	4.93345	1.12585	0	0	no	YNL001W	P33309|DOM34	2	31247180	109.73	-2.2	402833024	109.77	-1.3	10416793	111.27	-1.5	224938496	111.23	-1.5	13039564	109.57	-1.5	296750400	109.49	-1.8	21954500	111.19	-1.5	511314816	111.19	-2.3
	8413	SDTAAVVLQEGIAHVCLVTSSSTILK	1	26	0	2641.4	P33309	P33309	DOM34	Protein DOM34	yes	yes	155	P33309_155	3.34039	2.6567	4.81542	3.60417	1.10327	0	0	no	YNL001W	P33309|DOM34	3	9756650	222.49	-2	378132928	222.49	-1.8	12333348	223.5	-4.8	261076192	223.37	-2	11405776	222.65	-2.2	459035872	222.65	-2	10623767	224.68	-3.8	348140864	223.62	-2
	6179	LKHDDEVSCEELLAK	1	15	1	1727.84	Q03921	Q03921	DOP1	Protein dopey	yes	yes	558	Q03921_558	3.52538	7.52137	0	3.68225	3.76314	0	0	no	YDR141C	Q03921|DOP1	2	2208785	88.02	-0.2	35393032	87.75	-0.9	574865	89.26	-5.3	40783560	89.3	-1.2	2948275	87.61	-2.3	43502720	87.65	-1.1	4639833	89.52	-2.5	49796500	89.48	-1.5
	9496	TPNACQFR	1	8	0	935.428	P40059;P34219	P40059	DOT6;TOD6	Transcriptional regulatory protein DOT6;Transcriptional regulatory protein TOD6	yes	no	109	P40059_109	8.21668	6.53836	5.83624	6.86376	1.22313	0	0	no	YER088C	P40059|DOT6	2	2645976	66.36	-1.1	20386782	66.44	-1.1	16550241	67.14	-1.6	194041936	67.14	-1.4	nq	nq	nq	nq	nq	nq	13258841	67.36	-1.6	189526432	67.4	-2.2
	6596	LSLNSIEECVEK	1	12	0	1362.67	P27344	P27344	DPB3	DNA polymerase epsilon subunit C	yes	yes	77	P27344_77	7.23675	6.94583	2.8204	5.66766	2.47008	0	0	no	YBR278W	P27344|DPB3	2	17935490	156.95	-0.6	205301200	156.95	-1.2	13970942	158.13	-1	203687024	158.21	-2.5	16988700	157.23	-3.1	251416896	157.03	-1.9	19234368	158.46	-2.2	233867952	158.25	-2.2
	8373	SCSVDDVLSALDHIGHSALK	1	20	0	2066.01	Q04603	Q04603	DPB4	DNA polymerase epsilon subunit D	yes	yes	90	Q04603_90	7.60727	7.0629	4.52792	6.39937	1.64341	0	0	no	YDR121W	Q04603|DPB4	3	72012064	203.59	-1.3	981464320	203.59	-1.7	57718720	204.53	-1.4	594157056	204.49	-1.8	56643108	203.79	-1.6	910493888	203.75	-1.6	77284920	204.85	-1.9	851796352	204.81	-1.9
	9092	TAGCIGILVNTLSLR	1	15	0	1529.86	P32461	P32461	DPH2	Diphthamide biosynthesis protein 2	yes	yes	304	P32461_304	10.053	4.66745	2.59462	5.77168	3.84984	0	0	no	YKL191W	P32461|DPH2	2	8883889	197.07	-9.6	91276416	197.07	-1.1	5712773	198.96	-5.7	39324220	198.51	-1.9	3702238	197.32	-12	109181800	197.28	-1.4	3399580	199.54	-4.2	35872740	199.05	-2.7
	7824	QCHELELEYLLEFADDKEK	1	19	1	2351.1	P32469	P32469	DPH5	Diphthine synthase	yes	yes	256	P32469_256	8.56056	10.2221	4.67564	7.81945	2.84655	0	0	no	YLR172C	P32469|DPH5	3	26563000	183.29	2.9	408378496	183.25	0	41484648	183.96	3.1	318471200	184.41	-0.3	55672392	183.18	1.1	541315200	183.35	-1.9	37743160	184.48	0.5	279124800	184.6	-1.3
	985	CIGVPLFR	1	8	0	903.5	Q12429	Q12429	DPH6	Diphthine--ammonia ligase	yes	yes	62	Q12429_62	7.03741	6.83343	6.47517	6.782	0.284627	0	0	no	YLR143W	Q12429|DPH6	2	99790616	146.66	1.1	1696242944	146.46	-0.1	109125376	148.02	1.6	1063490944	147.69	-0.1	130901984	146.67	1.4	1768115328	146.26	-0.1	116791720	148.18	1	1608926592	147.77	-0.9
	3422	GAVAEFGGVTCK	1	12	0	1137.55	Q12429	Q12429	DPH6	Diphthine--ammonia ligase	yes	yes	572	Q12429_572	5.63925	4.76504	5.7615	5.38859	0.543463	0	0	no	YLR143W	Q12429|DPH6	2	14961190	98.74	-0.2	275673216	98.66	-1.5	17743700	100.14	-3.7	271573056	100.18	-1.7	20599970	98.67	-1.5	527515616	98.51	-1.3	14224731	100.06	-0.9	168497424	100.3	-2.3
	2029	DSFYNIFHCLK	1	11	0	1385.64	Q12429	Q12429	DPH6	Diphthine--ammonia ligase	yes	yes	20	Q12429_20	5.33303	10.1435	4.73719	6.73791	2.96435	0	0	no	YLR143W	Q12429|DPH6	2	32160830	169	1.2	410945312	168.96	-0.7	9563307	170.35	2.1	329702592	170.31	-0.9	53843760	168.97	1.9	502193984	169.05	-0.7	45475420	170.25	0.7	377627104	170.29	-0.7
	6549	LSAHVVDEICDILR	1	14	0	1581.82	Q05567	Q05567	DPL1	Sphingosine-1-phosphate lyase	yes	yes	527	Q05567_527	9.62796	11.3832	10.5384	10.5165	0.877847	0	0	no	YDR294C	Q05567|SGPL	3	379235200	181.56	-1.1	3379209984	181.56	-1.2	196850288	182.67	-0.9	2028169216	182.71	-1	434768320	181.78	-1.4	3537404928	181.74	-1.8	361760992	182.96	-1.5	2663449088	182.96	-1.9
	10644	YCVANQLHPDVFPAVR	1	16	0	1827.91	Q05567	Q05567	DPL1	Sphingosine-1-phosphate lyase	yes	yes	192	Q05567_192	5.38626	4.64292	4.17406	4.73441	0.611259	0	0	no	YDR294C	Q05567|SGPL	3	523831904	141.32	-2.5	8634374144	141.24	-0.5	360887168	142.49	-1.7	6906378240	142.45	-0.1	455958272	141.26	-1.5	8754837504	141.26	-0.4	352714336	142.49	-1.8	7853819392	142.53	-0.2
	10193	VPGVTSISCDTHK	1	13	0	1342.66	Q05567	Q05567	DPL1	Sphingosine-1-phosphate lyase	yes	yes	376	Q05567_376	5.5816	5.06844	4.84947	5.1665	0.37579	0	0	no	YDR294C	Q05567|SGPL	3	215841312	76.79	-0.6	3691483904	76.83	-1.4	134677152	78.18	-1.2	2237885696	78.1	-1.6	181248320	76.94	-1	3215984128	76.86	-1.4	148287936	78.37	-1.4	2956207360	78.33	-1.8
	3837	GQYLVCMDADLQHPPETVPK	1	20	0	2240.06	P14020	P14020	DPM1	Dolichol-phosphate mannosyltransferase	yes	yes	93	P14020_93	3.72021	3.07033	3.99632	3.59562	0.475402	0	0	no	YPR183W	P14020|DPM1	3	684213184	146.38	0.2	18380406784	146.46	0	558807936	147.46	0.9	13789231104	147.5	0.3	737200960	146.55	0.1	23820834816	146.43	-0.5	662968192	147.51	0	20382179328	147.63	-0.6
	10843	YLENCNPR	1	8	0	1007.45	P14020	P14020	DPM1	Dolichol-phosphate mannosyltransferase	yes	yes	172	P14020_172	4.67876	4.18301	3.61406	4.15861	0.532768	0	0	no	YPR183W	P14020|DPM1	2	nq	nq	nq	nq	nq	nq	290967200	64.81	-0.3	5927933952	64.81	-1.6	nq	nq	nq	nq	nq	nq	312667168	65.1	-0.5	7162019840	65.06	-2.1
[truncated: 3,350 more rows]
[truncated: 12 more columns]
