# Supplementary material for: Quantitative proteomics identifies redox switches for global translation modulation by mitochondrially produced reactive oxygen species
Source: Nat Commun. 2018 Jan 22;9:324. doi: 10.1038/s41467-017-02694-8 (PMC5778013; doi:10.1038/s41467-017-02694-8)
Supplement: Supplementary file 5 — Supplementary Data 3 [file 41467_2017_2694_MOESM5_ESM.xlsx]

## Sheet: ColumnHeaders
	Column Header Description
	A) Columns of MaxQuant search (derived from output file "peptides.txt")
	ID	Peptide ID from MaxQuant output file peptides.txt.
	Sequence	The amino acid sequence of the identified peptide.
	Proteins	Uniprot identifier(s) of protein(s) this peptide is associated with.
	Leading razor protein	Uniprot identifier of the best scoring protein this peptide is associated with.
	Gene names	Name(s) of gene(s) this peptide is associated with.
	Protein names	Name(s) of protein(s) this peptide is associated with.
	Unique (Groups)	Indicates whether this particular peptide is unique to a single protein group.
	Unique (Proteins)	Indicates whether this particular peptide is unique to a single protein sequence in the fasta file.
	C Count	The number of cysteine residues contained within the sequence.
	Length	The length of the peptide sequence.
	Missed cleavages	Number of missed enzymatic cleavages.
	Mass	Monoisotopic mass of the peptide.
	Charges	All charge states that have been observed.
	PEP	Posterior Error Probability of the identification. This value essentially operates as a P value, where smaller is better.
	Score	Andromeda score for the best associated MS/MS spectrum.
	Intensity	Summed up eXtracted Ion Current (XIC) of all isotopic clusters associated with the identified peptide sequence.
	MS/MS count	The number of sequencing events for this sequence.
	B) Columns of Skyline analysis for peptide quantification
	Protein	Uniprot identifier and protein name as displayed in the Skyline document.
	Charge	Charge state used for quantification.
	Total area light	Sum of integrated peak areas of all extracted ion chromatograms of the peptide ions of the light isotopic cluster.
	Retention time light	Apex time of the most intense peak of the light isotopic cluster.
	Mass error light [ppm]	Mass error of the most intense peak of the light isotopic cluster.
	Total area heavy	Sum of integrated peak areas of all extracted ion chromatograms of the peptide ions of the heavy isotopic cluster.
	Retention time heavy	Apex time of the most intense peak of the heavy isotopic cluster.
	Mass error heavy [ppm]	Mass error of the most intense peak of the heavy isotopic cluster.
	C) Further columns
	Cys position(s)	Position(s) of cysteine residue(s) on the protein sequence of the leading razor protein of the particular peptide as stored in the fasta file.
	CysID	Identifier for the particular cysteine residue (or cysteine residue combination in case the sequence contains more than one cysteine residue) of the peptide sequence. CysID is composed of the Uniprot identifier of the leading razor protein and the position(s) of the cysteine residue(s) on the protein sequence of the leading razor protein as stored in the fasta file.
	Unique (Cysteine(s)	Indicates whether the particular cysteine residue (or cysteine residue combination) on the peptide is unique for the experiment (i.e. there is no other peptide in the dataset with identical CysID).
	Imported in Skyline	Indicates whether the particular identified peptide was selected for quantification by Skyline.
	Quantified in Skyline	Indicates whether the particular peptide was quantified in Skyline.
	% Oxidation	Proportion of reversibly oxidized (12C-ICAT-labelled) cysteine residues. The value is calculated by the following formula: intensity light/ (intensity light + intensity heavy) * 100, where intensity light is total area light and intensity heavy is total area heavy.
	Systematic name	Systematic ORF name derived from the Saccharomyces genome database for the leading razor protein.
	Mitochondrial loc.	Indicates whether the systematic name is associated with mitochondrial localisation. The mitochondrial reference set was adopted from Jin et al.9
	nq	not quantified

## Sheet: Supplementary Data 3
	Supplementary Data 3 Peptides identified in OxICAT experiments of isolated mitochondria. Mitochondria were isolated from either the yeast strain BY4741 or the yeast strain YPH499. Reduced cysteine residues were labelled by heavy ICAT (13C-ICAT). Reversibly oxidized cysteine residues were reduced by TCEP and labelled by light ICAT (12C-ICAT). ICAT-labelled peptides were enriched by streptavidin af…
	Results from MaxQuant search (identification)																									Results from Skyline analysis (quantification)
																	BY4741		YPH499									BY4741							YPH499
	ID	Sequence	Proteins	Leading razor protein	Gene names	Protein names	Unique (Groups)	Unique (Proteins)	C Count	Length	Missed cleavages	Mass	Charges	PEP	Score	Intensity	MS/MS count	Intensity	MS/MS count	Intensity	Cys position(s)	CysID	Unique (Cysteine(s))	Imported in Skyline	Quantified in Skyline	Protein	Charge	Total area light	Retention time light	Mass error light [ppm]	Total area heavy	Retention time heavy	Mass error heavy [ppm]	% Oxidation	Total area light	Retention time light	Mass error light [ppm]	Total area heavy	Retention time heavy	Mass error heavy [ppm]	%Oxidation	Systematic name	Mitochondrial loc.
	269	CAHPDYQALLTDYLDR	P32316	P32316	ACH1	Acetyl-CoA hydrolase	yes	yes	1	16	0	1892.87	2,3	1.6951e-33	179.9	107450000	3	20731000	4	86716000	469	P32316_469	yes	yes	yes	P32316|ACH1	3	147874192	139.74	-1.3	286049536	139.85	-1.7	34.0784	520211392	140.14	-3.5	528532704	140.14	-4.2	49.6033	YBL015W	yes
	377	CGVDSIPVDPEK	P32316	P32316	ACH1	Acetyl-CoA hydrolase	yes	yes	1	12	0	1257.59	2	0.00016614	106.79	17835000	1	5532500	1	12302000	213	P32316_213	no	yes	yes	P32316|ACH1	2	46208120	98.61	-1.5	53572816	98.66	-1.9	46.3096	106876056	99.04	-3.1	134500384	99.04	-4.1	44.2777	YBL015W	yes
	710	DLPSSIATNQEVFDFLESCAK	P39533	P39533	ACO2	Probable aconitate hydratase 2	yes	yes	1	21	0	2313.08	2,3	1.3647e-87	242.9	6059800	1	1258300	2	4801500	154	P39533_154	yes	yes	yes	P39533|ACON2	3	3666626	168.57	-2.9	7012094	168.57	-3.2	34.3358	8774968	168.58	-4.5	21059512	168.59	-4.9	29.4122	YJL200C	yes
	2466	LNASYNCVDR	P52910	P52910	ACS2	Acetyl-coenzyme A synthetase 2	yes	yes	1	10	0	1153.52	2	3.4332e-07	126.66	6788400	1	4025100	1	2763400	96	P52910_96	yes	yes	yes	P52910|ACS2	2	12715651	69.11	-3.5	26270172	69.3	-4.4	32.6161	18103560	69.59	-3.9	29192740	69.59	-3.9	38.2769	YLR153C	no
	743	DSNTLFQECSHYYR	P12683	P12683	ADE4	Amidophosphoribosyltransferase	yes	yes	2	15	1	1636.81	3	0.003288	68.171	1938600	0	0	1	1938600	315, 319	P04046_315_319	yes	yes	yes	P12683|HMDH1	3	30977904	100.99	-1.6	107342720	100.99	-2.2	22.3957	69544400	101.45	-3.1	251327296	101.44	-3.7	21.6736	YML075C	no
	4142	YHGEVEIGCDGSVVEYYPGFR	P17709	P17709	ADH2	Alcohol dehydrogenase 2	yes	yes	1	23	1	2466.23	3	2.0338e-07	107.06	1043700	1	1043700	0	0	277	P00331_277	no	yes	yes	P17709|HXKG	3	47821500	126.47	-1.5	564964480	126.58	-1.9	7.80395	57466520	127.16	-4.8	84429080	127.16	-4.5	40.4992	YCL040W	no
	438	CKNDNEPYCTK	Q04894	Q04894	ADH6	NADP-dependent alcohol dehydrogenase 6	yes	yes	2	11	1	1313.54	2,3	1.4575e-11	151.13	3392300	3	2430400	3	961820	106, 114	Q04894_106_114	yes	yes	yes	Q04894|ADH6	2	2862173	43.25	-2.5	4944580	43.14	-2.4	36.6628	725756	43.37	-3.7	1783003	43.23	-3.7	28.9289	YMR318C	no
	263	CAALITGHNR	P47143	P47143	ADO1	Adenosine kinase	yes	yes	1	10	0	1054.53	2	0.00012691	110.53	1739100	1	1401400	1	337790	121	P47143_121	yes	yes	yes	P47143|ADK	2	5593226	49.06	-2.3	14059206	49.06	-2.4	28.4607	2150393	49.15	-4.3	3448992	49.13	-3.7	38.4041	YJR105W	no
	3195	SALVDSTPLPVCR	P14904	P14904	ADR1	Regulatory protein ADR1	yes	yes	1	20	1	2250.05	3	9.3946e-06	83.666	1528600	1	712730	1	815880	562	P07248_562	yes	yes	yes	P14904|AMPL	2	28693016	111.86	-2.1	63898804	111.91	-2.2	30.9887	27630344	112.29	-4.4	51291744	112.29	-4.2	35.0096	YKL103C	no
	457	CLTPLQEYDR	P32317	P32317	AFG1	Protein AFG1	yes	yes	1	10	0	1236.58	2	4.9039e-07	120.63	16614000	1	6876900	1	9737400	33	P32317_33	yes	yes	yes	P32317|AFG1	2	75194352	100.19	-1.6	71357272	100.19	-1.8	51.3091	90002176	100.51	-3.5	60073852	100.51	-3.3	59.9711	YEL052W	yes
	1519	GVYLYGDVGCGK	P32317	P32317	AFG1	Protein AFG1	yes	yes	1	12	0	1229.58	2	3.1145e-16	155.33	7236100	1	2070000	1	5166000	130	P32317_130	yes	yes	yes	P32317|AFG1	2	19497222	99.57	-2.7	22640094	99.68	-5.2	46.2707	32939282	100.01	-5.8	29777202	100.01	-5.7	52.5209	YEL052W	yes
	2231	LATLTPGFTGADIANACNEAALIAAR	P39925	P39925	AFG3	Mitochondrial respiratory chain complexes assembly protein AFG3	yes	yes	1	26	0	2544.3	2,3	1.9493e-30	138.09	4785300	1	592810	2	4192500	509	P39925_509	yes	yes	yes	P39925|AFG3	3	2609395	161.65	-1.4	6638865	161.86	-1	28.215	14786830	162.29	-3.9	39821440	162.29	-3.9	27.078	YER017C	yes
	1061	FCIDDDAGNEETVVHSNGELPQQK	Q12482	Q12482	AGC1	Mitochondrial aspartate-glutamate transporter AGC1	yes	yes	1	24	0	2644.17	3	1.2519e-18	113.33	5562500	1	2129500	1	3433000	831	Q12482_831	yes	yes	yes	Q12482|AGC1	3	8094900	108.77	-2	18395948	108.72	-1.9	30.5573	14692305	109.11	-4.4	23110362	109.11	-4.2	38.8658	YPR021C	yes
	106	AIGAPAGLSISLCSSR	P43567	P43567	AGX1	Alanine--glyoxylate aminotransferase 1	yes	yes	1	16	0	1501.79	2,3	1.2962e-11	138.01	12171000	1	712390	2	11458000	214	P43567_214	yes	yes	yes	P43567|AGX1	2	5389660	126.97	-1.7	8014601	126.91	-2	40.2086	43284516	127.33	-4.7	66121456	127.33	-4.8	39.5632	YFL030W	yes
	1041	FADCLR	P43567	P43567	AGX1	Alanine--glyoxylate aminotransferase 1	yes	yes	1	6	0	723.337	2	0.0091327	97.596	34865000	1	6083600	1	21305000	104	P43567_104	yes	yes	yes	P43567|AGX1	2	43820828	74.84	-1.8	88610704	74.84	-2	33.0894	141824304	74.96	-3.3	256709568	74.96	-3.7	35.5865	YFL030W	yes
	1053	FASDPGCAFTK	P38013	P38013	AHP1	Peroxiredoxin type-2	yes	yes	1	11	0	1142.51	2	0.00021406	105.03	9103600	1	2976500	1	6127100	120	P38013_120	yes	yes	yes	P38013|AHP1	2	29034326	86.8	-2.2	40805608	86.8	-1.6	41.5727	54711584	87.27	-4.1	55189280	87.27	-4	49.7827	YLR109W	no
	2533	LQQELEPEVCK	P39724	P39724	AIM1	Altered inheritance of mitochondria protein 1	yes	yes	1	11	0	1314.65	2	4.2033e-45	209.8	4920000	1	3174800	1	1745200	55	P39724_55	no	yes	yes	P39724|AIM1	2	40627080	85.14	-2.7	15248309	85.13	-3	72.7102	24705510	85.59	-4.5	8133340	85.59	-4.5	75.2326	YAL046C	yes
	3947	VSICTGPNNPENSQR	P39965	P39965	AIM10	Probable proline--tRNA ligase, mitochondrial	yes	yes	1	15	0	1614.74	2,3	1.8042e-24	174.47	2159300	2	1235500	3	923840	450	P39965_450	yes	yes	yes	P39965|SYPM	2	4649019	71.86	-1.6	6647802	71.95	-1.7	41.1533	3890940	72.22	-4	4495287	72.22	-3.9	46.3968	YER087W	yes
	1141	FLFSQYLCGEK	P38884	P38884	AIM18	Altered inheritance of mitochondria protein 18, mitochondrial	yes	yes	1	11	0	1333.64	2,3	2.8263e-24	171.67	13954000	2	4441000	1	9512500	300	P38884_300	yes	yes	yes	P38884|AIM18	2	27981198	138.18	-2.6	75875000	138.18	-2.2	26.9423	42692584	138.59	-4.2	96705168	138.59	-4.6	30.6265	YHR198C	yes
	2436	LLICGPPK	Q04516	Q04516	AIM33	Uncharacterized oxidoreductase AIM33	yes	yes	1	8	0	839.494	2	1.0153e-07	138.85	5029800	1	966810	1	4063000	278	Q04516_278	yes	yes	yes	Q04516|AIM33	2	4702736	86.8	-2.1	10830152	86.67	-2.2	30.276	24334268	87	-3.8	53608384	87	-3.9	31.2207	YML087C	no
	2848	NISSLQNTPVIETPCDVHSHLQPR	Q03673	Q03673	AIM34	Altered inheritance of mitochondria protein 34, mitochondrial	yes	yes	1	24	0	2684.33	3,4	1.1722e-30	150.13	13810000	2	6988000	2	6822000	160	Q03673_160	yes	yes	yes	Q03673|AIM34	4	33135580	105.57	-3.3	45495760	105.62	-3.1	42.1404	31200458	106.08	-5	27588136	106.08	-4.7	53.0723	YMR003W	yes
	2393	LITHDSCSNKK	Q03673	Q03673	AIM34	Altered inheritance of mitochondria protein 34, mitochondrial	yes	yes	1	11	1	1244.62	2	6.1425e-24	184.36	1450700	1	926870	1	523840	105	Q03673_105	yes	yes	yes	Q03673|AIM34	2	5757984	26.83	-2.4	5541896	26.78	-2.1	50.9562	4252101	26.87	-4.4	2573310	26.8	-4.3	62.2981	YMR003W	yes
	3792	VGALLDVQPVCEVTVIKDPK	Q12480	Q12480	AIM45	Probable electron transfer flavoprotein subunit alpha, mitochondrial	yes	yes	1	20	1	2122.17	2,3	1.125e-18	154.46	77274000	2	51430000	2	25844000	140	Q12480_140	yes	yes	yes	Q12480|ETFA	3	175119056	130.35	-3.3	380040512	130.35	-3.5	31.5439	102655536	130.66	-4.1	216917888	130.7	-4.3	32.1227	YPR004C	yes
	2289	LDTCLPEQLTPLLVK	Q12480	Q12480	AIM45	Probable electron transfer flavoprotein subunit alpha, mitochondrial	yes	yes	1	15	0	1681.93	2,3	1.942e-24	170.26	11523000	2	6034400	2	5488600	94	Q12480_94	no	yes	yes	Q12480|ETFA	3	7730813	154.25	-3.6	16192666	154.25	-2.5	32.3148	11577930	154.88	-4.1	26743150	154.75	-4	30.213	YPR004C	yes
	218	ASVDNGLCDNSLQIGQTGK	Q12480	Q12480	AIM45	Probable electron transfer flavoprotein subunit alpha, mitochondrial	yes	yes	1	19	0	1918.91	2,3	1.0215e-104	266.99	4264400	2	1169200	2	3095200	267	Q12480_267	yes	yes	yes	Q12480|ETFA	2	4193939	108.06	-1.6	6724679	108.18	-1.7	38.4109	3989574	108.46	-3.9	7402548	108.56	-4.3	35.0205	YPR004C	yes
	3434	SSYSCSNLEK	Q12480	Q12480	AIM45	Probable electron transfer flavoprotein subunit alpha, mitochondrial	yes	yes	1	10	0	1116.48	2	1.9808e-17	155.26	28153000	1	16083000	1	12070000	77	Q12480_77	yes	yes	yes	Q12480|ETFA	2	87058664	57.99	-2.2	169787952	57.99	-2.6	33.8952	50167608	58.24	-3.4	78174216	58.24	-3.7	39.0891	YPR004C	yes
	1748	IFCYGVNSLNPVR	P40053	P40053	AIM9	Altered inheritance of mitochondria protein 9, mitochondrial	yes	yes	1	13	0	1480.75	2,3	1.0135e-16	151.7	39378000	2	18084000	2	21293000	207	P40053_207	yes	yes	yes	P40053|AIM9	2, 3	88011264	#N/A	#N/A	242919616	122.27	-2.7	26.5951	126079552	#N/A	#N/A	295451416	122.73	-4.1	29.9099	YER080W	yes
	3710	VAHGCYISNAALAK	P40825-2;P40825	P40825-2	ALA1	Alanine--tRNA ligase, mitochondrial	yes	no	1	14	0	1416.72	2,3	1.0631e-10	133.04	6926000	2	4397400	2	2528600	921	P40825_921	yes	yes	yes	P40825|SYA	3	23288272	72.78	-2	43282752	72.73	-2.4	nq	11432986	72.96	-3.7	12339012	72.96	-3.9	48.0943	YOR335C	yes
	3553	TFEVINPSTEEEICHIYEGR	P46367	P46367	ALD4	Potassium-activated aldehyde dehydrogenase, mitochondrial	yes	yes	1	20	0	2365.09	2,3,4	8.6191e-57	197.41	1189700000	6	224660000	19	965060000	74	P46367_74	no	yes	yes	P46367|ALDH4	3	1024491392	141.79	-1.1	2086256128	141.79	-2.8	32.9339	3785526016	142.22	-2.5	9654165504	142.22	-5.1	28.1668	YOR374W	yes
	245	AVQNIILGIYYNSGEVCCAGSR	P46367	P46367	ALD4	Potassium-activated aldehyde dehydrogenase, mitochondrial	yes	yes	2	22	0	2329.12	3,4	5.2732e-38	169.58	79109000	2	16333000	4	62776000	324, 325	P46367_324_325	no	yes	yes	P46367|ALDH4	3	145040160	152.46	-1.1	47859756	152.46	-1.6	75.1893	626253696	152.96	-3.4	165047424	152.91	-4.6	79.1423	YOR374W	yes
	1279	GCLMGGIHGMFLAQYDVLR	P06168	P06168	ALG1	Chitobiosyldiphosphodolichol beta-mannosyltransferase	yes	yes	1	21	1	2306.15	3	8.1554e-12	116.09	12956000	1	5062800	1	7893300	221	P16661_221	yes	yes	yes	P06168|ILV5	3	4206798	146.18	-1.7	6418936	146.24	-1.3	39.5907	209353040	146.63	-3.2	222272000	146.63	-3.9	48.5035	YLR355C	yes
	1889	IPIFSASGLPHNEIAAQICR	P16140	P16140	ALG1	Chitobiosyldiphosphodolichol beta-mannosyltransferase	yes	yes	1	10	0	1167.57	2,3	0.0015193	88.056	1289100	1	1126300	1	162870	56	P16661_56	yes	yes	yes	P16140|VATB	3	51925664	130.35	-3.3	132476992	130.35	-3.6	28.1588	57534916	130.7	-4.4	135095840	130.75	-4.8	29.868	YBR127C	yes
	2617	LVICGGYDER	P43636	P43636	ALG2	Alpha-1,3/1,6-mannosyltransferase ALG2	yes	yes	1	10	0	1123.53	2	0.0081892	76.843	8752400	1	4126800	1	4625600	255	P43636_255	yes	yes	yes	P43636|ALG2	2	27787712	89.43	-3.6	54629216	89.43	-3.4	33.716	13614990	89.84	-4.3	35832164	89.83	-4.1	27.5344	YGL065C	no
	306	CDYFIDIVAPINLTK	P53868	P53868	ALG9	Alpha-1,2-mannosyltransferase ALG9	yes	yes	1	15	0	1723.89	2	0.0016515	82.837	1011500	1	1011500	0	0	468	P53868_468	yes	yes	yes	P53868|ALG9	2	7493255	167.43	-3	1207865	167.43	-2.4	86.1183	nq	167.57	-3.9	nq	167.63	-10.5	nq	YNL219C	no
	533	CSNTTLPSEPLDTSKR	P54783	P54783	ALO1	D-arabinono-1,4-lactone oxidase	yes	yes	1	16	1	1747.84	2,3	9.6428e-17	161.94	170670000	4	111160000	3	59506000	359	P54783_359	no	yes	yes	P54783|ALO	3	815176000	77.88	-2.3	858706560	77.88	-3	48.6997	446350976	78.14	-3.7	398007840	78.14	-4.4	52.8627	YML086C	yes
	3638	TNTSPGPVYGNVCRPFLDNTPSHCR	P54783	P54783	ALO1	D-arabinono-1,4-lactone oxidase	yes	yes	2	25	1	2731.26	3	3.4369e-06	81.144	7569700	1	3140100	2	4429600	387, 398	P54783_387_398	yes	yes	yes	P54783|ALO	3	18362136	96.54	-2.5	20759134	96.5	-2.6	46.9365	20962064	96.87	-3.6	14771748	96.87	-3.8	58.6617	YML086C	yes
	1592	HLELTPDEFYCK	P52893	P52893	ALT1	Probable alanine aminotransferase, mitochondrial	yes	yes	1	12	0	1493.69	2,3	3.8089e-72	235.49	46534000	2	19581000	2	26953000	538	P52893_538	no	yes	yes	P52893|ALAM	3	153851648	110.66	-1.6	139360272	110.66	-1.9	52.4711	159947328	111.06	-4.1	118735768	111.06	-4.4	57.394	YLR089C	yes
	2428	LLESTGICTVPGSGFGQEPGTYHLR	P52893	P52893	ALT1	Probable alanine aminotransferase, mitochondrial	yes	yes	1	25	0	2618.28	3	7.1764e-19	114.76	22594000	1	11139000	1	11455000	548	P52893_548	yes	yes	yes	P52893|ALAM	3	86087296	125.63	-2.4	67437680	125.57	-2.3	56.0738	56453932	126.01	-3.9	36893360	126.01	-4.1	60.4773	YLR089C	yes
	4130	YGICGPNGCGK	P16521	P16521	AMS1	Alpha-mannosidase	yes	yes	1	10	0	1270.58	2	0.001806	82.831	1263100	1	411820	1	851270	961	P22855_961	yes	yes	yes	P16521|EF3A	2	23622478	73.53	-2.5	11937096	73.43	-2.5	66.4307	4570155	73.83	-4.4	4336767	73.83	-4	51.3101	YLR249W	no
	693	DLALACGNNER	P21954	P21954	AMS1	Alpha-mannosidase	yes	yes	1	9	1	1005.53	2	3.0525e-07	139.38	542620	1	322920	1	219710	788	P22855_788	yes	yes	yes	P21954|IDHP	2	155680176	84.4	-3.7	177829632	84.35	-3.9	46.6793	273003232	84.71	-4.1	275234144	84.71	-4.7	49.7965	YDL066W	yes
	1843	ILFCVPLR	P32629	P32629	ANP1	Mannan polymerase II complex ANP1 subunit	yes	yes	1	8	0	959.563	2	2.1706e-17	167.25	8294400	1	4972100	1	3322300	86	P32629_86	yes	yes	yes	P32629|ANP1	2	16501251	130.35	-2.8	66687832	130.35	-3.3	19.8358	15350598	130.75	-4.3	53386352	130.74	-4.4	22.3324	YEL036C	no
	3973	VTMFGAACAAR	P32454	P32454	APE2	Aminopeptidase 2, mitochondrial	yes	yes	1	11	0	1096.52	2	0.0049866	80.706	5328700	1	762150	1	4566600	750	P32454_750	yes	yes	yes	P32454|APE2	2	4658868	90.97	-2.9	13911436	90.9	-2.8	25.0877	31565928	91.16	-3.7	49332888	91.16	-3.7	39.019	YKL157W	yes
	2681	MFTDYCSGNK	P32454	P32454	APE2	Aminopeptidase 2, mitochondrial	yes	yes	1	10	0	1164.46	2	0.0015394	89.827	3018500	1	635160	1	2383400	769	P32454_769	yes	yes	yes	P32454|APE2	2	3160880	81.43	-4.4	10282737	81.48	-5	23.5121	14671130	81.67	-4.8	21312434	81.78	-4.5	40.7718	YKL157W	yes
	64	AFPCFDEPNLK	P32454;P37898	P32454	APE2;AAP1	Aminopeptidase 2, mitochondrial;Alanine/arginine aminopeptidase	yes	no	1	11	0	1279.59	2	0.0010435	87.713	16523000	1	9886100	1	6637300	238	P32454_238	no	yes	yes	P32454|APE2	2	41480880	121.6	-3.2	105971200	121.6	-3.3	28.1318	41505200	121.89	-3.1	85468768	121.89	-4	32.688	YKL157W	yes
	1463	GQYLVCMDADLQHPPETVPK	P14020	P14020	ARG1	Argininosuccinate synthase	yes	yes	1	16	0	1966.91	2,3	6.5097e-24	157.37	1750700	0	0	2	1750700	335	P22768_335	yes	yes	yes	P14020|DPM1	3	37517352	118	-0.6	133136792	117.89	-0.1	21.9844	99363280	118.28	-2.9	360163904	118.28	-3.2	21.6229	YPR183W	yes
	3735	VCEPFVETIQSVHGK	Q01217	Q01217	ARG5,6	Protein ARG5,6, mitochondrial;N-acetyl-gamma-glutamyl-phosphate reductase;Acetylglutamate kinase	yes	yes	1	15	0	1671.83	2,3	5.1206e-25	173.25	95330000	1	4469100	2	90860000	620	Q01217_620	yes	yes	yes	Q01217|ARG56	3	35941688	103.59	-2.1	51189512	103.63	-2	41.2501	273652832	104.02	-4.4	337965024	104.02	-4.2	44.7425	YER069W	yes
	4016	VVVCATIDNLLK	Q01217	Q01217	ARG5,6	Protein ARG5,6, mitochondrial;N-acetyl-gamma-glutamyl-phosphate reductase;Acetylglutamate kinase	yes	yes	1	12	0	1286.73	2	1.739e-10	137.4	19945000	1	1338900	1	18606000	825	Q01217_825	yes	yes	yes	Q01217|ARG56	2	10247715	137.02	-2.3	11878382	137.08	-1.9	46.3151	111814624	137.41	-3.8	94321992	137.41	-4	54.243	YER069W	yes
	1829	ILCAIGYAK	Q04728	Q04728	ARG7	Arginine biosynthesis bifunctional protein ArgJ, mitochondrial;Glutamate N-acetyltransferase;Amino-acid acetyltransferase;Arginine biosynthesis bifunctional protein ArgJ alpha chain;Arginine biosynthesis bifunctional protein ArgJ beta chain	yes	yes	1	9	0	950.526	2	0.0053795	87.181	22701000	1	8171300	1	14530000	349	Q04728_349	yes	yes	yes	Q04728|ARGJ	2	44636168	92.47	-1.5	105358112	92.47	-1.9	29.7586	70341264	92.78	-3.5	161289520	92.78	-3.8	30.3678	YMR062C	yes
	2622	LVIVGDGACGK	P06780	P06780	ARG8	Acetylornithine aminotransferase, mitochondrial	yes	yes	1	17	1	1998.98	2,3	2.4444e-05	94.45	10323000	0	0	2	10323000	35	P18544_35	yes	yes	yes	P06780|RHO1	2	7644062	85.89	-2.3	29371118	85.89	-2.2	20.6512	7147709	86.18	-4.5	23204536	86.18	-4.1	23.5492	YPR165W	yes
	3916	VPSDSSGPVGVCTYDDHR	P08566	P08566	ARG8	Acetylornithine aminotransferase, mitochondrial	yes	yes	2	20	0	2239.07	3	4.2524e-11	89.311	4018300	0	0	1	4018300	235, 249	P18544_235_249	no	yes	yes	P08566|ARO1	3	46127552	78.51	-4.4	74565792	78.39	-4.3	38.2188	5884483	78.7	-4.5	7776535	78.7	-5.1	43.075	YDR127W	no
	3534	TCNVLVAIEQQSPDIAQGVHEEK	P10659	P10659	ARG8	Acetylornithine aminotransferase, mitochondrial	yes	yes	1	16	0	1665.8	2	1.8851e-70	230.96	2514900	0	0	1	2514900	121	P18544_121	yes	yes	yes	P10659|METK1	3	8674562	131.91	-1.2	10139389	131.96	-1.9	46.1071	5619073	132.24	-5.4	6011229	132.24	-4.3	48.3141	YLR180W	no
	2422	LLDNIQEYQLCDNFNHFSLSYK	P07256	P07256	ARO1	Pentafunctional AROM polypeptide;3-dehydroquinate synthase;3-phosphoshikimate 1-carboxyvinyltransferase;Shikimate kinase;3-dehydroquinate dehydratase;Shikimate dehydrogenase	yes	yes	1	18	0	1889.82	3	1.2198e-06	84.653	7183100	1	6414700	1	768420	815	P08566_815	yes	yes	yes	P07256|QCR1	3	178443440	148.42	-2.2	578112960	148.42	-2.6	23.5863	305874752	148.92	-4.4	921275392	148.75	-5.1	24.9256	YBL045C	yes
	2652	LYCSSYGVQYTHIPSK	P20967	P20967	ARO1	Pentafunctional AROM polypeptide;3-dehydroquinate synthase;3-phosphoshikimate 1-carboxyvinyltransferase;Shikimate kinase;3-dehydroquinate dehydratase;Shikimate dehydrogenase	yes	yes	1	12	0	1245.65	2	9.8003e-07	126.19	672810	1	672810	0	0	1450	P08566_1450	yes	yes	yes	P20967|ODO1	3	135824032	93.79	-4.8	771369024	93.8	-5	14.9719	242611264	94.09	-2.5	1270185600	94.09	-4.5	16.0373	YIL125W	yes
	740	DSIGGVVTCVVR	P28777	P28777	ARO2	Chorismate synthase	yes	yes	1	12	0	1203.63	2	0.00079719	89.189	1800700	1	879040	1	921620	221	P28777_221	yes	yes	yes	P28777|AROC	2	6805370	122.27	-2.4	8683641	122.27	-2	43.9368	7521190	122.51	-3.6	6178948	122.73	-3.1	54.8986	YGL148W	no
	581	CVVIHNGSHR	Q12406	Q12406	ARP7	Actin-related protein 7	yes	yes	1	10	0	1120.56	2,3	1.9599e-11	141.91	2408600	2	1662200	1	746470	7	Q12406_7	no	yes	yes	Q12406|ARP7	2	3087400	32.28	-2.5	2510868	32.33	-2.6	55.1492	3590869	32.37	-4.6	2047010	32.36	-4.5	63.6918	YPR034W	no
	1179	FQGCNNLIK	Q05123	Q05123	ARP9	Actin-like protein ARP9	yes	yes	1	9	0	1035.52	2	0.00021516	104.44	10953000	1	5041400	1	5911400	302	Q05123_302	yes	yes	yes	Q05123|ARP9	2	29756008	78.57	-4.9	57148748	78.57	-5	34.2398	24873538	78.9	-5	38256760	78.9	-4.9	39.4003	YMR033W	no
	2734	NAVEQLAGCK	Q05166	Q05166	ASM4	Nucleoporin ASM4	yes	yes	1	10	0	1031.51	2	5.5343e-07	123.51	9417700	1	6451800	1	2965900	398	Q05166_398	yes	yes	yes	Q05166|NUP59	2	50500416	78.99	-3.9	73781104	79.03	-4.3	40.6339	21716268	79.21	-4	31712756	79.21	-4.4	40.6451	YDL088C	no
	1908	IQQGTDLAEVAPILCAGVTVYK	P07246	P07246	ATP10	Mitochondrial ATPase complex subunit ATP10	yes	yes	1	9	0	1175.51	2	0.0017529	89.029	7634600	1	2532900	1	5101700	224	P18496_224	yes	yes	yes	P07246|ADH3	3	27552546	158.21	-1.8	70124512	158.21	-1.7	28.2078	192539296	158.82	-3.8	378823712	158.82	-4.4	33.6982	YMR083W	yes
	3106	QSLNFALKPTEVLSCLK	Q12233	Q12233	ATP20	ATP synthase subunit g, mitochondrial	yes	yes	1	17	1	1890.03	2,3	4.2059e-17	167.18	122870000	2	44827000	2	78048000	75	Q12233_75	yes	yes	yes	Q12233|ATPN	3	230857360	136.88	-0.9	489402112	136.88	-1.9	32.052	256301056	137.29	-2.8	527187520	137.29	-4	32.7128	YPR020W	yes
	1402	GLCGSIHSQLAK	P38077	P38077	ATP3	ATP synthase subunit gamma, mitochondrial	yes	yes	1	12	0	1212.63	2,3	6.0451e-11	147.62	412390000	5	347680000	2	64706000	117	P38077_117	no	yes	yes	P38077|ATPG	2	385487968	67.78	-2.9	580445952	67.7	-3.5	39.9083	390696768	68.03	-4.4	455142848	68.03	-4.8	46.1904	YBR039W	yes
	2819	NGYLVYACAR	P40471	P40471	AYR1	NADPH-dependent 1-acyldihydroxyacetone phosphate reductase	yes	yes	1	10	0	1128.54	2	3.6288e-12	152.06	18116000	1	11037000	1	7079700	39	P40471_39	yes	yes	yes	P40471|AYR1	2	56027956	94.12	-4.8	126200624	94.12	-4.8	30.746	41430876	94.53	-3.4	75060080	94.52	-3.1	35.5657	YIL124W	yes
	895	EIGWNNEDIHVPLLPGEQCGALTK	P38891	P38891	BAT1	Branched-chain-amino-acid aminotransferase, mitochondrial	yes	yes	1	24	0	2632.3	3	3.9946e-18	103.4	37584000	1	6096600	1	31488000	361	P38891_361	yes	yes	yes	P38891|BCA1	3	10785766	144.56	-1.8	36161592	144.62	-1.6	22.9742	98613472	145.13	-3.8	194466080	145.13	-4.4	33.6473	YHR208W	yes
	1245	FYNSKPCDACQR	P39714	P39714	BDH1	Diacetyl reductase [(R)-acetoin forming]	yes	yes	2	12	1	1430.61	2,3	1.5267e-07	135.02	1896300	2	1801600	1	94737	120, 123	P39714_120_123	yes	yes	yes	P39714|BDH1	3	6726695	57.88	-2.4	20292996	57.82	-2.7	24.8955	4844490	58.13	-3.7	14302084	58.13	-4.1	25.3021	YAL060W	no
	3929	VQLCTLMNIK	P32451	P32451	BIO2	Biotin synthase, mitochondrial	yes	yes	1	10	0	1161.62	2	1.4077e-07	132.32	6030900	1	968350	1	5062500	89	P32451_89	yes	yes	yes	P32451|BIOB	2	8228410	123.18	-1.8	3996858	123.13	-1.9	67.3066	51063852	123.54	-4.1	18983220	123.54	-3.9	72.8993	YGR286C	yes
	3246	SEHQVELICSYR	P29311	P29311	BMH1	Protein BMH1	yes	yes	1	12	0	1462.69	2,3	2.1056e-33	186.51	48307000	2	36001000	2	12306000	85	P29311_85	no	yes	yes	P29311|BMH1	3	251083104	83.24	-1.9	291467840	83.24	-2.6	46.2783	88370528	83.54	-2.9	70044192	83.54	-3.6	55.7843	YER177W	no
	2206	LADQTPHDDNSENCPNR	P53890	P53890	BNI5	Bud neck protein 5	yes	yes	1	17	0	1924.8	3	7.2932e-09	109.55	1065600	1	620890	1	444740	266	P53890_266	yes	yes	yes	P53890|BNI5	3	7390545	47.6	-2	3668741	47.54	-1.6	66.8266	3137284	47.82	-4	2132385	47.83	-4.4	59.5347	YNL166C	no
	516	CQNLSDAQAAFLDR	P41735	P41735	CAT5	Catabolite repression protein CAT5	yes	yes	1	14	0	1550.71	2,3	1.1291e-23	164.7	11512000	2	3887200	2	7624700	41	P41735_41	yes	yes	yes	P41735|CAT5	2	22797172	115.24	-2.2	24443642	115.24	-2.3	48.2574	55107056	115.72	-3.8	47092988	115.66	-4.2	53.9208	YOR125C	yes
	1037	EYVCIVR	P33322	P33322	CBF5	H/ACA ribonucleoprotein complex subunit 4	yes	yes	1	7	0	880.448	2	0.00015467	118.69	9206400	1	2046600	1	7159800	125	P33322_125	yes	yes	yes	P33322|CBF5	2	7668588	88.26	-2.5	38639652	88.26	-2.5	16.5599	20841496	88.55	-4.3	96427408	88.55	-4.6	17.7724	YLR175W	no
	490	CPIDLTNDEFIYLTK	P14908	P14908	CBP2	Cytochrome B pre-mRNA-processing protein 2	yes	yes	1	8	0	972.449	2	2.6651e-07	126.52	1510600	1	1510600	0	0	161	P03874_161	yes	yes	yes	P14908|MTF1	2	7098473	154.06	-3.9	7941644	154	-3	47.1969	19134166	154.55	-4.2	15276178	154.42	-4.5	55.6059	YMR228W	yes
	893	EIGAICR	P25374	P25374	CCA1	CCA tRNA nucleotidyltransferase, mitochondrial	yes	no	1	14	0	1569.76	2	6.8145e-09	125.84	147460	0	0	1	147460	412	P21269_412	yes	yes	yes	P25374|NFS1	2	253801136	67.17	-3.2	234121440	67.17	-3	52.0167	261031840	67.57	-4	179277616	67.45	-4	59.2837	YCL017C	yes
	496	CPSCGHYK	P25348	P25348	CCA1	CCA tRNA nucleotidyltransferase, mitochondrial	yes	no	1	19	0	2299.08	3	2.2323e-08	95.409	174560	0	0	1	174560	40	P21269_40	yes	yes	yes	P25348|RM32	2	9290743	38.52	-2.7	1071349	38.52	-2.6	89.6609	2377442	38.59	-4.4	353635	38.59	-4.3	87.0514	YCR003W	yes
	4193	YNLFQGCPQAK	P42943	P42943	CCT7	T-complex protein 1 subunit eta	yes	yes	1	11	0	1267.6	2	5.1276e-11	143.5	1704300	1	635190	1	1069100	368	P42943_368	yes	yes	yes	P42943|TCPH	2	4914463	99.15	-2.3	4668404	99.2	-2.3	51.2838	14504470	99.65	-1.6	7236233	99.4	-4	66.7157	YJL111W	no
	4080	YCGRNPSGAVAAGSK	P20967	P20967	CCW14	Covalently-linked cell wall protein 14	yes	yes	3	23	0	2504.03	3	5.1968e-05	50.87	660070	1	660070	0	0	42, 50, 52	O13547_42_50_52	yes	yes	yes	P20967|ODO1	3	8417481	42.06	-2.5	14555178	42.05	-2.7	36.6413	61373348	42.08	-2.9	51344000	42.08	-3.9	54.4489	YIL125W	yes
	473	CNLIPVIAK	P32457	P32457	CDC3	Cell division control protein 3	yes	yes	1	9	0	969.568	2	9.4598e-08	133.23	21609000	1	4092600	1	17517000	279	P32457_279	yes	yes	yes	P32457|CDC3	2	23320298	114.26	-1.6	73094128	114.32	-1.7	24.1876	98708816	114.71	-3.6	223577856	114.71	-4	30.6276	YLR314C	no
	2332	LGDLVTIHPCPDIK	P25694	P25694	CDC48	Cell division control protein 48	yes	yes	1	14	0	1519.81	2,3	5.9035e-11	137.09	25293000	2	15505000	2	9787500	115	P25694_115	yes	yes	yes	P25694|CDC48	3	70415440	109.88	-1.2	161310864	109.88	-1.6	30.3873	39886784	110.27	-3.8	75949712	110.27	-3.8	34.4337	YDL126C	yes
	2727	NANIISELVGYGLSSDACHITSPPADGNGAK	P39525	P39525	CEM1	3-oxoacyl-[acyl-carrier-protein] synthase homolog	yes	yes	1	31	0	3070.47	3	5.5287e-32	132.53	1605500	1	900540	1	704950	286	P39525_286	yes	yes	yes	P39525|CEM1	3	4340629	159.6	-0.4	9012340	159.48	-2.1	32.5068	6757846	160.17	-4	8117459	160.11	-4.2	45.43	YER061C	yes
	816	ECLFLDTVDKNEPEAHER	P15424	P15424	CHC1	Clathrin heavy chain	yes	yes	1	16	0	1927.79	3	1.1396e-06	91.812	1418500	1	1418500	0	0	915	P22137_915	yes	yes	yes	P15424|MS116	4	169178832	102.96	-1.3	407322688	102.95	-2.1	29.3458	109320192	103.28	-3.8	221637344	103.28	-4.4	33.0315	YDR194C	yes
	1552	HCPYVFIPYVF	P25340	P25340	CHS1	Chitin synthase 1	yes	yes	1	14	0	1592.75	2	9.4115e-13	137.39	189440	1	189440	0	0	423	P08004_423	yes	yes	yes	P25340|ERG4	2	5371012	167.13	-2.3	5158050	167.13	-2.1	51.0113	3382359	167.21	-4.3	2976684	167.21	-4	53.1897	YGL012W	no
	1362	GIDTCSLIDSVGK	P42940	P42940	CIR1	Probable electron transfer flavoprotein subunit beta	yes	yes	1	13	0	1306.64	2	0.00065558	86.699	6381200	1	1960500	1	4420700	91	P42940_91	no	yes	yes	P42940|ETFB	2	22311366	127.1	-1.8	46712408	127.1	-1.8	32.3242	35506816	127.64	-4	58400880	127.38	-4.3	37.8103	YGR207C	yes
	3579	TGTYHDDDEPCHLR	Q08822	Q08822	CIR2	Probable electron transfer flavoprotein-ubiquinone oxidoreductase, mitochondrial	yes	yes	1	14	0	1657.68	2,3	1.4678e-43	193.15	12979000	2	11361000	1	1617600	546	Q08822_546	yes	yes	yes	Q08822|ETFD	3	75664560	53.6	-2.2	89817600	53.6	-2.5	45.7237	15417418	53.86	-3.8	14789824	53.66	-4.1	51.0388	YOR356W	yes
	3116	QTVLAEGCHGSLTK	Q08822	Q08822	CIR2	Probable electron transfer flavoprotein-ubiquinone oxidoreductase, mitochondrial	yes	yes	1	14	0	1442.72	2,3	7.3625e-34	196.37	20757000	1	5080300	2	15677000	247	Q08822_247	yes	yes	yes	Q08822|ETFD	2	19570180	63.74	-4.4	39995896	63.75	-4.6	32.8546	8584069	63.95	-4.6	12416975	64.01	-4.8	40.8745	YOR356W	yes
	2527	LQINSQNCIHCK	Q08822	Q08822	CIR2	Probable electron transfer flavoprotein-ubiquinone oxidoreductase, mitochondrial	yes	yes	2	12	0	1399.67	2	4.0534e-36	190.36	2049300	1	1365400	1	683940	600, 603	Q08822_600_603	yes	yes	yes	Q08822|ETFD	2	19110926	69.93	-2.8	1455057	69.84	-3.6	92.9249	7790810	70.15	-3.8	405138	70.15	-3.8	95.0569	YOR356W	yes
	4171	YLCEVNKVEDAK	P13181	P13181	CKA2	Casein kinase II subunit alpha	yes	yes	1	7	0	817.412	2	0.0061761	88.643	1852700	1	670350	1	1182400	69	P19454_69	yes	yes	yes	P13181|GAL2	3	5959695872	69.11	-1.6	19986313216	69.11	-3.8	22.9696	6436232	69.4	-3.8	16537653	69.4	-3.9	28.0154	YLR081W	no
	1751	IFGLCNNEK	Q3E7A4	Q3E7A4	CMC2	COX assembly mitochondrial protein 2	yes	yes	1	9	0	1036.5	2	2.6085e-12	152.11	13352000	1	7625100	1	5726700	36	Q3E7A4_36	yes	yes	yes	Q3E7A4|COXM2	2	122077448	96.77	-2.1	6106290	96.66	-2.8	95.2363	111315640	97.22	-3.7	4133136	97.22	-4.1	96.4199	YBL059C-A	yes
	3861	VLKPGGIFYCLEFSK	P49017	P49017	COQ5	2-methoxy-6-polyprenyl-1,4-benzoquinol methylase, mitochondrial	yes	yes	1	15	1	1699.9	2,3	9.0181e-06	118.2	29283000	3	11667000	2	17616000	225	P49017_225	yes	yes	yes	P49017|COQ5	3	34409896	129.49	-4.3	87007320	129.53	-4.5	28.3402	55856336	129.9	-4	159093888	129.9	-4.3	25.9857	YML110C	yes
	1910	IQSYDGLYVTDGCSK	P53318	P53318	COQ6	Ubiquinone biosynthesis monooxygenase COQ6	yes	yes	1	15	0	1647.74	2	5.8074e-33	186.08	1998400	1	651660	1	1346700	120	P53318_120	yes	yes	yes	P53318|COQ6	2	4860029	106.04	-2.8	5908598	106.21	-3.2	45.1314	11872909	106.6	-6.1	11751417	106.55	-5.6	50.2571	YGR255C	yes
	2257	LCPPPEETYSLHR	P27697	P27697	COQ8	Probable serine/threonine-protein kinase COQ8, mitochondrial	yes	yes	1	13	0	1540.73	2,3	1.3654e-24	171.49	13721000	2	7239700	1	6481000	460	P27697_460	yes	yes	yes	P27697|COQ8	3	70628728	84.46	-2.5	92091568	84.45	-3	43.405	48767792	84.71	-3.9	54544360	84.71	-4	47.2043	YGL119W	yes
	2099	KIVSNASCTTNCLAPLAK	P00360	P00360	COR1	Cytochrome b-c1 complex subunit 1, mitochondrial	yes	yes	1	22	0	2703.26	3,4	4.8632e-29	137.89	143050000	3	50285000	2	92768000	312	P07256_312	yes	yes	yes	P00360|G3P1	3	8192901	87.56	-1.9	12047375	87.56	-2	40.4782	14187993	87.8	-4.7	9757694	87.8	-4.6	59.2507	YJL052W	yes
	1452	GPLPVFCR	P10507	P10507	COS3;COS2;COS1;COS8;COS7;COS5	Protein COS3;Protein COS2;Protein COS1;Protein COS8;Protein COS7;Protein COS5	yes	no	1	7	0	878.468	2	0.007962	83.287	2766300	0	0	1	2766300	107	P0CX13_107	yes	yes	yes	P10507|MPPB	2	226545904	103.49	-3.2	649779264	103.49	-3.2	25.8518	188892784	103.66	-4.7	414236352	103.75	-4.9	31.3188	YLR163C	yes
	1558	HCWQSYVDYHK	Q01519	Q01519	COX12	Cytochrome c oxidase subunit 6B	yes	yes	1	11	0	1464.62	2,3	7.2021e-36	190.53	17267000	2	6067300	2	11200000	27	Q01519_27	yes	yes	yes	Q01519|COX12	3	145801536	75.39	-2.9	4814466	75.29	-3	96.8035	136292496	75.51	-4.1	2854851	75.51	-4.3	97.9483	YLR038C	yes
	950	ELMDENFCR	P40086	P40086	COX15	Cytochrome c oxidase assembly protein COX15	yes	yes	1	9	0	1155.47	2	9.932e-08	128.6	13296000	1	1665200	1	11630000	344	P40086_344	yes	yes	yes	P40086|COX15	2	8009257	100.94	-2.4	22788906	100.99	-2.3	26.0056	76829568	101.25	-3.4	204155952	101.24	-3.8	27.3429	YER141W	yes
	2946	NTLACICK	P21801	P21801	COX2	Cytochrome c oxidase subunit 2	yes	yes	2	30	1	3120.51	3	9.0688e-16	114.57	611750	0	0	1	611750	221, 225	P00410_221_225	no	yes	yes	P21801|DHSB	2	134606256	79.3	-2.4	45296768	79.19	-2.9	74.8216	185883584	79.61	-4.2	40691620	79.61	-5.1	82.0406	YLL041C	yes
	2596	LTSIPCFR	Q04935	Q04935	COX20	Cytochrome c oxidase protein 20, mitochondrial	yes	yes	1	8	0	935.49	2	3.1796e-05	120.62	20363000	1	8661100	1	11702000	87	Q04935_87	yes	yes	yes	Q04935|COX20	2	129758064	104.44	-1.5	11244626	104.39	-1.8	92.0252	152753568	104.84	-3.6	7763408	104.84	-3.9	95.1635	YDR231C	yes
	1253	GAFDLCLK	P04840	P04840	COX4	Cytochrome c oxidase subunit 4, mitochondrial	yes	yes	2	9	0	1073.43	2	6.6113e-05	102.07	16940000	1	2581700	2	14358000	134, 137	P04037_134_137	yes	yes	yes	P04840|VDAC1	2	8078680064	117.5	-1.7	19517294592	117.5	-4.3	29.2748	6694566400	117.85	-3.4	10724712448	117.85	-5.8	38.4319	YNL055C	yes
	3596	TILGAPFCPR	P27614	P27614	CPS1	Carboxypeptidase S	yes	yes	1	10	0	1073.57	2	0.00065218	99.815	23510000	1	14840000	1	8670100	368	P27614_368	no	yes	yes	P27614|CBPS	2	96146280	112.85	-1.1	54044280	112.85	-1.4	64.0162	113856176	113.22	-4	59090224	113.22	-4.1	65.8332	YJL172W	no
	514	CQNGQANSTVHAITNIIK	Q12289	Q12289	CRC1	Mitochondrial carnitine carrier	yes	yes	1	18	0	1910.96	2,3	1.569e-13	128.1	71745000	1	3129400	2	68616000	63	Q12289_63	yes	yes	yes	Q12289|CRC1	3	29947988	102.49	-1	32182912	102.54	-1.3	48.2014	191849920	102.89	-3.9	427098944	102.89	-4.1	30.9961	YOR100C	yes
	1368	GIILVGCNENSTK	P11655	P11655	CTA1	Peroxisomal catalase A	yes	yes	1	20	0	2223.12	3	1.5129e-19	135.57	2114600	1	2114600	0	0	475	P15202_475	yes	yes	yes	P11655|SEC12	2	7178346	94.47	-4.7	15026089	94.38	-4.9	32.3284	9789783	94.69	-4.2	20301932	94.69	-4.3	32.5332	YNR026C	no
	1986	IVTEDCFLQIDQSAITGESLAVDK	P05030	P05030	CYB2	Cytochrome b2, mitochondrial	yes	yes	1	24	0	2515.22	3	1.6427e-18	114.75	16556000	0	0	1	16556000	313	P00175_313	yes	yes	yes	P05030|PMA1	3	18843862	161.86	-1.3	37599260	161.65	-1.6	33.3856	53008536	162.3	-3.8	145498384	162.3	-4.5	26.7036	YGL008C	yes
	2648	LWNLPVVFCCENNK	P16387	P16387	CYB2	Cytochrome b2, mitochondrial	yes	yes	1	23	0	2380.18	3	0.0035316	50.858	1284000	0	0	1	1284000	174	P00175_174	no	yes	yes	P16387|ODPA	3	19173614	148.93	-1.6	10185181	148.94	-1.9	65.3079	18225470	149.41	-4.1	8414219	149.41	-4.3	68.4147	YER178W	yes
	4236	YVECSALTQR	P19073	P19073	CYB2	Cytochrome b2, mitochondrial	yes	yes	1	20	1	2406.14	3	7.883e-15	133.35	897220	0	0	1	897220	105	P00175_105	yes	yes	yes	P19073|CDC42	2	108319856	75.01	-2.5	187664768	75.01	-2.9	36.5964	85911976	75.34	-3.3	134314896	75.34	-4.3	39.0107	YLR229C	no
	4079	YCEDHPELTEDDVIVAIFPDSIR	P32582	P32582	CYS4	Cystathionine beta-synthase	yes	yes	1	23	0	2675.24	3	4.5795e-05	58.479	2137200	1	1116400	1	1020800	301	P32582_301	yes	yes	yes	P32582|CBS	3	1806668	166.52	-1.9	9355005	166.52	-2.2	16.1864	1736470	166.8	-0.5	6647041	166.8	-4.2	20.7129	YGR155W	yes
	880	EHGNEAHPGATAPGNQLECSANPQDNDK	Q00873	Q00873	CYT2	Cytochrome c1 heme lyase	yes	yes	1	28	0	2900.24	3,4	4.18e-62	179.92	23928000	2	12054000	2	11874000	41	Q00873_41	yes	yes	yes	Q00873|CYT2	4	80897584	61.25	-2.5	52682360	61.25	-2.7	60.5612	67050476	61.48	-4.1	46328632	61.48	-4.1	59.1383	YKL087C	yes
	3800	VGLVCADTFR	P20424	P20424	DED1	ATP-dependent RNA helicase DED1	yes	yes	1	15	0	1532.78	2	0.0020744	73.834	705530	1	705530	0	0	257	P06634_257	yes	yes	yes	P20424|SRP54	2	5902761	104.44	-2.2	10333183	104.44	-1.9	36.3561	4570923	104.85	-3.9	6872426	104.85	-4.3	39.9439	YPR088C	no
	811	ECEVTAMPTFVLGK	P25372	P25372	DED1	ATP-dependent RNA helicase DED1	yes	yes	1	14	0	1599.7	2	9.3381e-08	109.83	148790	0	0	1	148790	327	P06634_327	yes	yes	yes	P25372|TRX3	2	4773120	139.19	-2.2	4828198	139.19	-1.9	49.7132	62008088	139.69	-4.6	50932200	139.69	-4.9	54.9034	YCR083W	yes
	1413	GLNNTGGVYENNEDNICEGKPGK	Q99288	Q99288	DET1	Broad-range acid phosphatase DET1	yes	yes	1	23	1	2421.09	3	5.536e-13	116.69	3601300	1	2492000	1	1109300	183	Q99288_183	yes	yes	yes	Q99288|DET1	3	23420660	78.92	-4.6	8723742	78.88	-5.1	72.8608	8423646	79.21	-4.8	1831605	79.21	-4.5	82.1398	YDR051C	no
	2954	NTVSNACLFQIAAR	Q05031	Q05031	DFG5	Mannan endo-1,6-alpha-mannosidase DFG5	yes	yes	1	14	0	1506.76	2,3	3.1729e-17	156	12012000	2	2594900	2	9416600	194	Q05031_194	yes	yes	yes	Q05031|DFG5	2	10388996	119.84	-2.7	18002112	119.84	-2.5	36.5924	18833144	120.28	-4.7	26319332	120.28	-4.8	41.7101	YMR238W	no
	935	ELIDACGFNPR	P38705	P38705	DIA4	Serine--tRNA ligase, mitochondrial	yes	yes	1	11	0	1233.58	2	1.4576e-16	155.11	6058300	1	1626300	1	4432000	225	P38705_225	yes	yes	yes	P38705|SYSM	2	13477341	112.37	-1.8	16803710	112.37	-2	44.5075	32939876	112.73	-4.1	32285816	112.73	-4	50.5014	YHR011W	yes
	3642	TPEEHETCSQLVDR	P32891	P32891	DLD1	D-lactate dehydrogenase [cytochrome] 1, mitochondrial	yes	yes	1	14	0	1642.73	2,3	1.84e-88	259.68	336150000	2	76796000	4	259360000	512	P32891_512	yes	yes	yes	P32891|DLD1	3	428992704	61.53	-2.9	555954560	61.53	-3.7	43.5549	1334732672	61.86	-3	1221681152	61.86	-4.8	52.2111	YDL174C	yes
	232	AVAQLNHCNSFQFAK	P32891	P32891	DLD1	D-lactate dehydrogenase [cytochrome] 1, mitochondrial	yes	yes	1	15	0	1676.81	2,3	4.3536e-71	239.61	252350000	2	80916000	3	171430000	417	P32891_417	yes	yes	yes	P32891|DLD1	3	433682656	86.51	-2	582589568	86.51	-2.6	42.6739	976710016	86.78	-3.3	947796160	86.78	-4.6	50.7512	YDL174C	yes
	1466	GSCHVGGVVATNAGGLR	P46681	P46681	DLD2	D-lactate dehydrogenase [cytochrome] 2, mitochondrial	yes	yes	1	17	0	1553.77	2,3	1.1778e-24	174.35	103230000	2	55860000	2	47373000	200	P46681_200	yes	yes	yes	P46681|DLD2	3	340508992	70.52	-1.3	439986304	70.52	-2.2	43.6273	216582960	70.76	-2.9	246014992	70.76	-4.1	46.8188	YDL178W	yes
	3950	VSLILNYCNDEK	P46681	P46681	DLD2	D-lactate dehydrogenase [cytochrome] 2, mitochondrial	yes	yes	1	12	0	1409.69	2,3	1.2429e-44	205.31	24117000	1	8024400	2	16093000	121	P46681_121	no	yes	yes	P46681|DLD2	2	44948392	114.14	-1.8	96390824	114.14	-1.8	31.8018	70154864	114.61	-4	165340288	114.61	-4.1	29.7904	YDL178W	yes
	3908	VPGVTSISCDTHK	Q05567	Q05567	DPL1	Sphingosine-1-phosphate lyase	yes	yes	1	13	0	1342.66	2,3	2.8292e-44	210.44	38992000	3	37666000	1	1325500	376	Q05567_376	yes	yes	yes	Q05567|SGPL	3	196089024	69.25	-3.2	389657760	69.21	-3	33.4768	104889192	69.59	-3.6	160271008	69.59	-4	39.5569	YDR294C	no
	1094	FEVCHHK	P22855	P22855	DPS1	Aspartate--tRNA ligase, cytoplasmic	yes	yes	2	22	0	2269.95	3	0.0024039	51.611	385400	1	385400	0	0	512, 519	P04802_512_519	yes	yes	yes	P22855|MAN1	2	2809042	34.14	-2	6566935	34.14	-2.3	29.96	2627550	34.07	-3.8	3971520	34.07	-3.8	39.817	YGL156W	no
	1123	FIEELCSR	P38122	P38122	ECM31	3-methyl-2-oxobutanoate hydroxymethyltransferase	yes	yes	1	8	0	995.475	2	1.7812e-07	130.75	5934200	1	1823000	1	4111300	157	P38122_157	yes	yes	yes	P38122|PANB	2	9623085	95.02	-3.2	32698202	94.97	-3.1	22.7382	18680096	95.32	-4.1	60074220	95.32	-4	23.7195	YBR176W	yes
	2535	LQSNGAIQGDSFVCK	P38248	P38248	ECM33	Cell wall protein ECM33	yes	yes	1	15	0	1565.75	2,3	9.9711e-92	250.46	48772000	2	23129000	4	25643000	350	P38248_350	no	yes	yes	P38248|ECM33	3	89879584	93.38	-3.8	915053	93.44	1.3	98.9922	187907840	93.83	-3.5	1433298	93.57	-0.4	99.243	YBR078W	yes
	2633	LVNQCYPTGR	Q03653	Q03653	EFR3	Protein EFR3	yes	yes	1	10	0	1149.56	2	5.2989e-07	121.36	4611000	1	3079000	1	1532000	20	Q03653_20	yes	yes	yes	Q03653|EFR3	2	24559180	65.29	-4.1	31346628	65.28	-4.3	43.9296	4125297	65.54	-4.8	5152278	65.54	-4.6	44.4653	YMR212C	yes
	2027	KCEEVNDGLR	P28817	P28817	EHD3	3-hydroxyisobutyryl-CoA hydrolase, mitochondrial	yes	yes	1	10	1	1161.54	2,3	1.8153e-12	163.9	12987000	2	6395300	2	6591900	490	P28817_490	no	yes	yes	P28817|HIBCH	3	29334336	47.46	-0.9	34803480	47.41	-1.5	45.7364	27143676	47.55	-2.9	25012250	47.51	-3.2	52.0433	YDR036C	yes
	2028	KCEQDITEAR	Q05050	Q05050	EIS1	Eisosome protein 1	yes	yes	1	10	1	1191.56	2,3	5.7612e-46	214.67	15840000	2	7309500	2	8530900	526	Q05050_526	yes	yes	yes	Q05050|EIS1	3	32807352	42.65	-2	33964940	42.65	-2.3	49.1332	34497356	42.71	-4.6	41038068	42.71	-4.8	45.6704	YMR031C	yes
	2797	NFCLEK	P39540	P39540	ELO1	Elongation of fatty acids protein 1	yes	yes	1	6	0	752.353	2	4.296e-05	128.82	44825000	1	29015000	1	15810000	9	P39540_9	yes	yes	yes	P39540|ELO1	2	185205248	75.17	-2	388443488	75.17	-2.4	32.2855	56846176	75.34	-2.9	128305976	75.34	-3.2	30.7024	YJL196C	no
	1353	GHFQYCFLNENTGIETK	P32803	P32803	EMP24	Endosomal protein P24B	yes	yes	1	17	0	1999.91	2,3	2.6348e-56	204.13	177570000	4	46231000	4	131340000	99	P32803_99	yes	yes	yes	P32803|EMP24	3	493454944	110.48	-1.7	74661376	110.48	-1.4	86.8581	897150016	110.89	-4.4	29894656	110.89	-5.3	96.7753	YGL200C	no
	2513	LPNCPRPNMSICIFGDAFDVDR	P0CX44;P0CX43	P0CX44	ENO1;ENO2	Enolase 1;Enolase 2	no	no	1	15	1	1615.76	3	0.0057734	68.277	2961700	1	1064700	1	1897000	248	P00925_248	no	yes	yes	P0CX44|RL1B	3	3415812	146.05	-1.5	10232724	146.05	-2	25.0269	10976796	146.63	-3.8	21305456	146.63	-3.8	34.0026	YGL135W	no
	381	CHEDDDGSSPGAGPGPSIQR	Q08651	Q08651	ENV9	Probable oxidoreductase ENV9	yes	yes	1	20	0	1980.82	3	2.9874e-11	105.5	1390800	1	853600	1	537160	68	Q08651_68	yes	yes	yes	Q08651|ENV9	3	2006645	60.66	-1.8	10561291	60.74	-2.4	15.9664	1887645	60.97	-3.9	8067202	61.02	-4.2	18.9621	YOR246C	yes
	1830	ILCAYNSPK	P32476	P32476	ERG1	Squalene monooxygenase	yes	yes	1	9	0	1007.51	2	5.8823e-05	111.06	8800200	1	4281400	1	4518900	272	P32476_272	yes	yes	yes	P32476|ERG1	2	26272720	70.81	-2.7	66367576	70.69	-2.5	28.3599	33875904	71.08	-4.3	62416236	71.08	-4.2	35.1803	YGR175C	no
	1659	HYSHVDCPGHADYIK	P02992	P02992	ERG11	Lanosterol 14-alpha demethylase	yes	yes	1	10	0	1122.51	2,3	1.8727e-12	153.1	35386000	1	18481000	2	16905000	142	P10614_142	yes	yes	yes	P02992|EFTU	4	394315520	52	-1	573864512	52	-1.9	40.7275	194769296	52.2	-2.9	275176768	52.2	-3.6	41.445	YOR187W	yes
	3617	TLNEICNSVISK	P32352	P32352	ERG2	C-8 sterol isomerase	yes	yes	1	12	0	1319.68	2,3	1.8118e-44	202.61	17855000	1	2439200	2	15416000	40	P32352_40	yes	yes	yes	P32352|ERG2	2	27329606	99.51	-2.5	60894364	99.33	-2.3	30.9775	108105376	99.69	-5	259985024	99.69	-4.8	29.3692	YMR202W	no
	1969	IVCAYR	P53199	P53199	ERG26	Sterol-4-alpha-carboxylate 3-dehydrogenase, decarboxylating	yes	yes	1	6	0	723.374	2	0.0061458	105.82	32345000	1	13922000	1	18422000	312	P53199_312	yes	yes	yes	P53199|ERG26	2	50860396	56.33	-0.5	235726240	56.33	-1.7	17.747	58722908	56.46	-2.7	254044512	56.46	-3.7	18.7753	YGL001C	yes
	1236	FVKPCVVDVAVK	P54781	P54781	ERG5	Cytochrome P450 61	yes	yes	1	12	1	1302.74	2,3	0.00015723	130.69	63012000	2	31033000	2	31979000	137	P54781_137	yes	yes	yes	P54781|ERG5	3	111935960	92.65	-0.7	342020576	92.65	-1.2	24.6579	94423464	92.95	-3.2	239333776	92.95	-3.5	28.2911	YMR015C	no
	1283	GCVEIFDYYLR	P29704	P29704	ERG9	Squalene synthase	yes	yes	1	11	0	1376.64	2,3	6.3616e-08	126.39	21109000	2	6538500	2	14570000	341	P29704_341	yes	yes	yes	P29704|FDFT	2	33534528	144.56	-1.6	101889488	144.56	-1.6	24.7626	48450328	145.13	-3.7	193192288	145.13	-3.7	20.0504	YHR190W	no
	1742	IENFISQCK	P43613	P43613	ERJ5	ER-localized J domain-containing protein 5	yes	yes	1	9	0	1080.53	2	1.1754e-07	128.91	3566700	1	1964300	1	1602400	168	P43613_168	yes	yes	yes	P43613|ERJ5	2	12101514	87.88	-2.3	23603318	87.94	-2.3	33.8932	7190063	88.19	-4.3	14410552	88.19	-4.4	33.2864	YFR041C	no
	2141	KPVDIEDTINYCDVNDFNGK	Q03103	Q03103	ERO1	Endoplasmic oxidoreductin-1	yes	yes	1	20	1	2298.05	3	1.9372e-08	97.776	29791000	1	19635000	1	10157000	166	Q03103_166	yes	yes	yes	Q03103|ERO1	3	186193056	122.27	-2.3	113582248	122.2	-2.4	62.1109	120718968	122.73	-3.5	56576568	122.73	-3.3	68.0891	YML130C	no
	3217	SCNTLLDFQYVTGK	P27882	P27882	ERV1	Mitochondrial FAD-linked sulfhydryl oxidase ERV1	yes	yes	1	14	0	1587.76	2,3	2.3753e-75	242.01	23955000	2	7673600	2	16282000	33	P27882_33	yes	yes	yes	P27882|ERV1	2	129669392	136.89	-1.6	723778	137.08	-2.6	99.4449	180064064	137.29	-4	991609	137.41	-5.8	99.4523	YGR029W	yes
	1819	IIYDEDGKPCR	P27882	P27882	ERV1	Mitochondrial FAD-linked sulfhydryl oxidase ERV1	yes	yes	1	11	1	1307.62	2	6.9755e-18	178.46	2219000	1	1152300	1	1066700	30	P27882_30	yes	yes	yes	P27882|ERV1	2	24807554	60.32	-2.4	119746	60.38	-2	99.5196	14073248	60.44	-3.8	0	60.18	#N/A	100	YGR029W	yes
	1873	INEHLNEGCR	P39727	P39727	ERV46	ER-derived vesicles protein ERV46	yes	yes	1	10	0	1183.54	2	2.5293e-11	137.01	5618100	1	3972500	1	1645500	206	P39727_206	yes	yes	yes	P39727|ERV46	2	51950180	46.49	-2.8	3340314	46.51	-2.8	93.9586	20665656	46.64	-4	840719	46.56	-3.9	96.0908	YAL042W	no
	3354	SLIYSTHEVEDCTK	P38071	P38071	ETR1	Enoyl-[acyl-carrier protein] reductase [NADPH, B-specific], mitochondrial	yes	yes	1	14	0	1623.74	2,3	3.0446e-87	246.63	145920000	2	74441000	2	71483000	33	P38071_33	no	yes	yes	P38071|ETR1	3	302696864	81.58	-3.8	665789760	81.58	-4.1	31.2546	392023808	81.96	-4.2	582454208	81.79	-4.6	40.2291	YBR026C	yes
	3373	SNEYVANICVYADQSK	P30624	P30624	FAA1	Long-chain-fatty-acid--CoA ligase 1	yes	yes	1	16	0	1802.81	2,3	2.9499e-87	253.36	8259600	2	2587100	2	5672500	585	P30624_585	yes	yes	yes	P30624|LCF1	2, 3	16609870	115.77	-1.9	32002215	115.88	-1.7	34.1682	9781846	116.3	-4.9	15691928	116.3	-4.6	38.3997	YOR317W	yes
	2334	LGGSSLLECVVFGK	P21375	P21375	FAR1	Cyclin-dependent kinase inhibitor FAR1	yes	yes	1	8	0	948.47	2	1.1242e-11	152.06	634390	1	634390	0	0	688	P21268_688	yes	yes	yes	P21375|OSM1	2	11229100	151.48	-1.8	27586204	151.48	-1.9	28.9296	16495222	151.82	-4.1	32490800	151.82	-4.4	33.6733	YJR051W	yes
	1557	HCVNSASLNLK	P25566	P25566	FBA1	Fructose-bisphosphate aldolase	yes	yes	1	9	1	1048.49	2	0.0011015	126.24	35046	1	35046	0	0	254	P14540_254	yes	yes	yes	P25566|MXR2	2	9210115	62.23	-2.1	3014778	62.23	-2.1	75.339	8917621	62.57	-4.5	1689423	62.57	-3.8	84.0726	YCL033C	yes
	2609	LVEILDCEIR	P36112	P36112	FCJ1	Formation of crista junctions protein 1	yes	yes	1	10	0	1201.64	2,3	1.0252e-11	146.11	86322000	2	19367000	2	66955000	535	P36112_535	yes	yes	yes	P36112|FCJ1	2	217573152	128.05	-1.5	232321440	128.05	-1.9	48.3609	442276288	128.43	-3.6	389997248	128.43	-5	53.1407	YKR016W	yes
	3632	TNPPSLLSVALDELESTCSGK	P36112	P36112	FCJ1	Formation of crista junctions protein 1	yes	yes	1	21	0	2160.06	2,3	5.812e-58	212.55	18324000	2	7201200	2	11123000	419	P36112_419	no	yes	yes	P36112|FCJ1	3	37255040	168.57	2	23312720	168.56	-2.8	61.5097	39498388	168.54	-4.1	22308864	168.54	-4.7	63.9058	YKR016W	yes
	186	ALNIEDCDLDR	P43561	P43561	FET5	Iron transport multicopper oxidase FET5	yes	yes	1	11	0	1275.58	2	0.0021133	81.92	5152000	0	0	1	4596800	317	P43561_317	yes	yes	yes	P43561|FET5	2	20004704	103.11	-2.9	31892198	103.1	-1.2	38.547	46922980	103.66	-6.1	93753104	103.51	-4	33.3553	YFL041W	no
	2009	IYSALIDGHCEILDNGR	P38631	P38631	FKS1	1,3-beta-glucan synthase component FKS1	yes	yes	1	17	0	1887.91	2,3	2.4265e-70	223.68	16166000	2	14448000	1	1717800	1056	P38631_1056	yes	yes	yes	P38631|FKS1	3	50024244	115.24	-1.5	175868960	115.24	-1.7	22.1451	6794486	115.43	-3.8	12184069	115.66	-3.8	35.8009	YLR342W	yes
	3404	SQIDDLPFYCIGFK	P38631;P40989	P38631	FKS1;GSC2	1,3-beta-glucan synthase component FKS1;1,3-beta-glucan synthase component GSC2	no	no	1	14	0	1644.79	2,3	1.0247e-70	232.37	20086000	2	15758000	2	4327900	925	P38631_925	yes	yes	yes	P38631|FKS1	2	43652304	154.62	-1.3	149631264	154.5	-1.9	22.5846	11133206	155.21	-3.9	32964568	155.22	-4.1	25.2466	YLR342W	yes
	4227	YTNHSAPDGCEER	P38231	P38231	FMP23	Protein FMP23, mitochondrial	yes	yes	1	13	0	1477.59	2,3	6.7505e-34	194.98	2497500	2	615940	2	1881600	122	P38231_122	yes	yes	yes	P38231|FMP23	3	2182345	37.03	-1.6	3903695	36.96	-2.2	35.8582	6898085	37.08	-4	10958202	37.08	-4	38.6311	YBR047W	yes
	1798	IICIGR	P53889	P53889	FMP41	Uncharacterized mitochondrial hydrolase FMP41	yes	yes	1	6	0	673.395	2	4.2001e-05	130.51	24831000	2	16257000	2	8574100	14	P53889_14	no	yes	yes	P53889|FMP41	2	84688968	76.05	-2.6	188184288	76.05	-2.3	31.036	30155758	76.18	-3.3	74986152	76.18	-3.1	28.681	YNL168C	yes
	3663	TSCPQGPVSLQR	P36141	P36141	FMP46	Putative redox protein FMP46, mitochondrial	yes	yes	1	12	0	1271.63	2,3	1.4663e-10	140.01	22287000	1	5257200	2	17029000	63	P36141_63	yes	yes	yes	P36141|FMP46	2	64857672	76.05	-3.4	53826712	75.99	-3.5	54.6472	123147296	76.18	-4.3	89774248	76.18	-4.6	57.8369	YKR049C	yes
	1269	GCETIVLVSSAGAHPDSR	P40008	P40008	FMP52	Protein FMP52, mitochondrial	yes	yes	1	18	0	1797.87	2,3	1.7345e-25	166.9	55932000	2	21036000	2	34896000	106	P40008_106	no	yes	yes	P40008|FMP52	3	119603552	94.8	-3.8	181414816	94.8	-3.8	39.733	203856416	95.09	-3.6	269993920	95.09	-4	43.0213	YER004W	yes
	3494	SYPVTALVCNFSK	P25375	P25375	FOB1	DNA replication fork-blocking protein FOB1	yes	yes	1	25	1	2800.37	3	1.1878e-06	87.793	140480	0	0	1	140480	299	O13329_299	yes	yes	yes	P25375|PRTD	2	8298321	128.61	-3.3	23228880	128.6	-3.7	26.3211	13710729	129.4	-3.8	24831872	129.16	-4.2	35.5729	YCL057W	yes
	1895	IPVEDCLIK	P32472	P32472	FPR2	Peptidyl-prolyl cis-trans isomerase FPR2	yes	yes	1	9	0	1028.56	2	1.2275e-05	120.31	46194000	1	10104000	1	36089000	36	P32472_36	no	yes	yes	P32472|FKBP2	2	158808272	105.89	-4	15976609	105.78	-4.4	90.8593	597439360	106.29	-5.7	17185396	106.29	-6.3	97.2039	YDR519W	no
	449	CLNTSTNANGAIAK	Q07825	Q07825	FRA1	Putative Xaa-Pro aminopeptidase FRA1	yes	yes	1	14	0	1376.67	2	7.5596e-33	187.74	2517900	1	1648200	1	869700	422	Q07825_422	yes	yes	yes	Q07825|FRA1	2	8613548	65.18	-3.8	16005994	65.19	-4	34.9866	5393717	65.54	-4.6	7258419	65.54	-4.4	42.6309	YLL029W	no
	4206	YRPNCPIILVTR	P00549	P00549	FUM1	Fumarate hydratase, mitochondrial	yes	yes	1	8	0	883.459	2,3	0.0040856	90.37	90023000	2	50447000	1	39576000	412	P08417_412	yes	yes	yes	P00549|KPYK1	3	627008128	96.5	-1.5	809100352	96.54	-2.6	43.6602	324682048	96.86	-3	210653344	96.86	-3.9	60.6502	YAL038W	no
	2234	LAVCGIAAICQK	P04806	P04806	FUM1	Fumarate hydratase, mitochondrial	yes	yes	1	21	0	2288.03	3	8.5274e-20	130.27	18411000	1	318580	1	18092000	329	P08417_329	yes	yes	yes	P04806|HXKA	2, 3	13986778	112.85	-1.5	35160780	112.71	-1.3	28.4587	8114473	113.22	-4.1	18253924	113.22	-4.3	30.7735	YFR053C	yes
	3385	SPICCILGHVDTGK	P39730	P39730	FUN12	Eukaryotic translation initiation factor 5B	yes	yes	2	14	0	1441.71	3	0.0033047	54.871	3468500	1	1566000	1	1902600	408, 409	P39730_408_409	no	yes	yes	P39730|IF2P	3	12188894	108.05	-2	15560269	108.05	-2.1	43.9253	9308203	108.46	-4.7	11250072	108.46	-4.6	45.2772	YAL035W	yes
	466	CNEGILGFYQDK	P21827	P21827	FUR1	Uracil phosphoribosyltransferase	yes	yes	1	10	0	1212.66	2	3.4693e-12	150.15	592870	1	211440	1	381430	170	P18562_170	yes	yes	yes	P21827|RCC1	2	10980162	122.04	0.1	22473820	121.97	-1.6	32.8217	24810184	122.5	-2.4	35978532	122.5	-3.8	40.8138	YGL097W	no
	1271	GCGANILR	P18239;P18238	P18239	FUS3;KSS1	Mitogen-activated protein kinase FUS3;Mitogen-activated protein kinase KSS1	yes	no	1	8	0	879.427	2	0.0068526	87.181	996900	0	0	1	996900	154	P16892_154	yes	yes	yes	P18239|ADT2	2	5383440896	67.16	-2.3	9115887616	67.16	-4.5	37.1289	4536991232	67.45	-3.6	6291448320	67.32	-5.7	41.8988	YBL030C	yes
	3562	TFTTCADNQTTVQFPVYQGER	P11484	P11484	GAL1	Galactokinase	yes	yes	3	25	1	2707.23	3	8.5034e-13	100.85	2176900	1	1683800	1	493140	443, 445, 452	P04385_443_445_452	yes	yes	yes	P11484|HSP75	3	12165830	125.07	-2.6	10512545	124.91	-3.2	53.6451	8805940	125.53	-4.5	7943984	125.53	-4.5	52.573	YDL229W	no
	190	APYGGDLVVCAFSGSHQDAIK	P06208-2;P06208	P06208-2	GAL10	Bifunctional protein GAL10;UDP-glucose 4-epimerase;Aldose 1-epimerase	yes	yes	1	20	0	2263.07	2,3	2.2475e-19	135.91	11186000	2	11186000	0	0	275	P04397_275	yes	yes	yes	P06208|LEU1	3	408233216	122.74	-2.2	565994496	122.74	-2.8	41.9033	1150687616	123.08	-4.4	1114638336	123.08	-5.2	50.7957	YNL104C	yes
	3866	VLNNCFSYDLVPAPAVIEK	P00427	P00427	GAS1	1,3-beta-glucanosyltransferase GAS1	yes	yes	1	10	0	1135.5	2	2.5211e-05	118.03	135720000	2	116600000	1	19118000	421	P22146_421	no	yes	yes	P00427|COX6	3	127079872	147.32	-2.7	149095488	147.32	-2.7	46.0142	415985088	147.94	-5.9	507650400	147.85	-5.9	45.0378	YHR051W	yes
	4132	YGITLQPLFITCDPAR	P23833	P23833	GAS1	1,3-beta-glucanosyltransferase GAS1	yes	yes	1	23	1	2780.29	3	2.6942e-05	84.166	286980	1	286980	0	0	421	P22146_421	no	yes	yes	P23833|SCO1	2	6573342	156.05	-1.5	12206980	156.06	-1.9	35.0012	5345062	156.56	-4.6	9874875	156.49	-4.6	35.1188	YBR037C	yes
	4031	VYTVDNSQDHSHCMK	Q08193	Q08193	GAS5	1,3-beta-glucanosyltransferase GAS5	yes	yes	1	15	0	1762.74	3	0.00098723	76.326	731580	1	314140	1	417440	100	Q08193_100	yes	yes	no	Q08193|GAS5	nq	nq	48.09	-2.4	nq	48.25	5.3	nq	nq	48.29	-3.8	nq	48.43	6.4	nq	YOL030W	no
	961	ENDDNEFYIVTNAGCAER	P48015	P48015	GCV1	Aminomethyltransferase, mitochondrial	yes	yes	1	18	0	2058.86	2,3	7.3894e-88	250.38	13031000	1	720760	2	12310000	133	P48015_133	yes	yes	yes	P48015|GCST	3	9072991	127.33	-1.6	9983643	127.15	-1.9	47.6107	37082860	127.75	-3.6	49039320	127.64	-4.1	43.0584	YDR019C	yes
	4154	YILEYVTCK	P09064	P09064	GDH3;GDH1	NADP-specific glutamate dehydrogenase 2;NADP-specific glutamate dehydrogenase 1	no	no	1	8	0	803.421	2	0.0099126	84.916	4002900	1	4002900	0	0	114	P07262_114	yes	yes	yes	P09064|IF2B	2	13896080	114.32	-1.6	2277937	114.26	-1.9	85.9161	10396058	114.72	-3.1	1381915	114.83	-3.3	88.267	YPL237W	no
	1849	ILLYCQSVAR	P39958	P39958	GDI1	Rab GDP-dissociation inhibitor	yes	yes	1	10	0	1164.63	2	2.7824e-13	153.1	2725800	1	1155400	1	1570400	221	P39958_221	yes	yes	yes	P39958|GDI1	2	3347426	99.15	-2.1	10171474	99.2	-2	24.7611	5156942	99.45	-3.8	10253107	99.4	-4.6	33.4648	YER136W	no
	3346	SLGLNIPVILCK	P39722	P39722	GEM1	Mitochondrial Rho GTPase 1	yes	yes	1	12	0	1268.75	2	1.826e-10	137.4	2996700	1	1166100	1	1830600	114	P39722_114	yes	yes	yes	P39722|GEM1	2	9796189	148.54	-2	10069148	148.54	-2.2	49.313	12584109	148.92	-4.1	9287804	148.92	-4.2	57.5355	YAL048C	yes
	2700	MPLCAGEIR	Q12154	Q12154	GET3	ATPase GET3	yes	yes	1	9	0	988.483	2	0.0010791	99.013	10985000	1	1957500	1	9027100	317	Q12154_317	yes	yes	yes	Q12154|GET3	2	14415001	87.99	-1.6	15771766	87.94	-2.4	47.7527	71684536	88.19	-4.2	68745632	88.19	-5	51.0464	YDL100C	no
	1935	ISLGLPVGAIMNCADNSGAR	P0CX42;P0CX41	P0CX42	GFA1	Glutamine--fructose-6-phosphate aminotransferase [isomerizing]	yes	yes	1	12	0	1388.65	3	0.0016945	69.229	3006600	1	3006600	0	0	186	P14742_186	yes	yes	yes	P0CX42|RL23B	3	5289223	150.51	-2.2	9094621	150.59	-2.2	36.772	114598520	151.02	-4.1	146345184	151.02	-4.2	43.917	YBL087C	yes
	1225	FTSFLCSILK	P15424	P15424	GFA1	Glutamine--fructose-6-phosphate aminotransferase [isomerizing]	yes	yes	1	14	0	1541.74	3	0.0050394	55.899	1410000	0	0	1	1410000	81	P14742_81	yes	yes	yes	P15424|MS116	2	42134020	146.92	-1.8	57600580	146.92	-1.8	42.2461	16760180	147.37	-4.2	29501472	147.37	-4.1	36.2291	YDR194C	yes
	3469	SVHSGEKPHSCPR	Q03833	Q03833	GIS1	Transcriptional activator/repressor GIS1	yes	yes	1	13	1	1419.67	2,3	9.7987e-13	165.51	920720	2	410960	2	509760	859	Q03833_859	yes	yes	yes	Q03833|GIS1	2	724301	22.99	-1.7	31554	22.91	-1.1	95.8254	788650	22.88	-3.6	47527	22.99	-3	94.3162	YDR096W	yes
	345	CFNCNQTGHISR	P53849	P53849	GIS2	Zinc finger protein GIS2	yes	yes	2	12	0	1378.59	2,3	1.1857e-35	184.34	9153600	3	8765900	1	387690	67, 70	P53849_67_70	yes	yes	yes	P53849|GIS2	2	4399939	60.87	-2.5	2237860	60.94	-2.7	66.2861	2152884	61.15	-3.5	1454029	61.15	-3.5	59.6877	YNL255C	no
	1770	IGHLAEDCDSER	P53849	P53849	GIS2	Zinc finger protein GIS2	yes	yes	1	12	0	1343.58	2,3	4.9398e-24	174.23	9379000	2	8908500	1	470470	19	P53849_19	yes	yes	yes	P53849|GIS2	2	20447870	52.22	-2.5	3667775	52.16	-2.5	84.7909	4212629	52.41	-4.1	644686	52.41	-4.3	86.7275	YNL255C	no
	1701	ICGDIHGQYYDLLR	P32598	P32598	GLC7	Serine/threonine-protein phosphatase PP1-2	yes	yes	1	14	0	1664.8	2,3	1.4404e-23	158.31	13488000	3	5381300	2	8106500	61	P32598_61	yes	yes	yes	P32598|PP12	3	25198776	114.32	-1.5	59883808	114.26	-1.7	29.6168	46664792	114.72	-3.7	73864992	114.72	-3	38.7164	YER133W	no
	2002	IYGFYDECK	P32598	P32598	GLC7	Serine/threonine-protein phosphatase PP1-2	yes	yes	1	9	0	1136.48	2	5.0565e-05	109.48	6580600	1	3386900	1	3193800	139	P32598_139	no	yes	yes	P32598|PP12	2	26504070	105.08	-1.8	39961848	105.08	-1.8	39.8762	34271284	105.33	-4	49150052	105.33	-4.1	41.0822	YER133W	no
	1434	GNHECASINR	P32598	P32598	GLC7	Serine/threonine-protein phosphatase PP1-2	yes	yes	1	10	0	1099.48	2	2.0549e-35	199.68	4529600	1	2601400	1	1928200	126	P32598_126	yes	yes	yes	P32598|PP12	2	9749570	34.26	-2.5	18769392	34.27	-2.4	34.1863	8197702	34.2	-3.6	10903767	34.2	-3.7	42.9166	YER133W	no
	196	AQHESSSPVLCTR	P40066	P40066	GLE2	Nucleoporin GLE2	yes	yes	1	13	0	1413.67	2,3	2.6651e-44	209.11	6516600	2	4776700	2	1739900	85	P40066_85	yes	yes	yes	P40066|GLE2	3	35919272	49.95	-1.8	29740114	49.89	-2.2	54.7055	16493204	50.09	-3.3	10964168	50.03	-3.6	60.0684	YER107C	no
	1968	IVCAGPNEK	P41921	P41921	GLR1	Glutathione reductase	yes	yes	1	9	0	929.464	2	1.5967e-07	128.86	5917200	1	3680800	1	2236400	428	P41921_428	yes	yes	yes	P41921|GSHR	2	16580772	46.88	-2.2	42737300	46.87	-2.4	27.9523	10930149	47.05	-3.6	21759242	47.03	-3.8	33.4364	YPL091W	yes
	4049	WSEYQATEVCK	P16622	P16622	GPA1	Guanine nucleotide-binding protein alpha-1 subunit	yes	yes	1	15	0	1713.79	2	1.1604e-23	161.82	1160600	1	508500	1	652110	288	P08539_288	yes	yes	yes	P16622|HEMH	2	90304240	86.35	-2.3	91570208	86.35	-2.3	49.652	95728496	86.72	-4.2	75934152	86.72	-4.3	55.7655	YOR176W	yes
	94	AIANGQVDGFPTQEECR	P16521	P16521	GPA2	Guanine nucleotide-binding protein alpha-2 subunit	yes	yes	1	20	1	2391.15	3	2.2057e-06	91.64	1253700	0	0	1	1253700	189	P10823_189	no	yes	yes	P16521|EF3A	3	9717738	100.62	-2	15955868	100.04	2	37.8511	16601605	101.08	-3.5	25230228	100.95	-0.7	39.6865	YLR249W	no
	947	ELLNGQSAQGLITCK	Q00055	Q00055	GPD1	Glycerol-3-phosphate dehydrogenase [NAD(+)] 1	yes	yes	1	15	0	1573.81	2,3	1.6868e-44	210.02	2613200	2	1809500	1	803650	344	Q00055_344	yes	yes	yes	Q00055|GPD1	2	8346571	114.13	-2	15036285	114.14	-1.9	35.6953	5600702	114.55	-4.3	6831090	114.55	-4.7	45.0514	YDL022W	no
	852	EETYYQESAGVADLITTCAGGR	Q00055	Q00055	GPD1	Glycerol-3-phosphate dehydrogenase [NAD(+)] 1	yes	yes	1	22	0	2333.05	3	9.5815e-59	201.22	1440500	1	654730	1	785760	306	Q00055_306	yes	yes	yes	Q00055|GPD1	3	4792800	148.54	-2.4	6142315	148.6	-1.7	43.8294	7137975	149.16	-4.5	7668719	148.92	-3.8	48.2078	YDL022W	no
	1335	GFVILGFPCNQFGK	P38143	P38143	GPX2	Glutathione peroxidase 2	yes	yes	1	14	0	1525.78	2,3	1.4875e-16	153.54	3630800	2	2980700	1	650100	65	P38143_65	yes	yes	yes	P38143|GPX2	2	19789236	150.04	-2	30098700	150.05	-2	39.6674	4134914	150.48	-4	7158363	150.48	-2.6	36.6139	YBR244W	no
	3693	TYCPYCK	P17695	P17695	GRX2	Glutaredoxin-2, mitochondrial	yes	yes	2	7	0	876.351	2	0.0055989	86.866	20731000	1	6858800	2	8970300	61, 64	P17695_61_64	yes	yes	yes	P17695|GLRX2	2	108911976	66.18	-4	20873934	66.05	-4.5	83.9166	171947760	66.42	-4.3	11900142	66.53	-4.8	93.5272	YDR513W	yes
	857	EFIGGCDVITSMAR	Q02784	Q02784	GRX5	Monothiol glutaredoxin-5, mitochondrial	yes	yes	1	14	0	1497.7	2,3	1.5801e-24	177.36	25308000	1	845550	2	24463000	117	Q02784_117	yes	yes	yes	Q02784|GLRX5	2	10589643	131.64	-1.8	8047799	131.64	-1.9	56.8192	174431088	132.01	-4.2	110810792	132.01	-4.6	61.152	YPL059W	yes
	2010	IYSALIDGHCEILENGR	P40989	P40989	GSC2	1,3-beta-glucan synthase component GSC2	yes	yes	1	17	0	1901.93	3	5.6991e-07	93.106	5623200	1	3474300	1	2148900	1075	P40989_1075	yes	yes	yes	P40989|FKS2	3	11072084	113.84	-1.6	46550224	113.95	-1.4	19.2149	5730043	114.34	-2.4	20359938	114.34	-3.8	21.9626	YGR032W	yes
	3205	SCESQVSLLENELK	Q04924	Q04924	GTB1	Glucosidase 2 subunit beta	yes	yes	1	14	0	1577.76	2,3	5.4653e-17	157.37	7212000	1	2587600	2	4624400	490	Q04924_490	yes	yes	yes	Q04924|GLU2B	2	24347112	125.79	-2.4	14755340	125.84	-2.7	62.2649	30180172	126.24	-3.7	10897566	126.18	-4.2	73.4709	YDR221W	no
	1428	GNCLEEDKEK	Q04924	Q04924	GTB1	Glucosidase 2 subunit beta	yes	yes	1	10	1	1163.51	2,3	6.104e-07	144.55	2311200	1	989470	2	1321700	190	Q04924_190	yes	yes	yes	Q04924|GLU2B	2	6636430	38.05	-2.4	7087268	38.1	-2.4	48.3574	3985666	38.16	-4.1	4020855	38.04	-4.3	49.7802	YDR221W	no
	475	CNLTPHHR	P46655	P46655	GUS1	Glutamate--tRNA ligase, cytoplasmic	yes	yes	1	8	0	976.466	2	3.8785e-12	155.58	715600	1	528650	1	186950	364	P46655_364	yes	yes	yes	P46655|SYEC	2	1570690	29.73	-0.5	4889707	29.94	-2.8	24.3126	938078	30.02	-3.8	1235918	30.02	-4.4	43.1499	YGL245W	yes
	3585	THQFDVLIIGGGATGTGCALDAATR	P32191	P32191	GUT2	Glycerol-3-phosphate dehydrogenase, mitochondrial	yes	yes	1	25	0	2444.21	3,4	1.3933e-47	180.68	62216000	2	13443000	5	48773000	82	P32191_82	yes	yes	yes	P32191|GPDM	3	74322760	136.36	-2.3	184435904	136.32	-2.3	28.7228	315792032	136.75	-3.5	454811552	136.75	-4	40.9798	YIL155C	yes
	4218	YSMQYEYCR	P32191	P32191	GUT2	Glycerol-3-phosphate dehydrogenase, mitochondrial	yes	yes	1	9	0	1241.48	2,3	7.8439e-08	128.03	45860000	1	2462200	2	43398000	590	P32191_590	yes	yes	yes	P32191|GPDM	2	14169999	85.84	-1.3	35843832	85.89	-2.3	28.3322	157569776	86.18	-2.9	400846752	86.18	-4.3	28.2172	YIL155C	yes
	3424	SSIICEFFK	P32191	P32191	GUT2	Glycerol-3-phosphate dehydrogenase, mitochondrial	yes	yes	1	9	0	1072.53	2	9.0433e-08	131.11	187810000	1	36450000	1	151360000	535	P32191_535	yes	yes	yes	P32191|GPDM	2	169359744	138.13	-1.4	506667552	138.13	-2.1	25.0522	621002752	138.59	-3.1	1223392512	138.59	-4.6	33.6697	YIL155C	yes
	3714	VALNSSECLNK	P40531	P40531	GVP36	Protein GVP36	yes	yes	1	11	0	1176.58	2	2.2255e-11	149.94	8336500	1	2471600	1	5864900	148	P40531_148	yes	yes	yes	P40531|GVP36	2	24967868	71.66	-2.1	26049600	71.66	-2.2	48.9398	44835432	71.91	-4	39140088	71.91	-4.4	53.3911	YIL041W	no
	75	AGGECITLDQLAVR	P0CX50;P0CX49	P0CX50	HEM1	5-aminolevulinate synthase, mitochondrial	yes	yes	1	23	0	2383.21	2,3	7.1833e-38	172.55	2880300	2	2297900	1	582400	182	P09950_182	yes	yes	yes	P0CX50|RL18B	2	20366988	124.03	-2.2	49611344	123.98	-2.2	29.1047	8935264	124.41	-3.8	19840070	124.41	-4.2	31.0518	YNL301C	yes
	3383	SPHPGQDESVESICDR	P40012	P40012	HEM14	Protoporphyrinogen oxidase	yes	yes	1	16	0	1754.75	2,3	7.1855e-05	93.226	6932500	1	4121100	2	2811400	166	P40012_166	no	yes	yes	P40012|PPOX	3	18593730	71.54	-2.3	41385096	71.54	-2	31.0005	11052116	71.91	-4.4	18983354	71.9	-4.1	36.7969	YER014W	yes
	547	CTGAVVSQQWFGGAR	P07275	P07275	HEM15	Ferrochelatase, mitochondrial	yes	yes	1	12	1	1470.68	2,3	1.0276e-71	243.37	5686900	2	2265100	2	3421800	116	P16622_116	no	yes	yes	P07275|PUT2	2	12005771	112.85	-2.1	20402288	112.86	-1.9	37.0456	52592828	113.22	-4.4	66708692	113.22	-5.1	44.084	YHR037W	yes
	3365	SLTPCVLELGGK	Q04458	Q04458	HFD1	Fatty aldehyde dehydrogenase HFD1	yes	yes	1	12	0	1215.65	2,3	0.00023525	103.44	49821000	1	17538000	2	32283000	233	Q04458_233	yes	yes	yes	Q04458|HFD1	2	72760608	121.39	-3.6	195592064	121.39	-3.4	27.1138	214174736	121.76	-3	448105632	121.76	-3.7	32.339	YMR110C	yes
	809	ECESVLNEFYPSFDEQTDFTR	Q04458	Q04458	HFD1	Fatty aldehyde dehydrogenase HFD1	yes	yes	1	21	0	2555.08	3	3.0349e-15	114.1	5401600	1	554860	2	4846800	293	Q04458_293	no	yes	yes	Q04458|HFD1	3	2659633	164.99	-1.8	7041750	164.99	-1.5	27.415	22457012	165.34	-4.2	53318120	165.34	-4.5	29.6364	YMR110C	yes
	562	CVENGELVQPK	P53551	P53551	HHO1	Histone H1	yes	yes	1	11	0	1214.6	2	5.4782e-17	163.9	9241300	1	3089600	1	6151700	231	P53551_231	no	yes	yes	P53551|H1	2	30783776	74.33	-2.5	31076624	74.33	-2.4	49.7633	39538892	74.73	-4.2	44053352	74.73	-4	47.2997	YPL127C	no
	3725	VAVSDGHTECISLR	P13663	P13663	HMG1;HMG2	3-hydroxy-3-methylglutaryl-coenzyme A reductase 1;3-hydroxy-3-methylglutaryl-coenzyme A reductase 2	no	no	1	16	0	1857.96	3	0.0020239	52.008	1764700	0	0	1	1764700	792	P12683_792	yes	yes	yes	P13663|DHAS	3	78073488	82.02	-2	76140624	81.99	-2	50.6267	62883288	82.26	-3.7	35362544	82.26	-3.4	64.0061	YDR158W	no
	3152	RLPDSALDLVDISCAGVAVAR	P31539	P31539	HSP104	Heat shock protein 104	yes	yes	1	21	1	2140.13	2,3	6.7767e-27	159.47	9569700	2	7900000	1	1669600	400	P31539_400	no	yes	yes	P31539|HS104	3	13841106	151.48	-1.7	152041824	151.21	-2.1	8.3439	16615011	151.95	-3.8	24813434	151.81	-4.4	40.1053	YLL026W	no
	3587	THTSAHELECFQK	P08425	P08425	HSP60	Heat shock protein 60, mitochondrial	yes	yes	1	9	1	930.532	2,3	9.4775e-08	157.91	4931800	2	3701300	1	1230500	295	P19882_295	no	yes	yes	P08425|SYFM	3	29459046	53.84	-2	63561712	53.84	-2.1	31.6693	17611664	54	-3.9	31438568	54	-4	35.9054	YPR047W	yes
	103	AIDLVDEACAVLR	P33416	P33416	HSP78	Heat shock protein 78, mitochondrial	yes	yes	1	13	0	1386.72	2,3	2.7039e-24	172.76	48104000	2	22638000	2	25466000	333	P33416_333	yes	yes	yes	P33416|HSP78	2	88516048	157.23	-1.4	191401120	157.23	-1.5	31.6222	141780416	157.7	-5	308546464	157.7	-5	31.4839	YDR258C	yes
	2902	NNPCLIGR	P33416	P33416	HSP78	Heat shock protein 78, mitochondrial	yes	yes	1	8	0	885.449	2	0.00010825	110.81	31605000	1	16537000	1	15068000	140	P33416_140	no	yes	yes	P33416|HSP78	2	138228432	70.82	-2.3	206888832	70.81	-2.5	40.0526	139562224	71.08	-3.8	177914352	71.08	-4.2	43.9598	YDR258C	yes
	422	CISATTLDEFK	P33416	P33416	HSP78	Heat shock protein 78, mitochondrial	yes	yes	1	11	0	1226.59	2	1.0449e-06	120.86	28787000	1	10014000	1	18773000	246	P33416_246	yes	yes	yes	P33416|HSP78	2	70872192	113.96	-2.1	111134360	113.96	-2.1	38.9394	156893792	114.35	-4.2	198744912	114.35	-4.4	44.1161	YDR258C	yes
	59	AFDSLLCR	P38790	P38790	HTD2	Hydroxyacyl-thioester dehydratase type 2, mitochondrial	yes	yes	1	8	0	923.453	2	0.0026456	91.318	2880900	1	817280	1	2063600	25	P38790_25	yes	yes	yes	P38790|HTD2	2	5240608	110.48	-1.3	11767463	110.53	-1.9	30.8125	6331271	110.89	-4.1	13385372	110.89	-4.3	32.1113	YHR067W	yes
	967	ENICELLNLVESTER	Q9URQ5	Q9URQ5	HTL1	High temperature lethal protein 1	yes	yes	1	15	0	1760.86	2,3	1.5474e-56	217.79	5359000	2	2218300	2	3140700	37	Q9URQ5_37	yes	yes	yes	Q9URQ5|HTL1	2	2133702	167.78	-1	4448351	167.78	-2.6	32.417	4091859	167.89	-4.4	5491323	167.88	-4.6	42.6983	YCR020W-B	no
	3298	SIACVLTVINEQQR	P0CX85;P0CX84	P0CX85	HTS1	Histidine--tRNA ligase, mitochondrial	yes	no	1	15	0	1591.8	2,3	6.6596e-06	99.371	2834200	1	1016700	2	1817500	397	P07263_397	yes	yes	yes	P0CX85|RL35B	3	14418718	132.22	-1.6	53165224	132.22	-1.6	21.3345	5317384	132.7	-3.5	25658768	132.75	-4.3	17.1661	YDL136W	yes
	1522	GWTGQYTLDCNTR	P07267	P07267	HXK1	Hexokinase-1	yes	yes	2	12	0	1188.64	2	1.3946e-05	112.36	5749900	1	1605300	1	4144600	398, 404	P04806_398_404	no	yes	yes	P07267|CARP	2, 3	34417055	103	-2.9	2052732	102.95	3.9	94.3714	69140292	103.28	-5.8	4739750	103.28	4.5	93.5845	YPL154C	yes
	3833	VILDTGSSNLWVPSNECGSLACFLHSK	P07267	P07267	HXK2	Hexokinase-2	yes	yes	2	13	1	1360.73	2,3	2.7693e-06	124.42	5811800	1	1051000	2	4760900	398, 404	P04807_398_404	no	yes	yes	P07267|CARP	3	51872832	153.44	-2.1	1216091	153.32	-3	97.7093	66540036	153.87	-4.2	8259526	153.81	-4.2	88.9578	YPL154C	yes
	3930	VQLLCR	P20967	P20967	HXK2	Hexokinase-2	yes	yes	2	15	1	1502.81	3	0.00010792	107.65	678850	1	678850	0	0	398, 404	P04807_398_404	no	yes	yes	P20967|ODO1	2	498599936	75.89	-1.6	1837439232	75.89	-3.4	21.3438	647663040	76.18	-2	2385731072	76.18	-4	21.3511	YIL125W	yes
	1288	GCYVGQELTAR	P47158	P47158	IBA57	Putative transferase CAF17, mitochondrial	yes	yes	1	11	0	1195.57	2	0.00038044	99.752	2831400	1	1244400	1	1587000	357	P47158_357	yes	yes	yes	P47158|CAF17	2	11400578	87.45	-1.5	13823132	87.45	-2.5	45.1979	9671436	87.8	-4.4	11109783	87.8	-4.7	46.5393	YJR122W	yes
	973	ENTEGEYSGIEHIVCPGVVQSIK	P28241	P28241	IDH2	Isocitrate dehydrogenase [NAD] subunit 2, mitochondrial	yes	yes	1	23	0	2487.2	2,3	5.1665e-23	128.72	1062200000	6	417120000	6	645070000	165	P28241_165	yes	yes	yes	P28241|IDH2	3	2327693824	130.34	-3	3258663424	130.34	-4.3	41.6675	2835135488	130.66	-3.1	3413259264	130.66	-5.1	45.3738	YOR136W	yes
	4173	YLENCNPR	P14020	P14020	IDI1	Isopentenyl-diphosphate Delta-isomerase	yes	yes	1	23	0	2514.99	3	2.4979e-20	121.01	1754000	1	887570	1	866450	58	P15496_58	yes	yes	yes	P14020|DPM1	2	124695792	56.88	-1.5	359425024	56.88	-2	25.7572	97372992	57.13	-3.1	321447488	57.13	-4.1	23.2493	YPR183W	yes
	1983	IVSNASCTTNCLAPLAK	P00360;P00359;P00358	P00359	IDP1	Isocitrate dehydrogenase [NADP], mitochondrial	yes	yes	1	12	1	1315.66	2,3	3.6891e-10	147.73	144930000	3	126660000	2	18263000	370	P21954_370	no	yes	yes	P00360|G3P1	3	177333568	102.06	-1.7	127100832	102.06	-1.8	58.2502	292686976	102.43	-3.8	158646208	102.43	-4.2	64.8494	YGR192C	yes
	4074	YCAITGASDGIGK	P38286	P38286	IFA38	Very-long-chain 3-oxoacyl-CoA reductase	yes	yes	1	13	0	1254.59	2	6.5872e-06	117.03	8910200	1	3218500	1	5691800	65	P38286_65	yes	yes	yes	P38286|MKAR	2	30096364	88.45	-0.6	47022904	88.39	-2.4	39.0257	34927672	88.86	-4	51061020	88.86	-4.3	40.6189	YBR159W	no
	375	CGSYHNQPLGR	P15565-2;P15565	P15565-2	ILS1	Isoleucine--tRNA ligase, cytoplasmic	yes	yes	1	32	0	3294.5	3	1.359e-79	189.49	1354100	1	750730	1	603420	337	P09436_337	yes	yes	yes	P15565|TRM1	2	2474173	44.65	-2.5	418136	44.65	-1.4	85.5432	715510	44.75	-3.9	13611	44.81	-2.7	98.1332	YDR120C	yes
	669	DIALSSGSACTSASLEPSYVLHALGK	P25374	P25374	ILS1	Isoleucine--tRNA ligase, cytoplasmic	yes	yes	1	11	0	1373.57	2	4.9892e-07	117.86	140590	1	140590	0	0	119	P09436_119	yes	yes	yes	P25374|NFS1	3	69929040	151.2	-1.5	24727148	151.2	-3.1	73.8769	82669280	151.63	-4	25230370	151.63	-4.5	76.6168	YCL017C	yes
	2336	LGGTCLNVGCIPSK	P09624	P09624	ILV1	Threonine dehydratase, mitochondrial	yes	yes	1	15	0	1568.87	2,3	3.6507e-11	130.47	3458700	1	560770	2	2898000	159	P00927_159	no	yes	yes	P09624|DLDH	2	33366588	108.84	-1.6	5986842	108.79	-2	84.787	34310624	109.11	-3.7	2715120	109.11	-4.6	92.6669	YFL018C	yes
	708	DLNIFCANR	P22136	P22136	ILV1	Threonine dehydratase, mitochondrial	yes	yes	1	18	1	1947.1	3	0.00012317	86.488	498010	0	0	1	498010	159	P00927_159	no	yes	yes	P22136|AEP2	2	4909442	124.6	-1.8	17325764	124.65	-1.2	22.0796	9316311	125	-3.8	29243718	125	-4.7	24.1605	YMR282C	yes
	1617	HNRPSIMVYGGTILPGHPTCGSSK	P39522	P39522	ILV3	Dihydroxy-acid dehydratase, mitochondrial	yes	yes	1	24	1	2508.24	3,4	1.3628e-23	152.51	43623000	2	11449000	2	32174000	176	P39522_176	yes	yes	yes	P39522|ILV3	4	114354496	88.85	-2.3	63993096	88.85	-2.5	64.1189	379031296	88.9	-4.6	144608640	89.07	-4.7	72.384	YJR016C	yes
	2764	NCTPKPTSTTETVAASAVAAVFEQK	P00549	P00549	ILV5	Ketol-acid reductoisomerase, mitochondrial	yes	yes	1	15	0	1746.67	2,3	8.2688e-44	201.06	92491000	1	1325100	3	91166000	316	P06168_316	yes	yes	yes	P00549|KPYK1	3	189997760	137.59	-1.5	138562640	137.59	-1.7	57.8273	46755112	137.93	-4	30777496	137.93	-4.1	60.3038	YAL038W	no
	3990	VVDISETSCIVELSAKPTR	P25605	P25605	ILV6	Acetolactate synthase small subunit, mitochondrial	yes	yes	1	19	1	2046.07	2,3,4	3.4017e-44	210.2	215290000	2	77292000	4	138000000	244	P25605_244	no	yes	yes	P25605|ILV6	3	364890240	122.62	-1.5	1033602240	122.62	-2.4	26.0917	546403904	123.08	-4.1	1182583808	123.08	-4.4	31.6025	YCL009C	yes
	1332	GFNIDSLVVCNTEVK	P25605	P25605	ILV6	Acetolactate synthase small subunit, mitochondrial	yes	yes	1	15	0	1636.81	2,3	4.5067e-71	240.46	51914000	2	15543000	4	36370000	111	P25605_111	no	yes	yes	P25605|ILV6	2	70413880	141.16	-1.4	167125920	141.16	-1.3	29.643	117990304	141.69	-3.7	240044352	141.7	-4.1	32.955	YCL009C	yes
	2613	LVEPFGVLECAR	P25605	P25605	ILV6	Acetolactate synthase small subunit, mitochondrial	yes	yes	1	12	0	1331.69	2,3	4.7083e-11	136.5	176130000	2	74424000	2	101700000	270	P25605_270	no	yes	yes	P25605|ILV6	2	394080224	133.83	-1.9	796863744	133.83	-2.6	33.0897	645929536	134.09	-3.6	811453568	134.09	-4.4	44.3212	YCL009C	yes
	3046	QHVLNCLVQNEPGVLSR	P25605	P25605	ILV6	Acetolactate synthase small subunit, mitochondrial	yes	yes	1	17	0	1904.99	2,3	2.41e-57	219.03	59739000	2	39083000	2	20656000	82	P25605_82	no	yes	yes	P25605|ILV6	3	126352784	105.08	-1.3	430414752	105.08	-1.8	22.694	106058984	105.38	-3.8	270367168	105.33	-4.4	28.1752	YCL009C	yes
	304	CDVDESPDIAK	P25372	P25372	INO1	Inositol-3-phosphate synthase	yes	yes	1	9	1	1053.6	2	0.0011329	117.71	165220	1	165220	0	0	399	P11986_399	yes	yes	yes	P25372|TRX3	2	12424802	76.05	-3.1	10760874	76.11	-3.4	53.5883	33718360	76.41	-4	29715630	76.35	-4.1	53.155	YCR083W	yes
	179	ANSAEEDKLCDR	P48526	P48526	ISM1	Isoleucine--tRNA ligase, mitochondrial	yes	yes	1	12	1	1349.59	2	3.9929e-16	174.21	695650	1	494650	1	200990	990	P48526_990	yes	yes	yes	P48526|SYIM	2	4641479	48.15	-2.6	1052656	48.15	-2.4	81.5133	2302265	48.29	-4.4	406390	48.29	-3.3	84.9966	YPL040C	yes
	252	AYANASGCVAR	P40069	P40069	KAP123	Importin subunit beta-4	yes	yes	1	11	0	1081.5	2	4.1489e-24	172.56	1455200	1	830810	1	624350	984	P40069_984	yes	yes	yes	P40069|IMB4	2	6000740	53.71	-2.2	8531077	53.66	-2.4	41.2938	4682041	53.86	-3.9	4753084	53.86	-4.2	49.6235	YER110C	no
	2353	LGSQVVLYGNDFDEAKAECAK	P00927	P00927	KGD1	2-oxoglutarate dehydrogenase, mitochondrial	yes	yes	1	23	0	2740.35	3,4	3.3992e-13	94.911	51032000	2	24884000	2	26148000	816	P20967_816	yes	yes	yes	P00927|THDH	3	3521450	109.03	-2.1	7040032	108.9	-2.2	33.3424	3900232	109.29	-4.6	2930336	109.29	-4.6	57.0997	YER086W	yes
	156	ALVHHYEECAER	P00127	P00127	KGD1	2-oxoglutarate dehydrogenase, mitochondrial	yes	yes	1	6	0	730.416	2	0.010219	99.511	416160000	1	170770000	1	245390000	129	P20967_129	yes	yes	yes	P00127|QCR6	3	195489312	47.6	-1.4	8767364	47.6	-2.4	95.7077	202356992	47.82	-4	9936347	47.82	-5	95.3195	YFR033C	yes
	4110	YDYAVAEQCPVK	P07257	P07257	KGD2	Dihydrolipoyllysine-residue succinyltransferase component of 2-oxoglutarate dehydrogenase complex, mitochondrial	yes	yes	1	24	1	2487.28	3	6.7717e-19	138.77	7124100	1	870770	1	6253400	301	P19262_301	yes	yes	yes	P07257|QCR2	2	1113564672	91.08	-3.2	742816576	91.08	-4.2	59.9858	2139902592	91.5	-2.9	1196295936	91.5	-5.2	64.1419	YPR191W	yes
	2358	LHCDIDYDVFK	P27810	P27810	KTR1	Alpha-1,2 mannosyltransferase KTR1	yes	yes	1	11	0	1366.62	2,3	4.4604e-07	125.72	12695000	2	9891600	2	2803200	205	P27810_205	yes	yes	yes	P27810|KTR1	2	23288780	110.12	-1.4	3335652	110.12	-2	87.4715	6401621	110.63	-4.6	1129146	110.19	-2.1	85.0062	YOR099W	no
	591	CWLFAATNQLR	Q01532-2;Q01532	Q01532-2	LAP3	Cysteine proteinase 1, mitochondrial	yes	no	1	11	0	1321.66	2	0.000832	89.9	2202600	1	1581100	1	621420	102	Q01532_102	yes	yes	yes	Q01532|BLH1	2	5526821	133.33	-1.5	8181408	133.2	-1.7	40.3175	6582413	133.52	-3.5	4244027	133.52	-3.9	60.7994	YNL239W	yes
	1726	IDDCFSRPTTGVPGR	P40970	P40970	LCB2	Serine palmitoyltransferase 2	yes	yes	1	15	1	1619.77	2,3	0.00093346	92.939	28478000	2	16843000	2	11636000	121	P40970_121	yes	yes	yes	P40970|LCB2	3	60337720	86.51	-2	184034656	86.51	-2.1	24.6909	31488192	86.88	-3.1	110505320	86.88	-3.4	22.1758	YDR062W	no
	3913	VPLCEPEELPDDIQKENEYGTLDSPGHLYQVK	P40970	P40970	LCB2	Serine palmitoyltransferase 2	yes	yes	1	32	1	3654.74	4	2.5841e-14	103.14	6283700	1	1553000	1	4730700	13	P40970_13	yes	yes	yes	P40970|LCB2	4	6250650	130.07	-3.6	11527052	130.06	-3.9	35.1601	14231461	130.45	-5.2	28533540	130.45	-4.9	33.2783	YDR062W	no
	1302	GEDASYETVHDATGINCKPLSK	P42838	P42838	LEM3	Alkylphosphocholine resistance protein LEM3	yes	yes	1	22	1	2334.08	3	8.4202e-15	129.98	11546000	1	8403000	1	3142500	216	P42838_216	no	yes	yes	P42838|LEM3	3	108265576	86.23	-2.3	5557565	86.23	-2.8	95.1174	36320900	86.55	-4.3	1849280	86.55	-4.4	95.1552	YNL323W	no
	1657	HYILDPHTAVGVCATER	P16120	P16120	LEU1	3-isopropylmalate dehydratase	yes	yes	1	18	0	1852.86	2,3	3.6184e-34	183.6	1293700	0	0	2	1293700	627	P07264_627	yes	yes	yes	P16120|THRC	3	5494953	92.77	-1.9	15588916	92.77	-2.1	26.0624	4523158	93.12	-3.7	7374592	93.08	-3.8	38.0169	YCR053W	yes
	4219	YSNLVCK	P0CX56;P0CX55	P0CX56	LEU2	3-isopropylmalate dehydrogenase	yes	yes	1	19	0	2015.94	3	6.0902e-07	81.656	2840400	0	0	1	2840400	287	P04173_287	yes	yes	yes	P0CX56|RS18B	2	80082432	60.38	-1.4	217836688	60.38	-2.5	26.8806	100230272	60.68	-2.8	207930864	60.68	-4	32.5253	YDR450W	yes
	1050	FALGQGVGVILCIGETLEEK	P00942	P00942	LEU4	2-isopropylmalate synthase	yes	no	1	19	0	2106.01	2,3	9.479e-57	207.16	43795000	2	4831200	3	38964000	129	P06208_129	yes	yes	yes	P00942|TPIS	3	4996735	168.95	-1.6	21278908	168.95	-1.9	19.0166	4193757	169.02	-4.5	8864673	169.02	-5.5	32.1153	YDR050C	yes
	1505	GVGLGRPFLYANSCYGR	P00175	P00175	LEU4;LEU9	2-isopropylmalate synthase;2-isopropylmalate synthase 2, mitochondrial	no	no	1	11	0	1179.53	2,3	1.3382e-05	110.64	195380000	1	62175000	3	133210000	301	P06208_301	yes	yes	yes	P00175|CYB2	3	18036356	107.48	-3.2	51528552	107.38	-2.5	25.9274	502062912	107.82	-4.6	820330368	107.82	-5	37.9662	YML054C	yes
	2046	KDCEGGNLCYPTLQDIDDYLNQDYVK	P00729	P00729	LEU4;LEU9	2-isopropylmalate synthase;2-isopropylmalate synthase 2, mitochondrial	no	no	1	17	0	1590.75	2,3	7.7184e-05	78.848	71837000	1	551510	2	71285000	282	P06208_282	yes	yes	yes	P00729|CBPY	3	22583824	162.59	-1.7	4823894	162.59	-0.6	82.3995	15672346	163.15	-4.6	4189196	163.45	3.1	78.908	YMR297W	no
	4072	YAVENAPDDVGIQCLVQSR	Q12166	Q12166	LEU9	2-isopropylmalate synthase 2, mitochondrial	yes	yes	1	19	0	2075.99	2,3	2.2439e-19	142.43	2022500	2	929090	1	1093400	128	Q12166_128	yes	yes	yes	Q12166|LEU9	3	4401182	133.4	-1.5	10681783	133.33	-1.8	29.1798	7357471	133.71	-3.7	17125674	133.85	-3.4	30.0512	YOR108W	yes
	934	ELGLSTVCEEAR	P32875	P32875	LIP5	Lipoyl synthase, mitochondrial	yes	yes	1	12	0	1305.62	2	1.1856e-06	123.26	8372500	1	3032700	1	5339800	150	P32875_150	yes	yes	yes	P32875|LIPA	2	36109136	105.62	-4.1	19126760	105.53	-3.8	65.3726	56961304	105.96	-5.7	25942724	105.93	-5.8	68.7075	YOR196C	yes
	451	CLQCHTVEK	P00044	P00044	LPD1	Dihydrolipoyl dehydrogenase, mitochondrial	yes	yes	1	13	0	1438.7	2,3	1.3946e-71	244.71	659540000	4	413770000	3	245770000	475	P09624_475	yes	yes	yes	P00044|CYC1	2	59863272	46.49	-3.1	4184436	46.51	-2.8	93.4667	84016256	46.64	-4.1	5827416	46.64	-4.2	93.5138	YJR048W	yes
	3575	TGNAGPRPACGVIGLTN	P00445	P00445	LPD1	Dihydrolipoyl dehydrogenase, mitochondrial	yes	yes	1	13	0	1350.66	2,3	9.2834e-57	220.53	116710000	3	45524000	3	71186000	54	P09624_54	no	yes	yes	P00445|SODC	2	261752528	97.4	-1.9	11962574	97.4	-2.5	95.6296	208949504	97.79	-4	5438926	97.79	-4.7	97.4631	YJR104C	yes
	2595	LTPAANQVEIHPLLPQDELINFCK	P14065	P14065	LPD1	Dihydrolipoyl dehydrogenase, mitochondrial	yes	yes	1	32	1	3155.64	3,4	1.664e-09	105.44	1749000	2	1097700	1	651370	54	P09624_54	no	yes	yes	P14065|GCY1	3	68748328	144.25	-1.5	73852576	144.24	-1.6	48.2103	6581887	144.81	-4.3	6959201	144.68	-4.3	48.6068	YOR120W	no
	2615	LVGPNCPGIINPATK	P53598	P53598	LSC1	Succinyl-CoA ligase [ADP-forming] subunit alpha, mitochondrial	yes	yes	1	15	0	1492.81	2,3	5.3625e-17	158.31	100560000	3	31255000	4	69303000	153	P53598_153	yes	yes	yes	P53598|SUCA	2	249241440	103.05	-2.4	217217552	103.05	-2.9	53.4327	504339776	103.52	-5	397193472	103.52	-5.7	55.9424	YOR142W	yes
	308	CDYVALGLVEAAR	P53312	P53312	LSC2	Succinyl-CoA ligase [ADP-forming] subunit beta, mitochondrial	yes	yes	1	13	0	1378.69	2,3	5.7291e-12	146.5	191130000	2	95591000	2	95541000	365	P53312_365	yes	yes	yes	P53312|SUCB	2	406156928	136.05	-1.4	923221056	136.05	-2.1	30.5524	442593024	136.37	-3.2	968563584	136.37	-4.2	31.3638	YGR244C	yes
	2476	LNGGDPANFLDCGGGATPETIK	P53312	P53312	LSC2	Succinyl-CoA ligase [ADP-forming] subunit beta, mitochondrial	yes	yes	1	22	0	2146	2,3	2.7397e-59	214.05	26854000	2	6613600	2	20241000	329	P53312_329	yes	yes	yes	P53312|SUCB	3	25748604	130.07	-4.1	37907500	130.07	-3.9	40.4495	91123216	130.65	-4.3	142059920	130.45	-4.6	39.078	YGR244C	yes
	978	EQCQGALFGAVQSPTTK	P40495	P40495	LYS12	Homoisocitrate dehydrogenase, mitochondrial	yes	yes	1	17	0	1763.85	2,3	7.3539e-44	195.28	23412000	2	8309000	2	15103000	88	P40495_88	no	yes	yes	P40495|LYS12	2	25415884	107.48	-2.4	46441936	107.48	-2.8	35.3697	41890136	107.82	-4.9	71163664	107.82	-5.1	37.0533	YIL094C	yes
	2045	KDCEAICK	P48570;Q12122	P48570	LYS20;LYS21	Homocitrate synthase, cytosolic isozyme;Homocitrate synthase, mitochondrial	yes	no	2	8	1	908.41	2	0.00012649	129.42	432030	1	248200	1	183830	76, 80	P48570_76_80	yes	yes	yes	P48570|HOSC	2	10424389	44.78	1.8	4256682	44.84	-2.9	71.0056	4475398	45.01	0.4	1699939	45.02	-4	72.4721	YDL182W	yes
	258	AYLVSCTNSR	P49367	P49367	LYS4	Homoaconitase, mitochondrial	yes	yes	1	10	0	1112.53	2	1.88e-11	142.83	26560000	1	11017000	1	15543000	340	P49367_340	yes	yes	yes	P49367|LYS4	2	96897040	71.32	-2	98540488	71.31	-2.5	49.5795	118942128	71.59	-4	93944864	71.59	-4.8	55.871	YDR234W	yes
	2133	KPEGVFLDITEPDSIECR	P36013	P36013	MAE1	NAD-dependent malic enzyme, mitochondrial	yes	yes	1	18	1	2046.99	2,3	2.3958e-70	238.88	49628000	2	20088000	2	29540000	220	P36013_220	yes	yes	yes	P36013|MAOM	3	120694280	128.05	-1.6	215208992	128.05	-2.1	35.9313	127225992	128.47	-4.4	172063472	128.43	-4.5	42.5093	YKL029C	yes
	1924	ISENNNCYSFPGIGLGAVLSR	P36013	P36013	MAE1	NAD-dependent malic enzyme, mitochondrial	yes	yes	1	21	0	2210.08	2,3	3.7805e-20	139.38	14769000	2	5783500	2	8985400	541	P36013_541	yes	yes	yes	P36013|MAOM	3	15764655	154.25	-2.1	33026634	154.25	-2.5	32.3104	54083356	154.88	-2.3	82334880	154.75	-4.5	39.6453	YKL029C	yes
	3872	VLPVCLDVGTNNK	P36013	P36013	MAE1	NAD-dependent malic enzyme, mitochondrial	yes	yes	1	13	0	1370.72	2,3	3.8276e-17	163.71	3581500	1	1385600	2	2195900	278	P36013_278	no	yes	yes	P36013|MAOM	2	5016764	113.96	-2	19190946	113.96	-2.2	20.7238	7565464	114.34	-4.3	24689440	114.35	-4.2	23.4552	YKL029C	yes
	58	AEVSDVGNAILDGADCVMLSGETAK	P00549	P00549	MAS1	Mitochondrial-processing peptidase subunit beta	yes	yes	1	8	0	887.469	2	0.0080429	85.265	98075000	1	42397000	1	55678000	252	P10507_252	yes	yes	yes	P00549|KPYK1	3	737808	167.88	-1.8	409204	167.94	0.6	64.3243	15615511	168.04	-4.1	20693790	168.04	-4.1	43.0069	YAL038W	no
	2751	NCIHSEFDLSGSNIK	P16603	P16603	MCM3	DNA replication licensing factor MCM3	yes	yes	1	10	0	1123.52	2	0.0014463	86.344	1181000	1	545750	2	635280	471	P24279_471	yes	yes	yes	P16603|NCPR	3	170278512	95.74	-2	364135872	95.74	-2.3	31.8626	169884096	96.07	-3.2	314861248	96.07	-3.9	35.0461	YHR042W	yes
	1003	ESTHLFVCGPPPFMNAYSGEK	P36060	P36060	MCR1	NADH-cytochrome b5 reductase 2;NADH-cytochrome b5 reductase p34 form;NADH-cytochrome b5 reductase p32 form	yes	yes	1	21	0	2310.04	2,3,4	6.2467e-87	237.39	260750000	2	16025000	3	244720000	263	P36060_263	no	yes	yes	P36060|MCR1	3	94395792	130.19	-4.3	147486240	130.19	-4.2	39.0255	1650198784	130.65	-3.8	2338995200	130.65	-5.1	41.3667	YKL150W	yes
	2760	NCPQVDTIEYTSLATIDAYHK	Q12283	Q12283	MCT1	Malonyl CoA-acyl carrier protein transacylase, mitochondrial	yes	yes	1	21	0	2381.12	3	4.8136e-20	133.92	7827800	1	3655100	1	4172600	334	Q12283_334	yes	yes	yes	Q12283|FABD	3	19647182	137.07	-2.1	33360556	137.07	-2.3	37.0647	17613366	137.41	-4.3	24165522	137.41	-4	42.1585	YOR221C	yes
	2048	KDESGILVCTDVGAR	P15424	P15424	MDH1	Malate dehydrogenase, mitochondrial	yes	yes	1	19	1	2199.06	3	0.0015043	65.231	1401200	0	0	1	1401200	316	P17505_316	yes	yes	yes	P15424|MS116	3	36324968	91.84	-3	121805912	91.88	-3.2	22.9715	19245488	92.18	-3.9	56827932	92.18	-4.2	25.2986	YDR194C	yes
	383	CHGEGVQVNR	P35191	P35191	MDJ1	DnaJ homolog 1, mitochondrial	yes	yes	1	10	0	1097.5	2,3	1.0473e-17	160.53	30585000	2	25745000	1	4840000	288	P35191_288	yes	yes	yes	P35191|MDJ1	2	165934288	36.16	-2.2	33239680	36.16	-3.6	83.3112	65444192	36.24	-3.9	11131150	36.19	-5.1	85.4638	YFL016C	yes
	771	DVPHCPESLK	P00812	P00812	MEF1	Elongation factor G, mitochondrial	yes	yes	1	16	1	1856.87	2,3	1.6737e-70	252.1	65427000	2	36738000	2	28689000	536	P25039_536	yes	yes	yes	P00812|ARGI	2	7010008	67.85	-3.1	5956995	67.94	-2.7	54.0604	3584681	68.21	-4.6	2274071	68.09	-5.2	61.1851	YPL111W	no
	589	CWECGSVYK	P04037	P04037	MEF1	Elongation factor G, mitochondrial	yes	yes	1	8	0	939.401	2	3.6754e-17	162.25	28392000	1	17108000	1	11284000	613	P25039_613	no	yes	yes	P04037|COX4	2	42778712	88.62	-3.2	6366238	88.45	-3.3	87.046	117381672	88.86	-5	14554247	88.86	-5.2	88.9687	YGL187C	yes
	367	CGHTNQLRPK	P0CH09;P0CH08	P0CH09	MEF1	Elongation factor G, mitochondrial	yes	yes	1	15	1	1669.82	3	0.0052853	67.997	3181800	1	671550	1	2510300	613	P25039_613	no	yes	yes	P0CH09|RL402	2	36162296	27.85	-2.5	14114934	27.88	-2.7	71.9258	5863261	27.71	-4.5	1951901	27.71	-4.6	75.0242	YIL148W	no
	1674	IANFPLYACSIK	P39677	P39677	MEF2	Ribosome-releasing factor 2, mitochondrial	yes	yes	1	12	0	1338.7	2,3	1.5992e-05	110.84	6133200	2	2381200	2	3752000	642	P39677_642	yes	yes	yes	P39677|RRF2M	2	9584641	122.95	-2.1	34306196	122.85	-2.7	21.8375	12005739	123.23	-4	37919992	123.23	-5.7	24.0472	YJL102W	yes
	2020	KAQILSIEDESSVSNSGASTCNSPENSNR	P39677	P39677	MEF2	Ribosome-releasing factor 2, mitochondrial	yes	yes	1	29	1	3023.37	3	2.2797e-51	173.99	3149800	1	833670	1	2316100	732	P39677_732	yes	yes	yes	P39677|RRF2M	3	5113666	92.05	-2.3	7078987	92.17	-2.8	41.9406	12010720	92.48	-4.5	8842516	92.44	-4.2	57.5964	YJL102W	yes
	2194	KYPNQCGTISN	P23776	P23776	MES1	Methionine--tRNA ligase, cytoplasmic	yes	yes	1	22	1	2423.11	3	1.575e-10	121.82	291360	1	291360	0	0	241	P00958_241	yes	yes	yes	P23776|EXG1	2	9189158	55.31	-2.6	3043019	55.3	-2.5	75.1228	1766294	55.41	-4	438920	55.55	-3.8	80.0963	YLR300W	no
	2188	KYFTNCQVSTK	P32266	P32266	MGM1	Dynamin-like GTPase MGM1, mitochondrial;Dynamin-like GTPase MGM1 large isoform;Dynamin-like GTPase MGM1 small isoform	yes	yes	1	11	1	1317.64	2	7.7235e-34	207.34	1031300	1	520270	1	511070	481	P32266_481	no	yes	yes	P32266|MGM1	2	2108870	56.7	-2.4	5634636	56.7	-1.9	27.234	2236285	56.99	-4.3	4041813	56.98	-4.5	35.6204	YOR211C	yes
	1309	GEQDYFNEAGIPTATEGCK	P32787	P32787	MGM101	Mitochondrial genome maintenance protein MGM101	yes	yes	1	19	0	2028.87	2,3	7.8897e-14	122.53	5062200	2	2278500	2	2783700	208	P32787_208	yes	yes	yes	P32787|MG101	3	15321433	120.64	-2.2	9792673	120.64	-1.5	61.0073	29768360	121.07	-4	17146980	120.87	-3.8	63.4512	YJR144W	yes
	1138	FKVDHCTEK	P32787	P32787	MGM101	Mitochondrial genome maintenance protein MGM101	yes	yes	1	9	1	1105.52	2,3	3.519e-08	157.78	20473000	2	18402000	1	2070800	240	P32787_240	yes	yes	yes	P32787|MG101	2	22484152	35.84	-2.1	32875644	35.84	-2.5	40.6146	7003012	35.89	-4.2	9747130	35.89	-4.7	41.8087	YJR144W	yes
	4153	YIEALDECDR	Q04472	Q04472	MGR3	Mitochondrial inner membrane i-AAA protease supercomplex subunit MGR3	yes	yes	1	10	0	1225.53	2	4.5826e-07	121.61	3831500	1	1233700	1	2597800	141	Q04472_141	yes	yes	yes	Q04472|MGR3	2	6235179	92.23	-1.3	20864768	92.23	-2	23.0081	9480325	92.78	-3.2	44577724	92.67	-3.4	17.5373	YMR115W	yes
	3109	QSVHLYQNLCR	Q06630	Q06630	MHR1	Mitochondrial homologous recombination protein 1	yes	yes	1	11	0	1359.67	2,3	1.2927e-33	184.71	14422000	2	9185600	2	5236400	93	Q06630_93	yes	yes	yes	Q06630|MHR1	2	7175646	75.39	-3.2	13123917	75.34	-2.8	35.3488	3054372	75.71	-3.9	6234458	75.71	-4.2	32.8822	YDR296W	yes
	331	CESLNGNQTFIEGMADLVK	P16622	P16622	MIR1	Mitochondrial phosphate carrier protein	yes	yes	1	26	0	2743.3	3	1.3436e-48	175.57	1146900	0	0	1	1146900	134	P23641_134	yes	yes	yes	P16622|HEMH	3	10356694	158.32	-1.9	13820395	158.21	-1.6	42.8368	89805528	158.82	-3.7	97114768	158.82	-4.1	48.0448	YOR176W	yes
	3087	QNCLVTPK	P40002	P40002	MIT1	Transcriptional regulator MIT1	yes	yes	1	8	0	901.469	2	0.0042749	89.698	1589400	1	1242300	1	347060	201	P40002_201	yes	yes	yes	P40002|MIT1	2	7114292	62.75	-1.7	14747648	62.81	-2.3	32.5419	3019703	62.88	-2.6	5829044	62.88	-4.5	34.1258	YEL007W	no
	3580	THETLNEYVSCK	Q02455	Q02455	MLP1	Protein MLP1	yes	yes	1	12	0	1422.64	2,3	1.0105e-33	193.15	3070500	1	965030	2	2105500	738	Q02455_738	yes	yes	yes	Q02455|MLP1	3	13229340	71.66	-1.8	7461590	71.72	-2.2	63.9379	16734393	71.91	-4.1	5612370	71.91	-4.4	74.8851	YKR095W	no
	1559	HDAEGVVCVR	P07274	P07274	MRP2	37S ribosomal protein MRP2, mitochondrial	yes	yes	1	8	0	843.366	2	1.1326e-07	137.9	5731300	1	3926900	1	1804400	78	P10663_78	yes	yes	yes	P07274|PROF	3	20416638	56.88	-1.3	34623500	56.88	-1.2	37.0941	10683529	56.98	-3.4	13567014	56.99	-3.6	44.0548	YOR122C	no
	2470	LNCLGSDANKPGTAFDGVVGPYER	P32387	P32387	MRP20	54S ribosomal protein L41, mitochondrial	yes	yes	1	24	1	2479.18	3	2.1149e-09	109.44	66796000	1	40967000	1	25829000	200	P32387_200	yes	yes	yes	P32387|RM41	3	232022384	117.5	-4.6	216915328	117.5	-4.5	51.6825	171009040	117.85	-5.7	157356576	117.85	-5.8	52.0789	YDR405W	yes
	3470	SVIPAIDLYCR	P07266	P07266	MRP7	54S ribosomal protein L2, mitochondrial	yes	yes	1	15	0	1745.84	2,3	2.2713e-19	142.95	5870900	2	3979500	2	1891400	309	P12687_309	yes	yes	yes	P07266|MRS1	2	13602651	132.46	-1.6	33991852	132.46	-1.6	28.5803	10191066	132.75	-4.4	31197928	132.75	-4.4	24.6226	YIR021W	yes
	2927	NSHLPDPCGFVK	P36521	P36521	MRPL11	54S ribosomal protein L11, mitochondrial	yes	yes	1	12	0	1312.62	2,3	3.6226e-07	129.74	17394000	2	15878000	1	1516800	115	P36521_115	yes	yes	yes	P36521|RM11	2	46339936	93.38	-3.8	76470936	93.38	-3.6	37.7328	14143944	93.62	-4.3	20054502	93.62	-4.7	41.3584	YDL202W	yes
	2536	LQTCIHSLK	P36523	P36523	MRPL15	54S ribosomal protein L15, mitochondrial	yes	yes	1	9	0	1041.56	2	9.4477e-08	131.52	1927900	1	1311100	1	616870	120	P36523_120	yes	yes	yes	P36523|RM15	2	4477039	61.99	-2.4	13406814	61.99	-2.6	25.034	1964965	62.17	-2.1	5854340	62.17	-4.5	25.1297	YLR312W-A	yes
	910	EIYEANCK	P53881	P53881	MRPL22	54S ribosomal protein L22, mitochondrial	yes	yes	1	8	0	968.427	2	0.00012322	107.29	6014300	1	2742000	1	3272300	125	P53881_125	yes	yes	yes	P53881|RM22	2	16528234	56.58	-1.8	34157828	56.52	-1.7	32.609	20916952	56.74	-4	29994708	56.74	-4	41.0848	YNL177C	yes
	117	AISQCHFSNK	P53881	P53881	MRPL22	54S ribosomal protein L22, mitochondrial	yes	yes	1	10	0	1133.53	2	2.38e-11	139.15	1238300	1	871000	1	367320	196	P53881_196	no	yes	yes	P53881|RM22	2	2965026	43.33	-2.3	7926173	43.33	-2.8	27.2241	1476662	43.44	-4.1	3292451	43.44	-4.2	30.963	YNL177C	yes
	3933	VQSEGATDTSCYK	P36526	P36526	MRPL27	54S ribosomal protein L27, mitochondrial	yes	yes	1	13	0	1387.59	2	8.1183e-72	247.73	2032200	1	1000800	1	1031300	141	P36526_141	yes	yes	yes	P36526|RM27	2	9763538	53.41	-2.3	5936301	53.41	-2.3	62.1888	9514173	53.59	-4.1	4831154	53.59	-4.3	66.3225	YBR282W	yes
	1973	IVCVIQK	P35996	P35996	MRPL38	54S ribosomal protein L38, mitochondrial;54S ribosomal protein L34, mitochondrial	yes	yes	1	7	0	801.478	2	4.1172e-07	137.44	16235000	1	9394300	1	6840300	42	P35996_42	yes	yes	yes	P35996|RM38	2	54319472	73.59	-2.5	147750496	73.64	-1.9	26.8815	36184368	73.95	-3.4	102396000	73.89	-3.7	26.1107	YKL170W	yes
	1938	ISLSTGCLGFR	P42847	P42847	MRPS18	37S ribosomal protein S18, mitochondrial	yes	yes	1	11	0	1152.6	2,3	0.00020153	105.46	26127000	2	19503000	2	6624000	130	P42847_130	yes	yes	yes	P42847|RT18	2	66662248	121.59	-3.8	145919360	121.59	-3.8	31.3584	37412252	121.95	-3.4	86759440	121.94	-3.7	30.1295	YNL306W	yes
	2450	LLQPFPSNPHCK	P53292	P53292	MRPS35	37S ribosomal protein S35, mitochondrial	yes	yes	1	12	0	1379.7	2,3	1.1806e-10	139.32	23660000	2	17653000	2	6007200	143	P53292_143	yes	yes	yes	P53292|RT35	3	128662000	79.54	-1.4	194791376	79.48	-2	39.7776	42555812	79.73	-3.7	53042904	79.73	-4.3	44.515	YGR165W	yes
	724	DNKPVLSSCK	Q03799	Q03799	MRPS8	37S ribosomal protein S8, mitochondrial	yes	yes	1	10	1	1089.55	2,3	3.2588e-11	160.91	13340000	2	8048700	2	5291700	89	Q03799_89	yes	yes	yes	Q03799|RT08	2	37624604	46.35	-2.6	33230872	46.35	-2.6	53.1005	23339526	46.51	-3.9	13145474	46.51	-3.9	63.9702	YMR158W	yes
	2105	KLDGEVLCR	Q03799	Q03799	MRPS8	37S ribosomal protein S8, mitochondrial	yes	yes	1	9	1	1031.54	2,3	2.6815e-05	130.98	31340000	1	12753000	2	18586000	152	Q03799_152	yes	yes	yes	Q03799|RT08	2	106435952	67.1	-4.2	113309528	67.16	-4.3	48.436	78428600	67.32	-5.4	60641236	67.32	-5.7	56.3951	YMR158W	yes
	3416	SSETSNDESGETCFSGHDEEQIK	P15496	P15496	MRS4;MRS3	Mitochondrial RNA-splicing protein MRS4;Mitochondrial RNA-splicing protein MRS3	yes	no	1	24	0	2513.24	3	3.1116e-29	138.82	1384000	1	546570	1	837430	105	P23500_105	yes	yes	yes	P15496|IDI1	3	6078386	75.72	-2.5	7540224	75.72	-2.8	44.6329	5201903	76.01	-3.6	6826958	75.96	-3.4	43.2452	YPL117C	no
	794	EAFLLALCQTSPLK	Q08818	Q08818	MSC6	Meiotic sister-chromatid recombination protein 6, mitochondrial	yes	yes	1	14	0	1532.83	2,3	1.808e-57	228.17	5332800	2	3269200	2	2063500	417	Q08818_417	no	yes	yes	Q08818|MSC6	2	17968616	149.54	-2.1	37051600	149.52	-2.1	32.6582	8456843	150.05	-4.3	26691420	150.05	-4.2	24.0605	YOR354C	yes
	1481	GTFQSSGQNCIGIER	P38694	P38694	MSC7	Putative aldehyde dehydrogenase-like protein YHR039C	yes	yes	1	15	0	1595.74	2,3	1.1404e-23	164.66	18353000	2	6582100	2	11770000	389	P38694_389	yes	yes	yes	P38694|MSC7	2	21700758	89.46	-2.7	51460540	89.48	-3.3	29.6615	26596240	89.84	-3.9	45768280	89.84	-4.6	36.7531	YHR039C	no
	1108	FGGEEGLLGLCNAK	P38694	P38694	MSC7	Putative aldehyde dehydrogenase-like protein YHR039C	yes	yes	1	14	0	1406.69	2,3	2.0242e-16	153.49	13568000	1	7073400	2	6494900	582	P38694_582	yes	yes	yes	P38694|MSC7	2	49169228	124.87	-2.1	90556624	124.87	-1.8	35.1898	45053544	125.53	-3.9	45099812	125.53	-3.8	49.9743	YHR039C	no
	2943	NTDHCVQLANSAPFGLGGSVFGADIK	P38694	P38694	MSC7	Putative aldehyde dehydrogenase-like protein YHR039C	yes	yes	1	26	0	2617.26	3	1.1492e-24	130.14	12781000	1	4417900	1	8363500	511	P38694_511	yes	yes	yes	P38694|MSC7	3	23419380	143.5	-1.5	47009752	143.5	-1.5	33.2524	34584244	143.94	-3.6	54169340	143.94	-4	38.9666	YHR039C	no
	3457	SVCFDTLPFVSTQIPKPLDYPIR	P38694	P38694	MSC7	Putative aldehyde dehydrogenase-like protein YHR039C	yes	yes	1	23	1	2635.37	3	0.00086743	69.747	3610200	1	2113500	1	1496800	588	P38694_588	no	yes	yes	P38694|MSC7	3	12120712	160.38	-2	20994896	160.43	-1.5	36.6012	25295062	161.01	-3.8	30185828	161.15	-3.8	45.5924	YHR039C	no
	1394	GKEYINAYEEENCPQLQLQK	P32048	P32048	MSK1	Lysine--tRNA ligase, mitochondrial	yes	yes	1	20	1	2396.13	3	2.0732e-11	113.14	2757700	1	1076200	1	1681600	497	P32048_497	yes	yes	yes	P32048|SYKM	3	4401457	103	-2.5	8421927	102.96	-2.4	34.3237	13912920	103.46	-4.9	14952619	103.51	-4.7	48.1991	YNL073W	yes
	3742	VCISTHCHNDR	P06208-2;P06208;Q12166	P06208-2	MSS116	ATP-dependent RNA helicase MSS116, mitochondrial	yes	yes	1	13	0	1386.66	2,3	0.00011812	104.81	11967000	3	6245900	2	5721600	215	P15424_215	yes	yes	yes	P06208|LEU1	3	345154240	42.94	-1.6	60718848	42.94	-3.1	85.0399	275625472	43.08	-3.2	42532020	43.02	-5.3	86.6318	YNL104C	yes
	681	DINYTCPLSGIPTHHSR	P32335	P32335	MSS51	Protein MSS51, mitochondrial	yes	yes	1	17	0	1909.91	2,3,4	1.1262e-104	265.6	80317000	3	28348000	3	51969000	96	P32335_96	yes	yes	yes	P32335|MSS51	2, 3, 4	342869902	99.87	-1.3	156044682	99.87	-1.6	68.7232	465403780	100.16	-3.7	100564168	100.26	-4.3	82.2315	YLR203C	yes
	3605	TLAHCPVTGK	P32335	P32335	MSS51	Protein MSS51, mitochondrial	yes	yes	1	10	0	1025.53	2,3	1.2149e-11	148.91	17413000	2	11746000	1	5667200	85	P32335_85	yes	yes	yes	P32335|MSS51	2	60932816	44.84	-2.7	19943774	44.84	-3	75.3405	54603892	45.02	-4	7033669	45.02	-4.3	88.5887	YLR203C	yes
	619	DASEIPEGCVLQSVNPEVNVHLLVK	P07806-2;P07806	P07806-2	MST1	Threonine--tRNA ligase, mitochondrial	yes	yes	1	16	0	1857.85	3	1.4026e-06	91.307	5189100	1	4453700	1	735370	187	P07236_187	yes	yes	yes	P07806|SYV	3	10794878	153.33	-2	36683672	153.44	4.6	22.7363	14778826	153.81	-4.1	35292140	153.87	-4	29.5158	YGR094W	yes
	3706	VADLILYDPGCGHK	P53070	P53070	MTO1	Mitochondrial translation optimization protein 1	yes	yes	1	14	0	1499.74	2,3	8.0994e-07	113.52	12497000	1	3736100	2	8761000	168	P53070_168	yes	yes	yes	P53070|MTO1	3	31419576	107.02	-3.3	40636628	107.12	-3.5	43.6043	53301464	107.39	-5.8	44697508	107.38	-5.6	54.3898	YGL236C	yes
	3658	TQVVVIGAGHAGCEAAAASSR	P53070	P53070	MTO1	Mitochondrial translation optimization protein 1	yes	yes	1	21	0	1953.97	3	4.2235e-12	113.49	7759300	1	5381300	1	2378000	49	P53070_49	yes	yes	yes	P53070|MTO1	3	39427300	78.93	-4.3	38923660	78.93	-4.1	50.3214	24671666	79.21	-4	12537842	79.21	-4.3	66.3047	YGL236C	yes
	1047	FALAGAIGCGSTHSSMVPIDVVK	P23641	P23641	MYO2	Myosin-2	yes	yes	1	15	0	1639.83	2	9.3768e-05	95.854	331740	1	331740	0	0	369	P19524_369	yes	yes	yes	P23641|MPCP	3	84228800	132.97	-1.2	115214784	132.97	-1.6	42.2319	1362781568	133.24	-2.5	1316592512	133.24	-4.7	50.8619	YJR077C	yes
	1220	FTGCNVIGLNNNDYQIAK	P25087	P25087	MYO2;MYO4	Myosin-2;Myosin-4	yes	no	1	14	0	1705.74	2	2.5895e-75	238.65	223770	1	223770	0	0	464	P19524_464	yes	yes	yes	P25087|ERG6	3	16499466	123.13	-1.9	21227486	123.06	-1.9	43.7339	153461184	123.54	-3.6	148888896	123.54	-4	50.7561	YML008C	yes
	1282	GCTQEGILR	P27929	P27929	NAM9	37S ribosomal protein NAM9, mitochondrial	yes	yes	1	9	0	975.481	2	0.00077902	101.46	18753000	1	11159000	1	7593600	239	P27929_239	yes	yes	yes	P27929|NAM9	2	84340552	67.03	-3.4	142558304	67.03	-3.6	37.171	57853140	67.22	-5	70872912	67.22	-5	44.9428	YNL137C	yes
	90	AHSCNNSSYVDSNK	Q12207	Q12207	NCE102	Non-classical export protein 2	yes	yes	1	14	0	1524.63	2,3	1.9054e-105	269.88	78028000	5	41348000	7	36680000	98	Q12207_98	no	yes	yes	Q12207|NCE2	3	386034432	33.56	-1.3	39018456	33.56	-2.5	90.8203	363455648	33.51	-2.9	34472516	33.51	-5.2	91.337	YPR149W	yes
	3719	VAQQVVDEVVLVNTDEICAAVK	P00927	P00927	NCP1	NADPH--cytochrome P450 reductase	yes	yes	1	15	0	1662.77	2,3	7.1762e-125	279.71	50688000	1	3611200	2	47077000	287	P16603_287	yes	yes	yes	P00927|THDH	3	55770168	159.27	-1.6	98863376	159.27	-1.7	36.066	127365232	159.89	-3.9	224687280	159.89	-4.5	36.1779	YER086W	yes
	2743	NCEQKPEYSIDQK	Q12200	Q12200	NCR1	Niemann-Pick type C-related protein 1	yes	yes	1	13	1	1580.71	2,3	6.1974e-33	204.13	4222600	2	2791700	2	1430900	644	Q12200_644	yes	yes	yes	Q12200|NPC1	3	10966503	56.34	-1.9	26460560	56.33	-2	29.301	6338515	56.53	-4.5	16105777	56.53	-4.3	28.2411	YPL006W	no
	928	ELDPENIFPYIQLACLAYR	P07213	P07213	NFS1	Cysteine desulfurase, mitochondrial	yes	yes	1	29	1	3165.64	3	1.3036e-11	110.27	8508800	0	0	1	8508800	239	P25374_239	yes	yes	yes	P07213|TOM70	3	9169203	169.19	-1.6	38240212	169.19	-2	19.3405	10655003	169.17	-5	38293148	169.17	-5	21.7679	YNL121C	yes
	3687	TVIVCNHSNTER	P53081	P53081	NIF3	NGG1-interacting factor 3	yes	yes	1	12	0	1371.66	2,3	2.9366e-24	177.16	1766000	2	1643100	1	122850	250	P53081_250	yes	yes	yes	P53081|GTPC1	2	1966298	43.55	-2.4	2774004	43.55	-2.9	41.4804	818132	43.64	-4	735476	43.71	-4.2	52.6601	YGL221C	yes
	1876	INNVCFPR	P53164	P53164	NPY1	NADH pyrophosphatase	yes	yes	1	8	0	961.48	2	3.5979e-05	119.41	2451400	1	1797000	1	654410	217	P53164_217	yes	yes	yes	P53164|NPY1	2	20836356	83.79	-2.7	17811188	83.79	-2.1	53.9138	4819870	84.04	-3.6	3071910	84.04	-3.5	61.0746	YGL067W	no
	3769	VEGCLFGNGER	P06208-2;P06208;Q12166	P06208-2	NUC1	Mitochondrial nuclease	yes	yes	1	9	0	1058.55	2	0.00091951	98.582	11262000	1	5660500	1	5601800	301	P08466_301	yes	yes	yes	P06208|LEU1	2	654483584	91.07	-3.1	575810304	91.07	-3.8	53.1973	975515136	91.39	-3.4	829768256	91.39	-4.7	54.0367	YNL104C	yes
	3528	TCIIYANLPNRPK	Q02630	Q02630	NUP116	Nucleoporin NUP116/NSP116	yes	yes	1	13	1	1501.81	2,3	1.3674e-06	140.14	18217000	2	11437000	2	6780200	1031	Q02630_1031	yes	yes	yes	Q02630|NU116	3	28093002	94.12	-5.6	67974024	94.21	-5.6	29.2431	22704132	94.52	-3.6	44953016	94.52	-4.2	33.5576	YMR047C	no
	3662	TRNDLIAGAIGGTVGCLLNTPFDVVK	Q03028	Q03028	ODC1	Mitochondrial 2-oxodicarboxylate carrier 1	yes	yes	1	26	1	2643.41	3	2.5712e-25	154.7	6313600	1	2689500	1	3624100	230	Q03028_230	no	yes	yes	Q03028|ODC1	3	4267372	168.29	-1.6	13443680	168.29	-1.5	24.0944	8345227	168.38	-4	20683908	168.32	-4.2	28.7478	YPL134C	yes
	4190	YNGVIDCLK	Q99297	Q99297	ODC2	Mitochondrial 2-oxodicarboxylate carrier 2	yes	yes	1	9	0	1023.51	2	0.00060813	101.65	9930200	1	3272000	1	6658300	65	Q99297_65	no	yes	yes	Q99297|ODC2	2	16532072	97.64	-1.8	50248424	97.64	-1.8	24.7558	17803040	97.97	-4.2	52408036	97.97	-4.1	25.3565	YOR222W	yes
	2488	LNSASAVACGYLQAFVSK	P38325	P38325	OM14	Mitochondrial outer membrane protein OM14	yes	yes	1	18	0	1827.92	2,3	1.6372e-70	230.48	422100000	2	41592000	8	380510000	46	P38325_46	no	yes	yes	P38325|OM14	3	194040080	148.18	-3	162053056	148.17	-3.4	54.4914	1288160256	148.71	-4.9	963999040	148.71	-5.4	57.1967	YBR230C	yes
	666	DHQILCK	P38713	P38713	OSH3	Oxysterol-binding protein homolog 3	yes	yes	1	7	0	855.427	2	0.00026951	113.7	584620	1	209310	1	375310	495	P38713_495	yes	yes	yes	P38713|OSH3	2	1314904	46.85	-2.3	2079665	46.75	-2.1	38.7355	2105617	46.91	-3.9	2481414	46.78	-4	45.9037	YHR073W	no
	3325	SKPGEDLDYCIYK	Q02201	Q02201	OSH6	Oxysterol-binding protein homolog 6	yes	yes	1	13	1	1529.71	2,3	0.00021184	119.62	8327700	2	7204700	1	1123000	389	Q02201_389	yes	yes	yes	Q02201|OSH6	3	29862562	92.17	-1.9	71743928	92.17	-1.9	29.3904	22628272	92.48	-3.9	47383012	92.44	-4	32.3209	YKR003W	no
	2380	LINCPELCSGLFIR	Q12447	Q12447	PAA1	Polyamine N-acetyltransferase 1	yes	yes	2	14	0	1576.81	2,3	3.7922e-24	155.88	1656900	2	1164100	2	492820	51, 55	Q12447_51_55	yes	yes	yes	Q12447|PAA1	2	4820288	140.64	-1.7	2503080	140.78	-1.6	65.8206	3066899	140.95	-5.4	1820503	140.95	-4.3	62.7511	YDR071C	no
	1314	GEYGGITLDESCK	P42949	P42949	PAM16	Mitochondrial import inner membrane translocase subunit TIM16	yes	yes	1	13	0	1370.6	2	7.6333e-24	171.99	16262000	1	4865300	1	11397000	59	P42949_59	yes	yes	yes	P42949|TIM16	2	45987368	99.15	-1.9	48243944	99.15	-1.9	48.8026	81647424	99.69	-4.8	93152864	99.69	-4.8	46.709	YJL104W	yes
	3318	SIVTNGSNTVSGANCR	P32521	P32521	PAN1	Actin cytoskeleton-regulatory complex protein PAN1	yes	yes	1	16	0	1578.74	2,3	8.7629e-71	239.51	666080	1	189890	2	476190	294	P32521_294	yes	yes	yes	P32521|PAN1	3	145682	68.24	-1.5	491933	68.19	-1.1	22.848	603341	68.48	-4	1241495	68.48	-4.1	32.7043	YIR006C	no
	8	AAQLGFNTACVEK	P09624	P09624	PCK1	Phosphoenolpyruvate carboxykinase [ATP]	yes	yes	1	18	0	1839.02	2,3	4.3242e-10	112.82	3609200	0	0	2	3609200	365	P10963_365	yes	yes	yes	P09624|DLDH	2	314273024	96.33	-2.2	353330624	96.33	-2.8	47.0748	425371520	96.7	-3.2	340579136	96.7	-4.3	55.5351	YFL018C	yes
	776	DWCLSGK	P16387	P16387	PCK1	Phosphoenolpyruvate carboxykinase [ATP]	yes	yes	1	17	1	1918.97	2	4.5485e-33	197.51	1280600	0	0	1	1280600	291	P10963_291	yes	yes	yes	P16387|ODPA	2	33508284	95.88	-2.1	96452704	95.87	-2.2	25.7833	81523120	96.27	-3.3	209718544	96.27	-3.8	27.9916	YER178W	yes
	2203	LADDIPSNSPMAINCEYGSFDNEHLVLPR	P04806	P04806	PDA1	Pyruvate dehydrogenase E1 component subunit alpha, mitochondrial	yes	yes	1	7	0	807.359	2	0.00015542	120.62	19856000	1	5679600	1	14177000	293	P16387_293	no	yes	yes	P04806|HXKA	3	2090523	144.56	-1.5	6268609	144.63	-1.7	25.0089	9408621	145.13	-4.1	19739992	145.13	-4.1	32.2781	YFR053C	yes
	513	CQMVFR	P32473	P32473	PDB1	Pyruvate dehydrogenase E1 component subunit beta, mitochondrial	yes	yes	1	6	0	782.357	2	0.0089872	100.27	139320000	1	37574000	1	101740000	146	P32473_146	yes	yes	yes	P32473|ODPB	2	331266368	76.05	-2.5	483078848	76.05	-2.8	40.6789	1121543808	76.35	-3.1	1156905344	76.35	-4.6	49.224	YBR221C	yes
	4137	YGMDYMYDACSTTAR	P06168	P06168	PDC1	Pyruvate decarboxylase isozyme 1	yes	yes	2	12	0	1260.6	2,3	5.2164e-72	230.81	12742000	1	3001600	2	9740700	221, 222	P06169_221_222	no	yes	yes	P06168|ILV5	2	8888899	113.03	-1.4	9471384	113.03	-1.8	48.4137	368387904	113.55	-4.5	321127712	113.55	-4.5	53.4271	YLR355C	yes
	3207	SCGYVAQADNHMAELSVR	Q02785	Q02785	PDR12	ATP-dependent permease PDR12	yes	yes	1	18	0	1949.87	2,3	1.114e-56	212.41	23956000	1	2006100	2	21950000	919	Q02785_919	yes	yes	yes	Q02785|PDR12	3	10911882	97.53	-2.1	23425588	97.53	-2.1	31.7784	79594616	97.97	-4.1	127873944	97.97	-4.5	38.3647	YPL058C	no
	124	ALADSGQSILCTIHQPSATLFEQFDR	Q02785	Q02785	PDR12	ATP-dependent permease PDR12	yes	yes	1	26	0	2847.39	3	3.439e-25	128.29	11490000	1	5579800	1	5909700	1038	Q02785_1038	yes	yes	yes	Q02785|PDR12	3	13472537	157.23	-1.7	54406080	157.23	-1.7	19.848	15036005	157.63	-4.3	58755932	157.63	-4.9	20.3762	YPL058C	no
	2866	NLCYEVQIK	P33302	P33302	PDR5	Pleiotropic ABC efflux transporter of multiple drugs	yes	yes	1	9	0	1108.56	2	3.4717e-12	148.69	5897600	1	4928500	1	969110	875	P33302_875	yes	yes	yes	P33302|PDR5	2	16095068	100.62	-1.3	62216972	100.62	-1.7	20.5525	3492399	101.08	-2.8	11752318	100.95	-2.9	22.9089	YOR153W	yes
	3308	SIGYCQQQDLHLK	P33302;P51533;Q04182	P33302	PDR5;PDR10;PDR15	Pleiotropic ABC efflux transporter of multiple drugs;ATP-dependent permease PDR10;ATP-dependent permease PDR15	no	no	1	13	0	1531.75	2,3	2.2387e-16	152.4	12728000	1	2616900	2	10111000	949	P33302_949	yes	yes	yes	P33302|PDR5	3	60785824	82.13	-3.4	207856672	82.08	-4	22.627	18782510	82.46	-4.9	48743704	82.46	-5.3	27.8151	YOR153W	yes
	3671	TTLLDCLAER	P33302;P51533;Q04182	P33302	PDR5;PDR10;PDR15	Pleiotropic ABC efflux transporter of multiple drugs;ATP-dependent permease PDR10;ATP-dependent permease PDR15	no	no	1	10	0	1133.58	2	2.9292e-07	128.81	13526000	1	6857600	1	6668900	917	P33302_917	yes	yes	yes	P33302|PDR5	2	19326388	129.53	-4.3	103431320	129.63	-4.5	15.7435	20181240	129.95	-4.3	84451760	129.9	-4.2	19.2876	YOR153W	yes
	2276	LDAPSSPHACPGK	P32319	P32319	PEP1	Vacuolar protein sorting/targeting protein VPS10	yes	yes	1	13	0	1278.6	2,3	3.1018e-12	140.24	2267900	2	2219500	1	48423	1378	P32319_1378	yes	yes	yes	P32319|VPS10	2	4278533	54.15	-2.6	132539	54.09	-2.7	96.9953	1023383	54.27	-4.3	0	54.06	#N/A	100	YBL017C	no
	1616	HNPQECLDNPELNK	Q02772	Q02772	PET191	Mitochondrial protein PET191	yes	yes	1	14	0	1649.75	2,3	2.0375e-26	168.67	11155000	2	4111700	2	7043600	32	Q02772_32	yes	yes	yes	Q02772|PT191	2, 3	77863089	70.64	-2.7	11467944	70.69	-2.7	87.1624	20265118	70.9	-4.4	3153123	70.9	-4.8	86.5356	YJR034W	yes
	4106	YDQQYENLCK	Q02772	Q02772	PET191	Mitochondrial protein PET191	yes	yes	1	10	0	1302.56	2,3	1.9921e-61	234.9	6693500	2	2501600	2	4191900	86	Q02772_86	no	yes	yes	Q02772|PT191	2, 3	34542641	79.67	-2.4	20286537	79.61	-2.4	63.0005	43172983	79.99	-4.6	17709304	79.99	-4.6	70.9122	YJR034W	yes
	395	CHTIMNCTR	P21801	P21801	PET494	COX3 mRNA-specific translational activator PET494	yes	yes	1	11	0	1224.58	2	0.00015502	107.03	606090	0	0	1	606090	406	P07390_406	yes	yes	yes	P21801|DHSB	2	6335953	53.95	-2.7	3306546	53.89	-2.2	65.7086	43864316	54.12	-4.4	9163537	54.12	-4.6	82.7194	YLL041C	yes
	80	AGVCEYNEDSR	O13563	O13563	PET9;AAC3	ADP,ATP carrier protein 2;ADP,ATP carrier protein 3	no	no	1	8	0	802.412	2	0.0092106	98.418	1311900000	1	628430000	2	683430000	288	P18239_288	no	yes	yes	O13563|RPN13	2	3226670	59.38	-1.9	1754615	59.26	-2.2	64.7759	3605057	59.63	-4.1	2108350	59.63	-4.1	63.0982	YLR421C	no
	1174	FQCILNSR	P39718	P39718	PEX22	Peroxisome assembly protein 22	yes	yes	1	8	0	979.491	2	5.1368e-07	123.98	4929700	1	2579500	1	2350100	136	P39718_136	yes	yes	yes	P39718|PEX22	2	13001361	91.29	-4.1	28008532	91.29	-4	31.703	14079401	91.67	-4	24670226	91.67	-4.2	36.3343	YAL055W	no
	2101	KLCDGHTVAK	Q08959	Q08959	PGC1	Phosphatidylglycerol phospholipase C	yes	yes	1	10	1	1070.55	2,3	9.1589e-12	163.84	1621000	1	206500	2	1414500	251	Q08959_251	no	yes	yes	Q08959|PGC1	2	654015	31.47	-2.7	2524423	31.47	-2.2	20.5766	1970169	31.51	-4.6	4642762	31.51	-4.6	29.7927	YPL206C	yes
	4060	YACVSLVGGTDFR	P15424	P15424	PGK1	Phosphoglycerate kinase	yes	yes	1	32	1	3325.72	3,4	0.010479	58.087	1422400	2	1422400	0	0	98	P00560_98	no	yes	yes	P15424|MS116	2	19485158	119.04	-1.8	52994248	118.99	-2.2	26.8837	19270452	119.48	-3.6	48365392	119.48	-3.8	28.4915	YDR194C	yes
	2472	LNDCTNEAQQKPLETLIHENSK	P10662	P10662	PHO8	Repressible alkaline phosphatase;Soluble alkaline phosphatase	yes	yes	1	21	0	1984.94	2,3	4.6214e-63	217.67	2483200	2	708220	2	1775000	132	P11491_132	yes	yes	yes	P10662|RT01	3	50088296	94.97	-3.5	88357616	94.97	-3.6	36.179	28504592	95.32	-4.2	50139640	95.32	-4.5	36.245	YDR347W	yes
	211	ASIHLHCPEGATPK	P36775	P36775	PIM1	Lon protease homolog, mitochondrial	yes	yes	1	14	0	1459.72	2,3	2.6531e-56	215.02	29276000	2	16924000	2	12352000	1004	P36775_1004	yes	yes	yes	P36775|LONM	3	120011008	56.77	-1.5	195774592	56.77	-1.7	38.004	60929800	56.98	-3.5	103331560	56.98	-4.1	37.0932	YBL022C	yes
	1797	IICFVGPPGVGK	P36775	P36775	PIM1	Lon protease homolog, mitochondrial	yes	yes	1	12	0	1185.66	2	0.0064517	73.499	27281000	1	6293500	1	20988000	629	P36775_629	yes	yes	yes	P36775|LONM	2	33816916	118.38	-2	98502912	118.38	-2	25.557	59813860	118.83	-3.9	212603856	118.83	-4	21.9567	YBL022C	yes
	1688	IAVACSGGGYR	P39105	P39105	PLB1	Lysophospholipase 1	yes	yes	1	11	0	1052.51	2	0.00020728	107.45	3485200	1	2139000	1	1346200	103	P39105_103	yes	yes	yes	P39105|PLB1	2	15666788	66.49	-2.8	15846661	66.49	-3.1	49.7146	9438138	66.66	-3.9	7751426	66.66	-4.2	54.9062	YMR008C	no
	2919	NQGVIACSAGNHAQGVAFAAK	P00927	P00927	PMA1	Plasma membrane ATPase 1	yes	yes	1	37	1	4031.93	3,4	2.374e-08	82.126	55667000	2	15297000	2	40370000	221	P05030_221	no	yes	yes	P00927|THDH	3	1345322240	81.38	-4.3	1396930048	81.38	-5.2	49.059	438125472	81.67	-4.1	340311488	81.67	-4.9	56.2827	YER086W	yes
	805	EAVGAEVDHYESCNFDINR	P00729	P00729	PMA1;PMA2	Plasma membrane ATPase 1;Plasma membrane ATPase 2	no	no	1	27	0	2887.41	3,4	1.8296e-24	128.09	68321000	2	7942500	4	60378000	409	P05030_409	no	yes	yes	P00729|CBPY	3	610140416	109.52	-1.8	502228480	109.51	-2.6	54.8505	467539136	109.88	-4.3	139966240	109.88	-4.9	76.9605	YMR297W	no
	3140	RGELDNTPALCK	P21954	P21954	PMR1	Calcium-transporting ATPase 1	yes	yes	1	30	1	3221.59	3	5.3862e-10	98.627	555830	1	242440	1	313390	39	P13586_39	yes	yes	yes	P21954|IDHP	3	577505280	69.68	-1.2	1173067264	69.68	-2.6	32.9895	121829456	70.15	-3.2	171209552	70.02	-4	41.5745	YDL066W	yes
	217	ASTAKPPISEQDYDFQISCTK	Q06644	Q06644	PMT7	Probable dolichyl-phosphate-mannose--protein mannosyltransferase 7	yes	yes	1	21	1	2328.09	3	1.6933e-08	99.881	9371100	1	4463300	1	4907800	399	Q06644_399	yes	yes	yes	Q06644|PMT7	3	29122386	104.9	-3.3	55351712	104.85	-2.3	34.4749	22852302	105.09	-3.9	42250596	105.19	-4.2	35.1018	YDR307W	no
	1336	GGAIALGHPLGCTGAR	P27796	P27796	POT1	3-ketoacyl-CoA thiolase, peroxisomal	yes	yes	1	16	0	1449.75	2,3	0.0010972	90.229	3128600	2	1351700	1	1776800	379	P27796_379	yes	yes	yes	P27796|THIK	3	7817609	80.35	-2.5	14467089	80.4	-2.4	35.0806	12801816	80.66	-3.8	13026453	80.72	-3.7	49.5651	YIL160C	no
	284	CATITPDEAR	P21954;P53982;P41939	P21954	PPH21;PPH22	Serine/threonine-protein phosphatase PP2A-1 catalytic subunit;Serine/threonine-protein phosphatase PP2A-2 catalytic subunit	yes	no	1	16	0	1799.77	3	0.00014381	85.976	519490	1	204670	1	314820	329	P23594_329	yes	yes	yes	P21954|IDHP	2	413289792	65.28	-4.1	641946560	65.24	-4.2	39.1656	220344112	65.54	-3.8	313512800	65.54	-4.7	41.274	YDL066W	yes
	536	CSSDVFNHVVK	P00331	P00331	PRC1	Carboxypeptidase Y	yes	yes	1	19	0	2166.93	2,3	1.0294e-123	276.14	159660000	2	85371000	2	74293000	409	P00729_409	yes	yes	yes	P00331|ADH2	2	5061423	77.6	-2.5	12776207	77.6	-2.4	28.375	31737098	77.95	-4.3	33345632	77.76	-4.1	48.7642	YMR303C	no
	3504	TAFGNGTCFVER	P11154;P32327	P11154	PRC1	Carboxypeptidase Y	yes	yes	2	26	1	3021.34	3	5.9615e-31	140.45	2222000	1	1128900	1	1093100	373, 379	P00729_373_379	yes	yes	yes	P11154|PYC1	2	3595181	98.32	-1.8	18559824	98.32	-2.3	16.2274	6309739	98.53	-4.4	9797176	98.79	-4.5	39.1741	YGL062W	no
	3040	QGFGNLPICIAK	P09440	P09440	PRD1	Saccharolysin	yes	yes	1	13	0	1427.71	2	0.00014827	101.43	3833700	1	2204300	1	1629400	478	P25375_478	yes	yes	yes	P09440|C1TM	2	79962320	127.7	-1.3	156536112	127.7	-1.7	33.8109	14873505	128.12	-3.7	24063492	128.11	-4	38.1989	YBR084W	yes
	1506	GVIYDCPNSR	P10614	P10614	PRE10	Probable proteasome subunit alpha type-7	yes	yes	1	11	0	1179.56	2	0.00018113	106.26	2516900	1	476220	1	2040600	42	P21242_42	yes	yes	yes	P10614|CP51	2	166148256	73.06	-1.8	212438672	73.06	-2.2	43.8864	120290144	73.28	-3.9	147582272	73.28	-4.7	44.9058	YHR007C	no
	3480	SVVLCNSTIK	P41940	P41940	PSA1	Mannose-1-phosphate guanyltransferase	yes	yes	1	10	0	1062.57	2	2.2301e-07	132.32	7030500	1	4608500	1	2422000	294	P41940_294	yes	yes	yes	P41940|MPG1	2	23693532	79.42	-2.1	67715704	79.42	-2.2	25.9203	14194351	79.61	-4	25846884	79.61	-4.1	35.4493	YDL055C	no
	1594	HLEPHTCYQAVYENASK	P39006	P39006	PSD1	Phosphatidylserine decarboxylase proenzyme 1, mitochondrial;Phosphatidylserine decarboxylase 1 beta chain;Phosphatidylserine decarboxylase 1 alpha chain	yes	yes	1	17	0	1988.91	3	2.5989e-13	132.65	4665200	1	1972200	1	2693000	433	P39006_433	yes	yes	yes	P39006|PSD1	3	9664616	72.59	-2.5	22527636	72.54	-2.2	30.0216	15227489	72.96	-4.1	24991716	72.96	-4.2	37.8612	YNL169C	yes
	661	DHCIVVGR	P15646	P15646	PTP1	Tyrosine-protein phosphatase 1	yes	yes	1	14	0	1378.71	3	0.0079331	56.295	1324900	1	1324900	0	0	252	P25044_252	yes	yes	yes	P15646|FBRL	2	5634483	60.6	-2.6	28451784	60.6	-2.4	16.5301	11944403	60.7	-3.4	38345432	60.7	-3.7	23.7511	YDL014W	no
	1472	GSPFQCNIGVGQVIK	P20081	P20081	PUF4	Pumilio homology domain family member 4	yes	yes	1	18	0	1978.98	3	0.0029067	48.216	708740	1	477260	1	231480	572	P25339_572	yes	yes	yes	P20081|FKBP	2	37830432	120.94	-2.3	60129416	120.99	-2.5	38.6183	77173600	121.47	-4.2	77752024	121.32	-4.4	49.8133	YNL135C	yes
	1734	IEAASTTQDQCK	P20436	P20436	PUP3	Proteasome subunit beta type-3	yes	yes	1	19	1	1980	3	0.00013818	88.781	690620	1	245350	1	445270	129	P25451_129	yes	yes	yes	P20436|RPAB3	2	1701599	45.34	-2.8	693056	45.28	-2.5	71.0582	6281915	45.45	-3.9	2451689	45.45	-4	71.9281	YOR224C	no
	870	EGSSVLFICK	P15424	P15424	PUT4	Proline-specific permease	yes	yes	1	22	0	2033.86	3	1.2193e-09	97.49	1395300	0	0	1	1395300	20	P15380_20	yes	yes	yes	P15424|MS116	2	23989818	109.35	-2.1	97071872	109.31	-2.1	19.8162	6461461	109.75	-4	23082096	109.88	-4	21.871	YDR194C	yes
	3784	VFIGSCTNGR	P07264	P07264	QCR2	Cytochrome b-c1 complex subunit 2, mitochondrial	yes	yes	1	24	1	2779.32	3	1.6006e-13	117.38	6341900	1	4562900	1	1779000	137	P07257_137	no	yes	yes	P07264|LEUC	2	7042530	71.15	-2.5	11341948	71.14	-1.9	38.3069	12293220	71.33	-4.9	14888280	71.33	-4.5	45.2264	YGL009C	no
	1881	IPATIVMPVCTPSIK	P00927	P00927	QCR6	Cytochrome b-c1 complex subunit 6	yes	yes	1	12	0	1455.66	2,3	6.4269e-17	160.67	52074000	2	22826000	2	29248000	101	P00127_101	yes	yes	yes	P00927|THDH	3	3082327	133.33	-1.1	1773016	133.14	-2.8	63.4832	16944372	133.79	-3.9	8669044	133.78	-4.1	66.1543	YER086W	yes
	1820	IIYHCK	Q03713	Q03713	RCF1	Respiratory supercomplex factor 1, mitochondrial	yes	yes	1	6	0	775.405	2	0.0086663	100.91	12759000	2	6379000	1	6379900	28	Q03713_28	no	yes	yes	Q03713|RCF1	2	24009326	39.36	-1.8	64879924	39.36	-2.3	27.0104	29136578	39.42	-2.8	65724636	39.42	-4	30.715	YML030W	yes
	2150	KQPLVPIGCLLTTGAVILAAQNVR	Q03713	Q03713	RCF1	Respiratory supercomplex factor 1, mitochondrial	yes	yes	1	24	1	2474.44	3	7.0516e-20	132.52	4147300	1	2271100	1	1876200	38	Q03713_38	no	yes	yes	Q03713|RCF1	3	1773408	167.14	-0.7	15252290	167.14	-2.6	10.4161	2299515	167.21	-3.5	10313995	167.21	-4.4	18.2306	YML030W	yes
	937	ELIFYCASGK	Q12305	Q12305	RDL1	Thiosulfate sulfurtransferase RDL1, mitochondrial	yes	yes	1	10	0	1129.55	2	2.097e-25	172.56	50058000	1	9002200	1	41056000	98	Q12305_98	no	yes	yes	Q12305|RDL1	2	93003656	110.48	-1.2	84815408	110.48	-1.5	52.3024	369082144	110.89	-3.9	91589280	110.89	-4.6	80.1183	YOR285W	yes
	936	ELIFLCAK	Q08742	Q08742	RDL2	Thiosulfate sulfurtransferase RDL2, mitochondrial	yes	yes	1	8	0	935.515	2	3.3124e-17	163.67	66630000	1	35914000	1	30716000	106	Q08742_106	yes	yes	yes	Q08742|RDL2	2	233855296	122.27	-1.6	472781632	122.27	-2.1	33.0941	338198976	122.5	-3.1	283895840	122.5	-3.7	54.3645	YOR286W	yes
	1187	FQTECDVCHGTGDIIDPK	P25491	P25491	RDS2	Regulator of drug sensitivity 2	yes	yes	1	7	0	786.369	2	0.0076141	86.472	90971	0	0	1	90971	27	P19541_27	yes	yes	yes	P25491|MAS5	3	215724928	100.99	-2.1	27867016	100.99	1.1	88.56	51055828	101.49	-4.1	14889835	101.08	1.9	77.4211	YNL064C	no
	1875	INLQDICK	P08539	P08539	REP1	Partitioning protein REP1	yes	yes	1	6	0	659.404	2	0.0025586	112.58	4248000	0	0	1	4248000	9	P03871_9	yes	yes	yes	P08539|GPA1	2	39937420	102.24	-2.1	53209252	102.25	-2.1	42.8758	15086598	102.55	-3.7	26724378	102.55	-4.3	36.0829	YHR005C	yes
	1800	IIEICCIITDGHLAPVK	P54964	P54964	REX2	Oligoribonuclease, mitochondrial	yes	yes	2	17	0	1836.98	3	3.5696e-06	80.507	3372300	1	1916000	1	1456400	76, 77	P54964_76_77	yes	yes	yes	P54964|ORN	3	28507486	137.53	-1.9	10395744	137.43	-1.6	73.2779	11136870	137.93	-3.6	4631239	137.93	-3.9	70.6291	YLR059C	yes
	2825	NIAEVVSQADIVIAACGIPQYVK	P09440	P09440	RHO1	GTP-binding protein RHO1	yes	yes	1	11	0	1030.55	2	1.2722e-16	161.51	3893000	1	1886800	1	2006200	21	P06780_21	yes	yes	yes	P09440|C1TM	3	9918759	168.05	-2.7	14342052	168.05	-2.8	40.8839	5421961	168.09	-4.8	3978766	168.09	-3.5	57.676	YBR084W	yes
	4017	VYAIEATCHAPK	P25087	P25087	RHO1	GTP-binding protein RHO1	yes	yes	2	20	0	2224.19	3	1.011e-05	74.726	215730	1	215730	0	0	112, 122	P06780_112_122	yes	yes	yes	P25087|ERG6	3	718994304	67.38	-1.4	1112319232	67.38	-2.1	39.2611	701630976	67.57	-2.3	822170560	67.57	-3.4	46.0448	YML008C	yes
	154	ALSLFGQLCEK	P53140	P53140	RMD9	Protein RMD9, mitochondrial	yes	yes	1	11	0	1207.63	2	1.1056e-24	181.68	7459600	1	3484100	1	3975500	315	P53140_315	yes	yes	yes	P53140|RMD9	2	14958705	128.43	-2.4	54586428	128.43	-2.6	21.5093	12499765	128.66	-4.3	29824538	128.71	-3.8	29.5333	YGL107C	yes
	3162	RPLLIIAEDVDGEALAACILNK	P19882	P19882	RPA135	DNA-directed RNA polymerase I subunit RPA135	yes	yes	1	14	0	1517.75	2,3	1.6111e-09	128.22	739060	0	0	2	739060	1107	P22138_1107	yes	yes	yes	P19882|HSP60	3	136985776	163.9	-0.8	481598912	163.9	-1.9	22.145	51290108	164.75	-4.2	167711872	164.75	-4.7	23.4199	YLR259C	yes
	93	AHYCGTPYLAK	P21576	P21576	RPB2	DNA-directed RNA polymerase II subunit RPB2	yes	yes	1	14	0	1634.71	2	6.977e-05	97.797	631080	0	0	1	631080	179	P08518_179	yes	yes	yes	P21576|VPS1	2	13503221	62.97	-2.4	24014566	62.98	-2.6	35.9915	9822770	63.19	-4.3	13069512	63.19	-4.4	42.9087	YKR001C	no
	4125	YGAYSFCTPK	P22146	P22146	RPB8	DNA-directed RNA polymerases I, II, and III subunit RPABC3	yes	yes	2	15	1	1651.77	3	0.001046	76.156	454740	1	234240	1	220490	24, 36	P20436_24_36	yes	yes	yes	P22146|GAS1	2	2113046528	92	-2.1	49785612	92	-3.1	97.6981	264257520	92.44	-4.2	9145616	92.44	-4.2	96.6549	YMR307W	yes
	2694	MLSCAGADR	P41805	P41805	RPL10	60S ribosomal protein L10	yes	yes	1	9	0	922.4	2	6.1646e-05	112.3	3217100	1	914160	1	2302900	105	P41805_105	yes	yes	yes	P41805|RL10	2	5476957	55.88	-2.2	11424334	55.76	-1.8	32.4056	11707402	56.01	-4	14024842	56.01	-4.1	45.497	YLR075W	no
	2657	LYECSCPEIDKICSIALSNGSYGSR	P04385	P04385	RPL12B;RPL12A	60S ribosomal protein L12-B;60S ribosomal protein L12-A	yes	no	1	12	0	1232.62	2,3	7.5786e-34	198.97	23005000	2	12511000	2	10493000	141	P0CX54_141	no	yes	yes	P04385|GAL1	3	7998247	136.06	-1.8	11296197	136.05	-2.1	41.4536	799663	136.37	-1.9	6779659	136.37	-4.4	10.5506	YBR020W	no
	2726	NANATVTVCHSHTR	P09440	P09440	RPL12B;RPL12A	60S ribosomal protein L12-B;60S ribosomal protein L12-A	yes	no	1	19	1	1933.03	3	7.5881e-06	96.153	3911900	1	3911900	0	0	141	P0CX54_141	no	yes	yes	P09440|C1TM	3	84829272	34.27	-1.9	105461664	34.27	-2.6	44.5787	27040292	34.21	-3.9	25864262	34.21	-4.4	51.1115	YBR084W	yes
	4032	WAAAAVCEK	P36105	P36105	RPL14A	60S ribosomal protein L14-A	yes	yes	1	9	0	947.453	2	0.00019824	106.68	3372300	1	3372300	0	0	91	P36105_91	yes	yes	yes	P36105|RL14A	2	23623174	72.36	-1.9	39688832	72.31	-2.5	37.3123	8206082	72.54	-3.6	6659769	72.55	-3.9	55.2009	YKL006W	yes
	2566	LSLHEPYTVEGVSPDDLMLTACLAASR	P05030;P19657	P05030	RPL1B;RPL1A	60S ribosomal protein L1-B;60S ribosomal protein L1-A	yes	no	1	14	1	1466.67	2,3	0.00039735	104.09	15223000	1	2244800	2	12979000	80	P0CX44_80	yes	yes	yes	P05030|PMA1	3	58079252	160.2	1.2	119696240	160.37	-1.1	32.67	383357600	160.88	-2.5	768238272	160.88	-3.9	33.2892	YGL008C	yes
	2479	LNHNQFECK	P08518	P08518	RPL1B;RPL1A	60S ribosomal protein L1-B;60S ribosomal protein L1-A	yes	no	2	22	1	2479.14	3	3.4992e-09	98.443	4551400	1	1164600	1	3386800	58, 66	P0CX44_58_66	yes	yes	yes	P08518|RPB2	2	3476578	44.4	-2.4	509244	44.45	-2.5	87.2236	3253594	44.51	-5	497968	44.51	-3.1	86.7264	YOR151C	yes
	585	CVVVGDGAVGK	P19073	P19073	RPL1B;RPL1A	60S ribosomal protein L1-B;60S ribosomal protein L1-A	yes	no	1	16	0	1798.8	2,3	6.2965e-24	161.75	883540	0	0	2	883540	66	P0CX44_66	yes	yes	yes	P19073|CDC42	2	71136624	74.7	-2.4	52284188	74.7	-2.6	57.6375	70367624	74.96	-4.2	47426340	74.95	-4.6	59.7379	YLR229C	no
	3305	SIFSNFCR	P03874	P03874	RPL23B;RPL23A	60S ribosomal protein L23-B;60S ribosomal protein L23-A	yes	no	1	20	0	1957.97	2,3	7.6609e-20	150.13	30559000	2	1068700	2	29490000	25	P0CX42_25	yes	yes	yes	P03874|CBP2	2	9265298	112.17	-1.7	24960936	112.17	-1.7	27.0707	8372850	112.47	-3.3	23778526	112.47	-3.7	26.042	YHL038C	yes
	358	CGDCGSALQGISTLRPR	P87262;P40525	P87262	RPL34A;RPL34B	60S ribosomal protein L34-A;60S ribosomal protein L34-B	yes	no	2	17	1	1732.83	2,3	0.00024407	94.45	19889000	1	322040	1	19567000	44, 47	P87262_44_47	yes	yes	yes	P87262|RL34A	3	158552608	104.26	-1.7	213895632	104.22	-2.4	42.5704	69749648	104.61	-3.8	200957648	104.61	-4.7	25.7657	YER056C-A	no
	2620	LVIIGDGACGK	P06781	P06781	RPL35B;RPL35A	60S ribosomal protein L35-B;60S ribosomal protein L35-A	yes	no	1	14	0	1572.83	2,3	6.8031e-44	203.85	10144000	2	6095700	2	4047800	53	P0CX85_53	no	yes	yes	P06781|RHO2	2	21192660	95.21	-2.4	25955694	95.21	-3	44.9489	25348080	95.7	-3.5	24102896	95.7	-5	51.259	YNL090W	no
	2539	LSAIESLAGVEILCSDK	P05030;P19657	P05030	RPL35B;RPL35A	60S ribosomal protein L35-B;60S ribosomal protein L35-A	yes	no	1	15	1	1700.92	2,3	2.8806e-60	229.92	16198000	2	16198000	0	0	53	P0CX85_53	no	yes	yes	P05030|PMA1	2	245469904	155.33	-1.4	934902208	155.33	-2.3	20.796	260335488	155.89	-3.1	879800896	155.95	-4.3	22.8337	YGL008C	yes
	3538	TCSSCGYPAAK	P49166	P49166	RPL37A	60S ribosomal protein L37-A	yes	yes	2	11	0	1086.45	2	0.0020963	80.737	1358800	1	931620	1	427180	34, 37	P49166_34_37	no	yes	yes	P49166|RL37A	2	9094290	56.39	-1.8	8306062	56.26	-2.2	52.265	3569424	56.67	-3.9	4127573	56.47	-4.4	46.3742	YLR185W	no
	3294	SHTLCNR	P51402;P49166	P51402	RPL37B;RPL37A	60S ribosomal protein L37-B;60S ribosomal protein L37-A	no	no	1	7	0	829.386	2	0.0019648	102.77	10297000	1	8351200	1	1945700	19	P51402_19	no	yes	yes	P49166|RL37A	2	104154264	29.26	-2.1	20045376	29.19	-2.9	83.8604	20204096	29.17	-3.6	2608960	29.16	-4	88.5637	YDR500C	no
	3278	SGQGAFGNMCR	P49626;P10664	P49626	RPL4B;RPL4A	60S ribosomal protein L4-B;60S ribosomal protein L4-A	yes	no	1	11	0	1126.46	2	7.1835e-08	136.49	4659200	1	1863900	1	2795300	94	P49626_94	yes	yes	yes	P49626|RL4B	2	13490162	71.96	-2.6	22675148	71.95	-2.1	37.3014	25084250	72.22	-4.3	24202864	72.22	-4.3	50.8941	YDR012W	no
	1536	HATEVVVHPCATNGMLPGSK	P19955	P19955	RPN13	26S proteasome regulatory subunit RPN13	yes	yes	1	11	0	1241.5	2	3.5682e-05	115.29	710520	1	303130	1	407390	15	O13563_15	yes	yes	yes	P19955|RT31	3	15569299	80.4	-2.7	8991800	80.4	-2.5	63.3901	179022784	80.72	-4.3	64722640	80.72	-4.8	73.4466	YFR049W	yes
	3366	SLVAAGLCK	P10659;P19358	P19358	RPO21	DNA-directed RNA polymerase II subunit RPB1	yes	yes	1	11	0	1102.52	2	0.0019099	85.924	860760	1	392410	1	468350	167	P04050_167	yes	yes	yes	P10659|METK1	2	15607177	83.02	-2.5	38681252	83.07	-2.4	28.7486	6895244	83.29	-3.6	16671707	83.29	-4.1	29.2581	YDR502C	no
	946	ELLNEYGFDGDNAPIIMGSALCALEGR	P02992	P02992	RPS18B;RPS18A	40S ribosomal protein S18-B;40S ribosomal protein S18-A	yes	no	1	7	0	825.405	2	8.6272e-06	127.12	34779000	1	15841000	1	18938000	47	P0CX56_47	no	yes	yes	P02992|EFTU	3	6113503	169.19	-1.5	6004326	169.19	-2.8	50.4505	23078132	169.24	-4.9	25298592	169.24	-5.2	47.705	YOR187W	yes
	3995	VVEVCLADLQGSEDHSFR	P33442;P23248	P33442	RPS1A;RPS1B	40S ribosomal protein S1-A;40S ribosomal protein S1-B	yes	no	1	18	0	2002.94	2,3,4	6.304e-19	140.75	35171000	3	25046000	2	10125000	69	P33442_69	no	yes	yes	P33442|RS3A1	3	90466544	120.47	-1.6	315890944	120.47	-2.2	22.2628	27330188	120.87	-3.9	89221280	120.87	-4.1	23.449	YLR441C	yes
	2365	LHYCVSCAIHAR	P39939;P39938	P39939	RPS26B;RPS26A	40S ribosomal protein S26-B;40S ribosomal protein S26-A	yes	no	2	12	0	1371.65	3	0.0011308	68.132	10370000	2	6651700	1	3718500	74, 77	P39939_74_77	no	yes	yes	P39939|RS26B	3	71792520	71.6	-2	22371370	71.6	-2.4	76.2421	21240950	71.91	-3.7	14057800	71.91	-4.1	60.1748	YER131W	no
	3749	VCSSHTGLIR	P41057	P41057	RPS29A	40S ribosomal protein S29-A	yes	yes	1	10	0	1071.55	2,3	0.00013017	109.83	22897000	2	15764000	2	7132900	24	P41057_24	no	yes	yes	P41057|RS29A	2	39953148	47.66	-1.9	4561862	47.66	-2.1	89.7521	13195734	47.83	-4	1239963	47.82	-4.1	91.4104	YLR388W	no
	3751	VCSSHTGLVR	P41058	P41058	RPS29B	40S ribosomal protein S29-B	yes	yes	1	10	0	1057.53	2,3	0.00067042	99.788	36739000	2	28481000	1	8257300	24	P41058_24	yes	yes	yes	P41058|RS29B	2	122493752	41.46	-2.9	15778526	41.45	-3.6	88.5888	55537036	41.52	-5.3	4449588	41.52	-5.9	92.5824	YDL061C	no
	2185	KYDLNICR	P41058	P41058	RPS29B	40S ribosomal protein S29-B	yes	yes	1	8	1	1023.52	2,3	3.6472e-07	141.52	35314000	1	19249000	2	16065000	39	P41058_39	no	yes	yes	P41058|RS29B	2, 3	669334976	75.78	-2.1	69054490	75.73	-2.6	90.648	239609568	76.13	-3.6	17586267	76.01	-3.1	93.1623	YDL061C	no
	193	AQCPIIER	P26783	P26783	RPS5	40S ribosomal protein S5	yes	yes	1	8	0	928.48	2	1.8033e-05	122.52	15970000	1	10267000	1	5703000	87	P26783_87	no	yes	yes	P26783|RS5	2	151667600	70.2	-2.3	66772152	70.16	-2.5	69.4322	76029496	70.51	-4.2	17425836	70.51	-4.3	81.3538	YJR123W	no
	4192	YNKPDCFYPDGPGK	P38781	P38781	RSC30	Chromatin structure-remodeling complex protein RSC30	yes	yes	1	14	1	1599.7	2,3	6.4749e-25	198.48	6421000	2	2774600	2	3646400	43	P38781_43	yes	yes	yes	P38781|RSC30	3	41518652	79.96	-2.1	13119963	79.96	-2	75.9877	41565660	80.13	-3.9	13045164	80.26	-4.2	76.1125	YHR056C	no
	4023	VYICHTCGNESINVR	P43609	P43609	RSC8	Chromatin structure-remodeling complex protein RSC8	yes	yes	2	15	0	1706.79	3	0.00063017	63.727	12994000	1	8642200	1	4351400	260, 263	P43609_260_263	yes	yes	yes	P43609|RSC8	3	86527280	80.71	-2.5	12897042	80.71	-2.9	87.0283	60675904	81.02	-4.6	7780926	81.02	-4.7	88.6338	YFR037C	no
	347	CFQEGHFGANFQSSDFIR	P43609	P43609	RSC8	Chromatin structure-remodeling complex protein RSC8	yes	yes	1	18	0	2088.91	3	3.7828e-19	140.68	24960000	1	6235900	1	18724000	286	P43609_286	yes	yes	yes	P43609|RSC8	3	65898780	119.04	-2.4	20633852	119.04	-2.6	76.1548	134946464	119.48	-3.9	36799480	119.48	-4.1	78.5733	YFR037C	no
	3818	VIAPCPHQR	P36056	P36056	RSM22	37S ribosomal protein S22, mitochondrial	yes	yes	1	9	0	1019.53	2,3	1.8716e-05	119.17	5219800	2	3909400	2	1310400	373	P36056_373	yes	yes	yes	P36056|RT22	2	8240154	43.14	-2.8	5513807	43.14	-3	59.9111	3288777	43.23	-4.3	1251551	43.23	-3.7	72.4348	YKL155C	yes
	494	CPLQVGNPNFYTHK	P36056	P36056	RSM22	37S ribosomal protein S22, mitochondrial	yes	yes	1	14	0	1616.78	2,3	1.5887e-05	99.669	6518200	2	3877700	1	2640500	379	P36056_379	yes	yes	yes	P36056|RT22	3	29385268	92.77	-2.2	13736177	92.77	-1.8	68.1454	22615276	93.12	-4.3	6330866	93.12	-4	78.1288	YKL155C	yes
	3403	SQFNELFQKPVCLVR	Q01163	Q01163	RSM23	37S ribosomal protein S23, mitochondrial	yes	yes	1	15	1	1806.95	2,3	3.3605e-24	191.06	18879000	2	11137000	2	7742100	124	Q01163_124	yes	yes	yes	Q01163|RT23	3	41721008	124.3	-1.9	120272552	124.3	-2.2	25.7547	31863168	124.69	-3.6	77886304	124.75	-4.1	29.0326	YGL129C	yes
	158	ALYLVYCQTR	P47150	P47150	RSM7	37S ribosomal protein S7, mitochondrial	yes	yes	1	10	0	1228.63	2,3	5.9284e-18	163.88	18201000	1	4818000	2	13383000	143	P47150_143	yes	yes	yes	P47150|RT07	2	25235556	108.42	-1.6	85265088	108.53	-2	22.8375	32785468	108.92	-3.6	173665968	108.82	-3.9	15.8805	YJR113C	yes
	3651	TQEFSQMACEK	Q04947	Q04947	RTN1	Reticulon-like protein 1	yes	yes	1	11	0	1300.54	2,3	4.9945e-73	248.19	15852000	1	1312500	2	14539000	194	Q04947_194	yes	yes	yes	Q04947|RTN1	2	11960344	74.94	-2.8	11640835	74.94	-2.9	50.6769	94997248	75.34	-3.7	68302008	75.34	-4.2	58.1737	YDR233C	yes
	1239	FVQCPEGELQK	Q12464	Q12464	RVB2	RuvB-like protein 2	yes	yes	1	11	0	1276.61	2	1.7422e-24	177.44	3126100	1	1475200	1	1650900	224	Q12464_224	yes	yes	yes	Q12464|RUVB2	2	14571054	81.13	-3.8	13943011	81.13	-4.2	51.1013	12225562	81.36	-4.9	11869808	81.36	-5	50.7382	YPL235W	no
	1989	IVTPCQELLK	P39743	P39743	RVS167	Reduced viability upon starvation protein 167	yes	yes	1	10	0	1142.64	2	0.00014626	106.88	9130500	1	2657400	1	6473100	132	P39743_132	yes	yes	yes	P39743|RV167	2	17389678	105.62	-3.7	33482780	105.57	-3.6	34.1829	44225316	105.93	-5.3	62752756	105.93	-5.2	41.3405	YDR388W	no
	1088	FEELCADLFR	P10591;P22202;P10592;P09435	P10591	SAM35	Sorting assembly machinery 35 kDa subunit	yes	yes	1	8	0	968.427	2	1.8134e-07	131.22	2715600	1	1398500	1	1317100	313	P14693_313	yes	yes	yes	P10591|HSP71	2	109303536	136.37	-1.2	231574112	136.37	-2	32.0653	38503840	136.87	-1.8	114080256	136.87	-3.7	25.2345	YAL005C	no
	2630	LVNHDNTSLGNCIGQLSK	P53969	P53969	SAM50	Sorting assembly machinery 50 kDa subunit	yes	yes	1	18	0	1911.95	2,3	2.812e-86	238.88	20269000	2	11533000	2	8735200	430	P53969_430	yes	yes	yes	P53969|SAM50	3	35640896	94.61	-4.5	65670440	94.6	-5	35.1796	47195012	94.98	-4.9	70165296	94.87	-4.8	40.2138	YNL026W	yes
	2258	LCQHHIALNAK	P53969	P53969	SAM50	Sorting assembly machinery 50 kDa subunit	yes	yes	1	11	0	1246.66	2,3	2.126e-24	176.6	4700700	2	4516400	1	184250	76	P53969_76	yes	yes	yes	P53969|SAM50	2	1801094	45.02	-3	5822789	45.01	-2.7	23.6244	928006	45.16	-4.4	1849926	45.08	-4.2	33.4064	YNL026W	yes
	2710	MVIGADYDNKPVTVEDIGCTGALTALLR	P09440	P09440	SAR1	Small COPII coat GTPase SAR1	yes	yes	1	17	1	1978.98	3	0.00046795	79.346	3842900	0	0	1	3842900	171	P20606_171	yes	yes	yes	P09440|C1TM	3	1648136	161.3	-2.4	6788528	161.37	-1.2	19.5354	6532397	162.08	-4.6	13616715	162.08	-5.7	32.4203	YBR084W	yes
	1293	GDLVLDVGCGVGGPAR	P25087	P25087	SCJ1	DnaJ-related protein SCJ1	yes	yes	2	10	0	1089.47	2	0.0072822	83.869	224160	1	224160	0	0	185, 188	P25303_185_188	yes	yes	yes	P25087|ERG6	2	40819956	124.1	-2.1	47754324	124.1	-2.3	46.0856	170878336	124.63	-4.2	152410672	124.63	-4.5	52.8562	YML008C	yes
	1383	GITYTPYESSGACK	P53334	P53334	SCW4	Probable family 17 glucosidase SCW4	yes	yes	1	14	0	1475.66	2	2.503e-36	193	6842800	1	3300400	1	3542400	147	P53334_147	yes	yes	yes	P53334|SCW4	2	62133448	85.01	-2.9	77484	84.9	-1.9	99.8754	57252696	85.27	-4.3	280971	85.25	-4.8	99.5116	YGR279C	no
	4143	YHIIDHEYDCVVIGAGGAGLR	Q00711	Q00711	SDH1	Succinate dehydrogenase [ubiquinone] flavoprotein subunit, mitochondrial	yes	yes	1	21	0	2257.09	2,3,4	2.4339e-34	161.35	92972000	3	32566000	3	60407000	55	Q00711_55	no	yes	yes	Q00711|DHSA	3	82017992	115.54	-1.1	201439584	115.54	-1.7	28.9348	163283040	115.89	-3.6	249606576	115.89	-4.4	39.5464	YKL148C	yes
	74	AGFPLQDLEFVQFHPSGIYGSGCLITEGAR	Q00711	Q00711	SDH1	Succinate dehydrogenase [ubiquinone] flavoprotein subunit, mitochondrial	yes	yes	1	30	0	3208.57	3,4	7.691e-32	122.65	36435000	2	28982000	2	7452600	296	Q00711_296	yes	yes	yes	Q00711|DHSA	3	109690384	164.99	-1.2	167391744	164.99	-1.8	39.5877	39208792	165.47	-4.3	46032712	165.47	-4.9	45.9973	YKL148C	yes
	254	AYFSCTSAHTCTGDGNAMVSR	P47052;Q00711	Q00711	SDH1	Succinate dehydrogenase [ubiquinone] flavoprotein subunit 2, mitochondrial;Succinate dehydrogenase [ubiquinone] flavoprotein subunit, mitochondrial	no	no	2	21	0	2177.89	2,3	2.3346e-14	111.45	28757000	1	2257200	3	26500000	257, 263	Q00711_257_263	yes	yes	yes	Q00711|DHSA	3	22712772	85.31	-2.4	9862800	85.3	-2.4	69.7233	161614464	85.6	-3.9	48325060	85.6	-4.5	76.9814	YKL148C	yes
	1273	GCGVAATELGMLAGADR	P06208-2;P06208;Q12166	P06208-2	SDH2	Succinate dehydrogenase [ubiquinone] iron-sulfur subunit, mitochondrial	yes	yes	2	15	1	1678.8	2,3	1.2908e-32	196.95	11429000	1	4491500	3	6937200	107, 109	P21801_107_109	no	yes	yes	P06208|LEU1	3	5224681	130.34	-3.7	1198233	130.25	-3.4	81.3444	77724368	130.66	-4.5	19666580	130.66	-4.6	79.8066	YNL104C	yes
	866	EGALVFSSCYVANDAVLSLLGQK	P09950	P09950	SEC12	Guanine nucleotide-exchange factor SEC12	yes	yes	1	13	0	1346.69	2	1.2071e-11	147.96	3257900	1	1686400	1	1571500	87	P11655_87	yes	yes	yes	P09950|HEM1	3	4359718	168.34	-1.5	7153606	168.34	-1.7	37.8667	2134499	168.44	-4.6	2113491	168.38	-3.8	50.2473	YDR232W	yes
	3352	SLIDAVNEGDSEQLSEHCK	P32602	P32602	SEC17	Alpha-soluble NSF attachment protein	yes	yes	1	19	0	2072.93	2,3	1.888e-192	322.43	35968000	2	17075000	2	18893000	260	P32602_260	yes	yes	yes	P32602|SEC17	3	73546400	105.25	-2.6	198472192	105.25	-2.9	27.0373	46592312	105.66	-4.7	109275176	105.66	-4.9	29.8923	YBL050W	no
	1403	GLCQLAATDAVAAAR	P32602	P32602	SEC17	Alpha-soluble NSF attachment protein	yes	yes	1	15	0	1429.73	2	1.2788e-23	167.37	5992600	1	1421400	1	4571200	208	P32602_208	no	yes	yes	P32602|SEC17	2	9313727	112.6	-1.6	20902808	112.48	-1.7	30.8233	20797216	112.85	-4.1	40074008	112.85	-4.1	34.1659	YBL050W	no
	3313	SILNPYCVIDPR	P15303	P15303	SEC62	Translocation protein SEC62	yes	yes	1	7	0	843.391	2	0.00014038	120.49	1462100	1	1462100	0	0	110	P21825_110	no	yes	yes	P15303|SEC23	2	4947205	133.08	-1	3411997	133.08	-1.5	59.1827	8291879	133.46	-3.2	4432051	133.46	-2.7	65.1676	YPR181C	no
	1646	HVATCSSDQHIK	P53011	P53011	SEH1	Nucleoporin SEH1	yes	yes	1	12	0	1324.62	2,3	5.6412e-45	212.9	4254000	2	3787700	1	466330	27	P53011_27	yes	yes	yes	P53011|SEH1	2	4788748	29.94	-2.6	6459122	29.94	-2.7	42.5747	2203470	30.02	-4.3	2547964	30.02	-4.4	46.3748	YGL100W	no
	2399	LKEECLTK	Q99287	Q99287	SEY1	Protein SEY1	yes	yes	1	8	1	962.511	2	5.606e-05	140.11	3998400	1	2504500	1	1493900	343	Q99287_343	yes	yes	yes	Q99287|SEY1	2	11447339	45.61	-3	27054028	45.61	-3.1	29.7323	5141977	45.72	-4	10968542	45.72	-4.2	31.9169	YOR165W	no
	860	EFNPLSCAYK	P47008	P47008	SFH5	Phosphatidylinositol transfer protein SFH5	yes	yes	1	10	0	1170.54	2	1.8466e-17	155.06	21591000	1	10845000	1	10746000	94	P47008_94	yes	yes	yes	P47008|SFH5	2	63126236	110.66	-1.9	130239968	110.66	-2.1	32.646	52314048	111.06	-4.5	82222080	111.06	-4.6	38.8848	YJL145W	no
	268	CAGYDELYGYK	P47008	P47008	SFH5	Phosphatidylinositol transfer protein SFH5	yes	yes	1	11	0	1280.54	2	0.001146	85.924	9020100	1	6758600	1	2261500	27	P47008_27	yes	yes	yes	P47008|SFH5	2	29071870	100.99	-2	79802984	100.99	-2.2	26.7021	19789852	101.44	-3.8	37070024	101.25	-3.9	34.8046	YJL145W	no
	1934	ISLAINDIECVEGIDSETGKK	P53075	P53075	SHE10	Sensitivity to high expression protein 10	yes	yes	1	21	1	2233.11	3	1.1643e-08	97.129	27800000	1	11814000	1	15985000	343	P53075_343	no	yes	yes	P53075|SHE10	3	43812176	133.08	-1.1	96458944	133.08	-1.2	31.2339	37734964	133.47	-1.7	90984616	133.47	-1.9	29.3156	YGL228W	yes
	2102	KLCNESSEVAALSGEISK	P37292	P37292	SHM1	Serine hydroxymethyltransferase, mitochondrial	yes	yes	1	18	1	1863.92	2,3	3.3904e-57	231.38	54472000	3	25245000	2	29228000	464	P37292_464	no	yes	yes	P37292|GLYM	3	113360856	103.83	-3.1	209785312	103.83	-3.3	35.0804	101218312	104.22	-5.2	175079136	104.22	-5.8	36.6338	YBR263W	yes
	3882	VLVAGTSAYCR	P37291	P37291	SHM2	Serine hydroxymethyltransferase, cytosolic	yes	yes	1	11	0	1138.58	2	1.4089e-17	169.76	10655000	1	4496100	1	6158500	197	P37291_197	yes	yes	yes	P37291|GLYC	2	20473002	81.3	-3.7	43259296	81.3	-3.7	32.1234	21109646	81.67	-3.9	51314284	81.67	-4.5	29.1473	YLR058C	yes
	3466	SVGGLLCK	P40472	P40472	SIM1	Protein SIM1	yes	yes	1	8	0	775.426	2	6.0156e-05	120.46	9293000	1	6489800	1	2803200	295	P40472_295	yes	yes	yes	P40472|SIM1	2	121027064	79.19	-1.6	19995590	79.04	-1.4	85.821	50833928	79.41	-3	2432166	79.41	-2.9	95.4339	YIL123W	no
	843	EEFISCYNR	P08466	P08466	SIN3	Transcriptional regulatory protein SIN3	yes	yes	1	9	0	992.511	2	4.1204e-05	114.89	4553700	1	927480	1	3626200	1444	P22579_1444	yes	yes	yes	P08466|NUC1	2	47360804	90.48	-1.9	87751760	90.47	-2	35.0528	46020556	90.77	-4.5	61853804	90.77	-4.2	42.6613	YJL208C	yes
	3044	QHQDCNFQVVYPTTPANLFHILR	P20967	P20967	SIN3	Transcriptional regulatory protein SIN3	yes	yes	1	9	0	1083.54	2	1.1884e-11	140.17	671490	1	265220	1	406270	732	P22579_732	yes	yes	yes	P20967|ODO1	4	47904244	142.21	-1.8	110698304	142.21	-1.9	30.204	60047624	142.55	-3.6	113269136	142.55	-3.9	34.6462	YIL125W	yes
	1322	GFEEVCEK	P25039	P25039	SIN3	Transcriptional regulatory protein SIN3	yes	yes	1	14	0	1569.74	2	3.29e-07	120.6	247690	0	0	1	247690	748	P22579_748	yes	yes	yes	P25039|EFGM	2	173872240	69.22	-4.4	150606016	69.18	-4.4	53.5852	102069832	69.58	-3.7	62788876	69.58	-4.2	61.9135	YLR069C	yes
	3695	TYNCLHEK	P32908	P32908	SMC1	Structural maintenance of chromosomes protein 1	yes	yes	1	8	0	1006.45	2	0.00038213	104.44	319140	1	69520	1	249620	390	P32908_390	yes	yes	yes	P32908|SMC1	2	578438	40.17	-1.3	1724928	40.1	-2.2	25.1127	1352170	40.27	-4	2230099	40.15	-4.3	37.7462	YFL008W	no
	2169	KVDDHSGCIEER	P32380	P32380	SPC110	Spindle pole body component 110	yes	yes	1	12	1	1386.62	2,3	5.9126e-33	195.72	2994600	2	1693200	2	1301400	225	P32380_225	no	yes	yes	P32380|SP110	3	6406824	41.28	-2.4	12916062	41.22	-2.7	33.1567	5549538	41.39	-3.9	11597340	41.39	-3.7	32.3647	YDR356W	no
	2331	LGDASCAAPFTSK	P39986	P39986	SPF1	Probable cation-transporting ATPase 1	yes	yes	1	13	0	1266.59	2	0.00011509	107.93	2440000	2	1361000	1	1079100	960	P39986_960	yes	yes	yes	P39986|ATC6	2	16015101	89.63	2.4	30565404	89.32	-2.1	34.3816	5523298	89.84	-4.6	10121310	89.55	-4.2	35.3048	YEL031W	yes
	3370	SNCIAPGAIDNTEGLKR	P32573	P32573	SPS19	Peroxisomal 2,4-dienoyl-CoA reductase SPS19	yes	yes	1	17	1	1757.87	3	0.00074807	71.143	7905400	1	6194300	1	1711100	203	P32573_203	yes	yes	yes	P32573|SPS19	3	30378804	86.13	-2	69557976	86.18	-2.3	30.398	12306366	86.55	-3.7	18336040	86.55	-4.2	40.1612	YNL202W	no
	4195	YNNYCSNITR	P32558	P32558	SPT16	FACT complex subunit SPT16	yes	yes	1	10	0	1246.54	2	4.2948e-26	182.28	3367200	1	1087600	1	2279600	298	P32558_298	yes	yes	yes	P32558|SPT16	2	8529348	68.3	-1.6	13009522	68.3	-1.7	39.5998	19850690	68.48	-4.3	22948082	68.48	-4	46.3814	YGL207W	no
	472	CNKIPVSQR	P06208-2;P06208	P06208-2	SRM1	Guanine nucleotide exchange factor SRM1	yes	yes	1	23	0	2428.14	3,4	2.7714e-72	213.64	11243000	2	2755300	2	8487800	354	P21827_354	yes	yes	yes	P06208|LEU1	2	267521712	41.51	-1.3	310436992	41.51	-2.4	46.2873	516653152	41.52	-2.7	426949824	41.52	-4.4	54.7532	YNL104C	yes
	379	CGYHELMLPENEPGSSIMPGK	P08417	P08417	SRM1	Guanine nucleotide exchange factor SRM1	yes	yes	1	12	0	1385.63	2	7.4946e-11	142.39	4964500	1	1383400	1	3581100	194	P21827_194	yes	yes	yes	P08417|FUMH	3	4084468	118.99	4.1	5073257	118.99	1.4	44.6013	175608176	119.48	-3.6	154983040	119.3	-4	53.1194	YPL262W	yes
	1317	GFCHLSVGQEAIAVGIENAITK	P16387	P16387	SRM1	Guanine nucleotide exchange factor SRM1	yes	yes	1	28	1	2975.47	3	7.9894e-16	116.92	1288100	0	0	1	1288100	306	P21827_306	yes	yes	yes	P16387|ODPA	3	218577696	146.05	-1.1	481585440	146.05	-1.9	31.2181	166833664	146.63	-3.2	296753600	146.63	-4	35.9875	YER178W	yes
	1373	GIPLAAIVCVK	P13298;P30402	P13298	SRP54	Signal recognition particle subunit SRP54	yes	yes	1	10	0	1079.54	2	0.00091271	96.665	1823700	1	1053400	1	770350	144	P20424_144	yes	yes	yes	P13298|PYRE	2	3842163	131.39	-1.4	13588332	131.39	-1.3	22.0428	2275687	131.63	-3.2	12184540	131.62	-3.6	15.7376	YML106W	no
	3893	VNLDTDCQYAYLTGIR	P14540	P14540	SSA2	Heat shock protein SSA2	yes	yes	1	31	1	3320.58	3	4.4327e-24	140.07	1625100	1	1625100	0	0	15	P10592_15	no	yes	yes	P14540|ALF	2	13301422	133.94	-2.4	40072020	133.94	-2.5	24.9214	54214936	134.51	-4	113097328	134.51	-4.2	32.4034	YKL060C	yes
	1251	GAAFICAIHSPTLR	P32589;P32590	P32589	SSE1;SSE2	Heat shock protein homolog SSE1;Heat shock protein homolog SSE2	yes	no	1	14	0	1455.77	2,3	1.8996e-11	143.76	15535000	2	8433100	2	7101600	380	P32589_380	yes	yes	yes	P32589|HSP7F	3	28521636	104.73	-2	127786856	104.73	-2	18.247	26478886	105.09	-3.6	56774080	105.09	-3.6	31.8053	YPL106C	no
	2790	NEPTHIICK	P38353	P38353	SSH1	Sec sixty-one protein homolog	yes	yes	1	9	0	1053.53	2,3	7.0857e-18	160.36	7250100	1	4116900	2	3133200	327	P38353_327	yes	yes	yes	P38353|SSH1	2	15348200	50.96	-2.4	54320756	50.96	-2.8	22.0302	5405077	50.98	-3.8	19017922	50.98	-4	22.1311	YBR283C	no
	1300	GEATEDNPLFHPCK	P40318	P40318	SSM4	ERAD-associated E3 ubiquitin-protein ligase DOA10	yes	yes	1	14	0	1556.69	2	1.4738e-43	195.72	1028700	1	679610	1	349110	56	P40318_56	yes	yes	yes	P40318|DOA10	2	7794997	87.63	-2.2	3812998	87.69	-2.3	67.152	4421465	88	-5	1389986	87.8	-1.6	76.0819	YIL030C	no
	280	CANGAPAVEVDGK	P38788	P38788	SSZ1	Ribosome-associated complex subunit SSZ1	yes	yes	1	13	0	1229.57	2	5.4012e-11	147.7	1173000	1	681170	1	491790	86	P38788_86	yes	yes	yes	P38788|SSZ1	2	9684247	68.12	-1.8	2954389	68.12	-1.7	76.6241	4760350	68.41	-4.2	1838757	68.41	-4	72.1363	YHR064C	no
	3444	STLINVLTGELLPTSGEVYTHENCR	P16521;P53978	P16521	STI1	Heat shock protein STI1	yes	yes	1	13	0	1424.62	2	6.2559e-07	124.38	1225300	1	768860	1	456430	66	P15705_66	yes	yes	yes	P16521|EF3A	3	29346292	156.89	-1.5	91296584	156.95	-1.7	24.3249	20220712	157.37	-4.6	38732372	157.63	-5	34.2997	YLR249W	no
	404	CIDDFFFNVR	P37297	P37297	STT4	Phosphatidylinositol 4-kinase STT4	yes	yes	1	10	0	1274.58	2	2.079e-11	137.46	2812200	1	2070100	1	742100	290	P37297_290	yes	yes	yes	P37297|STT4	2	12093096	154.01	-3.4	35092420	153.95	-2.7	25.6288	2753324	154.55	-4	11353851	154.54	-0.4	19.5172	YLR305C	yes
	3806	VHACIGGTSFVEDAEGLR	P10081	P10081	SUP45	Eukaryotic peptide chain release factor subunit 1	yes	yes	1	21	1	2472.22	3	5.7361e-09	105.38	2800900	1	2095600	1	705340	124	P12385_124	yes	yes	yes	P10081|IF4A	3	53967372	113.28	-1.6	135772416	113.28	-1.8	28.4428	54348872	113.56	-4.2	135393040	113.55	-4.5	28.6436	YJL138C	no
	3382	SPEQCILR	P32591	P32591	SWI3	SWI/SNF complex subunit SWI3	yes	yes	1	8	0	944.475	2	1.6927e-12	154.12	1945700	1	889710	2	1056000	561	P32591_561	yes	yes	yes	P32591|SWI3	2	19657800	77.31	0	16358163	77.43	-2.7	54.5808	13310863	77.69	-1.8	17316776	77.76	-3.6	43.4603	YJL176C	no
	4251	YYINNEEDCAYK	Q12466	Q12466	TCB1	Tricalbin-1	yes	yes	1	12	0	1523.62	2,3	1.6575e-44	198.97	8312500	2	4362600	2	3949900	1027	Q12466_1027	yes	yes	yes	Q12466|TCB1	2	20798666	84.83	-2.8	55585232	84.73	-3	27.2291	19059988	85.01	-4.1	33831884	85.15	-4.4	36.0358	YOR086C	yes
	1114	FGTIDPYCK	Q12466	Q12466	TCB1	Tricalbin-1	yes	yes	1	9	0	1042.48	2	0.00010904	105.1	5891800	1	4295600	1	1596300	683	Q12466_683	yes	yes	yes	Q12466|TCB1	2	36625040	94.12	-3.1	26775072	94	-4.7	57.7681	11124253	94.39	-3.2	6340331	94.52	-3.6	63.6961	YOR086C	yes
	176	ANNDGVAVFDEECSFK	Q03640	Q03640	TCB3	Tricalbin-3	yes	yes	1	16	0	1743.74	2,3	1.4808e-11	131.18	6550200	2	2588300	2	3962000	1466	Q03640_1466	yes	yes	yes	Q03640|TCB3	2	11230029	118	-3.1	24136986	118	-3.6	31.7528	11901642	118.45	-4.5	27934342	118.28	-4.6	29.8766	YML072C	yes
	285	CAVLYDRPASQFQPLAGDISR	P16661	P16661	TCP1	T-complex protein 1 subunit alpha	yes	yes	1	11	0	1144.63	2	0.00038656	103.31	1140600	1	297210	1	843360	535	P12612_535	yes	yes	yes	P16661|ALG1	3	13293965	120.52	2.6	47076732	120.52	-2.8	22.0206	20002256	120.87	-4	60866732	120.87	-4	24.7341	YBR110W	no
	3798	VGLIGSCTNSSYEDMSR	P19414	P19414	TCP1	T-complex protein 1 subunit alpha	yes	yes	1	10	0	1181.56	2	1.0636e-05	118.03	827430	0	0	1	827430	371	P12612_371	yes	yes	yes	P19414|ACON	3	18995390	107.02	-3.3	25894556	106.97	-3.8	42.3155	266003744	107.38	-5.5	275542016	107.38	-5.7	49.1193	YLR304C	yes
	418	CINTSYSEGELNK	P87108	P87108	TIM10	Mitochondrial import inner membrane translocase subunit TIM10	yes	yes	1	13	0	1456.65	2	1.0461e-74	237.07	41016000	1	10647000	2	30369000	44	P87108_44	no	yes	yes	P87108|TIM10	2	210356896	81.78	-3.8	588733	81.58	-1.5	99.7209	360888736	82.17	-4.8	460207	81.96	-3.4	99.8726	YHR005C-A	yes
	3356	SLLQCDDGITGK	P53220	P53220	TIM21	Mitochondrial import inner membrane translocase subunit TIM21	yes	yes	1	12	0	1248.6	2,3	7.2901e-11	145.83	7836800	1	2508600	2	5328200	128	P53220_128	yes	yes	yes	P53220|TIM21	2	11694171	99.03	-1.7	33261112	99.03	-2.1	26.0129	17983280	99.4	-3.6	59779356	99.4	-4.4	23.1259	YGR033C	yes
	2412	LLAPQDIPVLVVGCR	Q01852	Q01852	TIM44	Mitochondrial import inner membrane translocase subunit TIM44	yes	yes	1	15	0	1591.91	2,3	3.0065e-11	132.23	46942000	2	26191000	2	20750000	369	Q01852_369	yes	yes	yes	Q01852|TIM44	3	77016024	154.5	-2	127213544	154.5	-2.3	37.7105	145689600	155.02	-3.8	174489760	155.02	-4	45.5025	YIL022W	yes
	3563	TFVENECK	P14693	P14693	TOM40	Mitochondrial import receptor subunit TOM40	yes	yes	1	21	1	2375.22	3	0.0097613	58.98	1599700	1	1599700	0	0	341	P23644_341	no	yes	yes	P14693|SAM35	2	7594805	57.36	-2.3	18792450	57.31	-1.8	28.7821	6277960	57.53	-3.7	18087862	57.53	-2.8	25.7654	YHR083W	yes
	3741	VCHAHPTLSEAFK	P09624	P09624	TOM40	Mitochondrial import receptor subunit TOM40	yes	yes	1	29	0	3256.5	3	6.4869e-23	111.33	3679000	0	0	1	3679000	165	P23644_165	yes	yes	yes	P09624|DLDH	3	2608243456	61.53	-1.7	2762547200	61.53	-4	48.5635	1604290688	61.76	-2.8	1748807168	61.76	-4.7	47.845	YFL018C	yes
	872	EGVFYGACSELCGTGHANMPIK	P00410	P00410	TOM70	Mitochondrial import receptor subunit TOM70	yes	yes	1	15	1	1774.77	2,3	1.896e-43	217.39	137500000	2	43199000	2	94298000	450	P07213_450	no	yes	yes	P00410|COX2	3	29295412	114.55	-2	8007660	114.51	-2.3	78.5335	51116072	114.89	-3.9	14509037	114.89	-4.2	77.891	Q0250	yes
	775	DVTTFLNWCAEPEHDER	P07143	P07143	TOM70	Mitochondrial import receptor subunit TOM70	yes	yes	1	13	1	1559.69	2,3	0.0095402	77.894	9249900	2	9249900	1	0	450	P07213_450	no	yes	yes	P07143|CY1	3	22552172	140.78	-1.8	68148576	140.78	-1.9	24.8644	83308216	141.35	-3.7	208892368	141.35	-4.5	28.5106	YOR065W	yes
	4073	YAVENAPDDVSIQCLVQSR	P06208-2;P06208	P06208-2	TPI1	Triosephosphate isomerase	yes	yes	1	21	1	2203.19	2,3	4.4066e-05	89.831	12144000	2	12144000	0	0	126	P00942_126	no	yes	yes	P06208|LEU1	2, 3	49185738	135.96	3.8	70896707	135.32	-1.7	40.96	183589731	136.54	6.3	10155579	136.17	-4.3	94.7583	YNL104C	yes
	3103	QSILACCQESNK	P25045	P25045	TRM1	tRNA (guanine(26)-N(2))-dimethyltransferase, mitochondrial	yes	no	1	11	0	1230.56	2	4.4489e-07	129	234480	1	178660	1	55817	333	P15565_333	yes	yes	yes	P25045|LCB1	2	7212427	78.69	-5.4	771501	78.69	-3.1	90.3368	2702312	78.9	-4.1	328690	78.9	-3.3	89.1557	YMR296C	no
	1376	GISACAVCDGAVPIFR	P29509	P29509	TRR1	Thioredoxin reductase 1	yes	yes	2	16	0	1577.77	2,3	5.3393e-24	162.94	4993800	2	1720900	2	3272900	142, 145	P29509_142_145	yes	yes	yes	P29509|TRXB1	2, 3	14010878	131.13	-1.8	12740634	131.13	-1.9	52.3742	17506210	131.62	-3.5	17551293	131.62	-3.5	49.9357	YDR353W	no
	3809	VHCVEGIK	P08417	P08417	TRX3	Thioredoxin-3, mitochondrial	yes	yes	1	11	0	1190.51	2	0.00036961	100.04	4935000	1	1379800	1	3555200	80	P25372_80	no	yes	yes	P08417|FUMH	2	90489880	44.14	-1.5	333492384	44.14	-2.5	21.3428	113673576	44.25	-2.7	367743616	44.25	-4.3	23.6123	YPL262W	yes
	2423	LLDTCNEIR	P38342	P38342	TSC10	3-ketodihydrosphingosine reductase TSC10	yes	yes	1	9	0	1075.53	2	6.5275e-18	160.82	10092000	1	5728700	1	4363400	50	P38342_50	yes	yes	yes	P38342|TSC10	2	32721414	84.46	-3	77079400	84.46	-3.4	29.8007	20004988	84.71	-4.4	40684396	84.71	-4.3	32.9629	YBR265W	no
	2370	LIEGPSDAIPCK	P38342	P38342	TSC10	3-ketodihydrosphingosine reductase TSC10	yes	yes	1	12	0	1241.63	2	0.00016679	107.34	4001700	1	1777900	1	2223800	239	P38342_239	yes	yes	yes	P38342|TSC10	2	25812920	96.05	-2.8	14085134	95.99	-2.6	64.6972	28336336	96.27	-4.6	14732059	96.4	-4.4	65.7938	YBR265W	no
	1155	FLVCLK	Q02863	Q02863	UBP16	Ubiquitin carboxyl-terminal hydrolase 16	yes	yes	1	6	0	721.42	2	0.0004418	123.06	7562400	1	2893100	1	4669400	215	Q02863_215	yes	yes	yes	Q02863|UBP16	2	49669736	103.45	-2.9	10055784	103.58	-2.8	83.1633	54131272	103.66	-4.9	8967477	103.66	-4.5	85.7882	YPL072W	yes
	511	CQLNYLLNDQR	Q03327	Q03327	UGO1	Mitochondrial fusion and transport protein UGO1	yes	yes	1	11	0	1378.67	2,3	5.109e-17	160.52	9518100	2	2378400	2	7139700	425	Q03327_425	no	yes	yes	Q03327|UGO1	2	10859310	110.53	-1.9	31395844	110.48	-1.8	25.6994	14667542	110.89	-5	48035852	110.89	-4.9	23.3919	YDR470C	yes
	656	DGHEINVLQLETACGAAIR	P32861	P32861	UGP1	UTP--glucose-1-phosphate uridylyltransferase	yes	yes	1	19	0	2009	2,3	9.3055e-72	234.12	12161000	2	10336000	1	1824400	364	P32861_364	yes	yes	yes	P32861|UGPA1	3	46936480	130.65	-2.1	73384216	130.69	-2.7	39.0095	6736605	131.03	-3	8314254	131.03	-3.8	44.7589	YKL035W	no
	2956	NVAAGCNPMDLR	P19882	P19882	URA2	Protein URA2;Glutamine-dependent carbamoyl-phosphate synthase;Aspartate carbamoyltransferase	yes	yes	1	13	0	1341.65	2	1.1228e-06	121.45	755290	1	640330	1	114960	330	P07259_330	yes	yes	yes	P19882|HSP60	2	101506568	92.47	-1.8	102658160	92.47	-2	49.718	877024960	92.78	-2.7	1093607680	92.78	-4.4	44.5047	YLR259C	yes
	3379	SNTDTNSLCVEGQGSAQAVNK	P36135	P36135	UTH1	Protein UTH1	yes	yes	1	21	0	2121.96	3	1.3457e-11	101.17	3352600	0	0	2	3352600	201	P36135_201	yes	yes	yes	P36135|UTH1	3	6478093	82.39	-2.7	194290	82.34	-1.1	97.0881	43972284	82.62	-4.4	1702825	82.58	-3.5	96.2719	YKR042W	yes
	3467	SVGGLYCK	P36135;P46955	P36135	UTH1;NCA3	Protein UTH1;Protein NCA3, mitochondrial	yes	no	1	8	0	825.405	2	1.3734e-05	125.81	31948000	1	9738300	1	22210000	185	P36135_185	yes	yes	yes	P36135|UTH1	2	208921568	64.57	-2.2	10160050	64.51	-2.6	95.3624	325003168	64.87	-4.2	13358297	64.87	-4.9	96.0521	YKR042W	yes
	738	DSEEIQCHAVSTLR	P39968	P39968	VAC8	Vacuolar protein 8	yes	yes	1	14	0	1586.74	2,3	1.9171e-87	253.06	45902000	3	43501000	1	2400900	352	P39968_352	no	yes	yes	P39968|VAC8	3	209413808	81.38	-4.1	420675168	81.38	-4.3	33.2356	94407536	81.67	-3.9	136028896	81.67	-4	40.969	YEL013W	no
	502	CQATLALR	P39968	P39968	VAC8	Vacuolar protein 8	yes	yes	1	8	0	874.469	2	0.00011952	109.48	43221000	1	28067000	1	15155000	269	P39968_269	yes	yes	yes	P39968|VAC8	2	137706304	76.82	-5.7	223070656	76.82	-5.8	38.1694	89573736	77.12	-6	121318752	77.12	-5.9	42.4736	YEL013W	no
	597	CYLCPGNK	P08431	P08431	VAS1	Valine--tRNA ligase, mitochondrial	yes	no	1	25	0	2688.38	3	2.6497e-12	97.256	4780800	1	854470	1	3926400	1015	P07806_1015	yes	yes	yes	P08431|GAL7	2	110514936	78.65	-5	100142320	78.69	-4.9	52.462	9758808	78.9	-4.8	25772240	78.9	-4.8	27.4656	YBR018C	no
	3484	SYCEQSNFIR	Q05934	Q05934	VID22	Vacuolar import and degradation protein 22	yes	yes	1	10	0	1245.54	2	0.00065103	95.483	2819600	1	247180	1	2572500	774	Q05934_774	yes	yes	yes	Q05934|VID22	2	3700415	84.24	-2.4	9517253	84.3	-3.2	27.996	15519878	84.53	-4.3	23085000	84.52	-4.3	40.2019	YLR373C	no
	2021	KATVDECVLADFDPAK	P25491	P25491	VMA1	V-type proton ATPase catalytic subunit A;Endonuclease PI-SceI	yes	yes	1	20	0	2424.07	3	0.00031036	58.635	87843	0	0	1	87843	993	P17255_993	yes	yes	yes	P25491|MAS5	3	65923680	119.67	-1.7	94967848	119.84	-1.9	40.974	24978928	120.28	-4	33993976	120.28	-4.3	42.3566	YNL064C	no
	1325	GFGFVCFSTPEEATK	P04147	P04147	VMA2	V-type proton ATPase subunit B	yes	yes	1	20	0	2136.11	2,3	2.7277e-14	124.2	26093000	2	14739000	1	11354000	188	P16140_188	yes	yes	yes	P04147|PABP	2	8241631	134.29	-2.4	15055037	134.35	-2.3	35.3769	15409171	134.81	-4.5	24866896	134.81	-4.5	38.2589	YER165W	no
	1238	FVPSKPMCVEAFSEYPPLGR	P02994	P02994	VMA3	V-type proton ATPase subunit c	yes	yes	2	18	1	1891.01	2,3	3.228e-07	113.33	31564000	2	24661000	2	6903900	40, 43	P25515_40_43	yes	yes	yes	P02994|EF1A	3	187769136	127.33	-1.6	418360064	127.33	-2.1	30.9784	688510208	127.75	-3.4	986685696	127.75	-4.7	41.1003	YBR118W	no
	2850	NITWIAECIAQNQR	P32366	P32366	VMA6	V-type proton ATPase subunit d	yes	yes	1	14	0	1658.82	2,3	3.4205e-87	244.23	6830200	2	2804000	2	4026300	329	P32366_329	yes	yes	yes	P32366|VA0D	3	9719001	134.72	-1.5	21429736	134.79	-1.8	31.2019	14115926	135.14	-3.7	32404032	135.14	-4.5	30.3438	YLR447C	no
	2842	NILGVCVSGQNYK	Q07878	Q07878	VPS13	Vacuolar protein sorting-associated protein 13	yes	yes	1	13	0	1393.7	2	2.1155e-16	156	2863800	1	1490500	1	1373300	1932	Q07878_1932	yes	yes	yes	Q07878|VPS13	2	5962910	105.67	-3.2	19190972	105.68	-3	23.7057	4431377	106.08	-5.6	10460259	106.08	-5.3	29.7575	YLL040C	yes
	2948	NTLEECLDEAQR	Q02725	Q02725	VTC3	Vacuolar transporter chaperone 3	yes	yes	1	12	0	1419.63	2	3.7953e-24	174.46	13721000	1	10209000	1	3511500	106	Q02725_106	yes	yes	yes	Q02725|VTC3	2	57315708	102.31	-2.2	130686632	102.31	-2.2	30.4867	10338004	102.73	-4.7	38163652	102.73	-4.8	21.3147	YPL019C	no
	1794	IHVTHDVECESCAGK	P39102	P39102	XDJ1	DnaJ protein homolog XDJ1	yes	yes	2	15	0	1626.71	2,3	3.9768e-61	219.84	4596900	3	3005800	1	1591100	181, 184	P39102_181_184	no	yes	yes	P39102|XDJ1	3	30497176	55.12	-2.1	3756513	55.12	-2.2	89.0333	17464060	55.35	-4.3	2144785	55.35	-3.7	89.0622	YLR090W	yes
	986	EQQHQPQNGPLDYAHICK	Q8TGU7	Q8TGU7	YBR126W-A	Uncharacterized protein YBR126W-A	yes	yes	1	18	0	2104.97	3	3.5591e-34	166.52	5863600	1	4565200	1	1298500	27	Q8TGU7_27	no	yes	yes	Q8TGU7|YB126	3	87233312	80.95	-3.5	26415684	81	-3.5	76.7568	15541991	81.36	-4.6	3989266	81.36	-5.1	79.575	YBR126W-A	no
	1205	FSHINQCR	P39109	P39109	YCF1	Metal resistance protein YCF1	yes	yes	1	8	0	1003.47	2	4.8797e-05	116.37	3310400	1	2594700	1	715690	1157	P39109_1157	yes	yes	yes	P39109|YCFI	2	6708538	39.53	-2.7	25949688	39.53	-2.6	20.5416	2166333	39.55	-4.1	7145537	39.55	-4.1	23.2642	YDR135C	no
	969	ENKFDDCETLFSEAK	P07213	P07213	YCK1	Casein kinase I homolog 1	yes	yes	1	15	1	1821.79	2,3	2.2467e-23	170.95	8377900	2	6115200	2	2262700	325	P23291_325	no	yes	yes	P07213|TOM70	3	219284512	106.04	-2.7	551282048	106.04	-2.9	28.4576	314260672	106.45	-4.7	893080128	106.45	-5.2	26.0292	YNL121C	yes
	902	EILGTAQSVGCR	P0CX54;P0CX53	P0CX54	YCK1	Casein kinase I homolog 1	yes	yes	1	14	0	1693.69	2,3	1.8625e-16	147.7	2869800	1	952910	2	1916900	325	P23291_325	no	yes	yes	P0CX54|RL12B	2	81434560	85.89	-1.7	118721072	85.89	-2	40.6856	48780276	86.18	-3	69937600	86.18	-3.8	41.0892	YDR418W	no
	225	ATMNCKLPNSNVNIEFATR	P04840	P04840	YDJ1	Mitochondrial protein import protein MAS5	yes	yes	1	16	1	1720.83	2,3	7.9128e-17	163.56	16696000	2	9772800	2	6923000	370	P25491_370	no	yes	yes	P04840|VDAC1	3	14410251	107.12	-2.7	33042892	107.12	-3.3	30.3673	280862592	107.56	-5.7	315390016	107.56	-5.9	47.1046	YNL055C	yes
	655	DGGDNIDCSEDHQLVR	Q3E6R5	Q3E6R5	YDR381C-A	Uncharacterized mitochondrial outer membrane protein YDR381C-A	yes	yes	1	16	0	1771.74	2,3	1.1259e-70	233.28	13267000	2	8062900	1	5204300	77	Q3E6R5_77	yes	yes	yes	Q3E6R5|YD381	3	53730660	80.41	-2.5	81861176	80.4	-2.2	39.6268	31822492	80.72	-4.6	37489584	80.72	-4.2	45.9119	YDR381C-A	yes
	3619	TLPHGSNIVIIACDSGSR	P53206	P53206	YGR012W	Putative cysteine synthase	yes	yes	1	18	0	1838.93	3	2.3933e-14	133.28	5780900	1	2483000	1	3297900	364	P53206_364	yes	yes	yes	P53206|CYSK	3	16882068	100.77	-2.2	47370088	100.83	-2.3	26.2747	12524953	101.08	-3.6	26729182	101.08	-3.6	31.9073	YGR012W	yes
	1647	HVDELLAECANVDK	P39676	P39676	YHB1	Flavohemoprotein	yes	yes	1	14	0	1554.73	2,3	1.0758e-70	233.97	77303000	2	5927200	2	71376000	328	P39676_328	no	yes	yes	P39676|FHP	3	42740904	96.32	-2.5	100048968	96.32	-2.6	29.9327	442815744	96.58	-3.1	723344256	96.58	-3.8	37.9721	YGR234W	yes
	1661	HYSLCSASTK	P39676	P39676	YHB1	Flavohemoprotein	yes	yes	1	10	0	1095.5	2	9.5545e-18	164.33	36090000	1	5189800	3	30900000	212	P39676_212	yes	yes	yes	P39676|FHP	2	36547032	48.5	-2.1	51304404	48.5	-2.2	41.601	173144896	48.68	-3.3	142953072	48.68	-4.3	54.7757	YGR234W	yes
	3135	RDDILSPIDCEHR	P38756	P38756	YHR003C	Uncharacterized protein YHR003C	yes	yes	1	13	1	1567.74	2,3	1.2336e-23	180.85	24625000	2	15199000	2	9426200	263	P38756_263	yes	yes	yes	P38756|YHG3	3	110364592	86.35	-1.7	172699984	86.35	-1.9	38.9892	48835324	86.72	-3.4	60711872	86.72	-3.8	44.5793	YHR003C	yes
	1627	HSCAILNDVGTPK	P36101	P36101	YKL027W	Uncharacterized protein YKL027W	yes	yes	1	13	0	1353.67	2,3	2.7496e-71	243.3	12203000	2	9331200	2	2871600	131	P36101_131	yes	yes	yes	P36101|YKC7	2, 3	80877208	79.13	-1.3	136058118	79.13	-2.7	37.2817	8502587	79.61	-4	7906525	79.61	-4	51.8163	YKL027W	yes
	815	ECKPTLIVNDVFDAVTK	P36151	P36151	YKR070W	Uncharacterized protein YKR070W	yes	yes	1	17	1	1890.98	2,3	1.1637e-43	211.45	24925000	2	13367000	2	11558000	331	P36151_331	yes	yes	yes	P36151|YK50	3	136576560	144.36	-1.2	97034496	144.25	-1.4	58.4632	56204160	144.81	-3.4	43660872	144.81	-3.6	56.2801	YKR070W	yes
	1487	GTPGLSGAELANLVNQAAVYACQK	P32795	P32795	YME1	Mitochondrial inner membrane i-AAA protease supercomplex subunit YME1	yes	yes	1	24	0	2374.2	2,3	3.4011e-105	247.28	14826000	2	5276800	2	9548900	499	P32795_499	yes	yes	yes	P32795|YME1	3	9184035	167.43	-2.6	18996340	167.44	-2.6	32.5902	15882732	167.47	-4.2	22094084	167.47	-4.4	41.8222	YPR024W	yes
	2223	LAQGLIEYETLDAHEIEQVCK	P32795	P32795	YME1	Mitochondrial inner membrane i-AAA protease supercomplex subunit YME1	yes	yes	1	21	0	2401.18	2,3	2.3423e-45	187.57	23583000	2	7262800	1	16320000	707	P32795_707	yes	yes	yes	P32795|YME1	3	53633088	135.17	-1.9	69316560	135.17	-1.7	43.622	52040492	135.55	-4.7	60403672	135.55	-4.5	46.2812	YPR024W	yes
	3110	QSYFSNEEGHVLCDVFGQPITQADISNPTR	Q03559	Q03559	YMR295C	Uncharacterized protein YMR295C	yes	yes	1	30	0	3351.55	3,4	3.0076e-23	114.85	5224300	2	4458300	1	766070	82	Q03559_82	yes	yes	yes	Q03559|YM8V	3	19972394	149.65	-0.1	29294672	149.71	-1.9	40.539	3381141	150.34	-2.9	5887543	150.34	-4	36.4792	YMR295C	no
	2579	LSVVFCK	P04786	P04786	YMR31	37S ribosomal protein YMR-31, mitochondrial	yes	yes	1	20	0	2047	3	6.0886e-09	97.081	20988000	1	1442200	3	19546000	38	P19955_38	yes	yes	yes	P04786|TOP1	2	5404977	95.5	-1.7	14164105	95.57	-2	27.62	15275538	95.88	-3.6	34578196	95.88	-4	30.6407	YOL006C	no
	2961	NVCHGSDSVDSAER	P36010	P36010	YNK1	Nucleoside diphosphate kinase	yes	yes	1	14	0	1474.61	2,3	1.5104e-44	212.03	11730000	2	4732500	2	6997100	118	P36010_118	yes	yes	yes	P36010|NDK	3	21164996	41.1	-2.6	23239192	41.1	-2.7	47.6644	22577298	41.2	-3.6	23977324	41.2	-3.9	48.4964	YKL067W	yes
	1290	GDENVILCIVGNK	Q99260	Q99260	YPT6	GTP-binding protein YPT6	yes	yes	1	13	0	1372.7	2,3	3.4199e-33	190.66	21426000	2	5706200	2	15720000	120	Q99260_120	no	yes	yes	Q99260|YPT6	2	44138632	138.13	-2.1	53209148	138.18	-1.9	45.3412	72390496	138.59	-4.4	96278176	138.59	-4.4	42.9188	YLR262C	no
	2197	LAALTPGFSGADIANVCNEAALIAAR	P40341	P40341	YTA12	Mitochondrial respiratory chain complexes assembly protein YTA12	yes	yes	1	26	0	2528.31	2,3	1.3571e-24	131.33	5975900	1	621240	2	5354700	564	P40341_564	yes	yes	yes	P40341|YTA12	3	1741437	166.78	-3.1	3764195	166.84	-2	31.6301	11952188	166.92	-4	30560468	166.97	-3.9	28.1144	YMR089C	yes
	2240	LAYEACGGNPK	Q12324	Q12324	YVC1	Calcium channel YVC1	yes	yes	1	11	0	1121.52	2,3	5.5887e-07	129.88	1987000	2	1465400	1	521590	79	Q12324_79	yes	yes	yes	Q12324|YVC1	2	6836944	61.06	-2.5	12889561	61.06	-2.6	34.6587	4070515	61.34	-4.2	7129642	61.21	-3.9	36.3434	YOR087W	no
	2860	NLASQQLCK	Q12324	Q12324	YVC1	Calcium channel YVC1	yes	yes	1	9	0	1003.51	2	1.0596e-18	172.23	6086100	1	4151100	1	1935000	132	Q12324_132	yes	yes	yes	Q12324|YVC1	2	14960756	63.86	-4.3	43678268	63.75	-4.5	25.5133	6182968	63.98	-4.4	17314346	64.01	-4.6	26.3135	YOR087W	no
	534	CSPSFEQYDNDDTEDDAGEDKDEVK	Q12324	Q12324	YVC1	Calcium channel YVC1	yes	yes	1	25	1	2850.09	3	3.3931e-38	178.73	3548300	1	2226900	1	1321400	624	Q12324_624	yes	yes	yes	Q12324|YVC1	3	17722298	91.29	-4.1	22643408	91.34	-3.8	43.9043	11584559	91.79	-4.3	12709372	91.91	-4.2	47.685	YOR087W	no
	1493	GTVLISCPHCK	P42844	P42844	ZIM17	Mitochondrial protein import protein ZIM17	yes	yes	2	11	0	1156.57	2,3	1.1744e-35	187.99	11058000	2	8409200	2	2649200	100, 103	P42844_100_103	yes	yes	yes	P42844|ZIM17	3	111633920	71.95	-1.7	10165355	71.95	-2.1	91.654	29691500	72.28	-3.7	2406632	72.22	-4.2	92.5023	YNL310C	yes
	2975	NVPHGCEGSEDNGQSDDKDHR	P34240	P34240	ZRT3	Zinc-regulated transporter 3	yes	yes	1	21	1	2294.92	2,3	1.7785e-07	97.271	3665500	2	2385200	1	1280400	230	P34240_230	no	yes	yes	P34240|ZRT3	3	14146871	29.39	-2.5	14992329	29.39	-2.6	48.5493	6297056	29.49	-3.7	7370367	29.49	-4	46.0735	YKL175W	no
	4114	YEYFKDDYDQTCK	Q12298	Q12298		Uncharacterized ABC transporter ATP-binding protein YDR061W	yes	yes	1	13	1	1716.7	2,3	5.9776e-106	291.2	14194000	2	8473700	2	5720800	112	Q12298_112	yes	yes	yes	Q12298|YD061	3	46958428	87.27	-1.8	100031280	87.33	-2	31.9467	24609344	87.6	-4.4	48638064	87.6	-4.4	33.5976	YDR061W	yes
	1350	GGYHPVLSSEECEK	P38109	P38109		Putative serine carboxypeptidase YBR139W	yes	yes	1	14	0	1533.68	2,3	7.5733e-19	156.52	10776000	2	10492000	1	283930	281	P38109_281	yes	yes	yes	P38109|YBY9	3	169093120	62.11	-1.8	14922833	62.23	-2.1	91.8905	33904448	62.36	-4	3831124	62.57	-4	89.8474	YBR139W	no
	286	CAVPQNENELK	P53723	P53723		UPF0674 endoplasmic reticulum membrane protein YNR021W	yes	yes	1	11	0	1243.59	2	1.0019e-05	116.84	6091600	1	3145900	1	2945700	289	P53723_289	yes	yes	yes	P53723|YN8B	2	19371582	68.63	-2.4	30915678	68.59	-2.2	38.5218	14281286	68.87	-4.5	26916234	68.87	-4.2	34.6654	YNR021W	no
	4157	YISDCSIVK	P53878	P53878		Uncharacterized oxidoreductase YNL181W	yes	yes	1	9	0	1026.51	2	0.0019238	91.265	7715500	1	3001700	1	4713800	347	P53878_347	yes	yes	yes	P53878|YNS1	2	12635062	83.69	-2.9	44404216	83.63	-3.2	22.1515	17197238	84.04	-4.1	48878092	84.04	-4	26.0267	YNL181W	no
	459	CLTVLGENEK	P47084	P47084		Uncharacterized protein YJR003C, mitochondrial	yes	yes	1	10	0	1104.55	2	0.00095444	95.618	4241500	1	2108100	1	2133500	257	P47084_257	yes	yes	yes	P47084|YJX3	2	13338765	88.62	-2.7	31156814	88.62	-2.9	29.9777	8591788	88.87	-4.6	27555844	88.87	-4.6	23.7686	YJR003C	yes
	617	DALEYCGLYNEK	P38256	P38256		Uncharacterized protein YBR096W	yes	yes	1	12	0	1416.62	2	5.4936e-24	171.26	3795300	1	607970	1	3187300	189	P38256_189	yes	yes	yes	P38256|YBU6	2	3712716	112.85	-0.8	8246679	112.85	-0.8	31.0443	12472527	113.22	-4.3	24650920	113.22	-4.4	33.5974	YBR096W	no
	560	CVDPSLIDSFLR	P38162	P38162		Uncharacterized protein YBL107C	yes	yes	1	12	0	1363.68	2	9.1469e-05	109.16	1495300	1	470180	1	1025100	38	P38162_38	yes	yes	yes	P38162|YBK7	2	9860201	160.67	-2.3	1991589	160.67	-1.4	83.1959	3436133	161.42	-4.2	412155	161.48	-2.8	89.2899	YBL107C	no
	215	ASSGINGACTETQR	P32614	P32614		Fumarate reductase	yes	yes	1	14	0	1393.63	2	3.1624e-11	143.56	344050	1	216160	1	127890	54	P32614_54	yes	yes	yes	P32614|FRDS	2	921744	51.57	-2.4	1446542	51.56	-2.1	38.9203	716273	51.8	-4	792982	51.86	-3.1	47.4587	YEL047C	yes
	1663	IACLDLNLQK	P12612	P12612	AAC1	ADP,ATP carrier protein 1	yes	yes	1	9	0	1024.46	2	0.0035787	87.258	1992300	0	0	1	1992300	262	P04710_262	yes	no	no	nq	nq	nq	nq	nq	nq	nq	nq	nq	nq	nq	nq	nq	nq	nq	nq	YDR212W	no
	2567	LSLSGVNDSNVDYLCESLEAVSK	Q01802	Q01802	AAT1	Aspartate aminotransferase, mitochondrial	yes	yes	1	23	0	2441.16	3	4.1772e-29	142.23	696600	0	0	1	696600	438	Q01802_438	yes	no	no	nq	nq	nq	nq	nq	nq	nq	nq	nq	nq	nq	nq	nq	nq	nq	nq	YKL106W	yes
	1307	GEGHWEILGVMPCMDPPRDDTAQTVSEAR	P05030	P05030	AAT2	Aspartate aminotransferase, cytoplasmic	yes	yes	1	10	0	1087.58	2	0.00016595	106.2	14826000	1	14826000	0	0	266	P23542_266	yes	no	no	nq	nq	nq	nq	nq	nq	nq	nq	nq	nq	nq	nq	nq	nq	nq	nq	YGL008C	yes
	2911	NPNVGGACGEIR	P08004	P08004	AAT2	Aspartate aminotransferase, cytoplasmic	yes	yes	1	15	0	1611.83	2,3	0.0004457	81.128	4995600	2	4995600	0	0	250	P23542_250	yes	no	no	nq	nq	nq	nq	nq	nq	nq	nq	nq	nq	nq	nq	nq	nq	nq	nq	YNL192W	no
	3689	TVPFNIICLSK	P23797	P23797	ABP1	Actin-binding protein	yes	yes	1	14	0	1524.84	2	0.00053554	82.774	287340	0	0	1	287340	87	P15891_87	yes	no	no	nq	nq	nq	nq	nq	nq	nq	nq	nq	nq	nq	nq	nq	nq	nq	nq	YMR281W	no
	1351	GHCTACR	Q00955	Q00955	ACC1	Acetyl-CoA carboxylase;Biotin carboxylase	yes	yes	2	7	0	746.295	2	0.0093625	77.741	8585000	1	5534400	1	3050600	454, 457	Q00955_454_457	yes	no	no	nq	nq	nq	nq	nq	nq	nq	nq	nq	nq	nq	nq	nq	nq	nq	nq	YNR016C	yes
	3574	TGLVSVDDDIYQKGCCTSPEDGLQK	Q00955	Q00955	ACC1	Acetyl-CoA carboxylase;Biotin carboxylase	yes	yes	2	25	1	2670.22	3	9.5617e-19	123.83	3219700	1	949100	1	2270600	231, 232	Q00955_231_232	yes	no	no	nq	nq	nq	nq	nq	nq	nq	nq	nq	nq	nq	nq	nq	nq	nq	nq	YNR016C	yes
	1658	HYQPLCK	Q00955	Q00955	ACC1	Acetyl-CoA carboxylase;Biotin carboxylase	yes	yes	1	7	0	887.432	2	8.4208e-07	127.66	1068800	1	620920	1	447860	993	Q00955_993	yes	no	no	nq	nq	nq	nq	nq	nq	nq	nq	nq	nq	nq	nq	nq	nq	nq	nq	YNR016C	yes
	3759	VDDKCGVDSIPVDPEK	P32316	P32316	ACH1	Acetyl-CoA hydrolase	yes	yes	1	16	1	1714.81	2,3	1.3142e-07	128.74	23949000	1	1764700	2	22185000	213	P32316_213	no	no	no	nq	nq	nq	nq	nq	nq	nq	nq	nq	nq	nq	nq	nq	nq	nq	nq	YBL015W	yes
	2084	KHNCLHEPHMLK	P32316	P32316	ACH1	Acetyl-CoA hydrolase	yes	yes	1	12	1	1485.73	2,3	0.0049129	86.114	1436000	0	0	2	1436000	494	P32316_494	no	no	no	nq	nq	nq	nq	nq	nq	nq	nq	nq	nq	nq	nq	nq	nq	nq	nq	YBL015W	yes
	1609	HNCLHEPHMLK	P32316	P32316	ACH1	Acetyl-CoA hydrolase	yes	yes	1	11	0	1357.64	2,3	5.2082e-05	101.38	2648400	0	0	2	2648400	494	P32316_494	no	no	no	nq	nq	nq	nq	nq	nq	nq	nq	nq	nq	nq	nq	nq	nq	nq	nq	YBL015W	yes
	378	CGVDSIPVDPEKVVAIVESTMR	P32316	P32316	ACH1	Acetyl-CoA hydrolase	yes	yes	1	22	1	2343.18	3	7.8242e-19	143.33	1819300	0	0	1	1819300	213	P32316_213	no	no	no	nq	nq	nq	nq	nq	nq	nq	nq	nq	nq	nq	nq	nq	nq	nq	nq	YBL015W	yes
	2683	MGVIFGTGVNGAYYDVCSDIEKLQGK	P04807	P04807	ACO1	Aconitate hydratase, mitochondrial	yes	yes	1	25	0	2591.29	2,3	4.8943e-47	177.71	18305000	1	431710	2	17873000	94	P19414_94	yes	no	no	nq	nq	nq	nq	nq	nq	nq	nq	nq	nq	nq	nq	nq	nq	nq	nq	YGL253W	yes
	2462	LLYSCFEADLK	P11154;P32327	P11154	ACO1	Aconitate hydratase, mitochondrial	yes	yes	2	20	0	2104.98	3	1.2562e-19	129.05	2220800	1	112800	2	2108000	445, 448	P19414_445_448	yes	no	no	nq	nq	nq	nq	nq	nq	nq	nq	nq	nq	nq	nq	nq	nq	nq	nq	YGL062W	no
	1328	GFHIHEFGDATNGCVSAGPHFNPFKK	P00445	P00445	ACO1	Aconitate hydratase, mitochondrial	yes	yes	1	17	0	1817.79	2,3	6.4321e-44	195.23	109310000	1	5574200	3	103740000	382	P19414_382	yes	no	no	nq	nq	nq	nq	nq	nq	nq	nq	nq	nq	nq	nq	nq	nq	nq	nq	YJR104C	yes
	615	DAKNPVILADACCSR	P06169	P06169	ACO1	Aconitate hydratase, mitochondrial	yes	yes	1	13	1	1487.71	2,3	2.1299e-06	135.02	12700000	2	6635800	1	6064400	628	P19414_628	yes	no	no	nq	nq	nq	nq	nq	nq	nq	nq	nq	nq	nq	nq	nq	nq	nq	nq	YLR044C	yes
	2033	KCLDSICPNNDADAAYSAFK	O13547	O13547	ACO1	Aconitate hydratase, mitochondrial	yes	yes	1	18	0	1929.97	2,3,4	1.044e-86	248.01	1585300000	6	1025900000	6	559400000	122	P19414_122	yes	no	no	nq	nq	nq	nq	nq	nq	nq	nq	nq	nq	nq	nq	nq	nq	nq	nq	YLR390W-A	yes
	3939	VSAGLIGSCTNSSYQDMSR	P39533	P39533	ACO2	Probable aconitate hydratase 2	yes	yes	1	19	0	1974.88	3	0.0082161	46.133	2041500	0	0	1	2041500	385	P39533_385	yes	no	no	nq	nq	nq	nq	nq	nq	nq	nq	nq	nq	nq	nq	nq	nq	nq	nq	YJL200C	yes
	4003	VVITCDEGKR	P52910	P52910	ACS2	Acetyl-coenzyme A synthetase 2	yes	yes	1	10	1	1118.58	2	6.4041e-05	128.81	925190	1	480360	1	444820	201	P52910_201	yes	no	no	nq	nq	nq	nq	nq	nq	nq	nq	nq	nq	nq	nq	nq	nq	nq	nq	YLR153C	no
	917	EKLCYVALDFEQEMQTAAQSSSIEK	P60010	P60010	ACT1	Actin	yes	yes	1	25	1	2847.33	3	9.4102e-09	98.887	323220	0	0	1	323220	217	P60010_217	no	no	no	nq	nq	nq	nq	nq	nq	nq	nq	nq	nq	nq	nq	nq	nq	nq	nq	YFL039C	yes
	2274	LCYVALDFEQEMQTAAQSSSIEK	P60010	P60010	ACT1	Actin	yes	yes	1	23	0	2590.19	3	3.207e-23	130.17	1242400	0	0	1	1242400	217	P60010_217	no	no	no	nq	nq	nq	nq	nq	nq	nq	nq	nq	nq	nq	nq	nq	nq	nq	nq	YFL039C	yes
	1115	FHCDVCSADCTNR	Q02336	Q02336	ADA2	Transcriptional adapter 2	yes	yes	3	13	0	1469.55	3	0.0057718	45.891	248410	1	248410	0	0	7, 10, 14	Q02336_7_10_14	yes	no	no	nq	nq	nq	nq	nq	nq	nq	nq	nq	nq	nq	nq	nq	nq	nq	nq	YDR448W	no
	680	DILEELHCR	Q02336	Q02336	ADA2	Transcriptional adapter 2	yes	yes	1	9	0	1126.54	2	0.00027469	111.06	369390	2	369390	0	0	276	Q02336_276	yes	no	no	nq	nq	nq	nq	nq	nq	nq	nq	nq	nq	nq	nq	nq	nq	nq	nq	YDR448W	no
	3164	RPSVTAAQQESACEGVLVK	Q03233	Q03233	ADD37	Alpha1-proteinase inhibitor-degradation deficient protein 37	yes	yes	1	19	1	1972	3	1.0733e-08	113.33	159380	1	159380	0	0	89	Q03233_89	yes	no	no	nq	nq	nq	nq	nq	nq	nq	nq	nq	nq	nq	nq	nq	nq	nq	nq	YMR184W	no
	4128	YGCNPHQR	P54113	P54113	ADE16	Bifunctional purine biosynthesis protein ADE16;Phosphoribosylaminoimidazolecarboxamide formyltransferase;IMP cyclohydrolase	yes	yes	1	8	0	973.419	2	0.0049586	87.323	117790	1	117790	0	0	209	P54113_209	yes	no	no	nq	nq	nq	nq	nq	nq	nq	nq	nq	nq	nq	nq	nq	nq	nq	nq	YLR028C	no
	3765	VDYVVCNLYPFK	P38009	P38009	ADE17	Bifunctional purine biosynthesis protein ADE17;Phosphoribosylaminoimidazolecarboxamide formyltransferase;IMP cyclohydrolase	yes	yes	1	12	0	1458.72	2	1.6262e-11	145.23	2138800	1	1472600	1	666190	102	P38009_102	yes	no	no	nq	nq	nq	nq	nq	nq	nq	nq	nq	nq	nq	nq	nq	nq	nq	nq	YMR120C	no
	4229	YTQSNSVCYAR	P38009	P38009	ADE17	Bifunctional purine biosynthesis protein ADE17;Phosphoribosylaminoimidazolecarboxamide formyltransferase;IMP cyclohydrolase	yes	yes	1	11	0	1290.57	2	2.9455e-24	172.21	473450	1	350530	1	122920	433	P38009_433	yes	no	no	nq	nq	nq	nq	nq	nq	nq	nq	nq	nq	nq	nq	nq	nq	nq	nq	YMR120C	no
	405	CIENIVHEK	P22579	P22579	ADE2	Phosphoribosylaminoimidazole carboxylase	yes	yes	1	9	1	1121.5	2	1.8935e-25	195.36	396790	1	396790	0	0	335	P21264_335	yes	no	no	nq	nq	nq	nq	nq	nq	nq	nq	nq	nq	nq	nq	nq	nq	nq	nq	YOL004W	yes
	37	ACTLAAKDIPAVNGAIEGDQIVYR	P19262	P19262	ADE3	C-1-tetrahydrofolate synthase, cytoplasmic;Methylenetetrahydrofolate dehydrogenase;Methenyltetrahydrofolate cyclohydrolase;Formyltetrahydrofolate synthetase	yes	yes	1	19	0	1900.99	2,3	1.8456e-37	180.02	871010	1	221290	1	649720	612	P07245_612	no	no	no	nq	nq	nq	nq	nq	nq	nq	nq	nq	nq	nq	nq	nq	nq	nq	nq	YDR148C	yes
	2064	KFGYTCEQLFETMSALQK	P25045	P25045	ADE3	C-1-tetrahydrofolate synthase, cytoplasmic;Methylenetetrahydrofolate dehydrogenase;Methenyltetrahydrofolate cyclohydrolase;Formyltetrahydrofolate synthetase	yes	yes	1	28	1	2824.51	3	1.0877e-05	93.876	234890	1	234890	0	0	612	P07245_612	no	no	no	nq	nq	nq	nq	nq	nq	nq	nq	nq	nq	nq	nq	nq	nq	nq	nq	YMR296C	no
	653	DGALLCGILDK	P10964	P10964	ADE3	C-1-tetrahydrofolate synthase, cytoplasmic;Methylenetetrahydrofolate dehydrogenase;Methenyltetrahydrofolate cyclohydrolase;Formyltetrahydrofolate synthetase	yes	yes	1	13	0	1388.71	2	5.2532e-07	125.97	2226700	1	726140	1	1500500	875	P07245_875	yes	no	no	nq	nq	nq	nq	nq	nq	nq	nq	nq	nq	nq	nq	nq	nq	nq	nq	YOR341W	no
	1514	GVSILNDCK	P22855	P22855	ADE4	Amidophosphoribosyltransferase	yes	yes	1	13	0	1205.55	2	0.00066296	89.136	372850	1	372850	0	0	40	P04046_40	yes	no	no	nq	nq	nq	nq	nq	nq	nq	nq	nq	nq	nq	nq	nq	nq	nq	nq	YGL156W	no
	226	ATNIAHVCGLQDK	P38972	P38972	ADE6	Phosphoribosylformylglycinamidine synthase	yes	yes	1	13	0	1368.68	3	0.0073292	56.956	1357500	1	1357500	0	0	124	P38972_124	yes	no	no	nq	nq	nq	nq	nq	nq	nq	nq	nq	nq	nq	nq	nq	nq	nq	nq	YGR061C	no
	3688	TVPDHLLFQGTLLNGNVPVSCSFK	P04387	P04387	ADH1	Alcohol dehydrogenase 1	yes	yes	2	11	0	1240.56	2	1.6936e-16	147.28	22425000	1	11049000	1	11376000	277, 278	P00330_277_278	no	no	no	nq	nq	nq	nq	nq	nq	nq	nq	nq	nq	nq	nq	nq	nq	nq	nq	YML051W	no
	3450	STQIPCVGISFGVER	P07263-2;P07263	P07263-2	ADH1	Alcohol dehydrogenase 1	yes	yes	2	23	1	2473.21	3	0.002433	62.589	6378900	1	6378900	0	0	277, 278	P00330_277_278	no	no	no	nq	nq	nq	nq	nq	nq	nq	nq	nq	nq	nq	nq	nq	nq	nq	nq	YPR033C	yes
	1013	ETHHISGECVATAER	P04076	P04076	ADH2	Alcohol dehydrogenase 2	yes	yes	1	11	0	1233.58	2,3	2.9606e-11	147.28	26345000	1	940070	2	25405000	277	P00331_277	no	no	no	nq	nq	nq	nq	nq	nq	nq	nq	nq	nq	nq	nq	nq	nq	nq	nq	YHR018C	no
	1882	IPATIVMPVCTPSIKYQNVSR	P00927	P00927	ADH3	Alcohol dehydrogenase 3, mitochondrial	yes	yes	1	22	0	2288.21	2,3	2.024e-29	155.08	51339000	2	7027000	3	44312000	181	P07246_181	yes	no	no	nq	nq	nq	nq	nq	nq	nq	nq	nq	nq	nq	nq	nq	nq	nq	nq	YER086W	yes
	2776	NDNEPYCTK	Q04894	Q04894	ADH6	NADP-dependent alcohol dehydrogenase 6	yes	yes	1	9	0	1082.43	2	4.2646e-18	164.66	625450	1	625450	0	0	114	Q04894_114	yes	no	no	nq	nq	nq	nq	nq	nq	nq	nq	nq	nq	nq	nq	nq	nq	nq	nq	YMR318C	no
	3804	VGVGAQVFSCLECDRCK	Q04894	Q04894	ADH6	NADP-dependent alcohol dehydrogenase 6	yes	yes	3	17	1	1812.83	3	1.0688e-05	93.348	4045300	0	0	1	4045300	100, 103, 106	Q04894_100_103_106	yes	no	no	nq	nq	nq	nq	nq	nq	nq	nq	nq	nq	nq	nq	nq	nq	nq	nq	YMR318C	no
	3803	VGVGAQVFSCLECDR	Q04894	Q04894	ADH6	NADP-dependent alcohol dehydrogenase 6	yes	yes	2	15	0	1581.73	2	1.0057e-28	171.76	395830	0	0	2	395830	100, 103	Q04894_100_103	yes	no	no	nq	nq	nq	nq	nq	nq	nq	nq	nq	nq	nq	nq	nq	nq	nq	nq	YMR318C	no
	3592	TIDKYGCGAGGTR	P09950	P09950	ADP1	Probable ATP-dependent permease	yes	yes	2	16	0	1799.75	3	0.0094123	45.722	3279600	1	3279600	0	0	296, 301	P25371_296_301	yes	no	no	nq	nq	nq	nq	nq	nq	nq	nq	nq	nq	nq	nq	nq	nq	nq	nq	YDR232W	yes
	3850	VLDALFPCVQGGTTCIPGAFGCGK	P17255	P17255	ADP1	Probable ATP-dependent permease	yes	yes	1	12	0	1295.55	2	0.0015862	92.781	1110900	0	0	1	1110900	265	P25371_265	yes	no	no	nq	nq	nq	nq	nq	nq	nq	nq	nq	nq	nq	nq	nq	nq	nq	nq	YDL185W	yes
	4175	YLNCTER	P32493	P32493	AEP1	ATPase expression protein 1, mitochondrial	yes	yes	1	7	0	897.401	2	0.0091573	80.229	3067200	1	1942100	1	1125200	510	P32493_510	yes	no	no	nq	nq	nq	nq	nq	nq	nq	nq	nq	nq	nq	nq	nq	nq	nq	nq	YMR064W	yes
	3935	VQVGDIVTVGQCR	P0CX48;P0CX47	P0CX48	AEP2	ATPase expression protein 2, mitochondrial	yes	yes	1	9	0	1064.51	2	5.473e-08	134.23	2908200	1	843830	1	2064400	537	P22136_537	yes	no	no	nq	nq	nq	nq	nq	nq	nq	nq	nq	nq	nq	nq	nq	nq	nq	nq	YBR048W	no
	4025	VYQHLAMECLPETLQIEINR	P21965	P21965	AEP2	ATPase expression protein 2, mitochondrial	yes	yes	1	14	0	1594.77	2,3	1.6627e-07	122.97	515140	0	0	2	515140	198	P22136_198	yes	no	no	nq	nq	nq	nq	nq	nq	nq	nq	nq	nq	nq	nq	nq	nq	nq	nq	YNL307C	no
	1142	FLGCIPTTLR	Q12089	Q12089	AEP3	ATPase expression protein 3	yes	yes	1	10	0	1119.61	2	0.0035304	83.883	620250	1	620250	0	0	535	Q12089_535	yes	no	no	nq	nq	nq	nq	nq	nq	nq	nq	nq	nq	nq	nq	nq	nq	nq	nq	YPL005W	yes
	553	CTNTAQDHQKPTNLPSNISQK	Q12089	Q12089	AEP3	ATPase expression protein 3	yes	yes	1	21	1	2324.12	3	0.00045707	74.029	520330	1	376050	1	144280	542	Q12089_542	yes	no	no	nq	nq	nq	nq	nq	nq	nq	nq	nq	nq	nq	nq	nq	nq	nq	nq	YPL005W	yes
	3101	QSFIPCIELIK	P32317	P32317	AFG1	Protein AFG1	yes	yes	1	11	0	1289.71	2	3.9362e-34	196.67	10205000	1	5772500	1	4432700	258	P32317_258	yes	no	no	nq	nq	nq	nq	nq	nq	nq	nq	nq	nq	nq	nq	nq	nq	nq	nq	YEL052W	yes
	3455	SVAYHEAGHAVCGWFLK	P39925	P39925	AFG3	Mitochondrial respiratory chain complexes assembly protein AFG3	yes	yes	1	17	0	1873.89	3	0.0033392	55.98	541580	0	0	1	541580	565	P39925_565	yes	no	no	nq	nq	nq	nq	nq	nq	nq	nq	nq	nq	nq	nq	nq	nq	nq	nq	YER017C	yes
	2959	NVAGCDEAK	P39925	P39925	AFG3	Mitochondrial respiratory chain complexes assembly protein AFG3	yes	yes	1	9	0	905.391	2	7.5365e-05	109.83	3606000	1	1601400	1	2004600	293	P39925_293	yes	no	no	nq	nq	nq	nq	nq	nq	nq	nq	nq	nq	nq	nq	nq	nq	nq	nq	YER017C	yes
	3221	SCQIAK	Q12482	Q12482	AGC1	Mitochondrial aspartate-glutamate transporter AGC1	yes	yes	1	6	0	648.327	2	9.6325e-11	134.12	44159000	1	44159000	1	0	869	Q12482_869	yes	no	no	nq	nq	nq	nq	nq	nq	nq	nq	nq	nq	nq	nq	nq	nq	nq	nq	YPR021C	yes
	728	DPGNSHCADCK	P40529	P40529	AGE2	ADP-ribosylation factor GTPase-activating protein effector protein 2	yes	yes	2	11	0	1145.42	2,3	0.0041633	79.036	275960	2	275960	0	0	23, 26	P40529_23_26	yes	no	no	nq	nq	nq	nq	nq	nq	nq	nq	nq	nq	nq	nq	nq	nq	nq	nq	YIL044C	no
	1771	IGHMGVTACNK	P43567	P43567	AGX1	Alanine--glyoxylate aminotransferase 1	yes	yes	1	11	0	1129.54	2	2.1011e-07	134.57	680890	0	0	1	680890	363	P43567_363	yes	no	no	nq	nq	nq	nq	nq	nq	nq	nq	nq	nq	nq	nq	nq	nq	nq	nq	YFL030W	yes
	2744	NCFDLIK	P43567	P43567	AGX1	Alanine--glyoxylate aminotransferase 1	yes	yes	1	7	0	851.421	2	0.010021	79.451	15391000	1	2403400	1	12988000	373	P43567_373	yes	no	no	nq	nq	nq	nq	nq	nq	nq	nq	nq	nq	nq	nq	nq	nq	nq	nq	YFL030W	yes
	913	EKFELFGGNVISELVSCEK	Q12449	Q12449	AHA1	Hsp90 co-chaperone AHA1	yes	yes	1	19	1	2127.06	3	0.0009009	68.525	211490	1	211490	0	0	275	Q12449_275	yes	no	no	nq	nq	nq	nq	nq	nq	nq	nq	nq	nq	nq	nq	nq	nq	nq	nq	YDR214W	no
	3478	SVSSIEGDCEVNQR	Q12449	Q12449	AHA1	Hsp90 co-chaperone AHA1	yes	yes	1	14	0	1521.67	2,3	2.9344e-16	145.81	1086600	0	0	2	1086600	54	Q12449_54	yes	no	no	nq	nq	nq	nq	nq	nq	nq	nq	nq	nq	nq	nq	nq	nq	nq	nq	YDR214W	no
	1190	FQYIAISQSDADSESCK	P38013	P38013	AHP1	Peroxiredoxin type-2	yes	yes	1	17	0	1890.83	2,3	2.3209e-104	260.44	3498900	0	0	2	3498900	31	P38013_31	yes	no	no	nq	nq	nq	nq	nq	nq	nq	nq	nq	nq	nq	nq	nq	nq	nq	nq	YLR109W	no
	166	ANCVKNVYTGEYK	P19414	P19414	aI1	Putative COX1/OXI3 intron 1 protein	yes	yes	1	12	0	1275.65	2	0.00046219	95.273	808690	1	387100	1	421600	564	P03875_564	yes	no	no	nq	nq	nq	nq	nq	nq	nq	nq	nq	nq	nq	nq	nq	nq	nq	nq	YLR304C	yes
	2687	MITDKLQQELEPEVCK	P39724	P39724	AIM1	Altered inheritance of mitochondria protein 1	yes	yes	1	16	1	1902.94	2,3	5.7156e-105	289.87	5517600	1	0	2	5517600	55	P39724_55	no	no	no	nq	nq	nq	nq	nq	nq	nq	nq	nq	nq	nq	nq	nq	nq	nq	nq	YAL046C	yes
	2556	LSHAMGIPLCVIVGSK	P39965	P39965	AIM10	Probable proline--tRNA ligase, mitochondrial	yes	yes	1	16	0	1623.88	3	0.00013002	75.316	1325400	0	0	1	1325400	507	P39965_507	yes	no	no	nq	nq	nq	nq	nq	nq	nq	nq	nq	nq	nq	nq	nq	nq	nq	nq	YER087W	yes
	2792	NETFVHMGCYGIGVSR	P39965	P39965	AIM10	Probable proline--tRNA ligase, mitochondrial	yes	yes	1	16	0	1768.8	3	0.00032433	69.261	1831400	0	0	1	1831400	414	P39965_414	yes	no	no	nq	nq	nq	nq	nq	nq	nq	nq	nq	nq	nq	nq	nq	nq	nq	nq	YER087W	yes
	667	DHSTLICFYYPK	P39965	P39965	AIM10	Probable proline--tRNA ligase, mitochondrial	yes	yes	1	12	0	1485.7	3	0.0025419	60.641	2432200	0	0	1	2432200	271	P39965_271	yes	no	no	nq	nq	nq	nq	nq	nq	nq	nq	nq	nq	nq	nq	nq	nq	nq	nq	YER087W	yes
	1543	HCGDISTLDMSQSYPEK	P39965	P39965	AIM10	Probable proline--tRNA ligase, mitochondrial	yes	yes	1	17	0	1909.82	3	1.9893e-17	135.61	3908200	1	588920	1	3319300	233	P39965_233	yes	no	no	nq	nq	nq	nq	nq	nq	nq	nq	nq	nq	nq	nq	nq	nq	nq	nq	YER087W	yes
	3001	PHLQSYQVDLNDCGPMVLDALLK	P21801	P21801	AIM17	Probable oxidoreductase AIM17	yes	yes	1	26	1	2937.39	3	1.7347e-31	163.85	605990	0	0	1	605990	63	P23180_63	yes	no	no	nq	nq	nq	nq	nq	nq	nq	nq	nq	nq	nq	nq	nq	nq	nq	nq	YLL041C	yes
	3659	TRFNVNLEPECELTQQDLSR	P10823	P10823	AIM17	Probable oxidoreductase AIM17	yes	yes	2	14	0	1661.8	2,3	9.1799e-08	117.48	2437900	0	0	2	2437900	417, 418	P23180_417_418	yes	no	no	nq	nq	nq	nq	nq	nq	nq	nq	nq	nq	nq	nq	nq	nq	nq	nq	YER020W	yes
	289	CCFEGVCHDGTPK	P39721	P39721	AIM2	Protein AIM2	yes	yes	3	13	0	1394.54	3	0.0029141	50.786	414220	1	414220	0	0	9, 10, 15	P39721_9_10_15	yes	no	no	nq	nq	nq	nq	nq	nq	nq	nq	nq	nq	nq	nq	nq	nq	nq	nq	YAL049C	no
	1681	IASITVQPDIPICIKK	P47127	P47127	AIM24	Altered inheritance of mitochondria protein 24, mitochondrial	yes	yes	1	16	1	1738.01	2,3	6.8246e-05	86.288	6782700	1	1950900	2	4831800	70	P47127_70	no	no	no	nq	nq	nq	nq	nq	nq	nq	nq	nq	nq	nq	nq	nq	nq	nq	nq	YJR080C	yes
	1680	IASITVQPDIPICIK	P47127	P47127	AIM24	Altered inheritance of mitochondria protein 24, mitochondrial	yes	yes	1	15	0	1609.91	2,3	1.4829e-23	160.65	6253900	1	881410	2	5372500	70	P47127_70	no	no	no	nq	nq	nq	nq	nq	nq	nq	nq	nq	nq	nq	nq	nq	nq	nq	nq	YJR080C	yes
	2414	LLCENLENGK	Q04689	Q04689	AIM32	Altered inheritance of mitochondria protein 32	yes	yes	1	10	0	1131.56	2	1.7067e-07	133.75	1982200	0	0	1	1982200	291	Q04689_291	yes	no	no	nq	nq	nq	nq	nq	nq	nq	nq	nq	nq	nq	nq	nq	nq	nq	nq	YML050W	yes
	2952	NTSLYCFK	Q04516	Q04516	AIM33	Uncharacterized oxidoreductase AIM33	yes	yes	1	8	0	974.453	2	5.4586e-05	116.25	2586500	1	373850	1	2212700	91	Q04516_91	yes	no	no	nq	nq	nq	nq	nq	nq	nq	nq	nq	nq	nq	nq	nq	nq	nq	nq	YML087C	no
	2124	KLSGSDVCK	Q03798	Q03798	AIM36	Altered inheritance of mitochondria protein 36, mitochondrial	yes	yes	1	9	1	935.475	2	0.0013198	114.86	4121700	1	2063100	1	2058600	243	Q03798_243	yes	no	no	nq	nq	nq	nq	nq	nq	nq	nq	nq	nq	nq	nq	nq	nq	nq	nq	YMR157C	yes
	1887	IPFVCK	Q08223	Q08223	AIM39	Altered inheritance of mitochondria protein 39, mitochondrial	yes	yes	1	6	0	705.388	2	1.1358e-06	105.82	4620700	3	827440	1	3793200	285	Q08223_285	yes	no	no	nq	nq	nq	nq	nq	nq	nq	nq	nq	nq	nq	nq	nq	nq	nq	nq	YOL053W	yes
	2619	LVIFEDSKLDTCLPEQLTPLLVK	Q12480	Q12480	AIM45	Probable electron transfer flavoprotein subunit alpha, mitochondrial	yes	yes	1	23	1	2613.43	3	8.8238e-06	86.748	360810	0	0	1	360810	94	Q12480_94	no	no	no	nq	nq	nq	nq	nq	nq	nq	nq	nq	nq	nq	nq	nq	nq	nq	nq	YPR004C	yes
	3557	TFIRPIYAGNIISTIECQAEK	Q12480	Q12480	AIM45	Probable electron transfer flavoprotein subunit alpha, mitochondrial	yes	yes	1	21	1	2366.23	3	1.0231e-09	123.61	2076800	1	2076800	0	0	166	Q12480_166	yes	no	no	nq	nq	nq	nq	nq	nq	nq	nq	nq	nq	nq	nq	nq	nq	nq	nq	YPR004C	yes
	2293	LEAGFQELHDCFR	P38885	P38885	AIM46	Altered inheritance of mitochondria protein 46, mitochondrial	yes	yes	1	13	0	1563.71	2,3	0.00054377	83.869	5910900	1	627930	1	5282900	232	P38885_232	yes	no	no	nq	nq	nq	nq	nq	nq	nq	nq	nq	nq	nq	nq	nq	nq	nq	nq	YHR199C	yes
	2667	LYTGPLLEILDEVNCQDSDADR	Q07716	Q07716	AIM6	Altered inheritance of mitochondria protein 6	yes	yes	1	22	0	2478.16	3	2.7695e-50	189.55	1601300	1	743340	1	857990	185	Q07716_185	yes	no	no	nq	nq	nq	nq	nq	nq	nq	nq	nq	nq	nq	nq	nq	nq	nq	nq	YDL237W	no
	2034	KCLPVDSAIAK	Q07716	Q07716	AIM6	Altered inheritance of mitochondria protein 6	yes	yes	1	11	1	1143.63	2,3	0.0054782	108.98	852450	2	852450	0	0	98	Q07716_98	yes	no	no	nq	nq	nq	nq	nq	nq	nq	nq	nq	nq	nq	nq	nq	nq	nq	nq	YDL237W	no
	801	EAQEAYLLDFEGACTKPFILQNSPQFIAYDGPK	P40053	P40053	AIM9	Altered inheritance of mitochondria protein 9, mitochondrial	yes	yes	1	33	1	3702.79	3,4	1.5245e-52	173.11	4136600	1	1027100	2	3109500	441	P40053_441	yes	no	no	nq	nq	nq	nq	nq	nq	nq	nq	nq	nq	nq	nq	nq	nq	nq	nq	YER080W	yes
	1866	INACHLK	P46680	P46680	AIP1	Actin-interacting protein 1	yes	yes	1	7	0	797.422	2	0.00057092	110.34	413490	1	413490	0	0	166	P46680_166	yes	no	no	nq	nq	nq	nq	nq	nq	nq	nq	nq	nq	nq	nq	nq	nq	nq	nq	YMR092C	no
	4145	YHTACQR	P39010	P39010	AKR1	Palmitoyltransferase AKR1	yes	yes	1	7	0	877.386	2	0.00093722	106.42	939530	1	725570	1	213960	81	P39010_81	yes	no	no	nq	nq	nq	nq	nq	nq	nq	nq	nq	nq	nq	nq	nq	nq	nq	nq	YDR264C	no
	4215	YSIEFCGGTHVNK	P40825-2;P40825	P40825-2	ALA1	Alanine--tRNA ligase, mitochondrial	yes	no	1	13	0	1453.67	2	0.00059941	92.856	205320	1	205320	0	0	744	P40825_744	yes	no	no	nq	nq	nq	nq	nq	nq	nq	nq	nq	nq	nq	nq	nq	nq	nq	nq	YOR335C	yes
	2172	KVEDICNEQIK	P40825-2;P40825	P40825-2	ALA1	Alanine--tRNA ligase, mitochondrial	yes	no	1	11	1	1317.66	2	1.1799e-45	227.48	839370	1	564140	1	275230	677	P40825_677	yes	no	no	nq	nq	nq	nq	nq	nq	nq	nq	nq	nq	nq	nq	nq	nq	nq	nq	YOR335C	yes
	3554	TFEVINPSTEEEICHIYEGREDDVEEAVQAADR	P46367	P46367	ALD4	Potassium-activated aldehyde dehydrogenase, mitochondrial	yes	yes	1	33	1	3792.71	3,4	1.4741e-12	99.873	20892000	2	20892000	0	0	74	P46367_74	no	no	no	nq	nq	nq	nq	nq	nq	nq	nq	nq	nq	nq	nq	nq	nq	nq	nq	YOR374W	yes
	2023	KAVQNIILGIYYNSGEVCCAGSR	P46367	P46367	ALD4	Potassium-activated aldehyde dehydrogenase, mitochondrial	yes	yes	2	23	1	2457.21	3,4	2.5548e-37	163.62	11293000	1	3203500	2	8089300	324, 325	P46367_324_325	no	no	no	nq	nq	nq	nq	nq	nq	nq	nq	nq	nq	nq	nq	nq	nq	nq	nq	YOR374W	yes
	3089	QNKTFEVINPSTEEEICHIYEGR	P46367	P46367	ALD4	Potassium-activated aldehyde dehydrogenase, mitochondrial	yes	yes	1	23	1	2735.29	3	1.3657e-08	96.55	1790800	0	0	1	1790800	74	P46367_74	no	no	no	nq	nq	nq	nq	nq	nq	nq	nq	nq	nq	nq	nq	nq	nq	nq	nq	YOR374W	yes
	2826	NIAFGIFYNSGEVCCAGSR	P40047	P40047	ALD5	Aldehyde dehydrogenase 5, mitochondrial	yes	yes	2	19	0	2006.9	3	4.6132e-08	88.637	4497500	1	2157800	1	2339700	322, 323	P40047_322_323	yes	no	no	nq	nq	nq	nq	nq	nq	nq	nq	nq	nq	nq	nq	nq	nq	nq	nq	YER073W	yes
	2721	NAGQICSSGSR	P54115	P54115	ALD6	Magnesium-activated aldehyde dehydrogenase, cytosolic	yes	yes	1	11	0	1078.48	2	3.3833e-24	175.74	4899200	1	2288100	2	2611000	306	P54115_306	yes	no	no	nq	nq	nq	nq	nq	nq	nq	nq	nq	nq	nq	nq	nq	nq	nq	nq	YPL061W	yes
	1298	GDVTIAINCLR	P54115	P54115	ALD6	Magnesium-activated aldehyde dehydrogenase, cytosolic	yes	yes	1	11	0	1173.62	2,3	2.6108e-24	176.6	12302000	2	3109200	2	9192900	132	P54115_132	yes	no	no	nq	nq	nq	nq	nq	nq	nq	nq	nq	nq	nq	nq	nq	nq	nq	nq	YPL061W	yes
	4096	YDGAFDCLR	P18239	P18239	ALG1	Chitobiosyldiphosphodolichol beta-mannosyltransferase	yes	yes	1	23	0	2476.23	3	9.1687e-05	55.575	1015600	0	0	1	1015600	349	P16661_349	yes	no	no	nq	nq	nq	nq	nq	nq	nq	nq	nq	nq	nq	nq	nq	nq	nq	nq	YBL030C	yes
	778	DWENFVLNPICK	P53954	P53954	ALG11	GDP-Man:Man(3)GlcNAc(2)-PP-Dol alpha-1,2-mannosyltransferase	yes	yes	1	12	0	1476.71	2	0.0088825	61.11	199870	0	0	1	199870	539	P53954_539	yes	no	no	nq	nq	nq	nq	nq	nq	nq	nq	nq	nq	nq	nq	nq	nq	nq	nq	YNL048W	no
	2755	NCLQDMFDEITEK	P53730	P53730	ALG12	Dol-P-Man:Man(7)GlcNAc(2)-PP-Dol alpha-1,6-mannosyltransferase	yes	yes	1	13	0	1584.68	2,3	1.2021e-07	122.1	991090	0	0	2	991090	114	P53730_114	yes	no	no	nq	nq	nq	nq	nq	nq	nq	nq	nq	nq	nq	nq	nq	nq	nq	nq	YNR030W	no
	1002	ESQKIPIDQFGCGDTAR	P53178	P53178	ALG13	UDP-N-acetylglucosamine transferase subunit ALG13	yes	yes	1	17	1	1863.88	3	0.00059836	79.471	3508100	1	1492300	1	2015800	78	P53178_78	no	no	no	nq	nq	nq	nq	nq	nq	nq	nq	nq	nq	nq	nq	nq	nq	nq	nq	YGL047W	no
	136	ALFVTCGATVPFPK	P53178	P53178	ALG13	UDP-N-acetylglucosamine transferase subunit ALG13	yes	yes	1	14	0	1449.77	2	8.8043e-11	134.68	1777600	1	620930	1	1156700	13	P53178_13	no	no	no	nq	nq	nq	nq	nq	nq	nq	nq	nq	nq	nq	nq	nq	nq	nq	nq	YGL047W	no
	1367	GIIEEKALFVTCGATVPFPK	P53178	P53178	ALG13	UDP-N-acetylglucosamine transferase subunit ALG13	yes	yes	1	20	1	2119.14	3	0.0054132	66.606	131180	1	131180	0	0	13	P53178_13	no	no	no	nq	nq	nq	nq	nq	nq	nq	nq	nq	nq	nq	nq	nq	nq	nq	nq	YGL047W	no
	1888	IPIDQFGCGDTAR	P53178	P53178	ALG13	UDP-N-acetylglucosamine transferase subunit ALG13	yes	yes	1	13	0	1391.65	2	0.00064313	85.006	527730	0	0	1	527730	78	P53178_78	no	no	no	nq	nq	nq	nq	nq	nq	nq	nq	nq	nq	nq	nq	nq	nq	nq	nq	YGL047W	no
	4181	YLSNDPDVIYPCVDLSTIEIEDIDKK	P43636	P43636	ALG2	Alpha-1,3/1,6-mannosyltransferase ALG2	yes	yes	1	26	1	2996.46	3	1.3165e-18	103.94	1451300	1	754200	1	697090	193	P43636_193	yes	no	no	nq	nq	nq	nq	nq	nq	nq	nq	nq	nq	nq	nq	nq	nq	nq	nq	YGL065C	no
	4242	YVIFDCR	P38179	P38179	ALG3	Dol-P-Man:Man(5)GlcNAc(2)-PP-Dol alpha-1,3-mannosyltransferase	yes	yes	1	7	0	914.432	2	0.0093268	79.469	2953900	1	1647100	1	1306800	40	P38179_40	yes	no	no	nq	nq	nq	nq	nq	nq	nq	nq	nq	nq	nq	nq	nq	nq	nq	nq	YBL082C	no
	2833	NIHQCIHR	Q12001	Q12001	ALG6	Dolichyl pyrophosphate Man9GlcNAc2 alpha-1,3-glucosyltransferase	yes	yes	1	8	0	1019.51	2,3	2.9193e-08	138.83	1848400	1	379290	2	1469100	293	Q12001_293	yes	no	no	nq	nq	nq	nq	nq	nq	nq	nq	nq	nq	nq	nq	nq	nq	nq	nq	YOR002W	no
	189	APVVNVCTGR	P53868	P53868	ALG9	Alpha-1,2-mannosyltransferase ALG9	yes	yes	1	10	0	1014.53	2	0.0025018	88.155	4257800	1	2161200	1	2096600	399	P53868_399	yes	no	no	nq	nq	nq	nq	nq	nq	nq	nq	nq	nq	nq	nq	nq	nq	nq	nq	YNL219C	no
	532	CSNTTLPSEPLDTSK	P54783	P54783	ALO1	D-arabinono-1,4-lactone oxidase	yes	yes	1	15	0	1591.74	2	2.3361e-08	123.63	1806300	0	0	1	1806300	359	P54783_359	no	no	no	nq	nq	nq	nq	nq	nq	nq	nq	nq	nq	nq	nq	nq	nq	nq	nq	YML086C	yes
	3637	TNTSPGPVYGNVCR	P54783	P54783	ALO1	D-arabinono-1,4-lactone oxidase	yes	yes	1	14	0	1463.68	2	8.4308e-33	184.11	4128800	1	2684600	1	1444200	387	P54783_387	yes	no	no	nq	nq	nq	nq	nq	nq	nq	nq	nq	nq	nq	nq	nq	nq	nq	nq	YML086C	yes
	2996	PFLDNTPSHCR	P54783	P54783	ALO1	D-arabinono-1,4-lactone oxidase	yes	yes	1	11	0	1285.59	2,3	6.8485e-58	218.55	18087000	2	14024000	2	4063100	398	P54783_398	yes	no	no	nq	nq	nq	nq	nq	nq	nq	nq	nq	nq	nq	nq	nq	nq	nq	nq	YML086C	yes
	1593	HLELTPDEFYCKK	P52893	P52893	ALT1	Probable alanine aminotransferase, mitochondrial	yes	yes	1	13	1	1621.78	2,3	5.0498e-57	234.79	33607000	2	17584000	2	16023000	538	P52893_538	no	no	no	nq	nq	nq	nq	nq	nq	nq	nq	nq	nq	nq	nq	nq	nq	nq	nq	YLR089C	yes
	1513	GVSGECGQR	P52893	P52893	ALT1	Probable alanine aminotransferase, mitochondrial	yes	yes	1	9	0	891.387	2	0.00071067	104.01	13331000	1	9572600	1	3758600	418	P52893_418	yes	no	no	nq	nq	nq	nq	nq	nq	nq	nq	nq	nq	nq	nq	nq	nq	nq	nq	YLR089C	yes
	1441	GNPLSTIDEFVNVACPSCGSPAK	P11325	P11325	AMS1	Alpha-mannosidase	yes	yes	1	9	0	947.475	2	0.0018682	93.598	2205100	0	0	1	2205100	903	P22855_903	yes	no	no	nq	nq	nq	nq	nq	nq	nq	nq	nq	nq	nq	nq	nq	nq	nq	nq	YLR382C	yes
	1216	FTCNATHELVVR	P17255	P17255	AMS1	Alpha-mannosidase	yes	yes	1	7	0	898.412	2	0.00031167	110.61	1082200	1	586940	1	495250	883	P22855_883	yes	no	no	nq	nq	nq	nq	nq	nq	nq	nq	nq	nq	nq	nq	nq	nq	nq	nq	YDL185W	yes
	2979	NVVDCMINIFK	Q06497	Q06497	ANT1	Peroxisomal adenine nucleotide transporter 1	yes	yes	1	11	0	1294.64	2	4.0808e-11	144.17	1751400	1	86490	1	1664900	60	Q06497_60	no	no	no	nq	nq	nq	nq	nq	nq	nq	nq	nq	nq	nq	nq	nq	nq	nq	nq	YPR128C	no
	2980	NVVDCMINIFKEK	Q06497	Q06497	ANT1	Peroxisomal adenine nucleotide transporter 1	yes	yes	1	13	1	1551.78	3	0.0024671	77.744	491200	0	0	1	491200	60	Q06497_60	no	no	no	nq	nq	nq	nq	nq	nq	nq	nq	nq	nq	nq	nq	nq	nq	nq	nq	YPR128C	no
	126	ALASKYNCDK	P0CH09;P0CH08	P0CH09	APA1	Protein APA1;5,5-P-1,P-4-tetraphosphate phosphorylase;ADP-sulfurylase	yes	yes	1	13	1	1504.72	3	1.8811e-05	113.61	3176100	1	1993200	1	1182900	129	P16550_129	yes	no	no	nq	nq	nq	nq	nq	nq	nq	nq	nq	nq	nq	nq	nq	nq	nq	nq	YIL148W	no
	3232	SDDAANEHSCSGDCK	P38281	P38281	APD1	Actin patches distal protein 1	yes	yes	2	15	0	1537.54	3	0.0017884	58.595	251730	1	251730	0	0	44, 48	P38281_44_48	yes	no	no	nq	nq	nq	nq	nq	nq	nq	nq	nq	nq	nq	nq	nq	nq	nq	nq	YBR151W	no
	3126	RAFPCFDEPNLK	P32454;P37898	P32454	APE2;AAP1	Aminopeptidase 2, mitochondrial;Alanine/arginine aminopeptidase	yes	no	1	12	1	1435.69	2,3	0.0018496	72.531	3395600	2	1850500	1	1545100	238	P32454_238	no	no	no	nq	nq	nq	nq	nq	nq	nq	nq	nq	nq	nq	nq	nq	nq	nq	nq	YKL157W	yes
	2610	LVEIPNLGCEEK	P37302	P37302	APE3	Aminopeptidase Y	yes	yes	1	12	0	1342.68	2,3	1.4064e-08	132.14	80947000	2	49758000	2	31189000	187	P37302_187	no	no	no	nq	nq	nq	nq	nq	nq	nq	nq	nq	nq	nq	nq	nq	nq	nq	nq	YBR286W	no
	2611	LVEIPNLGCEEKDYASVVPPR	P37302	P37302	APE3	Aminopeptidase Y	yes	yes	1	21	1	2327.18	2,3	3.2841e-06	110.38	26624000	2	10008000	2	16616000	187	P37302_187	no	no	no	nq	nq	nq	nq	nq	nq	nq	nq	nq	nq	nq	nq	nq	nq	nq	nq	YBR286W	no
	596	CYHQLCDDVSNLSWDAFITNTK	P37302	P37302	APE3	Aminopeptidase Y	yes	yes	2	22	0	2572.14	3	3.6536e-20	122.83	2497600	0	0	1	2497600	470, 475	P37302_470_475	yes	no	no	nq	nq	nq	nq	nq	nq	nq	nq	nq	nq	nq	nq	nq	nq	nq	nq	YBR286W	no
	1391	GKCPFGDK	P37302	P37302	APE3	Aminopeptidase Y	yes	yes	1	8	1	850.401	2	0.0023174	120.87	53148000	1	41332000	1	11816000	213	P37302_213	yes	no	no	nq	nq	nq	nq	nq	nq	nq	nq	nq	nq	nq	nq	nq	nq	nq	nq	YBR286W	no
	3914	VPLQLFVVANDSPCGSTIGPILASK	P38821	P38821	APE4	Aspartyl aminopeptidase 4	yes	yes	1	25	0	2525.36	3	0.00010795	61.612	312910	0	0	1	312910	429	P38821_429	yes	no	no	nq	nq	nq	nq	nq	nq	nq	nq	nq	nq	nq	nq	nq	nq	nq	nq	YHR113W	no
	364	CGGSTNTINLK	P38065	P38065	APL3	AP-2 complex subunit alpha	yes	yes	1	11	0	1106.54	2	0.0029539	96.113	148080	1	148080	0	0	872	P38065_872	yes	no	no	nq	nq	nq	nq	nq	nq	nq	nq	nq	nq	nq	nq	nq	nq	nq	nq	YBL037W	no
	1131	FISHCLQDTDVSIR	Q12028	Q12028	APL4	AP-1 complex subunit gamma-1	yes	yes	1	14	0	1632.79	3	0.0082923	54.276	325690	1	325690	0	0	383	Q12028_383	yes	no	no	nq	nq	nq	nq	nq	nq	nq	nq	nq	nq	nq	nq	nq	nq	nq	nq	YPR029C	no
	1948	ISVSNGHCK	Q99186	Q99186	APM4	AP-2 complex subunit mu	yes	yes	1	9	0	943.455	2	1.7564e-12	155.58	452950	1	232190	1	220750	397	Q99186_397	yes	no	no	nq	nq	nq	nq	nq	nq	nq	nq	nq	nq	nq	nq	nq	nq	nq	nq	YOL062C	no
	758	DTSATSGIVPTLQNIVATVTLGCR	P13393	P13393	APN1	DNA-(apurinic or apyrimidinic site) lyase 1	yes	yes	1	18	0	1942	3	9.1721e-08	93.738	1809500	1	1151700	1	657820	112	P22936_112	yes	no	no	nq	nq	nq	nq	nq	nq	nq	nq	nq	nq	nq	nq	nq	nq	nq	nq	YER148W	no
	2508	LPGECFK	P49435	P49435	APT1	Adenine phosphoribosyltransferase 1	yes	yes	1	7	0	792.384	2	0.0089687	83.377	2320600	1	2320600	0	0	98	P49435_98	yes	no	no	nq	nq	nq	nq	nq	nq	nq	nq	nq	nq	nq	nq	nq	nq	nq	nq	YML022W	no
	4134	YGLLGENGCGK	P40024	P40024	ARB1	ABC transporter ATP-binding protein ARB1	yes	yes	1	11	0	1109.52	2	2.0175e-05	119.34	1112200	1	1112200	0	0	118	P40024_118	yes	no	no	nq	nq	nq	nq	nq	nq	nq	nq	nq	nq	nq	nq	nq	nq	nq	nq	YER036C	no
	1191	FRGPAYPSNSDYDIIDECLDLFR	Q05933	Q05933	ARC18	Actin-related protein 2/3 complex subunit 3	yes	yes	1	23	1	2705.24	3	0.0023602	67.11	302360	1	302360	0	0	47	Q05933_47	yes	no	no	nq	nq	nq	nq	nq	nq	nq	nq	nq	nq	nq	nq	nq	nq	nq	nq	YLR370C	yes
	1170	FPFGCLIR	P38328	P38328	ARC40	Actin-related protein 2/3 complex subunit 1	yes	yes	1	8	0	951.5	2	0.0026259	90.777	303980	0	0	1	303980	206	P38328_206	yes	no	no	nq	nq	nq	nq	nq	nq	nq	nq	nq	nq	nq	nq	nq	nq	nq	nq	YBR234C	no
	1696	ICDLADK	P09950	P09950	ARG1	Argininosuccinate synthase	yes	yes	1	12	0	1348.68	2	0.00020215	102.33	3251800	0	0	1	3251800	284	P22768_284	yes	no	no	nq	nq	nq	nq	nq	nq	nq	nq	nq	nq	nq	nq	nq	nq	nq	nq	YDR232W	yes
	4224	YTACTVEPDDFLR	P14180	P14180	ARG1	Argininosuccinate synthase	yes	yes	2	21	1	2148.01	3	9.6207e-10	111.4	1668400	1	1425300	1	243000	110, 117	P22768_110_117	yes	no	no	nq	nq	nq	nq	nq	nq	nq	nq	nq	nq	nq	nq	nq	nq	nq	nq	YBR038W	no
	3295	SHVVCDK	P19541	P19541	ARG4	Argininosuccinate lyase	yes	yes	1	15	0	1638.74	3	0.00017589	75.764	781070	1	510630	1	270440	396	P04076_396	yes	no	no	nq	nq	nq	nq	nq	nq	nq	nq	nq	nq	nq	nq	nq	nq	nq	nq	YPL133C	no
	2029	KCFLEQNLK	Q01217	Q01217	ARG5,6	Protein ARG5,6, mitochondrial;N-acetyl-gamma-glutamyl-phosphate reductase;Acetylglutamate kinase	yes	yes	1	9	1	1121.59	2	2.0983e-25	189.18	3082200	1	645590	1	2436600	171	Q01217_171	no	no	no	nq	nq	nq	nq	nq	nq	nq	nq	nq	nq	nq	nq	nq	nq	nq	nq	YER069W	yes
	341	CFLEQNLK	Q01217	Q01217	ARG5,6	Protein ARG5,6, mitochondrial;N-acetyl-gamma-glutamyl-phosphate reductase;Acetylglutamate kinase	yes	yes	1	8	0	993.495	2	0.0021204	93.143	7362200	0	0	1	7362200	171	Q01217_171	no	no	no	nq	nq	nq	nq	nq	nq	nq	nq	nq	nq	nq	nq	nq	nq	nq	nq	YER069W	yes
	3204	SCDTASTLNSSASSGVFANKK	Q01217	Q01217	ARG5,6	Protein ARG5,6, mitochondrial;N-acetyl-gamma-glutamyl-phosphate reductase;Acetylglutamate kinase	yes	yes	1	21	1	2073.96	3	2.0071e-06	88.548	17048000	1	2480800	1	14567000	501	Q01217_501	yes	no	no	nq	nq	nq	nq	nq	nq	nq	nq	nq	nq	nq	nq	nq	nq	nq	nq	YER069W	yes
	1675	IANPGCYATGSQLTISPLTK	Q01217	Q01217	ARG5,6	Protein ARG5,6, mitochondrial;N-acetyl-gamma-glutamyl-phosphate reductase;Acetylglutamate kinase	yes	yes	1	20	0	2034.05	2,3	2.5566e-34	176.39	2031600	0	0	2	2031600	675	Q01217_675	yes	no	no	nq	nq	nq	nq	nq	nq	nq	nq	nq	nq	nq	nq	nq	nq	nq	nq	YER069W	yes
	2845	NINAIVVNSGCANSVTGDLGMK	Q04728	Q04728	ARG7	Arginine biosynthesis bifunctional protein ArgJ, mitochondrial;Glutamate N-acetyltransferase;Amino-acid acetyltransferase;Arginine biosynthesis bifunctional protein ArgJ alpha chain;Arginine biosynthesis bifunctional protein ArgJ beta chain	yes	yes	1	22	0	2176.06	3	1.8195e-08	80.362	1453700	0	0	1	1453700	101	Q04728_101	yes	no	no	nq	nq	nq	nq	nq	nq	nq	nq	nq	nq	nq	nq	nq	nq	nq	nq	YMR062C	yes
	1711	ICNHPFVFEEVEDQINPTR	P22082	P22082	ARG8	Acetylornithine aminotransferase, mitochondrial	yes	yes	2	21	1	2367.17	3	1.6974e-38	178.57	513670	0	0	1	513670	235, 249	P18544_235_249	no	no	no	nq	nq	nq	nq	nq	nq	nq	nq	nq	nq	nq	nq	nq	nq	nq	nq	YOR290C	no
	463	CNDGVVFAVEK	P21242	P21242	ARG8	Acetylornithine aminotransferase, mitochondrial	yes	yes	1	32	0	3326.58	3	1.5976e-15	101.06	655930	0	0	1	655930	313	P18544_313	yes	no	no	nq	nq	nq	nq	nq	nq	nq	nq	nq	nq	nq	nq	nq	nq	nq	nq	YOR362C	yes
	1877	INRDDFGAINSLSLCNNR	P48360	P48360	ARH1	Probable NADPH:adrenodoxin oxidoreductase, mitochondrial	yes	yes	1	18	1	2020.97	3	4.5157e-11	132.25	9289200	1	3213900	1	6075300	331	P48360_331	no	no	no	nq	nq	nq	nq	nq	nq	nq	nq	nq	nq	nq	nq	nq	nq	nq	nq	YDR376W	yes
	636	DDFGAINSLSLCNNR	P48360	P48360	ARH1	Probable NADPH:adrenodoxin oxidoreductase, mitochondrial	yes	yes	1	15	0	1637.75	2	4.241e-06	101.75	369850	0	0	1	369850	331	P48360_331	no	no	no	nq	nq	nq	nq	nq	nq	nq	nq	nq	nq	nq	nq	nq	nq	nq	nq	YDR376W	yes
	3838	VISCLAELQQFEK	P22137	P22137	ARO1	Pentafunctional AROM polypeptide;3-dehydroquinate synthase;3-phosphoshikimate 1-carboxyvinyltransferase;Shikimate kinase;3-dehydroquinate dehydratase;Shikimate dehydrogenase	yes	yes	1	23	1	2420.23	3	1.393e-10	121.82	483750	1	483750	0	0	1498	P08566_1498	yes	no	no	nq	nq	nq	nq	nq	nq	nq	nq	nq	nq	nq	nq	nq	nq	nq	nq	YGL206C	no
	3388	SPLGGIFSDIEHNHCVEK	P22147	P22147	ARO1	Pentafunctional AROM polypeptide;3-dehydroquinate synthase;3-phosphoshikimate 1-carboxyvinyltransferase;Shikimate kinase;3-dehydroquinate dehydratase;Shikimate dehydrogenase	yes	yes	2	17	0	1880.84	3	1.3034e-24	149.3	445030	1	445030	0	0	33, 41	P08566_33_41	yes	no	no	nq	nq	nq	nq	nq	nq	nq	nq	nq	nq	nq	nq	nq	nq	nq	nq	YGL173C	no
	4228	YTNSTLIQCPSK	Q06408	Q06408	ARO10	Transaminated amino acid decarboxylase	yes	yes	1	12	0	1353.66	2	0.00012313	102.9	301450	0	0	1	301450	585	Q06408_585	yes	no	no	nq	nq	nq	nq	nq	nq	nq	nq	nq	nq	nq	nq	nq	nq	nq	nq	YDR380W	no
	3975	VTTYGESHCK	P28777	P28777	ARO2	Chorismate synthase	yes	yes	1	10	0	1123.5	2,3	3.2813e-07	128.03	5795500	2	4958500	1	836940	18	P28777_18	yes	no	no	nq	nq	nq	nq	nq	nq	nq	nq	nq	nq	nq	nq	nq	nq	nq	nq	YGL148W	no
	424	CIVNNQK	P19454	P19454	ARO3	Phospho-2-dehydro-3-deoxyheptonate aldolase, phenylalanine-inhibited	yes	yes	1	14	0	1489.83	3	0.001888	64.121	804650	1	804650	0	0	70	P14843_70	yes	no	no	nq	nq	nq	nq	nq	nq	nq	nq	nq	nq	nq	nq	nq	nq	nq	nq	YOR061W	no
	705	DLLCVNENLIK	P25558	P25558	ARO3	Phospho-2-dehydro-3-deoxyheptonate aldolase, phenylalanine-inhibited	yes	yes	1	12	0	1317.58	2	0.0044818	74.537	54353	0	0	1	54353	279	P14843_279	yes	no	no	nq	nq	nq	nq	nq	nq	nq	nq	nq	nq	nq	nq	nq	nq	nq	nq	YCL014W	no
	1576	HGVAAITTTKGNEHCFVILR	P32449	P32449	ARO4	Phospho-2-dehydro-3-deoxyheptonate aldolase, tyrosine-inhibited	yes	yes	1	20	1	2166.14	3,4	3.2964e-09	125.39	3058200	2	3058200	0	0	244	P32449_244	no	no	no	nq	nq	nq	nq	nq	nq	nq	nq	nq	nq	nq	nq	nq	nq	nq	nq	YBR249C	no
	1430	GNEHCFVILR	P32449	P32449	ARO4	Phospho-2-dehydro-3-deoxyheptonate aldolase, tyrosine-inhibited	yes	yes	1	10	0	1186.59	2	0.007468	86.344	286450	2	286450	0	0	244	P32449_244	no	no	no	nq	nq	nq	nq	nq	nq	nq	nq	nq	nq	nq	nq	nq	nq	nq	nq	YBR249C	no
	3884	VLVIVGPCSIHDLEAAQEYALR	P32449	P32449	ARO4	Phospho-2-dehydro-3-deoxyheptonate aldolase, tyrosine-inhibited	yes	yes	1	22	0	2395.26	3	7.6334e-08	89.669	1441400	1	880090	1	561360	76	P32449_76	yes	no	no	nq	nq	nq	nq	nq	nq	nq	nq	nq	nq	nq	nq	nq	nq	nq	nq	YBR249C	no
	1854	ILSIAYETIYCEK	Q04052	Q04052	ARO80	Transcriptional activator ARO80	yes	yes	1	13	0	1544.78	3	0.0041108	57.164	1841000	1	1217600	1	623350	564	Q04052_564	yes	no	no	nq	nq	nq	nq	nq	nq	nq	nq	nq	nq	nq	nq	nq	nq	nq	nq	YDR421W	no
	918	EKLCYVSYDLDLDTK	P32381	P32381	ARP2	Actin-related protein 2	yes	yes	1	15	1	1803.86	3	0.0070039	64.04	176680	1	176680	0	0	220	P32381_220	yes	no	no	nq	nq	nq	nq	nq	nq	nq	nq	nq	nq	nq	nq	nq	nq	nq	nq	YDL029W	yes
	1825	IKQEYCYVCPDIVK	P47117	P47117	ARP3	Actin-related protein 3	yes	yes	2	14	1	1699.83	3	1.3224e-05	107.65	2283900	1	1132100	1	1151900	267, 270	P47117_267_270	yes	no	no	nq	nq	nq	nq	nq	nq	nq	nq	nq	nq	nq	nq	nq	nq	nq	nq	YJR065C	no
	1015	ETLCHICPTK	P80428	P80428	ARP4	Actin-related protein 4	yes	yes	2	10	0	1143.54	2	0.00025571	106.88	275360	1	113370	1	161990	247, 250	P80428_247_250	yes	no	no	nq	nq	nq	nq	nq	nq	nq	nq	nq	nq	nq	nq	nq	nq	nq	nq	YJL081C	no
	3573	TGLVISCGHEDTNVIPVVDGAGILTDAK	P53946	P53946	ARP5	Actin-related protein 5	yes	yes	1	28	0	2793.42	3	8.5411e-06	63.479	281350	1	281350	0	0	189	P53946_189	yes	no	no	nq	nq	nq	nq	nq	nq	nq	nq	nq	nq	nq	nq	nq	nq	nq	nq	YNL059C	no
	2043	KCVVIHNGSHR	Q12406	Q12406	ARP7	Actin-related protein 7	yes	yes	1	11	1	1248.65	2,3	0.0050414	92.792	739890	0	0	2	739890	7	Q12406_7	no	no	no	nq	nq	nq	nq	nq	nq	nq	nq	nq	nq	nq	nq	nq	nq	nq	nq	YPR034W	no
	827	ECYQFAEYLFKPQLISDK	Q12406	Q12406	ARP7	Actin-related protein 7	yes	yes	1	18	1	2221.08	3	0.00081287	74.147	314790	1	314790	0	0	306	Q12406_306	yes	no	no	nq	nq	nq	nq	nq	nq	nq	nq	nq	nq	nq	nq	nq	nq	nq	nq	YPR034W	no
	3678	TVAGFSNVELPQCIIPSSYIK	Q12406	Q12406	ARP7	Actin-related protein 7	yes	yes	1	21	0	2265.17	3	1.8234e-11	93.115	1686700	0	0	1	1686700	29	Q12406_29	yes	no	no	nq	nq	nq	nq	nq	nq	nq	nq	nq	nq	nq	nq	nq	nq	nq	nq	YPR034W	no
	869	EGNLYCDLNDDLK	Q12386	Q12386	ARP8	Actin-like protein ARP8	yes	yes	1	13	0	1510.66	2	3.4382e-16	147.73	800150	0	0	1	800150	663	Q12386_663	yes	no	no	nq	nq	nq	nq	nq	nq	nq	nq	nq	nq	nq	nq	nq	nq	nq	nq	YOR141C	no
	1665	IACVDEGTVLEHSAITLDYGGDDITR	Q12386	Q12386	ARP8	Actin-like protein ARP8	yes	yes	1	26	0	2762.31	3	2.0494e-06	73.649	629470	0	0	1	629470	512	Q12386_512	yes	no	no	nq	nq	nq	nq	nq	nq	nq	nq	nq	nq	nq	nq	nq	nq	nq	nq	YOR141C	no
	4041	WLDLENSEHVENVCLQR	Q12386	Q12386	ARP8	Actin-like protein ARP8	yes	yes	1	17	0	2082.98	3	2.4058e-10	114.21	3201900	2	853870	1	2348100	314	Q12386_314	yes	no	no	nq	nq	nq	nq	nq	nq	nq	nq	nq	nq	nq	nq	nq	nq	nq	nq	YOR141C	no
	3321	SKFMTNSTAFVPTIEYVQCPTVIK	Q05123	Q05123	ARP9	Actin-like protein ARP9	yes	yes	1	24	1	2703.37	3	0.0076931	54.306	427290	0	0	1	427290	403	Q05123_403	yes	no	no	nq	nq	nq	nq	nq	nq	nq	nq	nq	nq	nq	nq	nq	nq	nq	nq	YMR033W	no
	3492	SYNCGVVPGSR	Q03862	Q03862	ARX1	Probable metalloprotease ARX1	yes	yes	1	11	0	1137.52	2	0.0046575	80.102	638520	1	638520	0	0	236	Q03862_236	yes	no	no	nq	nq	nq	nq	nq	nq	nq	nq	nq	nq	nq	nq	nq	nq	nq	nq	YDR101C	no
	2893	NMNAENVDPLCYR	P40467	P40467	ASG1	Activator of stress genes 1	yes	yes	1	13	0	1537.67	2	5.6892e-08	120.29	138200	0	0	1	138200	561	P40467_561	yes	no	no	nq	nq	nq	nq	nq	nq	nq	nq	nq	nq	nq	nq	nq	nq	nq	nq	YIL130W	no
	1469	GSLIGCIPYSK	Q05166	Q05166	ASM4	Nucleoporin ASM4	yes	yes	1	11	0	1136.59	2	0.00045975	99.752	2337600	1	712020	1	1625600	384	Q05166_384	yes	no	no	nq	nq	nq	nq	nq	nq	nq	nq	nq	nq	nq	nq	nq	nq	nq	nq	YDL088C	no
	1752	IFHNHDTGCDENDSTVNK	Q05166	Q05166	ASM4	Nucleoporin ASM4	yes	yes	1	18	0	2044.85	2,3	4.0229e-44	187.39	3677800	1	1791900	2	1886000	322	Q05166_322	yes	no	no	nq	nq	nq	nq	nq	nq	nq	nq	nq	nq	nq	nq	nq	nq	nq	nq	YDL088C	no
	1188	FQTFSDCEPIIPLYLEHDIDAPK	P49090	P49090	ASN2	Asparagine synthetase [glutamine-hydrolyzing] 2	yes	yes	1	23	0	2690.29	3	3.2785e-18	107.09	652550	1	652550	0	0	98	P49090_98	yes	no	no	nq	nq	nq	nq	nq	nq	nq	nq	nq	nq	nq	nq	nq	nq	nq	nq	YGR124W	no
	2874	NLHLADCLR	P49090;P49089	P49090	ASN2;ASN1	Asparagine synthetase [glutamine-hydrolyzing] 2;Asparagine synthetase [glutamine-hydrolyzing] 1	no	no	1	9	0	1053.54	2	0.0065048	94.409	1154500	1	1154500	0	0	405	P49089_405	yes	no	no	nq	nq	nq	nq	nq	nq	nq	nq	nq	nq	nq	nq	nq	nq	nq	nq	YGR124W	no
	3754	VCVYDVVNDK	P25641	P25641	ATG15	Putative lipase ATG15	yes	yes	1	10	0	1152.55	2	0.00016925	114.89	1023900	0	0	1	1023900	418	P25641_418	yes	no	no	nq	nq	nq	nq	nq	nq	nq	nq	nq	nq	nq	nq	nq	nq	nq	nq	YCR068W	no
	1444	GNVACLAVSHDGK	Q02887	Q02887	ATG21	Autophagy-related protein 21	yes	yes	1	13	0	1269.61	2	0.0079145	68.972	74909	1	74909	0	0	301	Q02887_301	yes	no	no	nq	nq	nq	nq	nq	nq	nq	nq	nq	nq	nq	nq	nq	nq	nq	nq	YPL100W	no
	3762	VDNFAYPACSNENCNKK	P22336	P22336	ATG22	Autophagy-related protein 22	yes	yes	1	18	0	1925.84	3	0.00033931	72.489	431010	1	249380	1	181630	69	P25568_69	yes	no	no	nq	nq	nq	nq	nq	nq	nq	nq	nq	nq	nq	nq	nq	nq	nq	nq	YAR007C	no
	2301	LEFQCNDNMK	P46989	P46989	ATG27	Autophagy-related protein 27	yes	yes	1	10	0	1240.52	2	9.3028e-05	115.23	1172000	1	209120	1	962840	135	P46989_135	yes	no	no	nq	nq	nq	nq	nq	nq	nq	nq	nq	nq	nq	nq	nq	nq	nq	nq	YJL178C	yes
	3449	STQFLTSLPEFCK	P46989	P46989	ATG27	Autophagy-related protein 27	yes	yes	1	13	0	1499.73	2,3	6.5102e-05	106.29	2822800	1	992790	2	1830000	250	P46989_250	yes	no	no	nq	nq	nq	nq	nq	nq	nq	nq	nq	nq	nq	nq	nq	nq	nq	nq	YJL178C	yes
	2923	NRIPVICEK	P38182	P38182	ATG8	Autophagy-related protein 8	yes	yes	1	9	1	1070.59	2,3	4.1003e-05	136.99	2930300	2	1395900	2	1534400	33	P38182_33	yes	no	no	nq	nq	nq	nq	nq	nq	nq	nq	nq	nq	nq	nq	nq	nq	nq	nq	YBL078C	no
	1636	HSQESICK	P32907	P32907	ATO2	Ammonia transport outward protein 2	yes	yes	1	8	0	930.423	2	0.00039041	106.42	1958400	0	0	1	1958400	42	P32907_42	yes	no	no	nq	nq	nq	nq	nq	nq	nq	nq	nq	nq	nq	nq	nq	nq	nq	nq	YNR002C	yes
	706	DLLNALDRGDGEEGNCAK	Q12359	Q12359	ATO3	Ammonia transport outward protein 3	yes	yes	1	18	1	1888.86	2,3	5.2657e-19	172.96	7633900	0	0	2	7633900	76	Q12359_76	yes	no	no	nq	nq	nq	nq	nq	nq	nq	nq	nq	nq	nq	nq	nq	nq	nq	nq	YDR384C	yes
	987	EQTCIMK	O74700	O74700	ATP1	ATP synthase subunit alpha, mitochondrial	yes	yes	1	12	1	1369.74	2,3	2.5865e-58	242.97	773730000	4	336500000	3	437230000	238	P07251_238	no	no	no	nq	nq	nq	nq	nq	nq	nq	nq	nq	nq	nq	nq	nq	nq	nq	nq	YEL020W-A	yes
	2997	PFLYANSCYGR	P00175	P00175	ATP1	ATP synthase subunit alpha, mitochondrial	yes	yes	1	12	1	1397.75	2,3	0.00015925	98.04	188700000	2	121290000	2	67408000	238	P07251_238	no	no	no	nq	nq	nq	nq	nq	nq	nq	nq	nq	nq	nq	nq	nq	nq	nq	nq	YML054C	yes
	2114	KLGPLQGSMPPELVCPPYAPGETK	P00175	P00175	ATP1	ATP synthase subunit alpha, mitochondrial	yes	yes	1	11	0	1241.65	2,3	1.7568e-16	152.11	239140000	2	99039000	2	140100000	238	P07251_238	no	no	no	nq	nq	nq	nq	nq	nq	nq	nq	nq	nq	nq	nq	nq	nq	nq	nq	YML054C	yes
	727	DNTLCAVIPVSVYDKMMANAR	P32453	P32453	ATP11	Protein ATP11, mitochondrial	yes	yes	1	21	1	2310.12	3	6.8968e-06	83.792	439830	0	0	1	439830	156	P32453_156	yes	no	no	nq	nq	nq	nq	nq	nq	nq	nq	nq	nq	nq	nq	nq	nq	nq	nq	YNL315C	yes
	3607	TLASVTKEILGTAQSVGCR	P0CX54;P0CX53	P0CX54	ATP12	Protein ATP12, mitochondrial	yes	yes	1	12	0	1334.73	2	1.1019e-06	123.26	2848300	1	1436500	1	1411900	257	P22135_257	yes	no	no	nq	nq	nq	nq	nq	nq	nq	nq	nq	nq	nq	nq	nq	nq	nq	nq	YDR418W	no
	2724	NALHINNCSENEK	P50273	P50273	ATP22	Mitochondrial translation factor ATP22	yes	yes	1	13	0	1484.67	2,3	9.7799e-07	119.39	1793800	1	966360	2	827440	119	P50273_119	yes	no	no	nq	nq	nq	nq	nq	nq	nq	nq	nq	nq	nq	nq	nq	nq	nq	nq	YDR350C	yes
	1356	GHQDCVR	P53722	P53722	ATP23	Mitochondrial inner membrane protease ATP23	yes	yes	1	7	0	813.355	2	0.00015197	120.65	1664300	1	1245200	1	419020	183	P53722_183	yes	no	no	nq	nq	nq	nq	nq	nq	nq	nq	nq	nq	nq	nq	nq	nq	nq	nq	YNR020C	yes
	109	AIISVSGNPNCQSK	P53722	P53722	ATP23	Mitochondrial inner membrane protease ATP23	yes	yes	1	14	0	1416.7	2	1.8708e-56	220.99	1910700	1	1064800	1	845910	198	P53722_198	yes	no	no	nq	nq	nq	nq	nq	nq	nq	nq	nq	nq	nq	nq	nq	nq	nq	nq	YNR020C	yes
	1343	GGGFHPELGILLCQNR	P53722	P53722	ATP23	Mitochondrial inner membrane protease ATP23	yes	yes	1	16	0	1709.87	2,3	1.8322e-11	130.27	8489800	2	5675200	2	2814600	108	P53722_108	yes	no	no	nq	nq	nq	nq	nq	nq	nq	nq	nq	nq	nq	nq	nq	nq	nq	nq	YNR020C	yes
	3151	RLNVNVTPELCNSIK	Q03153	Q03153	ATP25	ATPase synthesis protein 25, mitochondrial	yes	yes	1	15	1	1698.91	3	0.00017007	96.707	1853200	1	716560	1	1136600	584	Q03153_584	no	no	no	nq	nq	nq	nq	nq	nq	nq	nq	nq	nq	nq	nq	nq	nq	nq	nq	YMR098C	yes
	2498	LNVNVTPELCNSIK	Q03153	Q03153	ATP25	ATPase synthesis protein 25, mitochondrial	yes	yes	1	14	0	1542.81	2	1.5281e-05	107.99	155730	1	155730	0	0	584	Q03153_584	no	no	no	nq	nq	nq	nq	nq	nq	nq	nq	nq	nq	nq	nq	nq	nq	nq	nq	YMR098C	yes
	942	ELIVAITSDKGLCGSIHSQLAK	P38077	P38077	ATP3	ATP synthase subunit gamma, mitochondrial	yes	yes	1	22	1	2282.23	2,3	8.1664e-77	236.96	40222000	2	25507000	1	14715000	117	P38077_117	no	no	no	nq	nq	nq	nq	nq	nq	nq	nq	nq	nq	nq	nq	nq	nq	nq	nq	YBR039W	yes
	3901	VNVFGHINMCR	P40471	P40471	AYR1	NADPH-dependent 1-acyldihydroxyacetone phosphate reductase	yes	yes	1	11	0	1288.62	2,3	6.9076e-11	140.17	11537000	2	1110500	2	10426000	125	P40471_125	yes	no	no	nq	nq	nq	nq	nq	nq	nq	nq	nq	nq	nq	nq	nq	nq	nq	nq	YIL124W	yes
	2367	LICSLAQQGYAPK	P38084	P38084	BAP2	Leu/Val/Ile amino-acid permease	yes	yes	1	13	0	1390.73	2	5.6553e-07	125.54	1009500	1	388670	1	620800	407	P38084_407	yes	no	no	nq	nq	nq	nq	nq	nq	nq	nq	nq	nq	nq	nq	nq	nq	nq	nq	YBR068C	no
	557	CTSCNGQGIK	P25491	P25491	BAR1	Barrierpepsin	yes	yes	1	12	0	1369.58	2	0.0038637	80.312	96236	1	96236	0	0	272	P12630_272	yes	no	no	nq	nq	nq	nq	nq	nq	nq	nq	nq	nq	nq	nq	nq	nq	nq	nq	YNL064C	no
	1708	ICLPTFESEELIK	P38891	P38891	BAT1	Branched-chain-amino-acid aminotransferase, mitochondrial	yes	yes	1	13	0	1520.78	2,3	1.6849e-24	170.4	221390000	3	56613000	3	164780000	126	P38891_126	no	no	no	nq	nq	nq	nq	nq	nq	nq	nq	nq	nq	nq	nq	nq	nq	nq	nq	YHR208W	yes
	2111	KLGANYAPCILPQLQAAK	P38891	P38891	BAT1	Branched-chain-amino-acid aminotransferase, mitochondrial	yes	yes	1	18	1	1898.04	2,3	1.2262e-18	160.79	39766000	2	16120000	2	23646000	227	P38891_227	no	no	no	nq	nq	nq	nq	nq	nq	nq	nq	nq	nq	nq	nq	nq	nq	nq	nq	YHR208W	yes
	2325	LGANYAPCILPQLQAAK	P38891	P38891	BAT1	Branched-chain-amino-acid aminotransferase, mitochondrial	yes	yes	1	17	0	1769.95	2,3	2.5126e-33	182.02	17259000	2	11365000	2	5894900	227	P38891_227	no	no	no	nq	nq	nq	nq	nq	nq	nq	nq	nq	nq	nq	nq	nq	nq	nq	nq	YHR208W	yes
	2326	LGANYAPCILPQLQAAKR	P38891	P38891	BAT1	Branched-chain-amino-acid aminotransferase, mitochondrial	yes	yes	1	18	1	1926.05	3	1.0774e-07	98.676	23191000	1	10173000	1	13019000	227	P38891_227	no	no	no	nq	nq	nq	nq	nq	nq	nq	nq	nq	nq	nq	nq	nq	nq	nq	nq	YHR208W	yes
	1709	ICLPTFESEELIKLTGK	P38891	P38891	BAT1	Branched-chain-amino-acid aminotransferase, mitochondrial	yes	yes	1	17	1	1920.03	3	2.2934e-06	105.63	1821200	1	1055100	1	766090	126	P38891_126	no	no	no	nq	nq	nq	nq	nq	nq	nq	nq	nq	nq	nq	nq	nq	nq	nq	nq	YHR208W	yes
	1246	FYPGETDICKK	P32839	P32839	BCS1	Mitochondrial chaperone BCS1	yes	yes	1	11	1	1299.62	2	0.0055439	90.913	515270	1	515270	0	0	409	P32839_409	yes	no	no	nq	nq	nq	nq	nq	nq	nq	nq	nq	nq	nq	nq	nq	nq	nq	nq	YDR375C	yes
	640	DEGLHTDFACLLFAHLK	P09938	P09938	BCY1	cAMP-dependent protein kinase regulatory subunit	yes	yes	1	9	0	1059.56	2	7.6881e-06	120.31	3357800	1	899910	1	2457900	199	P07278_199	yes	no	no	nq	nq	nq	nq	nq	nq	nq	nq	nq	nq	nq	nq	nq	nq	nq	nq	YJL026W	no
	2769	NCYTFNPDGTIVNMMGHR	P35817	P35817	BDF1	Bromodomain-containing factor 1	yes	yes	1	18	0	2068.89	3	6.6225e-19	135.61	930780	0	0	1	930780	393	P35817_393	yes	no	no	nq	nq	nq	nq	nq	nq	nq	nq	nq	nq	nq	nq	nq	nq	nq	nq	YLR399C	no
	2824	NHYSDFTDDLCNNSTLLDIIK	P39960	P39960	BEM2	GTPase-activating protein BEM2/IPL2	yes	yes	1	21	0	2440.12	3	0.0085014	40.097	146150	1	146150	0	0	1259	P39960_1259	yes	no	no	nq	nq	nq	nq	nq	nq	nq	nq	nq	nq	nq	nq	nq	nq	nq	nq	YER155C	yes
	1555	HCSNQNVQLNGPAK	P47113	P47113	BFA1	Mitotic check point protein BFA1	yes	yes	1	14	0	1508.72	3	0.0022427	61.03	220360	1	132990	1	87364	316	P47113_316	yes	no	no	nq	nq	nq	nq	nq	nq	nq	nq	nq	nq	nq	nq	nq	nq	nq	nq	YJR053W	no
	174	ANNCINLDEK	P11986	P11986	bI2	Cytochrome b mRNA maturase bI2	yes	yes	1	9	0	1109.49	2	8.0393e-05	103.88	2076000	0	0	1	2076000	358	P03873_358	yes	no	no	nq	nq	nq	nq	nq	nq	nq	nq	nq	nq	nq	nq	nq	nq	nq	nq	YJL153C	no
	3887	VNCATLLQAAYR	P19524	P19524	bI4	Intron-encoded RNA maturase bI4;Truncated, nonfunctional cytochrome b;RNA maturase bI4	yes	yes	1	14	1	1626.78	3	0.0043356	71.176	783080	1	783080	0	0	428	P03879_428	yes	no	no	nq	nq	nq	nq	nq	nq	nq	nq	nq	nq	nq	nq	nq	nq	nq	nq	YOR326W	no
	3271	SGGCSEDCKYCAQSSR	P32451	P32451	BIO2	Biotin synthase, mitochondrial	yes	yes	3	16	1	1679.63	3	0.00097087	68.283	629070	1	310250	1	318820	99, 103, 106	P32451_99_103_106	yes	no	no	nq	nq	nq	nq	nq	nq	nq	nq	nq	nq	nq	nq	nq	nq	nq	nq	YGR286C	yes
	922	EKSEHQVELICSYR	P29311	P29311	BMH1	Protein BMH1	yes	yes	1	14	1	1719.83	3,4	1.8818e-05	110.38	3998000	2	3330800	1	667180	85	P29311_85	no	no	no	nq	nq	nq	nq	nq	nq	nq	nq	nq	nq	nq	nq	nq	nq	nq	nq	YER177W	no
	2342	LGLALNFSVFYYEIQNSPDKACHLAK	P29311;P34730	P29311	BMH1;BMH2	Protein BMH1;Protein BMH2	yes	no	1	26	1	2940.48	4	0.010414	57.142	821950	1	821950	0	0	194	P29311_194	yes	no	no	nq	nq	nq	nq	nq	nq	nq	nq	nq	nq	nq	nq	nq	nq	nq	nq	YER177W	no
	851	EELTTLGNICVK	P47039	P47039	BNA3	Probable kynurenine--oxoglutarate transaminase BNA3	yes	yes	1	12	0	1318.68	2	1.3186e-10	139.76	4319900	2	2752400	1	1567500	227	P47039_227	yes	no	no	nq	nq	nq	nq	nq	nq	nq	nq	nq	nq	nq	nq	nq	nq	nq	nq	YJL060W	yes
	1057	FAVCKDDAYLENAVER	P47039	P47039	BNA3	Probable kynurenine--oxoglutarate transaminase BNA3	yes	yes	1	16	1	1841.86	2,3	3.4216e-75	247.02	18349000	2	6850100	2	11499000	424	P47039_424	yes	no	no	nq	nq	nq	nq	nq	nq	nq	nq	nq	nq	nq	nq	nq	nq	nq	nq	YJL060W	yes
	4095	YDFVIGCDGAYSATR	P38169	P38169	BNA4	Kynurenine 3-monooxygenase	yes	yes	1	15	0	1636.72	2	2.0282e-11	134.88	1518800	1	677690	1	841140	167	P38169_167	no	no	no	nq	nq	nq	nq	nq	nq	nq	nq	nq	nq	nq	nq	nq	nq	nq	nq	YBL098W	yes
	3644	TPHTEKYDFVIGCDGAYSATR	P38169	P38169	BNA4	Kynurenine 3-monooxygenase	yes	yes	1	21	1	2330.06	3	1.1064e-09	112.58	1231900	1	450910	1	781010	167	P38169_167	no	no	no	nq	nq	nq	nq	nq	nq	nq	nq	nq	nq	nq	nq	nq	nq	nq	nq	YBL098W	yes
	110	AILLGDAAHAMVPFYGQGMNCGFEDVR	P38169	P38169	BNA4	Kynurenine 3-monooxygenase	yes	yes	1	27	0	2881.34	3	1.4585e-25	128.98	685140	0	0	1	685140	329	P38169_329	yes	no	no	nq	nq	nq	nq	nq	nq	nq	nq	nq	nq	nq	nq	nq	nq	nq	nq	YBL098W	yes
	3047	QICHFAIGEDLK	P38169	P38169	BNA4	Kynurenine 3-monooxygenase	yes	yes	1	12	0	1372.68	2,3	0.0012175	92.781	7541700	1	3039700	2	4502000	145	P38169_145	yes	no	no	nq	nq	nq	nq	nq	nq	nq	nq	nq	nq	nq	nq	nq	nq	nq	nq	YBL098W	yes
	1000	ESLVCVNCKPYDVPGGK	P38169	P38169	BNA4	Kynurenine 3-monooxygenase	yes	yes	2	17	1	1806.86	2,3	5.658e-05	107.73	4652100	2	4652100	0	0	296, 299	P38169_296_299	yes	no	no	nq	nq	nq	nq	nq	nq	nq	nq	nq	nq	nq	nq	nq	nq	nq	nq	YBL098W	yes
	737	DSCTENKEDGTVNIDQNR	P53890	P53890	BNI5	Bud neck protein 5	yes	yes	1	18	1	2036.87	3	8.2738e-05	85.176	961990	1	961990	0	0	144	P53890_144	yes	no	no	nq	nq	nq	nq	nq	nq	nq	nq	nq	nq	nq	nq	nq	nq	nq	nq	YNL166C	no
	1718	ICSVNLHGDHTFSMEQMK	P17709	P17709	BPT1	Bile pigment transporter 1	yes	yes	1	10	1	1072.58	3	0.0007894	94.409	1026800	1	1026800	0	0	669	P14772_669	yes	no	no	nq	nq	nq	nq	nq	nq	nq	nq	nq	nq	nq	nq	nq	nq	nq	nq	YCL040W	no
	2835	NIILLTCDASGVLPPVSK	P10963	P10963	BPT1	Bile pigment transporter 1	yes	yes	1	9	0	999.542	2	4.5624e-07	126.07	2288500	1	742390	1	1546100	746	P14772_746	yes	no	no	nq	nq	nq	nq	nq	nq	nq	nq	nq	nq	nq	nq	nq	nq	nq	nq	YKR097W	no
	965	ENESGHFQDAIDGYSLETDPYCPR	P29056	P29056	BRF1	Transcription factor IIIB 70 kDa subunit	yes	yes	1	24	0	2742.15	3	1.8815e-08	78.513	586210	0	0	1	586210	438	P29056_438	yes	no	no	nq	nq	nq	nq	nq	nq	nq	nq	nq	nq	nq	nq	nq	nq	nq	nq	YGR246C	no
	1714	ICQEQYLTNR	P38770	P38770	BRL1	Nucleus export protein BRL1	yes	yes	1	10	0	1266.6	2	1.2247e-13	134.57	121100	1	0	1	121100	343	P38770_343	yes	no	no	nq	nq	nq	nq	nq	nq	nq	nq	nq	nq	nq	nq	nq	nq	nq	nq	YHR036W	no
	1244	FYIQNLHTMDELNFTGNCLK	Q08235	Q08235	BRX1	Ribosome biogenesis protein BRX1	yes	yes	1	20	0	2400.12	3	4.3613e-35	170.09	795400	0	0	1	795400	129	Q08235_129	yes	no	no	nq	nq	nq	nq	nq	nq	nq	nq	nq	nq	nq	nq	nq	nq	nq	nq	YOL077C	no
	3376	SNNTVGDSYCK	P33314	P33314	BUD2	Inhibitory regulator protein BUD2/CLA2	yes	yes	1	11	0	1186.49	2	1.7231e-16	153.54	656550	1	656550	0	0	1016	P33314_1016	yes	no	no	nq	nq	nq	nq	nq	nq	nq	nq	nq	nq	nq	nq	nq	nq	nq	nq	YKL092C	no
	2805	NFQIGTICIK	P33314	P33314	BUD2	Inhibitory regulator protein BUD2/CLA2	yes	yes	1	10	0	1135.61	2	0.0095913	83.883	188140	1	188140	0	0	458	P33314_458	yes	no	no	nq	nq	nq	nq	nq	nq	nq	nq	nq	nq	nq	nq	nq	nq	nq	nq	YKL092C	no
	1603	HLQQCR	P33314	P33314	BUD2	Inhibitory regulator protein BUD2/CLA2	yes	yes	1	6	0	783.381	2	0.0079217	92.075	435200	1	408020	1	27182	83	P33314_83	yes	no	no	nq	nq	nq	nq	nq	nq	nq	nq	nq	nq	nq	nq	nq	nq	nq	nq	YKL092C	no
	327	CEQLGIGLYNLHPGSTLK	P22936	P22936	BUD3	Bud site selection protein 3	yes	yes	1	11	0	1272.67	2	0.0038591	89.266	365860	0	0	1	365860	731	P25558_731	yes	no	no	nq	nq	nq	nq	nq	nq	nq	nq	nq	nq	nq	nq	nq	nq	nq	nq	YKL114C	yes
	2784	NEDACSFTLYGDGASNQGQVFESFNMAK	P16387	P16387	BUD3	Bud site selection protein 3	yes	yes	1	10	0	1164.62	2	0.0060914	79.201	1285200	1	943600	1	341610	324	P25558_324	yes	no	no	nq	nq	nq	nq	nq	nq	nq	nq	nq	nq	nq	nq	nq	nq	nq	nq	YER178W	yes
	318	CEIEINEEFLK	P47136	P47136	BUD4	Bud site selection protein 4	yes	yes	1	11	0	1365.65	2	4.4399e-07	119.39	439400	1	439400	0	0	1213	P47136_1213	yes	no	no	nq	nq	nq	nq	nq	nq	nq	nq	nq	nq	nq	nq	nq	nq	nq	nq	YJR092W	no
	3721	VASLDVEACFLER	P47136	P47136	BUD4	Bud site selection protein 4	yes	yes	1	13	0	1450.71	2	1.6046e-08	127.78	645280	1	376870	1	268410	1272	P47136_1272	yes	no	no	nq	nq	nq	nq	nq	nq	nq	nq	nq	nq	nq	nq	nq	nq	nq	nq	YJR092W	no
	1955	ITFNAECSNEEK	P47136	P47136	BUD4	Bud site selection protein 4	yes	yes	1	12	0	1383.6	2	1.4198e-06	119.21	405550	1	249230	1	156320	1396	P47136_1396	yes	no	no	nq	nq	nq	nq	nq	nq	nq	nq	nq	nq	nq	nq	nq	nq	nq	nq	YJR092W	no
	4222	YSTVVISCEPIIR	P48558	P48558	BXI1	Bax inhibitor 1	yes	yes	1	13	0	1478.78	2,3	1.9171e-10	130.69	6166700	1	799430	2	5367300	42	P48558_42	yes	no	no	nq	nq	nq	nq	nq	nq	nq	nq	nq	nq	nq	nq	nq	nq	nq	nq	YNL305C	yes
	439	CKNEYLIK	P38822	P38822	BZZ1	Protein BZZ1	yes	yes	1	8	1	1009.53	2,3	0.010454	104.2	786100	1	569750	1	216350	193	P38822_193	yes	no	no	nq	nq	nq	nq	nq	nq	nq	nq	nq	nq	nq	nq	nq	nq	nq	nq	YHR114W	no
	4022	VYHPNISSVTGAICLDILK	P21734	P21734	CAR1	Arginase	yes	yes	1	34	0	3569.68	3	0.00017012	45.327	616000	0	0	1	616000	253	P00812_253	yes	no	no	nq	nq	nq	nq	nq	nq	nq	nq	nq	nq	nq	nq	nq	nq	nq	nq	YDR177W	no
	2057	KEIEEHCSMLGLDPEIVSHSR	P16521	P16521	CAR1	Arginase	yes	yes	1	10	0	1123.53	2	0.00021365	103.31	1206600	1	776490	1	430140	180	P00812_180	yes	no	no	nq	nq	nq	nq	nq	nq	nq	nq	nq	nq	nq	nq	nq	nq	nq	nq	YLR249W	no
	3415	SSDSLVTDSAAGATAFACALK	P11491	P11491	CAR2	Ornithine aminotransferase	yes	yes	1	11	0	1340.61	3	0.010339	53.751	2145700	1	2145700	0	0	255	P07991_255	yes	no	no	nq	nq	nq	nq	nq	nq	nq	nq	nq	nq	nq	nq	nq	nq	nq	nq	YDR481C	no
	2154	KSIACVLTVINEQQR	P0CX85;P0CX84	P0CX85	CAR2	Ornithine aminotransferase	yes	yes	1	6	0	647.342	2	0.0013695	114.6	2818500	0	0	1	2818500	231	P07991_231	yes	no	no	nq	nq	nq	nq	nq	nq	nq	nq	nq	nq	nq	nq	nq	nq	nq	nq	YDL136W	yes
	4180	YLQTIRPFCNDVETFER	P32796-2;P32796	P32796-2	CAT2	Carnitine O-acetyltransferase, mitochondrial	yes	no	1	17	1	2130.02	3	4.817e-07	103.77	14599000	1	1486500	1	13113000	97	P32796_97	no	no	no	nq	nq	nq	nq	nq	nq	nq	nq	nq	nq	nq	nq	nq	nq	nq	nq	YML042W	yes
	2994	PFCNDVETFER	P32796-2;P32796	P32796-2	CAT2	Carnitine O-acetyltransferase, mitochondrial	yes	no	1	11	0	1355.58	2	0.0010535	85.522	1340000	0	0	1	1340000	97	P32796_97	no	no	no	nq	nq	nq	nq	nq	nq	nq	nq	nq	nq	nq	nq	nq	nq	nq	nq	YML042W	yes
	1424	GMPFCMNSFSLMFNTSR	P32796-2;P32796	P32796-2	CAT2	Carnitine O-acetyltransferase, mitochondrial	yes	no	1	17	0	1968.84	2	8.9288e-12	123.92	220160	0	0	1	220160	210	P32796_210	yes	no	no	nq	nq	nq	nq	nq	nq	nq	nq	nq	nq	nq	nq	nq	nq	nq	nq	YML042W	yes
	3100	QQLLCK	P32796-2;P32796	P32796-2	CAT2	Carnitine O-acetyltransferase, mitochondrial	yes	no	1	6	0	731.4	2	0.00077682	117.54	20512000	1	2646100	1	17866000	110	P32796_110	yes	no	no	nq	nq	nq	nq	nq	nq	nq	nq	nq	nq	nq	nq	nq	nq	nq	nq	YML042W	yes
	2674	MDGTPTLFLNNYVCQQLNK	P32796-2;P32796	P32796-2	CAT2	Carnitine O-acetyltransferase, mitochondrial	yes	no	1	19	0	2198.05	2,3	2.9996e-35	178.85	1980600	0	0	2	1980600	394	P32796_394	yes	no	no	nq	nq	nq	nq	nq	nq	nq	nq	nq	nq	nq	nq	nq	nq	nq	nq	YML042W	yes
	3418	SSFMLCLDLDQSPVTLEEK	P32796-2;P32796	P32796-2	CAT2	Carnitine O-acetyltransferase, mitochondrial	yes	no	1	19	0	2154.02	2,3	1.1454e-70	223.06	3884400	0	0	2	3884400	331	P32796_331	yes	no	no	nq	nq	nq	nq	nq	nq	nq	nq	nq	nq	nq	nq	nq	nq	nq	nq	YML042W	yes
	2767	NCWHGDGINR	P32796-2;P32796	P32796-2	CAT2	Carnitine O-acetyltransferase, mitochondrial	yes	no	1	10	0	1170.5	2	2.8229e-07	128.01	1317200	2	0	1	1317200	348	P32796_348	yes	no	no	nq	nq	nq	nq	nq	nq	nq	nq	nq	nq	nq	nq	nq	nq	nq	nq	YML042W	yes
	2411	LLALCDIK	P39113	P39113	CAT8	Regulatory protein CAT8	yes	yes	1	8	0	887.515	2	0.0047108	89.698	3402000	1	1062900	1	2339100	134	P39113_134	yes	no	no	nq	nq	nq	nq	nq	nq	nq	nq	nq	nq	nq	nq	nq	nq	nq	nq	YMR280C	no
	3163	RPQCSQCAAVGFECR	P39113	P39113	CAT8	Regulatory protein CAT8	yes	yes	3	15	1	1653.72	3	0.0017408	56.514	551510	1	220650	1	330860	87, 90, 97	P39113_87_90_97	yes	no	no	nq	nq	nq	nq	nq	nq	nq	nq	nq	nq	nq	nq	nq	nq	nq	nq	YMR280C	no
	2920	NQMLPICVSQLK	P22133	P22133	CBF1	Centromere-binding protein 1	yes	yes	1	13	0	1363.72	2	5.4924e-07	126.34	508590	1	508590	0	0	262	P17106_262	yes	no	no	nq	nq	nq	nq	nq	nq	nq	nq	nq	nq	nq	nq	nq	nq	nq	nq	YOL126C	no
	4068	YANQCVHSMNK	P32504	P32504	CBF2	Centromere DNA-binding protein complex CBF3 subunit A	yes	yes	1	11	0	1293.56	2	0.00049834	95.618	47954	0	0	1	47954	870	P32504_870	yes	no	no	nq	nq	nq	nq	nq	nq	nq	nq	nq	nq	nq	nq	nq	nq	nq	nq	YGR140W	no
	2482	LNLCAEYK	P17255	P17255	CBP3	Protein CBP3, mitochondrial	yes	yes	1	19	1	2180.03	3	4.4971e-26	169.02	1080600	1	220220	1	860360	124	P21560_124	yes	no	no	nq	nq	nq	nq	nq	nq	nq	nq	nq	nq	nq	nq	nq	nq	nq	nq	YDL185W	yes
	883	EHLPAATMDNVQILICGPPAMVASVR	P38626	P38626	CBR1	NADH-cytochrome b5 reductase 1	yes	yes	1	26	0	2732.38	3,4	1.6443e-15	109.84	2115900	0	0	2	2115900	250	P38626_250	no	no	no	nq	nq	nq	nq	nq	nq	nq	nq	nq	nq	nq	nq	nq	nq	nq	nq	YIL043C	yes
	767	DVIKEHLPAATMDNVQILICGPPAMVASVR	P38626	P38626	CBR1	NADH-cytochrome b5 reductase 1	yes	yes	1	30	1	3187.66	4	2.3117e-07	92.363	666120	0	0	1	666120	250	P38626_250	no	no	no	nq	nq	nq	nq	nq	nq	nq	nq	nq	nq	nq	nq	nq	nq	nq	nq	YIL043C	yes
	3653	TQFGQVFEFCENK	Q03702	Q03702	CCE1	Cruciform cutting endonuclease 1, mitochondrial	yes	yes	1	13	0	1575.7	2	6.9695e-17	157.5	402680	1	402680	0	0	336	Q03702_336	yes	no	no	nq	nq	nq	nq	nq	nq	nq	nq	nq	nq	nq	nq	nq	nq	nq	nq	YKL011C	yes
	3672	TTNDTYEATYAIPMHCENCVNDIK	P40202	P40202	CCS1	Superoxide dismutase 1 copper chaperone	yes	yes	2	24	0	2745.17	3	1.7562e-12	80.733	555260	0	0	1	555260	17, 20	P40202_17_20	yes	no	no	nq	nq	nq	nq	nq	nq	nq	nq	nq	nq	nq	nq	nq	nq	nq	nq	YMR038C	yes
	996	ESDVGTNCGLFK	P39077	P39077	CCT3	T-complex protein 1 subunit gamma	yes	yes	1	12	0	1268.57	2	0.0029251	79.036	487620	0	0	1	487620	352	P39077_352	yes	no	no	nq	nq	nq	nq	nq	nq	nq	nq	nq	nq	nq	nq	nq	nq	nq	nq	YJL014W	no
	4006	VVLLDCPLEYK	P39077	P39077	CCT3	T-complex protein 1 subunit gamma	yes	yes	1	11	0	1290.69	2	0.00055918	94.767	2648500	1	945820	1	1702700	248	P39077_248	yes	no	no	nq	nq	nq	nq	nq	nq	nq	nq	nq	nq	nq	nq	nq	nq	nq	nq	YJL014W	no
	3508	TAIESACLLLR	P39077	P39077	CCT3	T-complex protein 1 subunit gamma	yes	yes	1	11	0	1188.65	2	0.00014524	112.83	2064900	1	465700	1	1599200	518	P39077_518	yes	no	no	nq	nq	nq	nq	nq	nq	nq	nq	nq	nq	nq	nq	nq	nq	nq	nq	YJL014W	no
	3279	SGTTNTYEEHILQPVLVSTSAITLASECVK	P39078	P39078	CCT4	T-complex protein 1 subunit delta	yes	yes	1	30	0	3190.61	3	8.7063e-09	80.733	129370	1	129370	0	0	514	P39078_514	yes	no	no	nq	nq	nq	nq	nq	nq	nq	nq	nq	nq	nq	nq	nq	nq	nq	nq	YDL143W	no
	481	CNVLLIQK	P39078	P39078	CCT4	T-complex protein 1 subunit delta	yes	yes	1	8	0	929.537	2	0.0015445	98.523	1782700	1	658920	1	1123800	283	P39078_283	yes	no	no	nq	nq	nq	nq	nq	nq	nq	nq	nq	nq	nq	nq	nq	nq	nq	nq	YDL143W	no
	140	ALHDSLCVVR	P40413	P40413	CCT5	T-complex protein 1 subunit epsilon	yes	yes	1	10	0	1111.58	2	0.003033	84.817	395070	1	395070	0	0	428	P40413_428	yes	no	no	nq	nq	nq	nq	nq	nq	nq	nq	nq	nq	nq	nq	nq	nq	nq	nq	YJR064W	no
	2793	NEVCGMDPDKGFVIINQK	P39079	P39079	CCT6	T-complex protein 1 subunit zeta	yes	yes	1	18	1	2005.96	3	0.00096605	77.324	621830	0	0	1	621830	285	P39079_285	yes	no	no	nq	nq	nq	nq	nq	nq	nq	nq	nq	nq	nq	nq	nq	nq	nq	nq	YDR188W	no
	3059	QLCENAGFDAIEILNKLR	P42943	P42943	CCT7	T-complex protein 1 subunit eta	yes	yes	1	18	1	2046.06	3	0.0009964	75.968	504930	1	504930	0	0	454	P42943_454	yes	no	no	nq	nq	nq	nq	nq	nq	nq	nq	nq	nq	nq	nq	nq	nq	nq	nq	YJL111W	no
	3723	VAVFTCPLDIANTETK	P47079	P47079	CCT8	T-complex protein 1 subunit theta	yes	yes	1	16	0	1720.87	2	3.6557e-06	97.904	356600	0	0	1	356600	252	P47079_252	yes	no	no	nq	nq	nq	nq	nq	nq	nq	nq	nq	nq	nq	nq	nq	nq	nq	nq	YJL008C	no
	1308	GELDNTPALCK	P21954	P21954	CCW14	Covalently-linked cell wall protein 14	yes	yes	2	20	1	2144.95	3	9.9315e-05	74.776	552070	1	206020	1	346060	62, 67	O13547_62_67	yes	no	no	nq	nq	nq	nq	nq	nq	nq	nq	nq	nq	nq	nq	nq	nq	nq	nq	YDL066W	yes
	4170	YLCEVNK	P13181	P13181	CDC10	Cell division control protein 10	yes	yes	1	18	0	2184.03	2,3	2.4394e-26	161.99	1852000	2	473740	2	1378300	266	P25342_266	yes	no	no	nq	nq	nq	nq	nq	nq	nq	nq	nq	nq	nq	nq	nq	nq	nq	nq	YLR081W	no
	371	CGLHVAHSFLK	P04385	P04385	CDC19	Pyruvate kinase 1	yes	yes	1	25	1	2550.26	3	1.115e-12	113.08	25383000	1	18898000	1	6485100	371	P00549_371	yes	no	no	nq	nq	nq	nq	nq	nq	nq	nq	nq	nq	nq	nq	nq	nq	nq	nq	YBR020W	no
	3172	RVDCTLATVDHNIPTESR	P07264	P07264	CDC19	Pyruvate kinase 1	yes	yes	1	25	0	2464.15	2,3	4.1964e-38	168.86	6182600	0	0	2	6182600	328	P00549_328	yes	no	no	nq	nq	nq	nq	nq	nq	nq	nq	nq	nq	nq	nq	nq	nq	nq	nq	YGL009C	no
	4202	YQAVTCEPNQLAEK	P08004	P08004	CDC19	Pyruvate kinase 1	yes	yes	1	12	1	1462.65	2,3	5.7057e-07	147.73	5064100	0	0	2	5064100	121	P00549_121	yes	no	no	nq	nq	nq	nq	nq	nq	nq	nq	nq	nq	nq	nq	nq	nq	nq	nq	YNL192W	no
	1516	GVVCIDEFDK	P24279	P24279	CDC19	Pyruvate kinase 1	yes	yes	1	11	1	1140.61	2,3	1.141e-08	144.7	280750	2	280750	0	0	174	P00549_174	yes	no	no	nq	nq	nq	nq	nq	nq	nq	nq	nq	nq	nq	nq	nq	nq	nq	nq	YEL032W	no
	3867	VLNNCFSYDLVPAPAVIEKALR	P00427	P00427	CDC19	Pyruvate kinase 1	yes	yes	1	12	1	1443.8	2,3	4.5064e-16	170.4	132110000	2	87575000	2	44536000	418	P00549_418	yes	no	no	nq	nq	nq	nq	nq	nq	nq	nq	nq	nq	nq	nq	nq	nq	nq	nq	YHR051W	yes
	2697	MMMTSGQAVKYDGAFDCLR	P18239	P18239	CDC21	Thymidylate synthase	yes	yes	1	12	1	1510.7	3	0.0015105	81.676	1017100	1	1017100	0	0	17	P06785_17	yes	no	no	nq	nq	nq	nq	nq	nq	nq	nq	nq	nq	nq	nq	nq	nq	nq	nq	YBL030C	yes
	1087	FDSSANPFFTNDILCK	P25293	P25293	CDC28	Cyclin-dependent kinase 1	yes	yes	1	9	0	1042.48	2	0.00022403	104.2	206910	1	141510	1	65396	127	P00546_127	yes	no	no	nq	nq	nq	nq	nq	nq	nq	nq	nq	nq	nq	nq	nq	nq	nq	nq	YKR048C	no
	2810	NGFSFNLLCVGPDGIGK	P32457	P32457	CDC3	Cell division control protein 3	yes	yes	1	17	0	1736.86	2,3	1.2091e-12	129.88	3237000	2	1185200	2	2051800	124	P32457_124	yes	no	no	nq	nq	nq	nq	nq	nq	nq	nq	nq	nq	nq	nq	nq	nq	nq	nq	YLR314C	no
	437	CKLDDASPEPK	P00958	P00958	CDC42	Cell division control protein 42	yes	yes	1	10	0	1168.55	2	3.1048e-12	151.22	36468000	1	17361000	1	19107000	157	P19073_157	yes	no	no	nq	nq	nq	nq	nq	nq	nq	nq	nq	nq	nq	nq	nq	nq	nq	nq	YGR264C	no
	393	CHSVYK	P05759	P05759	CDC42	Cell division control protein 42	yes	yes	1	11	0	1002.52	2	0.0012717	90.913	13959000	1	6015700	1	7943400	6	P19073_6	yes	no	no	nq	nq	nq	nq	nq	nq	nq	nq	nq	nq	nq	nq	nq	nq	nq	nq	YLR167W	no
	2052	KDTVLIVLIDDELEDGACR	P25694	P25694	CDC48	Cell division control protein 48	yes	yes	1	19	1	2116.07	3	1.8909e-14	140.8	276600	1	276600	0	0	92	P25694_92	no	no	no	nq	nq	nq	nq	nq	nq	nq	nq	nq	nq	nq	nq	nq	nq	nq	nq	YDL126C	yes
	759	DTVLIVLIDDELEDGACR	P25694	P25694	CDC48	Cell division control protein 48	yes	yes	1	18	0	1987.98	2	1.6327e-12	122.01	146840	1	146840	0	0	92	P25694_92	no	no	no	nq	nq	nq	nq	nq	nq	nq	nq	nq	nq	nq	nq	nq	nq	nq	nq	YDL126C	yes
	832	EDEENNMNEVGYDDIGGCR	P25694	P25694	CDC48	Cell division control protein 48	yes	yes	1	19	0	2157.82	3	0.00042757	58.024	433580	0	0	1	433580	219	P25694_219	no	no	no	nq	nq	nq	nq	nq	nq	nq	nq	nq	nq	nq	nq	nq	nq	nq	nq	YDL126C	yes
	833	EDEENNMNEVGYDDIGGCRK	P25694	P25694	CDC48	Cell division control protein 48	yes	yes	1	20	1	2285.92	3	2.7709e-11	103.79	2677600	0	0	1	2677600	219	P25694_219	no	no	no	nq	nq	nq	nq	nq	nq	nq	nq	nq	nq	nq	nq	nq	nq	nq	nq	YDL126C	yes
	2204	LADDVDLEALAAETHGYVGADIASLCSEAAMQQIR	P25694	P25694	CDC48	Cell division control protein 48	yes	yes	1	35	0	3645.73	3,4	2.6399e-18	94.802	1366000	0	0	2	1366000	425	P25694_425	yes	no	no	nq	nq	nq	nq	nq	nq	nq	nq	nq	nq	nq	nq	nq	nq	nq	nq	YDL126C	yes
	458	CLTQSPTSSR	Q01159	Q01159	CEG1	mRNA-capping enzyme subunit alpha	yes	yes	1	10	0	1078.51	2	0.010322	74.962	87527	1	87527	0	0	160	Q01159_160	yes	no	no	nq	nq	nq	nq	nq	nq	nq	nq	nq	nq	nq	nq	nq	nq	nq	nq	YGL130W	no
	1415	GLSHSVSTACATGNNSIGDAFNFIR	P39525	P39525	CEM1	3-oxoacyl-[acyl-carrier-protein] synthase homolog	yes	yes	1	25	0	2538.19	3	0.00017237	56.453	1006300	0	0	1	1006300	187	P39525_187	yes	no	no	nq	nq	nq	nq	nq	nq	nq	nq	nq	nq	nq	nq	nq	nq	nq	nq	YER061C	yes
	50	AECLAVASALLPGR	P39525	P39525	CEM1	3-oxoacyl-[acyl-carrier-protein] synthase homolog	yes	yes	1	14	0	1369.74	2	0.0091416	63.29	1155900	1	482470	1	673480	334	P39525_334	yes	no	no	nq	nq	nq	nq	nq	nq	nq	nq	nq	nq	nq	nq	nq	nq	nq	nq	YER061C	yes
	4004	VVITGLGCVTPLGR	P39525	P39525	CEM1	3-oxoacyl-[acyl-carrier-protein] synthase homolog	yes	yes	1	14	0	1383.79	2	5.3945e-07	121.45	1833400	1	377070	1	1456300	12	P39525_12	yes	no	no	nq	nq	nq	nq	nq	nq	nq	nq	nq	nq	nq	nq	nq	nq	nq	nq	YER061C	yes
	3050	QILCKECEGR	P25491	P25491	CET1	mRNA-capping enzyme subunit beta	yes	yes	1	11	0	1293.58	2	0.00090193	89.301	97616	0	0	1	97616	467	O13297_467	yes	no	no	nq	nq	nq	nq	nq	nq	nq	nq	nq	nq	nq	nq	nq	nq	nq	nq	YNL064C	no
	3679	TVDSICSYEEILAK	P21269-3;P21269-2;P21269	P21269-3	CHA1	Catabolic L-serine/threonine dehydratase;L-serine dehydratase;L-threonine dehydratase	yes	yes	1	20	0	1973.05	3	8.4437e-08	84.895	641860	0	0	1	641860	316	P25379_316	yes	no	no	nq	nq	nq	nq	nq	nq	nq	nq	nq	nq	nq	nq	nq	nq	nq	nq	YER168C	yes
	2653	LYCSSYGVQYTHIPSKQK	P20967	P20967	CHA1	Catabolic L-serine/threonine dehydratase;L-serine dehydratase;L-threonine dehydratase	yes	yes	1	19	0	2027.05	3	0.001308	53.565	672570	0	0	1	672570	212	P25379_212	yes	no	no	nq	nq	nq	nq	nq	nq	nq	nq	nq	nq	nq	nq	nq	nq	nq	nq	YIL125W	yes
	2397	LKDGSVTCIK	P12683	P12683	CHA1	Catabolic L-serine/threonine dehydratase;L-serine dehydratase;L-threonine dehydratase	yes	yes	1	11	0	1257.57	2	0.00014291	107.09	1954300	1	1194300	1	760050	29	P25379_29	yes	no	no	nq	nq	nq	nq	nq	nq	nq	nq	nq	nq	nq	nq	nq	nq	nq	nq	YML075C	no
	3730	VCAVKAPGFGDNR	P19882	P19882	CHA1	Catabolic L-serine/threonine dehydratase;L-serine dehydratase;L-threonine dehydratase	yes	yes	1	21	0	2061.07	2,3	2.7326e-08	86.748	725470	0	0	2	725470	178	P25379_178	yes	no	no	nq	nq	nq	nq	nq	nq	nq	nq	nq	nq	nq	nq	nq	nq	nq	nq	YLR259C	yes
	2960	NVAHLCK	P14180	P14180	CHC1	Clathrin heavy chain	yes	yes	1	13	0	1482.75	3	0.0074038	58.172	1662000	0	0	1	1662000	482	P22137_482	yes	no	no	nq	nq	nq	nq	nq	nq	nq	nq	nq	nq	nq	nq	nq	nq	nq	nq	YBR038W	no
	2071	KGDIVCGCTR	P15179	P15179	CHC1	Clathrin heavy chain	yes	yes	1	13	0	1506.78	2	1.9966e-17	161.21	1505000	1	898690	1	606340	495	P22137_495	yes	no	no	nq	nq	nq	nq	nq	nq	nq	nq	nq	nq	nq	nq	nq	nq	nq	nq	YPL104W	yes
	2287	LDNYCK	P32657	P32657	CHD1	Chromo domain-containing protein 1	yes	yes	1	6	0	754.332	2	0.0032321	99.384	125080	0	0	1	125080	246	P32657_246	yes	no	no	nq	nq	nq	nq	nq	nq	nq	nq	nq	nq	nq	nq	nq	nq	nq	nq	YER164W	yes
	633	DCVHEEEK	P32657	P32657	CHD1	Chromo domain-containing protein 1	yes	yes	1	8	0	987.397	2	0.0050378	86.67	1157600	1	475560	1	682020	1063	P32657_1063	yes	no	no	nq	nq	nq	nq	nq	nq	nq	nq	nq	nq	nq	nq	nq	nq	nq	nq	YER164W	yes
	501	CPVYFINIEGEEHDR	P07806-2;P07806	P07806-2	CHO2	Phosphatidylethanolamine N-methyltransferase	yes	yes	1	7	0	957.438	2	0.0019849	92.47	5102400	1	5102400	1	0	158	P05374_158	yes	no	no	nq	nq	nq	nq	nq	nq	nq	nq	nq	nq	nq	nq	nq	nq	nq	nq	YGR094W	yes
	3285	SHDVVIIGGGPAGYVAAIKAAQLGFNTACVEK	P09624	P09624	CHS1	Chitin synthase 1	yes	yes	1	12	0	1185.56	2	1.0074e-16	165.35	3462300	1	2953100	1	509150	628	P08004_628	yes	no	no	nq	nq	nq	nq	nq	nq	nq	nq	nq	nq	nq	nq	nq	nq	nq	nq	YFL018C	yes
	3259	SFICGVLLLENK	P22135	P22135	CHS2	Chitin synthase 2	yes	yes	1	13	0	1528.69	2	0.00063226	90.861	501850	0	0	1	501850	267	P14180_267	yes	no	no	nq	nq	nq	nq	nq	nq	nq	nq	nq	nq	nq	nq	nq	nq	nq	nq	YJL180C	yes
	3870	VLPTLSVLFCGEIDHFK	P23644	P23644	CHS2	Chitin synthase 2	yes	yes	1	7	0	783.406	2	0.00053477	110.63	306430	1	255390	1	51043	321	P14180_321	yes	no	no	nq	nq	nq	nq	nq	nq	nq	nq	nq	nq	nq	nq	nq	nq	nq	nq	YMR203W	yes
	620	DASFLFQNVNGNCHNLITPK	P29465	P29465	CHS3	Chitin synthase 3	yes	yes	1	20	0	2231.08	3	0.004872	50.188	583590	1	583590	0	0	294	P29465_294	yes	no	no	nq	nq	nq	nq	nq	nq	nq	nq	nq	nq	nq	nq	nq	nq	nq	nq	YBR023C	no
	376	CGTPAEQGAAKPGNR	P29465	P29465	CHS3	Chitin synthase 3	yes	yes	1	15	1	1455.69	2	0.00028428	116.9	33086	1	33086	0	0	770	P29465_770	yes	no	no	nq	nq	nq	nq	nq	nq	nq	nq	nq	nq	nq	nq	nq	nq	nq	nq	YBR023C	no
	1645	HVAIDTTHFVCNDLDNEESNEELIR	Q12114	Q12114	CHS5	Chitin biosynthesis protein CHS5	yes	yes	1	25	0	2912.32	3,4	1.0539e-62	180.52	767790	2	767790	0	0	217	Q12114_217	yes	no	no	nq	nq	nq	nq	nq	nq	nq	nq	nq	nq	nq	nq	nq	nq	nq	nq	YLR330W	no
	1363	GIDTCSLIDSVGKENIEPLAIAK	P42940	P42940	CIR1	Probable electron transfer flavoprotein subunit beta	yes	yes	1	23	1	2385.25	3	3.1568e-08	95.5	13800000	1	3329400	1	10471000	91	P42940_91	no	no	no	nq	nq	nq	nq	nq	nq	nq	nq	nq	nq	nq	nq	nq	nq	nq	nq	YGR207C	yes
	1066	FCPAGVYEFVKDEK	Q08822	Q08822	CIR2	Probable electron transfer flavoprotein-ubiquinone oxidoreductase, mitochondrial	yes	yes	1	14	1	1630.77	2,3	0.0041399	79.885	35891000	2	11266000	2	24625000	574	Q08822_574	no	no	no	nq	nq	nq	nq	nq	nq	nq	nq	nq	nq	nq	nq	nq	nq	nq	nq	YOR356W	yes
	1065	FCPAGVYEFVK	Q08822	Q08822	CIR2	Probable electron transfer flavoprotein-ubiquinone oxidoreductase, mitochondrial	yes	yes	1	11	0	1258.61	2	0.0054166	75.819	50330000	1	25314000	1	25016000	574	Q08822_574	no	no	no	nq	nq	nq	nq	nq	nq	nq	nq	nq	nq	nq	nq	nq	nq	nq	nq	YOR356W	yes
	203	ARDYVDVCIVGGGPAGLATAIK	Q08822	Q08822	CIR2	Probable electron transfer flavoprotein-ubiquinone oxidoreductase, mitochondrial	yes	yes	1	22	1	2145.13	3	3.7457e-13	118.46	5944600	1	1953800	1	3990800	66	Q08822_66	no	no	no	nq	nq	nq	nq	nq	nq	nq	nq	nq	nq	nq	nq	nq	nq	nq	nq	YOR356W	yes
	784	DYVDVCIVGGGPAGLATAIK	Q08822	Q08822	CIR2	Probable electron transfer flavoprotein-ubiquinone oxidoreductase, mitochondrial	yes	yes	1	20	0	1917.99	2,3	4.7213e-14	125.23	750240	0	0	2	750240	66	Q08822_66	no	no	no	nq	nq	nq	nq	nq	nq	nq	nq	nq	nq	nq	nq	nq	nq	nq	nq	YOR356W	yes
	1180	FQGLTIEECQNR	P43635	P43635	CIT3	Citrate synthase 3	yes	yes	1	12	0	1436.67	2	1.2936e-57	218.02	3231200	0	0	1	3231200	97	P43635_97	yes	no	no	nq	nq	nq	nq	nq	nq	nq	nq	nq	nq	nq	nq	nq	nq	nq	nq	YPR001W	yes
	39	ACYGSTFVGPITISSVLGGMR	P43635	P43635	CIT3	Citrate synthase 3	yes	yes	1	21	0	2115.05	3	1.0717e-12	112.74	519130	0	0	1	519130	50	P43635_50	yes	no	no	nq	nq	nq	nq	nq	nq	nq	nq	nq	nq	nq	nq	nq	nq	nq	nq	YPR001W	yes
	2216	LALYPEAIAFCR	Q03690	Q03690	CLU1	Clustered mitochondria protein 1	yes	yes	1	12	0	1365.71	2	2.1947e-10	132.32	1596200	1	1596200	0	0	1043	Q03690_1043	yes	no	no	nq	nq	nq	nq	nq	nq	nq	nq	nq	nq	nq	nq	nq	nq	nq	nq	YMR012W	no
	2458	LLTSESNIITPCVR	Q03690	Q03690	CLU1	Clustered mitochondria protein 1	yes	yes	1	14	0	1544.82	2	0.00083438	76.156	290230	1	290230	0	0	216	Q03690_216	yes	no	no	nq	nq	nq	nq	nq	nq	nq	nq	nq	nq	nq	nq	nq	nq	nq	nq	YMR012W	no
	3212	SCLLFYQTDEK	P36064	P36064	CMC1	COX assembly mitochondrial protein	yes	yes	1	11	0	1345.62	2	0.0010512	96.604	5968000	0	0	1	5968000	74	P36064_74	yes	no	no	nq	nq	nq	nq	nq	nq	nq	nq	nq	nq	nq	nq	nq	nq	nq	nq	YKL137W	yes
	1119	FHSCLDFINALDK	Q3E7A4	Q3E7A4	CMC2	COX assembly mitochondrial protein 2	yes	yes	1	13	0	1521.73	2,3	5.1888e-26	169.17	3231800	2	2263700	2	968100	13	Q3E7A4_13	yes	no	no	nq	nq	nq	nq	nq	nq	nq	nq	nq	nq	nq	nq	nq	nq	nq	nq	YBL059C-A	yes
	1272	GCGQQIPGLINNAK	P27825	P27825	CNE1	Calnexin homolog	yes	yes	1	14	0	1411.72	2	2.3489e-13	146.5	877020	1	877020	0	0	338	P27825_338	yes	no	no	nq	nq	nq	nq	nq	nq	nq	nq	nq	nq	nq	nq	nq	nq	nq	nq	YAL058W	no
	169	ANEQASAQPTDEHTSPDISIEDCNGAK	P53865	P53865	CNM67	Chaotic nuclear migration protein 67	yes	yes	1	27	0	2827.22	3	9.3664e-42	156.02	3890000	1	1485400	1	2404600	155	P53865_155	yes	no	no	nq	nq	nq	nq	nq	nq	nq	nq	nq	nq	nq	nq	nq	nq	nq	nq	YNL225C	no
	1330	GFLCASQQEELSR	P53865	P53865	CNM67	Chaotic nuclear migration protein 67	yes	yes	1	13	0	1466.68	2	1.4709e-06	115.37	1109900	1	457770	1	652090	308	P53865_308	yes	no	no	nq	nq	nq	nq	nq	nq	nq	nq	nq	nq	nq	nq	nq	nq	nq	nq	YNL225C	no
	1400	GLAVECEDKSINESLYANR	P33313	P33313	CNS1	Hsp70/Hsp90 co-chaperone CNS1	yes	yes	1	19	1	2110	3	0.0018002	70.802	287510	1	287510	0	0	114	P33313_114	yes	no	no	nq	nq	nq	nq	nq	nq	nq	nq	nq	nq	nq	nq	nq	nq	nq	nq	YBR155W	no
	609	DAFFQCLDK	Q3E846	Q3E846	coa6	Cytochrome c oxidase assembly factor 6	yes	yes	1	9	0	1085.49	2	0.00021397	114.4	5198100	1	2185000	1	3013100	35	Q3E846_35	no	no	no	nq	nq	nq	nq	nq	nq	nq	nq	nq	nq	nq	nq	nq	nq	nq	nq	YMR244C-A	yes
	610	DAFFQCLDKADILDAMDPK	Q3E846	Q3E846	coa6	Cytochrome c oxidase assembly factor 6	yes	yes	1	19	1	2155	3	6.9035e-20	152.59	1266500	0	0	1	1266500	35	Q3E846_35	no	no	no	nq	nq	nq	nq	nq	nq	nq	nq	nq	nq	nq	nq	nq	nq	nq	nq	YMR244C-A	yes
	3770	VENEKFEENCAHSWIK	Q3E846	Q3E846	coa6	Cytochrome c oxidase assembly factor 6	yes	yes	1	16	1	1961.89	3	0.0075636	63.062	664080	1	336850	1	327230	68	Q3E846_68	yes	no	no	nq	nq	nq	nq	nq	nq	nq	nq	nq	nq	nq	nq	nq	nq	nq	nq	YMR244C-A	yes
	3283	SHCKVENEK	Q3E846	Q3E846	coa6	Cytochrome c oxidase assembly factor 6	yes	yes	1	9	1	1072.5	2	0.00036922	127.76	141030	1	43171	1	97858	57	Q3E846_57	yes	no	no	nq	nq	nq	nq	nq	nq	nq	nq	nq	nq	nq	nq	nq	nq	nq	nq	YMR244C-A	yes
	2506	LPENDCLYAIYDFEYEINGNEGKR	Q03048	Q03048	COF1	Cofilin	yes	yes	1	24	1	2864.3	3	3.5951e-50	188.27	327070	1	327070	0	0	62	Q03048_62	yes	no	no	nq	nq	nq	nq	nq	nq	nq	nq	nq	nq	nq	nq	nq	nq	nq	nq	YLL050C	no
	991	ERPCSFIHQNQLFFVNAEK	P53622	P53622	COP1	Coatomer subunit alpha	yes	yes	1	19	1	2306.13	3	0.00012301	82.865	157220	1	157220	0	0	329	P53622_329	yes	no	no	nq	nq	nq	nq	nq	nq	nq	nq	nq	nq	nq	nq	nq	nq	nq	nq	YDL145C	no
	4122	YFTNIYEGCR	P53622	P53622	COP1	Coatomer subunit alpha	yes	yes	1	10	0	1264.55	2	1.3978e-07	129.88	403750	0	0	1	403750	950	P53622_950	yes	no	no	nq	nq	nq	nq	nq	nq	nq	nq	nq	nq	nq	nq	nq	nq	nq	nq	YDL145C	no
	1078	FDICAATYKPIYEDTPSVSDPLTGSK	P53622	P53622	COP1	Coatomer subunit alpha	yes	yes	1	26	1	2817.34	3	5.9571e-13	113.51	1117500	1	584590	1	532880	1150	P53622_1150	yes	no	no	nq	nq	nq	nq	nq	nq	nq	nq	nq	nq	nq	nq	nq	nq	nq	nq	YDL145C	no
	1879	INYECK	P27680	P27680	COQ3	Hexaprenyldihydroxybenzoate methyltransferase, mitochondrial	yes	yes	1	6	0	768.348	2	0.008424	101.21	10057000	1	5636900	1	4420600	180	P27680_180	yes	no	no	nq	nq	nq	nq	nq	nq	nq	nq	nq	nq	nq	nq	nq	nq	nq	nq	YOL096C	yes
	3161	RPEVSVLDVGCGGGILSESLAR	P27680	P27680	COQ3	Hexaprenyldihydroxybenzoate methyltransferase, mitochondrial	yes	yes	1	22	1	2213.15	3	3.9803e-06	85.224	4676900	1	2056600	1	2620300	131	P27680_131	yes	no	no	nq	nq	nq	nq	nq	nq	nq	nq	nq	nq	nq	nq	nq	nq	nq	nq	YOL096C	yes
	859	EFLPEYVCDNIQR	P27680	P27680	COQ3	Hexaprenyldihydroxybenzoate methyltransferase, mitochondrial	yes	yes	1	13	0	1624.76	2,3	2.4155e-33	187.11	18864000	2	3517000	2	15347000	103	P27680_103	yes	no	no	nq	nq	nq	nq	nq	nq	nq	nq	nq	nq	nq	nq	nq	nq	nq	nq	YOL096C	yes
	2588	LTHADRYCTDR	P53318	P53318	COQ6	Ubiquinone biosynthesis monooxygenase COQ6	yes	yes	1	11	1	1349.61	2,3	0.010235	89.561	1672400	2	459010	2	1213400	365	P53318_365	yes	no	no	nq	nq	nq	nq	nq	nq	nq	nq	nq	nq	nq	nq	nq	nq	nq	nq	YGR255C	yes
	4038	WECDYNR	P27697	P27697	COQ8	Probable serine/threonine-protein kinase COQ8, mitochondrial	yes	yes	1	7	0	984.376	2	0.0097543	77.058	1856700	1	1856700	0	0	264	P27697_264	yes	no	no	nq	nq	nq	nq	nq	nq	nq	nq	nq	nq	nq	nq	nq	nq	nq	nq	YGL119W	yes
	2068	KFSGIFLLCAR	P27697	P27697	COQ8	Probable serine/threonine-protein kinase COQ8, mitochondrial	yes	yes	1	11	1	1253.7	3	0.0056534	72.2	215250	1	215250	0	0	480	P27697_480	yes	no	no	nq	nq	nq	nq	nq	nq	nq	nq	nq	nq	nq	nq	nq	nq	nq	nq	YGL119W	yes
	2682	MGASVHCAK	P27697	P27697	COQ8	Probable serine/threonine-protein kinase COQ8, mitochondrial	yes	yes	1	9	0	902.41	2	0.0018112	106.68	116040	1	56276	1	59761	489	P27697_489	yes	no	no	nq	nq	nq	nq	nq	nq	nq	nq	nq	nq	nq	nq	nq	nq	nq	nq	YGL119W	yes
	1198	FSDDECILIK	P12612	P12612	COX11	Cytochrome c oxidase assembly protein COX11, mitochondrial	yes	yes	2	10	0	1273.55	2	1.3363e-11	136.96	1989300	1	712440	1	1276800	208, 210	P19516_208_210	yes	no	no	nq	nq	nq	nq	nq	nq	nq	nq	nq	nq	nq	nq	nq	nq	nq	nq	YDR212W	no
	576	CVNMKGEDFAPCK	Q01519	Q01519	COX12	Cytochrome c oxidase subunit 6B	yes	yes	2	13	1	1440.62	3	8.7605e-05	100.69	2992300	0	0	1	2992300	37, 48	Q01519_37_48	yes	no	no	nq	nq	nq	nq	nq	nq	nq	nq	nq	nq	nq	nq	nq	nq	nq	nq	YLR038C	yes
	1303	GEDFAPCK	Q01519	Q01519	COX12	Cytochrome c oxidase subunit 6B	yes	yes	1	8	0	865.364	2	0.0013876	101.33	54110000	1	14530000	1	39580000	48	Q01519_48	yes	no	no	nq	nq	nq	nq	nq	nq	nq	nq	nq	nq	nq	nq	nq	nq	nq	nq	YLR038C	yes
	3694	TYNALCPLDWIEK	Q01519	Q01519	COX12	Cytochrome c oxidase subunit 6B	yes	yes	1	13	0	1564.76	2,3	5.943e-57	220.32	2354500	0	0	2	2354500	59	Q01519_59	yes	no	no	nq	nq	nq	nq	nq	nq	nq	nq	nq	nq	nq	nq	nq	nq	nq	nq	YLR038C	yes
	3031	QEQENHAECEDKPK	Q12287	Q12287	COX17	Cytochrome c oxidase copper chaperone	yes	yes	1	14	1	1683.72	2,3	4.0465e-05	107.39	820860	2	371630	1	449230	16	Q12287_16	yes	no	no	nq	nq	nq	nq	nq	nq	nq	nq	nq	nq	nq	nq	nq	nq	nq	nq	YLL009C	yes
	1467	GSFPLDHDGECTK	Q3E731	Q3E731	COX19	Cytochrome c oxidase assembly protein COX19	yes	yes	1	13	0	1404.6	2	0.00026677	96.23	271220	0	0	1	271220	30	Q3E731_30	yes	no	no	nq	nq	nq	nq	nq	nq	nq	nq	nq	nq	nq	nq	nq	nq	nq	nq	YLL018C-A	yes
	837	EDPVFYSNLSACYVSVGDLK	P07213	P07213	COX2	Cytochrome c oxidase subunit 2	yes	yes	2	22	0	2283.01	3	1.5973e-08	73.735	8689600	1	2348300	1	6341200	221, 225	P00410_221_225	no	no	no	nq	nq	nq	nq	nq	nq	nq	nq	nq	nq	nq	nq	nq	nq	nq	nq	YNL121C	yes
	1776	IGLDCASSEFFKDGK	P00924;P00925	P00924	COX4	Cytochrome c oxidase subunit 4, mitochondrial	yes	yes	1	26	1	2773.37	3,4	0.0048843	61.616	58222000	0	0	2	58222000	111	P04037_111	yes	no	no	nq	nq	nq	nq	nq	nq	nq	nq	nq	nq	nq	nq	nq	nq	nq	nq	YGR254W	yes
	2348	LGPLQGSMPPELVCPPYAPGETKEDIAR	P00175	P00175	COX6	Cytochrome c oxidase subunit 6, mitochondrial	yes	yes	1	19	0	2091.07	2,3	2.9794e-25	150.61	220080000	2	26951000	2	193130000	76	P00427_76	no	no	no	nq	nq	nq	nq	nq	nq	nq	nq	nq	nq	nq	nq	nq	nq	nq	nq	YML054C	yes
	774	DVTFVSHCGIAHTR	P14742	P14742	COX6	Cytochrome c oxidase subunit 6, mitochondrial	yes	yes	1	22	1	2431.29	3	3.8702e-10	111.65	1566000	1	218680	1	1347300	76	P00427_76	no	no	no	nq	nq	nq	nq	nq	nq	nq	nq	nq	nq	nq	nq	nq	nq	nq	nq	YKL104C	no
	3628	TNDDNDEGIPVDEYHFCQYLGK	P23776	P23776	CPA2	Carbamoyl-phosphate synthase arginine-specific large chain	yes	yes	1	7	0	845.443	2	0.0044978	91.626	291020	0	0	1	291020	862	P03965_862	yes	no	no	nq	nq	nq	nq	nq	nq	nq	nq	nq	nq	nq	nq	nq	nq	nq	nq	YLR300W	no
	901	EILDATAEALSKPSPSLEYCTLSVDEALEK	P13586	P13586	CPR1	Peptidyl-prolyl cis-trans isomerase	yes	yes	1	18	1	1896.89	3	5.2545e-08	115.58	1780900	1	1534200	1	246700	38	P14832_38	yes	no	no	nq	nq	nq	nq	nq	nq	nq	nq	nq	nq	nq	nq	nq	nq	nq	nq	YGL167C	no
	130	ALCTGEK	P14832;P25719	P25719	CPR1;CPR3	Peptidyl-prolyl cis-trans isomerase;Peptidyl-prolyl cis-trans isomerase C, mitochondrial	no	no	1	7	0	720.348	2	0.0099868	85.265	110680000	2	62150000	2	48535000	58	P25719_58	no	no	no	nq	nq	nq	nq	nq	nq	nq	nq	nq	nq	nq	nq	nq	nq	nq	nq	YML078W	yes
	3502	TAENFRALCTGEK	P14832;P25719	P25719	CPR1;CPR3	Peptidyl-prolyl cis-trans isomerase;Peptidyl-prolyl cis-trans isomerase C, mitochondrial	no	no	1	13	1	1438.69	2	0.0040992	94.781	169440	1	169440	0	0	58	P25719_58	no	no	no	nq	nq	nq	nq	nq	nq	nq	nq	nq	nq	nq	nq	nq	nq	nq	nq	YML078W	yes
	2951	NTNGSQFFITTVPCPWLDGK	P35176	P35176	CPR5	Peptidyl-prolyl cis-trans isomerase D	yes	yes	1	20	0	2224.06	2,3	9.2128e-11	101.38	2510800	0	0	2	2510800	150	P35176_150	yes	no	no	nq	nq	nq	nq	nq	nq	nq	nq	nq	nq	nq	nq	nq	nq	nq	nq	YDR304C	yes
	2372	LIENQQCDQENNKPLR	P53691	P53691	CPR6	Peptidyl-prolyl cis-trans isomerase CPR6	yes	yes	1	16	1	1940.94	3	8.3598e-09	130.1	3891200	1	1885100	1	2006100	156	P53691_156	yes	no	no	nq	nq	nq	nq	nq	nq	nq	nq	nq	nq	nq	nq	nq	nq	nq	nq	YLR216C	no
	3948	VSIPLNIAICALK	P53691	P53691	CPR6	Peptidyl-prolyl cis-trans isomerase CPR6	yes	yes	1	13	0	1353.81	2	0.00058134	87.641	1105800	1	518450	1	587390	279	P53691_279	yes	no	no	nq	nq	nq	nq	nq	nq	nq	nq	nq	nq	nq	nq	nq	nq	nq	nq	YLR216C	no
	2162	KTILGAPFCPR	P27614	P27614	CPS1	Carboxypeptidase S	yes	yes	1	11	1	1201.66	2,3	0.00048994	112.94	8391000	2	8391000	0	0	368	P27614_368	no	no	no	nq	nq	nq	nq	nq	nq	nq	nq	nq	nq	nq	nq	nq	nq	nq	nq	YJL172W	no
	2366	LICPQYGTENK	P53859	P53859	CSL4	Exosome complex component CSL4	yes	yes	1	11	0	1264.61	2	0.00019696	103.31	418470	0	0	1	418470	18	P53859_18	yes	no	no	nq	nq	nq	nq	nq	nq	nq	nq	nq	nq	nq	nq	nq	nq	nq	nq	YNL232W	no
	719	DLYEYLCNVR	P25651	P25651	CSM1	Monopolin complex subunit CSM1	yes	yes	1	10	0	1286.6	2	0.008235	82.417	407220	0	0	1	407220	82	P25651_82	no	no	no	nq	nq	nq	nq	nq	nq	nq	nq	nq	nq	nq	nq	nq	nq	nq	nq	YCR086W	no
	3657	TQTSQQAENSEVIKDLYEYLCNVR	P25651	P25651	CSM1	Monopolin complex subunit CSM1	yes	yes	1	24	1	2830.34	3	4.9031e-13	111.45	602060	0	0	1	602060	82	P25651_82	no	no	no	nq	nq	nq	nq	nq	nq	nq	nq	nq	nq	nq	nq	nq	nq	nq	nq	YCR086W	no
	4186	YNCDKSVCR	P0CH09;P0CH08	P0CH09	CTA1	Peroxisomal catalase A	yes	yes	1	17	0	1883.94	3	9.9376e-06	83.292	3166000	1	3166000	0	0	374	P15202_374	yes	no	no	nq	nq	nq	nq	nq	nq	nq	nq	nq	nq	nq	nq	nq	nq	nq	nq	YIL148W	no
	2164	KTPTQEEGCNCATDSGK	P49573	P49573	CTR1	Copper transport protein CTR1	yes	yes	2	17	1	1767.74	2,3	6.6113e-06	97.502	3183200	0	0	2	3183200	363, 365	P49573_363_365	yes	no	no	nq	nq	nq	nq	nq	nq	nq	nq	nq	nq	nq	nq	nq	nq	nq	nq	YPR124W	no
	2275	LDACEIFDANLMIK	P22136	P22136	CTT1	Catalase T	yes	yes	2	21	1	2335.02	3	1.614e-09	114.99	499270	1	499270	0	0	376, 390	P06115_376_390	yes	no	no	nq	nq	nq	nq	nq	nq	nq	nq	nq	nq	nq	nq	nq	nq	nq	nq	YMR282C	yes
	2891	NMICAENLLDK	P38428	P38428	CUE1	Coupling of ubiquitin conjugation to ER degradation protein 1	yes	yes	1	11	0	1262.6	2	6.0196e-11	142.1	449020	0	0	1	449020	147	P38428_147	yes	no	no	nq	nq	nq	nq	nq	nq	nq	nq	nq	nq	nq	nq	nq	nq	nq	nq	YMR264W	yes
	863	EFVCHEGYVSVLPFALK	P53008	P53008	CWH41	Mannosyl-oligosaccharide glucosidase	yes	yes	1	17	0	1936.98	3	3.7945e-07	95.195	3426900	1	1630700	1	1796200	685	P53008_685	yes	no	no	nq	nq	nq	nq	nq	nq	nq	nq	nq	nq	nq	nq	nq	nq	nq	nq	YGL027C	no
	3561	TFTHCLPSGMDDYPR	P53008	P53008	CWH41	Mannosyl-oligosaccharide glucosidase	yes	yes	1	15	0	1738.74	3	0.0011929	63.727	3812600	1	417930	1	3394700	595	P53008_595	yes	no	no	nq	nq	nq	nq	nq	nq	nq	nq	nq	nq	nq	nq	nq	nq	nq	nq	YGL027C	no
	1359	GIAYCHSHR	P00546	P00546	CYB2	Cytochrome b2, mitochondrial	yes	yes	1	17	1	1828.9	2,3	2.0551e-09	137.73	105670000	1	3952500	2	101710000	521	P00175_521	no	no	no	nq	nq	nq	nq	nq	nq	nq	nq	nq	nq	nq	nq	nq	nq	nq	nq	YBR160W	no
	1987	IVTEDCFLQIDQSAITGESLAVDKHYGDQTFSSSTVK	P05030	P05030	CYB2	Cytochrome b2, mitochondrial	yes	yes	1	11	0	1289.59	2,3	6.1657e-17	161.67	16447000	0	0	2	16447000	521	P00175_521	no	no	no	nq	nq	nq	nq	nq	nq	nq	nq	nq	nq	nq	nq	nq	nq	nq	nq	YGL008C	yes
	2886	NLSNENCSFKK	P11972	P11972	CYB2	Cytochrome b2, mitochondrial	yes	yes	1	25	0	2667.29	3	1.394e-29	137.39	2090700	0	0	1	2090700	280	P00175_280	no	no	no	nq	nq	nq	nq	nq	nq	nq	nq	nq	nq	nq	nq	nq	nq	nq	nq	YLR452C	no
	3650	TPVFGICLGHQLIAR	P07259	P07259	CYB2	Cytochrome b2, mitochondrial	yes	yes	1	26	1	2795.39	3	1.6818e-48	177.24	6801200	0	0	1	6801200	280	P00175_280	no	no	no	nq	nq	nq	nq	nq	nq	nq	nq	nq	nq	nq	nq	nq	nq	nq	nq	YJL130C	yes
	3971	VTLQTCER	P21268	P21268	CYB2	Cytochrome b2, mitochondrial	yes	yes	1	28	1	2964.47	3	3.3216e-10	102.21	642760	0	0	1	642760	174	P00175_174	no	no	no	nq	nq	nq	nq	nq	nq	nq	nq	nq	nq	nq	nq	nq	nq	nq	nq	YJL157C	no
	3896	VNNCDTNEAAYK	P07273	P07273	CYB2	Cytochrome b2, mitochondrial	yes	yes	1	24	1	2508.28	3	3.0079e-08	90.464	5735500	0	0	1	5735500	174	P00175_174	no	no	no	nq	nq	nq	nq	nq	nq	nq	nq	nq	nq	nq	nq	nq	nq	nq	nq	YGL043W	no
	394	CHSVYKVNA	P05759	P05759	CYC1	Cytochrome c iso-1	yes	yes	2	9	0	1059.48	2	4.6904e-35	192.64	13755000	2	5442100	3	8312700	20, 23	P00044_20_23	yes	no	no	nq	nq	nq	nq	nq	nq	nq	nq	nq	nq	nq	nq	nq	nq	nq	nq	YLR167W	no
	2284	LDLDLCEAFGPSYK	P22579	P22579	CYC3	Cytochrome c heme lyase	yes	yes	2	38	0	3794.56	4	4.3348e-07	61.889	396440	0	0	1	396440	26, 42	P06182_26_42	yes	no	no	nq	nq	nq	nq	nq	nq	nq	nq	nq	nq	nq	nq	nq	nq	nq	nq	YOL004W	yes
	598	CYLCPGNKR	P08431	P08431	CYC7	Cytochrome c iso-2	yes	yes	2	14	0	1542.66	3	0.0030587	58.04	4684600	1	1124800	1	3559800	24, 27	P00045_24_27	yes	no	no	nq	nq	nq	nq	nq	nq	nq	nq	nq	nq	nq	nq	nq	nq	nq	nq	YBR018C	no
	4158	YIVHKPCFTFSIQGSEEFSK	P32898	P32898	CYM1	Mitochondrial presequence protease	yes	yes	1	20	1	2346.14	3	1.0294e-15	145.43	528280	1	528280	0	0	474	P32898_474	yes	no	no	nq	nq	nq	nq	nq	nq	nq	nq	nq	nq	nq	nq	nq	nq	nq	nq	YDR430C	yes
	2510	LPHGSCLPNGPK	P32898	P32898	CYM1	Mitochondrial presequence protease	yes	yes	1	12	0	1218.62	2	0.00059166	93.839	4638200	1	2132700	1	2505400	785	P32898_785	yes	no	no	nq	nq	nq	nq	nq	nq	nq	nq	nq	nq	nq	nq	nq	nq	nq	nq	YDR430C	yes
	835	EDLSCLPTLQIK	P32898	P32898	CYM1	Mitochondrial presequence protease	yes	yes	1	12	0	1358.71	2	2.5569e-07	129.74	2351700	1	1252100	1	1099700	531	P32898_531	yes	no	no	nq	nq	nq	nq	nq	nq	nq	nq	nq	nq	nq	nq	nq	nq	nq	nq	YDR430C	yes
	1898	IQCASESNGFDQPK	P22438	P22438	CYT1	Cytochrome c1, heme protein, mitochondrial	yes	yes	2	11	0	1202.52	2	0.0032268	87.713	416590	0	0	1	416590	101, 104	P07143_101_104	yes	no	no	nq	nq	nq	nq	nq	nq	nq	nq	nq	nq	nq	nq	nq	nq	nq	nq	YGR171C	yes
	1445	GNVCGDAK	P02994	P02994	CYT1	Cytochrome c1, heme protein, mitochondrial	yes	yes	1	17	0	2060.89	2,3	1.5967e-104	259.68	32356000	2	8663300	3	23692000	258	P07143_258	yes	no	no	nq	nq	nq	nq	nq	nq	nq	nq	nq	nq	nq	nq	nq	nq	nq	nq	YBR118W	no
	499	CPVDEETKK	Q00873	Q00873	CYT2	Cytochrome c1 heme lyase	yes	yes	1	9	1	1047.49	2	4.146e-07	134.05	4570100	2	3014500	1	1555600	10	Q00873_10	no	no	no	nq	nq	nq	nq	nq	nq	nq	nq	nq	nq	nq	nq	nq	nq	nq	nq	YKL087C	yes
	498	CPVDEETK	Q00873	Q00873	CYT2	Cytochrome c1 heme lyase	yes	yes	1	8	0	919.396	2	0.0055788	101.25	680300	1	680300	0	0	10	Q00873_10	no	no	no	nq	nq	nq	nq	nq	nq	nq	nq	nq	nq	nq	nq	nq	nq	nq	nq	YKL087C	yes
	3251	SEPHITELDNQVGDGDCGYTLVAGVK	P54838	P54838	DAK1	Dihydroxyacetone kinase 1	yes	yes	1	26	0	2716.26	3	6.7771e-31	144.33	1058300	1	442560	1	615700	418	P54838_418	yes	no	no	nq	nq	nq	nq	nq	nq	nq	nq	nq	nq	nq	nq	nq	nq	nq	nq	YML070W	yes
	2449	LLQNICK	P53734	P53734	DBP6	ATP-dependent RNA helicase DBP6	yes	yes	1	7	0	830.468	2	8.6517e-07	128.38	577580	0	0	1	577580	190	P53734_190	yes	no	no	nq	nq	nq	nq	nq	nq	nq	nq	nq	nq	nq	nq	nq	nq	nq	nq	YNR038W	no
	2958	NVACVLNFDLPTTAK	Q06218	Q06218	DBP9	ATP-dependent RNA helicase DBP9	yes	yes	1	15	0	1604.82	2	0.0030272	79.346	362680	0	0	1	362680	394	Q06218_394	yes	no	no	nq	nq	nq	nq	nq	nq	nq	nq	nq	nq	nq	nq	nq	nq	nq	nq	YLR276C	no
	4035	WDADSCGGGLR	P36091	P36091	DCW1	Mannan endo-1,6-alpha-mannosidase DCW1	yes	yes	1	11	0	1135.47	2	0.0013554	100.69	395120	0	0	1	395120	164	P36091_164	yes	no	no	nq	nq	nq	nq	nq	nq	nq	nq	nq	nq	nq	nq	nq	nq	nq	nq	YKL046C	no
	4139	YGTCPHGGYGIGTER	P38707	P38707	DED81	Asparagine--tRNA ligase, cytoplasmic	yes	yes	1	15	0	1566.69	2	2.3759e-13	137.93	229250	1	229250	0	0	517	P38707_517	yes	no	no	nq	nq	nq	nq	nq	nq	nq	nq	nq	nq	nq	nq	nq	nq	nq	nq	YHR019C	no
	4037	WDSEHCGGGLR	Q05031	Q05031	DFG5	Mannan endo-1,6-alpha-mannosidase DFG5	yes	yes	1	11	0	1215.51	2	0.006997	82.489	87642	1	87642	0	0	169	Q05031_169	yes	no	no	nq	nq	nq	nq	nq	nq	nq	nq	nq	nq	nq	nq	nq	nq	nq	nq	YMR238W	no
	2457	LLTSCVMLSSR	Q12743	Q12743	DFM1	DER1-like family member protein 1	yes	yes	1	11	0	1208.63	2	0.00065388	100.93	165920	0	0	1	165920	78	Q12743_78	yes	no	no	nq	nq	nq	nq	nq	nq	nq	nq	nq	nq	nq	nq	nq	nq	nq	nq	YDR411C	no
	988	EQTLKPQLESCCPLATPFER	Q08650	Q08650	DGA1	Diacylglycerol O-acyltransferase 1	yes	yes	2	20	1	2289.11	3	0.0025805	59.585	893930	1	184220	1	709720	48, 49	Q08650_48_49	yes	no	no	nq	nq	nq	nq	nq	nq	nq	nq	nq	nq	nq	nq	nq	nq	nq	nq	YOR245C	no
	3447	STNDECLTETSNQSSSHTFTNSSK	P32330	P32330	DGR2	2-deoxy-glucose resistant protein 2	yes	yes	1	24	0	2604.09	3	1.4138e-12	96.633	543110	1	282460	1	260650	549	P32330_549	yes	no	no	nq	nq	nq	nq	nq	nq	nq	nq	nq	nq	nq	nq	nq	nq	nq	nq	YKL121W	no
	3623	TLVCSDLLTR	P39517	P39517	DHH1	ATP-dependent RNA helicase DHH1	yes	yes	1	10	0	1119.6	2	0.0016519	87.789	1416600	1	543240	1	873400	339	P39517_339	yes	no	no	nq	nq	nq	nq	nq	nq	nq	nq	nq	nq	nq	nq	nq	nq	nq	nq	YDL160C	no
	3854	VLELNSGECSKK	P38705	P38705	DIA4	Serine--tRNA ligase, mitochondrial	yes	yes	1	12	1	1305.66	2	0.00020555	119.39	102780	0	0	1	102780	272	P38705_272	yes	no	no	nq	nq	nq	nq	nq	nq	nq	nq	nq	nq	nq	nq	nq	nq	nq	nq	YHR011W	yes
	3122	QVSASMGQVCK	P69771	P69771	DID2	Vacuolar protein-sorting-associated protein 46	yes	yes	1	11	0	1136.53	2	1.1687e-06	121.36	547210	0	0	1	547210	100	P69771_100	yes	no	no	nq	nq	nq	nq	nq	nq	nq	nq	nq	nq	nq	nq	nq	nq	nq	nq	YKR035W-A	no
	2562	LSILTESVYDDACK	P40564	P40564	DJP1	DnaJ-like protein 1	yes	yes	1	14	0	1555.74	2	0.00010105	94.781	284810	0	0	1	284810	232	P40564_232	yes	no	no	nq	nq	nq	nq	nq	nq	nq	nq	nq	nq	nq	nq	nq	nq	nq	nq	YIR004W	no
	149	ALNAEGTCTGEHGVGIGKR	P32891	P32891	DLD1	D-lactate dehydrogenase [cytochrome] 1, mitochondrial	yes	yes	1	19	1	1868.92	2,3	2.0243e-33	181.86	59575000	3	15241000	2	44334000	530	P32891_530	no	no	no	nq	nq	nq	nq	nq	nq	nq	nq	nq	nq	nq	nq	nq	nq	nq	nq	YDL174C	yes
	148	ALNAEGTCTGEHGVGIGK	P32891	P32891	DLD1	D-lactate dehydrogenase [cytochrome] 1, mitochondrial	yes	yes	1	18	0	1712.82	2,3	1.5285e-25	169.58	123790000	2	59310000	1	64482000	530	P32891_530	no	no	no	nq	nq	nq	nq	nq	nq	nq	nq	nq	nq	nq	nq	nq	nq	nq	nq	YDL174C	yes
	3127	RALNAEGTCTGEHGVGIGK	P32891	P32891	DLD1	D-lactate dehydrogenase [cytochrome] 1, mitochondrial	yes	yes	1	19	1	1868.92	2,3	7.8503e-20	159.64	66289000	1	14399000	3	51890000	530	P32891_530	no	no	no	nq	nq	nq	nq	nq	nq	nq	nq	nq	nq	nq	nq	nq	nq	nq	nq	YDL174C	yes
	605	DAAACASNLTQSGIHLNAMELLDENMMK	P32891	P32891	DLD1	D-lactate dehydrogenase [cytochrome] 1, mitochondrial	yes	yes	1	28	0	2990.36	3,4	1.5408e-15	93.404	15353000	0	0	2	15353000	347	P32891_347	yes	no	no	nq	nq	nq	nq	nq	nq	nq	nq	nq	nq	nq	nq	nq	nq	nq	nq	YDL174C	yes
	1703	ICHDNNMPVVPFSGGTSLEGHFLPTR	P32891	P32891	DLD1	D-lactate dehydrogenase [cytochrome] 1, mitochondrial	yes	yes	1	26	0	2824.34	3,4	1.3834e-38	152.28	31140000	0	0	2	31140000	170	P32891_170	yes	no	no	nq	nq	nq	nq	nq	nq	nq	nq	nq	nq	nq	nq	nq	nq	nq	nq	YDL174C	yes
	3461	SVEKVSLILNYCNDEK	P46681	P46681	DLD2	D-lactate dehydrogenase [cytochrome] 2, mitochondrial	yes	yes	1	16	1	1852.92	3	0.0005234	82.837	1219900	1	541560	1	678350	121	P46681_121	no	no	no	nq	nq	nq	nq	nq	nq	nq	nq	nq	nq	nq	nq	nq	nq	nq	nq	YDL178W	yes
	294	CDAGVILENANNYVMEQNYMFPLDLGAK	P46681	P46681	DLD2	D-lactate dehydrogenase [cytochrome] 2, mitochondrial	yes	yes	1	28	0	3131.44	3	3.8277e-10	81.682	1073800	0	0	1	1073800	170	P46681_170	yes	no	no	nq	nq	nq	nq	nq	nq	nq	nq	nq	nq	nq	nq	nq	nq	nq	nq	YDL178W	yes
	1009	ETASAPLCSPK	P40366	P40366	DLS1	Protein DLS1	yes	yes	1	11	0	1102.53	2	0.0054844	79.659	355940	0	0	1	355940	16	P40366_16	yes	no	no	nq	nq	nq	nq	nq	nq	nq	nq	nq	nq	nq	nq	nq	nq	nq	nq	YJL065C	no
	1788	IHNNDEIPADIILLSTSDTDGACYVETK	P32660	P32660	DNF1	Phospholipid-transporting ATPase DNF1	yes	yes	1	28	0	3046.44	3	2.3132e-23	120.27	1358700	1	826030	1	532670	431	P32660_431	yes	no	no	nq	nq	nq	nq	nq	nq	nq	nq	nq	nq	nq	nq	nq	nq	nq	nq	YER166W	yes
	2040	KCTINGVSYGR	P32660;Q12675	Q12675	DNF1;DNF2	Phospholipid-transporting ATPase DNF1;Phospholipid-transporting ATPase DNF2	no	no	1	11	1	1196.6	2,3	0.00875	79.283	808840	2	808840	0	0	727	Q12675_727	yes	no	no	nq	nq	nq	nq	nq	nq	nq	nq	nq	nq	nq	nq	nq	nq	nq	nq	YDR093W	no
	3609	TLCLAQR	Q12675	Q12675	DNF2	Phospholipid-transporting ATPase DNF2	yes	yes	1	7	0	803.432	2	0.0013012	106.42	2896800	1	2896800	0	0	955	Q12675_955	yes	no	no	nq	nq	nq	nq	nq	nq	nq	nq	nq	nq	nq	nq	nq	nq	nq	nq	YDR093W	no
	3620	TLQPNPECR	Q12675	Q12675	DNF2	Phospholipid-transporting ATPase DNF2	yes	yes	1	9	0	1056.5	2	0.0072378	82.287	1742700	1	1210800	1	531910	436	Q12675_436	yes	no	no	nq	nq	nq	nq	nq	nq	nq	nq	nq	nq	nq	nq	nq	nq	nq	nq	YDR093W	no
	3812	VHNNDEIPADMILLSTSDVDGACYVETK	Q12675	Q12675	DNF2	Phospholipid-transporting ATPase DNF2	yes	yes	1	28	0	3048.41	3	2.5533e-21	111.56	836520	0	0	2	836520	476	Q12675_476	yes	no	no	nq	nq	nq	nq	nq	nq	nq	nq	nq	nq	nq	nq	nq	nq	nq	nq	YDR093W	no
	3227	SCSVDDVLSALDHIGHSALK	Q04603	Q04603	DPB4	DNA polymerase epsilon subunit D	yes	yes	1	20	0	2066.01	4	0.0020203	47.64	436720	1	436720	0	0	90	Q04603_90	yes	no	no	nq	nq	nq	nq	nq	nq	nq	nq	nq	nq	nq	nq	nq	nq	nq	nq	YDR121W	no
	2538	LSAHVVDEICDILR	Q05567	Q05567	DPL1	Sphingosine-1-phosphate lyase	yes	yes	1	14	0	1581.82	2,3	0.0012415	76.311	4908100	1	2453400	2	2454700	527	Q05567_527	yes	no	no	nq	nq	nq	nq	nq	nq	nq	nq	nq	nq	nq	nq	nq	nq	nq	nq	YDR294C	no
	4090	YCVANQLHPDVFPAVR	Q05567	Q05567	DPL1	Sphingosine-1-phosphate lyase	yes	yes	1	16	0	1827.91	2,3	3.7455e-44	201.3	20915000	1	547930	2	20367000	192	Q05567_192	yes	no	no	nq	nq	nq	nq	nq	nq	nq	nq	nq	nq	nq	nq	nq	nq	nq	nq	YDR294C	no
	3846	VKIGLDCASSEFFK	P00925	P00925	DPM1	Dolichol-phosphate mannosyltransferase	yes	yes	1	8	0	1007.45	2,3	2.6406e-07	125.81	56045000	1	26387000	2	29658000	172	P14020_172	no	no	no	nq	nq	nq	nq	nq	nq	nq	nq	nq	nq	nq	nq	nq	nq	nq	nq	YHR174W	yes
	744	DSNVDCIIEK	P09440	P09440	DPM1	Dolichol-phosphate mannosyltransferase	yes	yes	1	9	1	1135.54	2	1.0391e-17	173.39	3800400	1	2574100	1	1226300	172	P14020_172	no	no	no	nq	nq	nq	nq	nq	nq	nq	nq	nq	nq	nq	nq	nq	nq	nq	nq	YBR084W	yes
	1105	FGDFGGQYVPEALHACLR	P00931	P00931	DPM1	Dolichol-phosphate mannosyltransferase	yes	yes	1	20	0	2240.06	2,3	5.73e-34	162.37	48594000	1	6575200	2	42018000	93	P14020_93	yes	no	no	nq	nq	nq	nq	nq	nq	nq	nq	nq	nq	nq	nq	nq	nq	nq	nq	YGL026C	no
	519	CQPVEGLPLDTLFTAK	Q05521	Q05521	DPP1	Diacylglycerol pyrophosphate phosphatase 1	yes	yes	1	16	0	1730.89	2,3	3.4054e-25	173.28	6674300	2	1907200	2	4767100	132	Q05521_132	yes	no	no	nq	nq	nq	nq	nq	nq	nq	nq	nq	nq	nq	nq	nq	nq	nq	nq	YDR284C	no
	3222	SCSIAGHCYIDKIPEDK	P39524	P39524	DRS2	Probable phospholipid-transporting ATPase DRS2	yes	yes	2	17	1	1877.87	3	0.0035424	64.04	363560	1	363560	0	0	575, 581	P39524_575_581	yes	no	no	nq	nq	nq	nq	nq	nq	nq	nq	nq	nq	nq	nq	nq	nq	nq	nq	YAL026C	no
	1972	IVCQLIR	P53847	P53847	DSL1	Protein transport protein DSL1	yes	yes	1	7	0	843.5	2	0.00032505	111.28	4064100	1	2435100	1	1629000	583	P53847_583	yes	no	no	nq	nq	nq	nq	nq	nq	nq	nq	nq	nq	nq	nq	nq	nq	nq	nq	YNL258C	no
	4160	YKDCDITR	P39112	P39112	DSS1	Exoribonuclease II, mitochondrial	yes	yes	1	8	1	1012.46	2	6.3712e-05	138.06	219940	1	219940	0	0	458	P39112_458	yes	no	no	nq	nq	nq	nq	nq	nq	nq	nq	nq	nq	nq	nq	nq	nq	nq	nq	YMR287C	yes
	1221	FTGCNVIGLNNNDYQIAKAK	P25087	P25087	DST1	Transcription elongation factor S-II	yes	yes	1	12	0	1340.57	2	0.0001878	103.43	222770	0	0	1	222770	188	P07273_188	yes	no	no	nq	nq	nq	nq	nq	nq	nq	nq	nq	nq	nq	nq	nq	nq	nq	nq	YML008C	yes
	442	CLAPTYLGEFALK	P38791	P38791	DYS1	Deoxyhypusine synthase	yes	yes	1	13	0	1424.74	2	7.4011e-05	107.39	1468100	1	832960	1	635160	145	P38791_145	yes	no	no	nq	nq	nq	nq	nq	nq	nq	nq	nq	nq	nq	nq	nq	nq	nq	nq	YHR068W	no
	4115	YFCDFLLDPEI	P38836	P38836	ECM14	Putative metallocarboxypeptidase ECM14	yes	yes	1	11	0	1373.62	2	8.2739e-07	120.45	1045900	1	1045900	0	0	422	P38836_422	yes	no	no	nq	nq	nq	nq	nq	nq	nq	nq	nq	nq	nq	nq	nq	nq	nq	nq	YHR132C	no
	1932	ISKPDPECPSK	P38167	P38167	ECM21	Protein ECM21	yes	yes	1	11	1	1199.59	2,3	0.0041633	103.21	587250	2	587250	0	0	856	P38167_856	yes	no	no	nq	nq	nq	nq	nq	nq	nq	nq	nq	nq	nq	nq	nq	nq	nq	nq	YBL101C	no
	4146	YHVASVCR	P38122	P38122	ECM31	3-methyl-2-oxobutanoate hydroxymethyltransferase	yes	yes	1	8	0	933.449	2	0.0074471	84.916	2746700	1	1718800	1	1027900	95	P38122_95	yes	no	no	nq	nq	nq	nq	nq	nq	nq	nq	nq	nq	nq	nq	nq	nq	nq	nq	YBR176W	yes
	2123	KLQSNGAIQGDSFVCK	P38248	P38248	ECM33	Cell wall protein ECM33	yes	yes	1	16	1	1693.85	2,3	1.6515e-60	231.21	186180000	4	71875000	3	114300000	350	P38248_350	no	no	no	nq	nq	nq	nq	nq	nq	nq	nq	nq	nq	nq	nq	nq	nq	nq	nq	YBR078W	yes
	2122	KLQINCVVEDDK	P32471	P32471	EFB1	Elongation factor 1-beta	yes	yes	1	12	1	1402.71	2,3	8.0822e-24	185.57	4909100	2	3994000	2	915140	172	P32471_172	no	no	no	nq	nq	nq	nq	nq	nq	nq	nq	nq	nq	nq	nq	nq	nq	nq	nq	YAL003W	no
	2526	LQINCVVEDDKVSLDDLQQSIEEDEDHVQSTDIAAMQK	P32471	P32471	EFB1	Elongation factor 1-beta	yes	yes	1	38	1	4300	4	0.00010377	56.648	1431900	1	471420	1	960470	172	P32471_172	no	no	no	nq	nq	nq	nq	nq	nq	nq	nq	nq	nq	nq	nq	nq	nq	nq	nq	YAL003W	no
	453	CLQSTPNK	Q03653	Q03653	EFR3	Protein EFR3	yes	yes	1	8	0	889.433	2	0.0012798	101.25	545340	1	545340	0	0	273	Q03653_273	yes	no	no	nq	nq	nq	nq	nq	nq	nq	nq	nq	nq	nq	nq	nq	nq	nq	nq	YMR212C	yes
	290	CCIDISNTNSVSSNPQLNHFVSK	Q03653	Q03653	EFR3	Protein EFR3	yes	yes	2	23	0	2506.16	3	1.3927e-23	130.17	2440900	1	1411800	1	1029100	171, 172	Q03653_171_172	yes	no	no	nq	nq	nq	nq	nq	nq	nq	nq	nq	nq	nq	nq	nq	nq	nq	nq	YMR212C	yes
	1904	IQEPVFLVEIQCPEQAVGGIYSVLNK	P32324	P32324	EFT1	Elongation factor 2	yes	yes	1	26	0	2872.5	2,3	1.6623e-30	132.39	8844100	2	5532400	1	3311600	735	P32324_735	no	no	no	nq	nq	nq	nq	nq	nq	nq	nq	nq	nq	nq	nq	nq	nq	nq	nq	YDR385W	no
	1905	IQEPVFLVEIQCPEQAVGGIYSVLNKK	P32324	P32324	EFT1	Elongation factor 2	yes	yes	1	27	1	3000.6	3	1.0853e-10	96.128	2958700	1	2958700	0	0	735	P32324_735	no	no	no	nq	nq	nq	nq	nq	nq	nq	nq	nq	nq	nq	nq	nq	nq	nq	nq	YDR385W	no
	55	AEQLYEGPADDANCIAIKNCDPK	P32324	P32324	EFT1	Elongation factor 2	yes	yes	2	23	1	2477.12	3	1.0533e-08	98.727	2726000	1	1727800	1	998180	366, 372	P32324_366_372	yes	no	no	nq	nq	nq	nq	nq	nq	nq	nq	nq	nq	nq	nq	nq	nq	nq	nq	YDR385W	no
	1233	FVEPIDDCPAGNIIGLVGIDQFLLK	P32324	P32324	EFT1	Elongation factor 2	yes	yes	1	25	0	2685.41	3	1.0075e-30	149.93	1617100	1	955180	1	661950	448	P32324_448	yes	no	no	nq	nq	nq	nq	nq	nq	nq	nq	nq	nq	nq	nq	nq	nq	nq	nq	YDR385W	no
	3966	VTDGALVVVDTIEGVCVQTETVLR	P32324	P32324	EFT1	Elongation factor 2	yes	yes	1	24	0	2515.32	3	1.9867e-20	128.75	1324400	1	729770	1	594600	136	P32324_136	yes	no	no	nq	nq	nq	nq	nq	nq	nq	nq	nq	nq	nq	nq	nq	nq	nq	nq	YDR385W	no
	2100	KIWCFGPDGNGPNLVIDQTK	P32324	P32324	EFT1	Elongation factor 2	yes	yes	1	20	1	2201.09	3	1.525e-13	125.51	9167600	1	4181000	2	4986500	635	P32324_635	yes	no	no	nq	nq	nq	nq	nq	nq	nq	nq	nq	nq	nq	nq	nq	nq	nq	nq	YDR385W	no
	54	AEQLYEGPADDANCIAIK	P32324	P32324	EFT1	Elongation factor 2	yes	yes	1	18	0	1919.89	2,3	3.1619e-70	220.42	9105200	2	2663500	2	6441700	366	P32324_366	yes	no	no	nq	nq	nq	nq	nq	nq	nq	nq	nq	nq	nq	nq	nq	nq	nq	nq	YDR385W	no
	316	CEEVNDGLR	P28817	P28817	EHD3	3-hydroxyisobutyryl-CoA hydrolase, mitochondrial	yes	yes	1	9	0	1033.45	2	0.0037187	86.882	2601200	1	1737600	1	863620	490	P28817_490	no	no	no	nq	nq	nq	nq	nq	nq	nq	nq	nq	nq	nq	nq	nq	nq	nq	nq	YDR036C	yes
	3255	SFCAGGDVATVAIFNFNK	P28817	P28817	EHD3	3-hydroxyisobutyryl-CoA hydrolase, mitochondrial	yes	yes	1	18	0	1859.89	2	2.197e-13	126.42	963570	1	304930	1	658650	97	P28817_97	yes	no	no	nq	nq	nq	nq	nq	nq	nq	nq	nq	nq	nq	nq	nq	nq	nq	nq	YDR036C	yes
	2495	LNVIEACFNLSK	P28817	P28817	EHD3	3-hydroxyisobutyryl-CoA hydrolase, mitochondrial	yes	yes	1	12	0	1349.7	2,3	1.7654e-16	158.11	18377000	1	6557600	2	11819000	288	P28817_288	yes	no	no	nq	nq	nq	nq	nq	nq	nq	nq	nq	nq	nq	nq	nq	nq	nq	nq	YDR036C	yes
	2650	LYAVGCSFGATMLANYLGEEGDK	P38295	P38295	EHT1	Medium-chain fatty acid ethyl ester synthase/esterase 2	yes	yes	1	23	0	2408.1	3	0.0011089	54.15	275390	0	0	1	275390	246	P38295_246	yes	no	no	nq	nq	nq	nq	nq	nq	nq	nq	nq	nq	nq	nq	nq	nq	nq	nq	YBR177C	yes
	160	AMHAMANDLTIIQHETCLDNVEQR	P36039	P36039	EMC3	ER membrane protein complex subunit 3	yes	yes	1	24	0	2752.27	3,4	4.5653e-47	166.38	3751000	0	0	2	3751000	240	P36039_240	yes	no	no	nq	nq	nq	nq	nq	nq	nq	nq	nq	nq	nq	nq	nq	nq	nq	nq	YKL207W	no
	682	DISEARPDITHQCLLTLLDSPINK	Q06287	Q06287	EMG1	Ribosomal RNA small subunit methyltransferase NEP1	yes	yes	1	24	1	2691.39	3	4.1913e-05	79.143	393550	0	0	1	393550	95	Q06287_95	yes	no	no	nq	nq	nq	nq	nq	nq	nq	nq	nq	nq	nq	nq	nq	nq	nq	nq	YLR186W	no
	3799	VGLSNYPLSASVACSK	Q06287	Q06287	EMG1	Ribosomal RNA small subunit methyltransferase NEP1	yes	yes	1	16	0	1594.8	2	0.0042285	73.498	303420	0	0	1	303420	238	Q06287_238	yes	no	no	nq	nq	nq	nq	nq	nq	nq	nq	nq	nq	nq	nq	nq	nq	nq	nq	YLR186W	no
	3923	VQDYIEKLDDDESICVFVGAMAR	Q06287	Q06287	EMG1	Ribosomal RNA small subunit methyltransferase NEP1	yes	yes	1	23	1	2615.22	3	3.5701e-05	77.631	168390	0	0	1	168390	203	Q06287_203	yes	no	no	nq	nq	nq	nq	nq	nq	nq	nq	nq	nq	nq	nq	nq	nq	nq	nq	YLR186W	no
	792	EAFDQLTSCYSIGGQFR	Q04406	Q04406	EMI1	Early meiotic induction protein 1	yes	yes	1	17	0	1920.87	2,3	3.144e-28	168.68	2476800	0	0	2	2476800	117	Q04406_117	yes	no	no	nq	nq	nq	nq	nq	nq	nq	nq	nq	nq	nq	nq	nq	nq	nq	nq	YDR512C	no
	3643	TPFQLCSEVLSR	Q04409	Q04409	EMI2	Putative glucokinase-2	yes	yes	1	12	0	1378.69	2	2.0116e-10	133.16	1441100	1	693880	1	747200	369	Q04409_369	yes	no	no	nq	nq	nq	nq	nq	nq	nq	nq	nq	nq	nq	nq	nq	nq	nq	nq	YDR516C	no
	338	CFFEDLSK	P32803	P32803	EMP24	Endosomal protein P24B	yes	yes	1	8	0	987.437	2	0.00095993	101.25	87624000	1	25769000	1	61855000	32	P32803_32	no	no	no	nq	nq	nq	nq	nq	nq	nq	nq	nq	nq	nq	nq	nq	nq	nq	nq	YGL200C	no
	3132	RCFFEDLSK	P32803	P32803	EMP24	Endosomal protein P24B	yes	yes	1	9	1	1143.54	3	0.0087876	66.568	8696800	1	2674300	1	6022500	32	P32803_32	no	no	no	nq	nq	nq	nq	nq	nq	nq	nq	nq	nq	nq	nq	nq	nq	nq	nq	YGL200C	no
	2106	KLDSLEALGAVNDICSDK	Q12691;Q01896;P13587	Q12691	ENA5;ENA2;ENA1	Sodium transport ATPase 5;Sodium transport ATPase 2;Sodium transport ATPase 1	yes	no	1	18	1	1889.94	3	2.5324e-09	112.74	3877800	1	3877800	0	0	367	Q12691_367	yes	no	no	nq	nq	nq	nq	nq	nq	nq	nq	nq	nq	nq	nq	nq	nq	nq	nq	YDR038C	no
	1961	ITPLTDCDVETIRK	Q12691;Q01896;P13587	Q12691	ENA5;ENA2;ENA1	Sodium transport ATPase 5;Sodium transport ATPase 2;Sodium transport ATPase 1	yes	no	1	14	1	1602.83	2	1.4166e-06	124.47	633310	1	633310	0	0	588	Q12691_588	yes	no	no	nq	nq	nq	nq	nq	nq	nq	nq	nq	nq	nq	nq	nq	nq	nq	nq	YDR038C	no
	2008	IYNSCAK	P39013	P39013	END3	Actin cytoskeleton-regulatory complex protein END3	yes	yes	1	7	0	797.374	2	8.3773e-07	129.68	1177100	1	532720	1	644420	141	P39013_141	yes	no	no	nq	nq	nq	nq	nq	nq	nq	nq	nq	nq	nq	nq	nq	nq	nq	nq	YNL084C	no
	2182	KWSEYQATEVCK	P16622	P16622	ENO1	Enolase 1	yes	yes	1	14	1	1556.79	2	5.2531e-05	121.99	1152500	1	666990	1	485460	248	P00924_248	yes	no	no	nq	nq	nq	nq	nq	nq	nq	nq	nq	nq	nq	nq	nq	nq	nq	nq	YOR176W	yes
	293	CCSDVFNQVVKSISIVGSYVGNR	P00330	P00330	ENO1;ENO2	Enolase 1;Enolase 2	no	no	1	12	0	1315.61	2	5.1008e-12	149.49	173040000	2	55339000	2	117700000	248	P00925_248	no	no	no	nq	nq	nq	nq	nq	nq	nq	nq	nq	nq	nq	nq	nq	nq	nq	nq	YOL086C	no
	3520	TCATDTQTMK	P08539	P08539	ENO2	Enolase 2	yes	yes	1	14	1	1542.78	2,3	3.7382e-05	125.36	4143700	2	4143700	0	0	248	P00925_248	no	no	no	nq	nq	nq	nq	nq	nq	nq	nq	nq	nq	nq	nq	nq	nq	nq	nq	YHR005C	yes
	273	CALDPNLSVEK	Q08651	Q08651	ENV9	Probable oxidoreductase ENV9	yes	yes	1	11	0	1187.59	2	0.00019428	105.13	704650	1	182790	1	521860	277	Q08651_277	yes	no	no	nq	nq	nq	nq	nq	nq	nq	nq	nq	nq	nq	nq	nq	nq	nq	nq	YOR246C	yes
	2740	NCDKCHEFQR	P40557	P40557	EPS1	ER-retained PMA1-suppressing protein 1	yes	yes	2	10	1	1278.52	2	1.3149e-05	133.42	77326	1	77326	0	0	200, 203	P40557_200_203	yes	no	no	nq	nq	nq	nq	nq	nq	nq	nq	nq	nq	nq	nq	nq	nq	nq	nq	YIL005W	no
	3927	VQGNCIEILKDEK	P32476	P32476	ERG1	Squalene monooxygenase	yes	yes	1	13	1	1487.77	2,3	1.3979e-05	132.97	18421000	2	11049000	2	7371800	174	P32476_174	no	no	no	nq	nq	nq	nq	nq	nq	nq	nq	nq	nq	nq	nq	nq	nq	nq	nq	YGR175C	no
	3926	VQGNCIEILK	P32476	P32476	ERG1	Squalene monooxygenase	yes	yes	1	10	0	1115.6	2	0.00060205	99.343	1968200	1	1104100	1	864020	174	P32476_174	no	no	no	nq	nq	nq	nq	nq	nq	nq	nq	nq	nq	nq	nq	nq	nq	nq	nq	YGR175C	no
	1340	GGDCVNKPVEFLSGVLPK	P32476	P32476	ERG1	Squalene monooxygenase	yes	yes	1	18	1	1857.97	3	0.0048842	68.41	1160700	1	1160700	0	0	426	P32476_426	yes	no	no	nq	nq	nq	nq	nq	nq	nq	nq	nq	nq	nq	nq	nq	nq	nq	nq	YGR175C	no
	86	AHLTFICDGIFSR	P32476	P32476	ERG1	Squalene monooxygenase	yes	yes	1	13	0	1478.73	2,3	3.6074e-18	149.69	4077300	2	2252500	1	1824800	208	P32476_208	yes	no	no	nq	nq	nq	nq	nq	nq	nq	nq	nq	nq	nq	nq	nq	nq	nq	nq	YGR175C	no
	3904	VNVYGGAVALGHPLGCSGAR	P41338	P41338	ERG10	Acetyl-CoA acetyltransferase	yes	yes	1	20	0	1896.96	3	0.0047337	56.768	1799500	1	293290	1	1506200	358	P41338_358	yes	no	no	nq	nq	nq	nq	nq	nq	nq	nq	nq	nq	nq	nq	nq	nq	nq	nq	YPL028W	no
	1040	FADAVLDQYIGSIHSLCK	P25339	P25339	ERG12	Mevalonate kinase	yes	yes	2	26	1	2840.29	3	4.6362e-05	66.609	190140	0	0	1	190140	396, 397	P07277_396_397	yes	no	no	nq	nq	nq	nq	nq	nq	nq	nq	nq	nq	nq	nq	nq	nq	nq	nq	YGL014W	no
	1374	GIQIYIPTQCVNQSELEKFDGVSQGK	P54839	P54839	ERG13	Hydroxymethylglutaryl-CoA synthase	yes	yes	1	26	1	2880.43	3	4.6917e-05	77.657	578960	1	578960	0	0	62	P54839_62	yes	no	no	nq	nq	nq	nq	nq	nq	nq	nq	nq	nq	nq	nq	nq	nq	nq	nq	YML126C	no
	3797	VGLFSYGSGLAASLYSCK	P54839	P54839	ERG13	Hydroxymethylglutaryl-CoA synthase	yes	yes	1	18	0	1821.9	3	3.0323e-08	106.82	160160	1	160160	0	0	414	P54839_414	yes	no	no	nq	nq	nq	nq	nq	nq	nq	nq	nq	nq	nq	nq	nq	nq	nq	nq	YML126C	no
	4117	YFDYNVFHVPTCK	P54839	P54839	ERG13	Hydroxymethylglutaryl-CoA synthase	yes	yes	1	13	0	1631.74	3	0.00013033	84.169	3082200	1	1309100	1	1773000	300	P54839_300	yes	no	no	nq	nq	nq	nq	nq	nq	nq	nq	nq	nq	nq	nq	nq	nq	nq	nq	YML126C	no
	2858	NLACQLFQHESIVSTHAK	P22353	P22353	ERG20	Farnesyl pyrophosphate synthase	yes	yes	1	28	0	3215.54	3	0.0070467	41.609	419160	1	419160	0	0	245	P08524_245	yes	no	no	nq	nq	nq	nq	nq	nq	nq	nq	nq	nq	nq	nq	nq	nq	nq	nq	YJL063C	yes
	983	EQLYCLK	P53045	P53045	ERG25	Methylsterol monooxygenase	yes	yes	1	7	0	895.447	2	1.5057e-24	177.71	23551000	1	11976000	1	11574000	101	P53045_101	yes	no	no	nq	nq	nq	nq	nq	nq	nq	nq	nq	nq	nq	nq	nq	nq	nq	nq	YGR060W	no
	3167	RPVAICAGYLSEWVSK	P53199	P53199	ERG26	Sterol-4-alpha-carboxylate 3-dehydrogenase, decarboxylating	yes	yes	1	16	1	1777.92	3	4.9269e-14	145.7	1776000	0	0	1	1776000	285	P53199_285	yes	no	no	nq	nq	nq	nq	nq	nq	nq	nq	nq	nq	nq	nq	nq	nq	nq	nq	YGL001C	yes
	2972	NVIDMCKK	P53199	P53199	ERG26	Sterol-4-alpha-carboxylate 3-dehydrogenase, decarboxylating	yes	yes	1	8	1	949.473	2	0.0015414	114.5	3334400	0	0	1	3334400	111	P53199_111	yes	no	no	nq	nq	nq	nq	nq	nq	nq	nq	nq	nq	nq	nq	nq	nq	nq	nq	YGL001C	yes
	185	ANVVVHCASPMHGQNPDIYDIVNVK	P53199	P53199	ERG26	Sterol-4-alpha-carboxylate 3-dehydrogenase, decarboxylating	yes	yes	1	25	0	2719.32	3,4	3.8955e-38	163.04	32350000	0	0	2	32350000	84	P53199_84	yes	no	no	nq	nq	nq	nq	nq	nq	nq	nq	nq	nq	nq	nq	nq	nq	nq	nq	YGL001C	yes
	2623	LVIVIGPCSLHDPK	P14843	P14843	ERG4	Delta(24(24(1)))-sterol reductase	yes	yes	1	11	0	1383.67	2	0.0013595	80.438	1530200	1	854660	1	675540	464	P25340_464	yes	no	no	nq	nq	nq	nq	nq	nq	nq	nq	nq	nq	nq	nq	nq	nq	nq	nq	YDR035W	yes
	4034	WASGPLSCVSIFHK	P54781	P54781	ERG5	Cytochrome P450 61	yes	yes	1	14	0	1530.77	3	0.0020941	61.48	1447700	1	1447700	0	0	107	P54781_107	yes	no	no	nq	nq	nq	nq	nq	nq	nq	nq	nq	nq	nq	nq	nq	nq	nq	nq	YMR015C	no
	1749	IFENCAQMAK	P54781	P54781	ERG5	Cytochrome P450 61	yes	yes	1	10	0	1153.53	2	0.00024263	112.3	1141300	0	0	1	1141300	278	P54781_278	yes	no	no	nq	nq	nq	nq	nq	nq	nq	nq	nq	nq	nq	nq	nq	nq	nq	nq	YMR015C	no
	1852	ILRPCNWVFLDGK	P54781	P54781	ERG5	Cytochrome P450 61	yes	yes	1	13	1	1559.83	3	1.6777e-05	122.34	1536300	1	646370	1	889910	149	P54781_149	yes	no	no	nq	nq	nq	nq	nq	nq	nq	nq	nq	nq	nq	nq	nq	nq	nq	nq	YMR015C	no
	400	CHYDDARGDQCDK	P00958	P00958	ERG6	Sterol 24-C-methyltransferase	yes	yes	1	18	0	1982.95	2,3	7.2332e-14	126.07	38539000	2	3918900	2	34620000	143	P25087_143	no	no	no	nq	nq	nq	nq	nq	nq	nq	nq	nq	nq	nq	nq	nq	nq	nq	nq	YGR264C	no
	1861	IMIDCSHGNSNK	P14843	P14843	ERG6	Sterol 24-C-methyltransferase	yes	yes	1	20	1	2182.08	3	0.00061789	74.147	1533000	1	501310	1	1031700	143	P25087_143	no	no	no	nq	nq	nq	nq	nq	nq	nq	nq	nq	nq	nq	nq	nq	nq	nq	nq	YDR035W	yes
	292	CCSDVFNQVVK	P00330	P00330	ERG6	Sterol 24-C-methyltransferase	yes	yes	1	12	0	1301.64	2,3	7.3217e-58	227.36	177950000	2	19322000	2	158630000	198	P25087_198	yes	no	no	nq	nq	nq	nq	nq	nq	nq	nq	nq	nq	nq	nq	nq	nq	nq	nq	YOL086C	no
	1715	ICSIALSNGSYGSR	P04385	P04385	ERG6	Sterol 24-C-methyltransferase	yes	yes	1	16	0	1483.75	2,3	6.4398e-24	169.3	22999000	2	5053100	2	17946000	128	P25087_128	yes	no	no	nq	nq	nq	nq	nq	nq	nq	nq	nq	nq	nq	nq	nq	nq	nq	nq	YBR020W	no
	1635	HSPDFSAFDACHNGASFFK	P38604	P38604	ERG7	Lanosterol synthase	yes	yes	1	19	0	2083.88	3	0.0019264	46.494	1319500	0	0	1	1319500	77	P38604_77	yes	no	no	nq	nq	nq	nq	nq	nq	nq	nq	nq	nq	nq	nq	nq	nq	nq	nq	YHR072W	no
	1092	FESVEGVFNHSCAIEYPSYR	P38604	P38604	ERG7	Lanosterol synthase	yes	yes	1	20	0	2333.04	3	0.0011804	48.907	1327300	0	0	1	1327300	703	P38604_703	yes	no	no	nq	nq	nq	nq	nq	nq	nq	nq	nq	nq	nq	nq	nq	nq	nq	nq	YHR072W	no
	3654	TQGYTVADCTAEAIK	P38604	P38604	ERG7	Lanosterol synthase	yes	yes	1	15	0	1569.73	2	3.1702e-27	171.15	234330	0	0	1	234330	457	P38604_457	yes	no	no	nq	nq	nq	nq	nq	nq	nq	nq	nq	nq	nq	nq	nq	nq	nq	nq	YHR072W	no
	1196	FSCPMTPLLEELR	P38604	P38604	ERG7	Lanosterol synthase	yes	yes	1	13	0	1534.75	2	2.909e-06	110.38	510260	0	0	2	510260	252	P38604_252	yes	no	no	nq	nq	nq	nq	nq	nq	nq	nq	nq	nq	nq	nq	nq	nq	nq	nq	YHR072W	no
	2080	KGTTCYLILK	P29704	P29704	ERG9	Squalene synthase	yes	yes	1	10	1	1138.64	2,3	0.00024836	120.27	8232100	2	4667800	1	3564400	329	P29704_329	yes	no	no	nq	nq	nq	nq	nq	nq	nq	nq	nq	nq	nq	nq	nq	nq	nq	nq	YHR190W	no
	3764	VDRNDHVSPSCNVTFNELNAINENIR	Q03103	Q03103	ERO1	Endoplasmic oxidoreductin-1	yes	yes	1	26	1	2969.41	3,4	2.7311e-22	145.81	1344400	2	1344400	0	0	52	Q03103_52	no	no	no	nq	nq	nq	nq	nq	nq	nq	nq	nq	nq	nq	nq	nq	nq	nq	nq	YML130C	no
	2774	NDHVSPSCNVTFNELNAINENIR	Q03103	Q03103	ERO1	Endoplasmic oxidoreductin-1	yes	yes	1	23	0	2599.21	3	1.5147e-37	154.84	2617900	1	1970800	1	647050	52	Q03103_52	no	no	no	nq	nq	nq	nq	nq	nq	nq	nq	nq	nq	nq	nq	nq	nq	nq	nq	YML130C	no
	1140	FLDQLCQTSK	Q03103	Q03103	ERO1	Endoplasmic oxidoreductin-1	yes	yes	1	10	0	1181.58	2	4.8043e-12	150.04	4273900	1	2363500	1	1910300	150	Q03103_150	yes	no	no	nq	nq	nq	nq	nq	nq	nq	nq	nq	nq	nq	nq	nq	nq	nq	nq	YML130C	no
	1907	IQPYLPEFSFCDLVNK	Q03103	Q03103	ERO1	Endoplasmic oxidoreductin-1	yes	yes	1	16	0	1911.94	2	2.6817e-08	114.27	2488400	1	1311600	1	1176900	295	Q03103_295	yes	no	no	nq	nq	nq	nq	nq	nq	nq	nq	nq	nq	nq	nq	nq	nq	nq	nq	YML130C	no
	1704	ICIQPEAGGWLIK	Q05359	Q05359	ERP1	Protein ERP1	yes	yes	1	13	0	1426.76	2,3	1.2658e-07	115.57	7504400	1	654530	2	6849900	109	Q05359_109	yes	no	no	nq	nq	nq	nq	nq	nq	nq	nq	nq	nq	nq	nq	nq	nq	nq	nq	YAR002C-A	yes
	4225	YTFCFSNNYGTALK	P39704	P39704	ERP2	Protein ERP2	yes	yes	1	14	0	1627.73	2	0.00064382	82.578	6045500	1	1225400	1	4820100	105	P39704_105	yes	no	no	nq	nq	nq	nq	nq	nq	nq	nq	nq	nq	nq	nq	nq	nq	nq	nq	YAL007C	no
	1313	GEYAICFYGGK	Q12403	Q12403	ERP3	Protein ERP3	yes	yes	1	11	0	1206.54	2	0.00064545	95.483	6867400	1	1533700	1	5333700	101	Q12403_101	yes	no	no	nq	nq	nq	nq	nq	nq	nq	nq	nq	nq	nq	nq	nq	nq	nq	nq	YDL018C	no
	2821	NHHTVCSTEHR	Q12403	Q12403	ERP3	Protein ERP3	yes	yes	1	11	0	1319.58	2,3	1.7163e-11	147.26	1623700	2	893130	2	730580	185	Q12403_185	yes	no	no	nq	nq	nq	nq	nq	nq	nq	nq	nq	nq	nq	nq	nq	nq	nq	nq	YDL018C	no
	4226	YTFCLSNNYGTSPK	Q12450	Q12450	ERP4	Protein ERP4	yes	yes	1	14	0	1593.71	2	5.3144e-06	108.36	1515400	1	605440	1	910000	100	Q12450_100	yes	no	no	nq	nq	nq	nq	nq	nq	nq	nq	nq	nq	nq	nq	nq	nq	nq	nq	YOR016C	no
	354	CFYEHLSR	P38819	P38819	ERP5	Protein ERP5	yes	yes	1	8	0	1053.47	2	0.00030252	104.06	2304000	1	1333900	1	970130	33	P38819_33	yes	no	no	nq	nq	nq	nq	nq	nq	nq	nq	nq	nq	nq	nq	nq	nq	nq	nq	YHR110W	no
	4042	WMCEAHNK	P27882	P27882	ERV1	Mitochondrial FAD-linked sulfhydryl oxidase ERV1	yes	yes	1	8	0	1017.42	2	7.7195e-08	136.75	311300	0	0	1	311300	159	P27882_159	yes	no	no	nq	nq	nq	nq	nq	nq	nq	nq	nq	nq	nq	nq	nq	nq	nq	nq	YGR029W	yes
	3707	VAFTAPSSTAFDVCFENQAQYR	P54837	P54837	ERV25	Endoplasmic reticulum vesicle protein 25	yes	yes	1	22	0	2451.12	3	8.9017e-05	68.088	4527900	1	431430	1	4096500	99	P54837_99	yes	no	no	nq	nq	nq	nq	nq	nq	nq	nq	nq	nq	nq	nq	nq	nq	nq	nq	YML012W	no
	2491	LNSEGRPVGDATELHVGGNGDGTAPVNNDPNYCGPCYGAK	P39727	P39727	ERV46	ER-derived vesicles protein ERV46	yes	yes	2	40	1	4014.79	4	8.7818e-07	77.062	3703800	1	2030200	1	1673700	140, 143	P39727_140_143	yes	no	no	nq	nq	nq	nq	nq	nq	nq	nq	nq	nq	nq	nq	nq	nq	nq	nq	YAL042W	no
	2830	NIEQCER	P39727	P39727	ERV46	ER-derived vesicles protein ERV46	yes	yes	1	7	0	890.392	2	0.00033018	110.12	2613000	1	1593200	1	1019800	189	P39727_189	yes	no	no	nq	nq	nq	nq	nq	nq	nq	nq	nq	nq	nq	nq	nq	nq	nq	nq	YAL042W	no
	2930	NSNCPQKEEQVSESYLGHSNGSNLSGR	Q03661	Q03661	ESC1	Silent chromatin protein ESC1	yes	yes	1	27	1	2920.3	3,4	2.2736e-15	128.33	1133800	0	0	2	1133800	555	Q03661_555	yes	no	no	nq	nq	nq	nq	nq	nq	nq	nq	nq	nq	nq	nq	nq	nq	nq	nq	YMR219W	no
	3355	SLIYSTHEVEDCTKVLSVK	P38071	P38071	ETR1	Enoyl-[acyl-carrier protein] reductase [NADPH, B-specific], mitochondrial	yes	yes	1	19	1	2150.09	3	3.0751e-05	98.227	2367600	1	1623500	1	744040	33	P38071_33	no	no	no	nq	nq	nq	nq	nq	nq	nq	nq	nq	nq	nq	nq	nq	nq	nq	nq	YBR026C	yes
	237	AVGIDLGTTYSCVAHFSNDR	P10592;P09435	P10592	EXG1	Glucan 1,3-beta-glucosidase I/II	yes	yes	1	22	0	2571.09	3	1.4312e-14	102.47	2548300	1	1593300	1	955020	94	P23776_94	yes	no	no	nq	nq	nq	nq	nq	nq	nq	nq	nq	nq	nq	nq	nq	nq	nq	nq	YLL024C	yes
	3699	VACETAAK	P10659;P19358	P19358	EXG1	Glucan 1,3-beta-glucosidase I/II	yes	yes	1	11	1	1223.56	2	0.0012141	107.09	850960	1	711550	1	139410	443	P23776_443	yes	no	no	nq	nq	nq	nq	nq	nq	nq	nq	nq	nq	nq	nq	nq	nq	nq	nq	YDR502C	no
	2804	NFNTYCK	P38289	P38289	EXO5	Exonuclease V, mitochondrial	yes	yes	1	7	0	888.38	2	0.0031598	98.997	1270900	1	994650	1	276270	549	P38289_549	yes	no	no	nq	nq	nq	nq	nq	nq	nq	nq	nq	nq	nq	nq	nq	nq	nq	nq	YBR163W	yes
	3158	RNYQCR	P30624	P30624	FAA1	Long-chain-fatty-acid--CoA ligase 1	yes	yes	1	6	1	838.387	2	0.0040361	120.06	7510700	1	5859500	1	1651200	26	P30624_26	yes	no	no	nq	nq	nq	nq	nq	nq	nq	nq	nq	nq	nq	nq	nq	nq	nq	nq	YOR317W	yes
	995	ESCNEIDVHPPGK	P30624	P30624	FAA1	Long-chain-fatty-acid--CoA ligase 1	yes	yes	1	13	0	1423.64	2,3	2.2525e-11	145.29	5169900	2	4092500	1	1077400	251	P30624_251	yes	no	no	nq	nq	nq	nq	nq	nq	nq	nq	nq	nq	nq	nq	nq	nq	nq	nq	YOR317W	yes
	389	CHNIGSGILSLVNTK	P39518	P39518	FAA2	Long-chain-fatty-acid--CoA ligase 2	yes	yes	1	15	0	1554.82	3	0.00013467	81.632	1865200	1	1865200	0	0	140	P39518_140	yes	no	no	nq	nq	nq	nq	nq	nq	nq	nq	nq	nq	nq	nq	nq	nq	nq	nq	YER015W	yes
	627	DCLGSRPIDK	P39518	P39518	FAA2	Long-chain-fatty-acid--CoA ligase 2	yes	yes	1	10	1	1102.54	2	8.0529e-05	137.46	824480	1	824480	0	0	111	P39518_111	yes	no	no	nq	nq	nq	nq	nq	nq	nq	nq	nq	nq	nq	nq	nq	nq	nq	nq	YER015W	yes
	3427	SSLSSENLVSCVDK	P39518	P39518	FAA2	Long-chain-fatty-acid--CoA ligase 2	yes	yes	1	14	0	1466.69	2	1.3179e-43	199.38	1305500	1	701670	1	603830	87	P39518_87	yes	no	no	nq	nq	nq	nq	nq	nq	nq	nq	nq	nq	nq	nq	nq	nq	nq	nq	YER015W	yes
	1954	ITFFSLEQVEQVGCFNK	P39518	P39518	FAA2	Long-chain-fatty-acid--CoA ligase 2	yes	yes	1	17	0	1987.97	2,3	2.8276e-12	121.92	559220	2	559220	0	0	280	P39518_280	yes	no	no	nq	nq	nq	nq	nq	nq	nq	nq	nq	nq	nq	nq	nq	nq	nq	nq	YER015W	yes
	2847	NIPCSGLLSGLIFK	P47912	P47912	FAA4	Long-chain-fatty-acid--CoA ligase 4	yes	yes	1	14	0	1460.81	2	0.00060875	82.651	759310	1	759310	0	0	403	P47912_403	yes	no	no	nq	nq	nq	nq	nq	nq	nq	nq	nq	nq	nq	nq	nq	nq	nq	nq	YMR246W	no
	3378	SNPYVQNICVYADENK	P47912	P47912	FAA4	Long-chain-fatty-acid--CoA ligase 4	yes	yes	1	16	0	1855.84	2	8.1947e-61	214.54	1902600	1	226520	1	1676100	581	P47912_581	yes	no	no	nq	nq	nq	nq	nq	nq	nq	nq	nq	nq	nq	nq	nq	nq	nq	nq	YMR246W	no
	2119	KLQDAVCK	P47912	P47912	FAA4	Long-chain-fatty-acid--CoA ligase 4	yes	yes	1	8	1	903.485	2,3	5.8859e-05	132.76	2006200	1	1069200	2	936990	632	P47912_632	yes	no	no	nq	nq	nq	nq	nq	nq	nq	nq	nq	nq	nq	nq	nq	nq	nq	nq	YMR246W	no
	4082	YCLSLYESQR	P38913	P38913	FAD1	FAD synthase	yes	yes	1	10	0	1260.58	2	0.0065049	76.282	4724900	1	1406600	1	3318300	128	P38913_128	yes	no	no	nq	nq	nq	nq	nq	nq	nq	nq	nq	nq	nq	nq	nq	nq	nq	nq	YDL045C	no
	1575	HGCQAVSGTPGR	Q12099	Q12099	FAL1	ATP-dependent RNA helicase FAL1	yes	yes	1	12	0	1168.54	2	1.3198e-07	128.68	56664	1	56664	0	0	143	Q12099_143	yes	no	no	nq	nq	nq	nq	nq	nq	nq	nq	nq	nq	nq	nq	nq	nq	nq	nq	YDR021W	no
	2942	NTATQDHNIILVGCGGQFSVSGGVK	P21827	P21827	FAR1	Cyclin-dependent kinase inhibitor FAR1	yes	yes	1	11	0	1279.65	2	0.000494	99.732	556220	1	556220	0	0	506	P21268_506	yes	no	no	nq	nq	nq	nq	nq	nq	nq	nq	nq	nq	nq	nq	nq	nq	nq	nq	YGL097W	no
	4163	YLAACGK	P25039	P25039	FAR1	Cyclin-dependent kinase inhibitor FAR1	yes	yes	1	7	0	882.354	2	0.0070591	85.161	249360	1	249360	0	0	524	P21268_524	yes	no	no	nq	nq	nq	nq	nq	nq	nq	nq	nq	nq	nq	nq	nq	nq	nq	nq	YLR069C	yes
	930	ELEDAIRPDTCLVSVMAVNNEIGVIQPIK	P25374	P25374	FAR1	Cyclin-dependent kinase inhibitor FAR1	yes	yes	1	9	1	1037.5	2	2.6226e-05	131.12	148440	1	148440	0	0	188	P21268_188	yes	no	no	nq	nq	nq	nq	nq	nq	nq	nq	nq	nq	nq	nq	nq	nq	nq	nq	YCL017C	yes
	3336	SLDQCAASLEER	P53917	P53917	FAR11	Factor arrest protein 11	yes	yes	1	12	0	1320.6	2	0.0062192	70.54	466700	0	0	1	466700	202	P53917_202	yes	no	no	nq	nq	nq	nq	nq	nq	nq	nq	nq	nq	nq	nq	nq	nq	nq	nq	YNL127W	no
	1017	ETYEITHDNDDDDSNDSTNILDCILGITEK	Q05040	Q05040	FAR8	Factor arrest protein 8	yes	yes	1	30	0	3397.46	3	1.3933e-06	64.383	939910	0	0	1	939910	353	Q05040_353	yes	no	no	nq	nq	nq	nq	nq	nq	nq	nq	nq	nq	nq	nq	nq	nq	nq	nq	YMR029C	no
	236	AVGIDLGTTYSCVAHFANDRVDIIANDQGNR	P10591	P10591	FAS1	Fatty acid synthase subunit beta;3-hydroxyacyl-[acyl-carrier-protein] dehydratase;Enoyl-[acyl-carrier-protein] reductase [NADH];[Acyl-carrier-protein] acetyltransferase;[Acyl-carrier-protein] malonyltransferase;S-acyl fatty acid synthase thioesterase	yes	yes	1	22	1	2569.13	3	8.385e-06	82.877	2758700	1	2464200	1	294450	1308	P07149_1308	yes	no	no	nq	nq	nq	nq	nq	nq	nq	nq	nq	nq	nq	nq	nq	nq	nq	nq	YAL005C	no
	339	CFGPIKVELPTK	P07149	P07149	FAS1	Fatty acid synthase subunit beta;3-hydroxyacyl-[acyl-carrier-protein] dehydratase;Enoyl-[acyl-carrier-protein] reductase [NADH];[Acyl-carrier-protein] acetyltransferase;[Acyl-carrier-protein] malonyltransferase;S-acyl fatty acid synthase thioesterase	yes	yes	1	12	1	1330.73	2,3	0.010456	88.101	1324700	1	358530	1	966120	1485	P07149_1485	yes	no	no	nq	nq	nq	nq	nq	nq	nq	nq	nq	nq	nq	nq	nq	nq	nq	nq	YKL182W	yes
	2982	NVYQAEIDCITELSDFFR	P07275	P07275	FAS1	Fatty acid synthase subunit beta;3-hydroxyacyl-[acyl-carrier-protein] dehydratase;Enoyl-[acyl-carrier-protein] reductase [NADH];[Acyl-carrier-protein] acetyltransferase;[Acyl-carrier-protein] malonyltransferase;S-acyl fatty acid synthase thioesterase	yes	yes	1	14	0	1484.78	2,3	3.4626e-07	122.33	5692600	2	5347500	1	345070	1052	P07149_1052	yes	no	no	nq	nq	nq	nq	nq	nq	nq	nq	nq	nq	nq	nq	nq	nq	nq	nq	YHR037W	yes
	777	DWCLSGKGPLVLEYETYR	P16387	P16387	FAS1	Fatty acid synthase subunit beta;3-hydroxyacyl-[acyl-carrier-protein] dehydratase;Enoyl-[acyl-carrier-protein] reductase [NADH];[Acyl-carrier-protein] acetyltransferase;[Acyl-carrier-protein] malonyltransferase;S-acyl fatty acid synthase thioesterase	yes	yes	1	13	0	1495.71	2,3	0.00043345	89.992	1275900	2	776480	1	499400	1156	P07149_1156	yes	no	no	nq	nq	nq	nq	nq	nq	nq	nq	nq	nq	nq	nq	nq	nq	nq	nq	YER178W	yes
	3683	TVIDPEDTIFIGNVAHECTEDDLK	P10080	P10080	FAS2	Fatty acid synthase subunit alpha;Acyl carrier;3-oxoacyl-[acyl-carrier-protein] reductase;3-oxoacyl-[acyl-carrier-protein] synthase	yes	yes	1	11	0	1246.62	2,3	1.3339e-07	132.56	2802300	2	1322600	1	1479700	480	P19097_480	no	no	no	nq	nq	nq	nq	nq	nq	nq	nq	nq	nq	nq	nq	nq	nq	nq	nq	YHL034C	no
	4241	YVHVSEVGNCSGSGMGGVSALR	P19097	P19097	FAS2	Fatty acid synthase subunit alpha;Acyl carrier;3-oxoacyl-[acyl-carrier-protein] reductase;3-oxoacyl-[acyl-carrier-protein] synthase	yes	yes	1	21	1	2403.24	3	0.0016367	70.114	882330	1	882330	0	0	480	P19097_480	no	no	no	nq	nq	nq	nq	nq	nq	nq	nq	nq	nq	nq	nq	nq	nq	nq	nq	YPL231W	yes
	3731	VCDFGLAR	P16892;P14681	P16892	FAS2	Fatty acid synthase subunit alpha;Acyl carrier;3-oxoacyl-[acyl-carrier-protein] reductase;3-oxoacyl-[acyl-carrier-protein] synthase	yes	yes	1	22	0	2165	3	8.9482e-09	88	1116400	0	0	1	1116400	1246	P19097_1246	yes	no	no	nq	nq	nq	nq	nq	nq	nq	nq	nq	nq	nq	nq	nq	nq	nq	nq	YBL016W	yes
	69	AGCHIAVILGKEEYLEGK	P07263-2;P07263	P07263-2	FBA1	Fructose-bisphosphate aldolase	yes	yes	1	38	1	4041.07	4	1.7783e-05	70.784	6351200	1	6351200	0	0	226	P14540_226	yes	no	no	nq	nq	nq	nq	nq	nq	nq	nq	nq	nq	nq	nq	nq	nq	nq	nq	YPR033C	yes
	150	ALNAGKICSHK	P00549	P00549	FBA1	Fructose-bisphosphate aldolase	yes	yes	1	19	0	1977.01	2,3	1.1319e-56	208.85	99364000	2	29456000	2	69907000	112	P14540_112	yes	no	no	nq	nq	nq	nq	nq	nq	nq	nq	nq	nq	nq	nq	nq	nq	nq	nq	YAL038W	no
	2892	NMITGTSQADCAILIIAGGVGEFEAGISK	P02994	P02994	FBA1	Fructose-bisphosphate aldolase	yes	yes	1	16	0	1843.88	2,3	1.3323e-145	304.03	34631000	2	10698000	2	23933000	292	P14540_292	yes	no	no	nq	nq	nq	nq	nq	nq	nq	nq	nq	nq	nq	nq	nq	nq	nq	nq	YBR118W	no
	1578	HHIPFYEVDLCDR	P04397	P04397	FBA1	Fructose-bisphosphate aldolase	yes	yes	1	28	0	3175.4	3,4	2.1393e-51	167.36	21355000	2	2839700	2	18516000	158	P14540_158	yes	no	no	nq	nq	nq	nq	nq	nq	nq	nq	nq	nq	nq	nq	nq	nq	nq	nq	YBR019C	no
	3633	TNPPSLLSVALDELESTCSGKK	P36112	P36112	FCJ1	Formation of crista junctions protein 1	yes	yes	1	22	1	2288.16	2,4	4.7842e-36	171.39	1370100	2	1233700	1	136480	419	P36112_419	no	no	no	nq	nq	nq	nq	nq	nq	nq	nq	nq	nq	nq	nq	nq	nq	nq	nq	YKR016W	yes
	3736	VCESWIEDAR	P36112	P36112	FCJ1	Formation of crista junctions protein 1	yes	yes	1	10	0	1206.53	2	0.00014571	105.4	9036500	1	937300	1	8099200	513	P36112_513	yes	no	no	nq	nq	nq	nq	nq	nq	nq	nq	nq	nq	nq	nq	nq	nq	nq	nq	YKR016W	yes
	2270	LCVTAGVGSDHVDLEAANER	Q08911;P0CF36	Q08911	FDH1	Formate dehydrogenase 1;Putative uncharacterized protein YPL276W	yes	no	1	20	0	2054.97	3	0.001784	51.166	1063500	0	0	1	1063500	92	Q08911_92	yes	no	no	nq	nq	nq	nq	nq	nq	nq	nq	nq	nq	nq	nq	nq	nq	nq	nq	YOR388C	no
	2431	LLGCIENELGIR	Q08911;P0CF36	Q08911	FDH1	Formate dehydrogenase 1;Putative uncharacterized protein YPL276W	yes	no	1	12	0	1328.71	2	1.4174e-06	120.55	890420	0	0	1	890420	26	Q08911_26	yes	no	no	nq	nq	nq	nq	nq	nq	nq	nq	nq	nq	nq	nq	nq	nq	nq	nq	YOR388C	no
	1255	GAICVAEDVAEAVK	Q08911;P0CF35	Q08911	FDH1;FDH2	Formate dehydrogenase 1;Putative formate dehydrogenase 2	yes	no	1	14	0	1373.69	2	0.0059085	69.045	793060	0	0	1	793060	276	Q08911_276	yes	no	no	nq	nq	nq	nq	nq	nq	nq	nq	nq	nq	nq	nq	nq	nq	nq	nq	YOR388C	no
	2478	LNGLDCIAPVLSDNTAKPK	P38260	P38260	FES1	Hsp70 nucleotide exchange factor FES1	yes	yes	1	19	1	1968.04	3	0.010182	66.068	500190	0	0	1	500190	178	P38260_178	yes	no	no	nq	nq	nq	nq	nq	nq	nq	nq	nq	nq	nq	nq	nq	nq	nq	nq	YBR101C	no
	2474	LNENYLDICK	P43561	P43561	FET5	Iron transport multicopper oxidase FET5	yes	yes	1	10	0	1223.59	2	7.0891e-26	175.49	3556000	1	1975800	1	1580300	532	P43561_532	no	no	no	nq	nq	nq	nq	nq	nq	nq	nq	nq	nq	nq	nq	nq	nq	nq	nq	YFL041W	no
	919	EKLNENYLDICK	P43561	P43561	FET5	Iron transport multicopper oxidase FET5	yes	yes	1	12	1	1480.72	2,3	6.4044e-26	190.34	6563600	1	1114100	1	5449500	532	P43561_532	no	no	no	nq	nq	nq	nq	nq	nq	nq	nq	nq	nq	nq	nq	nq	nq	nq	nq	YFL041W	no
	817	ECLYYLTIGCYK	P40515	P40515	FIS1	Mitochondria fission 1 protein	yes	yes	2	12	0	1467.68	2,3	0.0019557	59.418	490330	0	0	2	490330	79, 87	P40515_79_87	yes	no	no	nq	nq	nq	nq	nq	nq	nq	nq	nq	nq	nq	nq	nq	nq	nq	nq	YIL065C	yes
	1541	HCEYYQCGK	P38631;P40989	P38631	FKS1;GSC2	1,3-beta-glucan synthase component FKS1;1,3-beta-glucan synthase component GSC2	no	no	2	9	0	1129.43	2,3	4.7121e-12	140.83	3883000	2	3379600	2	503430	1239, 1244	P38631_1239_1244	no	no	no	nq	nq	nq	nq	nq	nq	nq	nq	nq	nq	nq	nq	nq	nq	nq	nq	YLR342W	yes
	1822	IKHCEYYQCGK	P38631;P40989	P38631	FKS1;GSC2	1,3-beta-glucan synthase component FKS1;1,3-beta-glucan synthase component GSC2	no	no	2	11	1	1370.61	2	0.0035378	94.767	90947	1	90947	0	0	1239, 1244	P38631_1239_1244	no	no	no	nq	nq	nq	nq	nq	nq	nq	nq	nq	nq	nq	nq	nq	nq	nq	nq	YLR342W	yes
	1315	GEYIQLIDANQDNYLEECLK	P38631;P40989	P38631	FKS1;GSC2	1,3-beta-glucan synthase component FKS1;1,3-beta-glucan synthase component GSC2	no	no	1	20	0	2370.1	2,3	2.4539e-130	272.31	2734900	2	881390	1	1853500	1112	P38631_1112	yes	no	no	nq	nq	nq	nq	nq	nq	nq	nq	nq	nq	nq	nq	nq	nq	nq	nq	YLR342W	yes
	3032	QFCPVHPGNIQIDSIEYIAQK	Q08967	Q08967	FLC1	Flavin carrier protein 1	yes	yes	1	21	0	2399.19	3	5.9253e-09	94.45	338440	1	338440	0	0	99	Q08967_99	yes	no	no	nq	nq	nq	nq	nq	nq	nq	nq	nq	nq	nq	nq	nq	nq	nq	nq	YPL221W	no
	2932	NSQCDPIK	Q08023	Q08023	FMP25	Protein FMP25, mitochondrial	yes	yes	1	8	0	903.412	2	0.00081598	104.01	2889900	1	1503000	1	1386800	483	Q08023_483	no	no	no	nq	nq	nq	nq	nq	nq	nq	nq	nq	nq	nq	nq	nq	nq	nq	nq	YLR077W	yes
	2933	NSQCDPIKIK	Q08023	Q08023	FMP25	Protein FMP25, mitochondrial	yes	yes	1	10	1	1144.59	2	0.0071047	102.52	491820	0	0	1	491820	483	Q08023_483	no	no	no	nq	nq	nq	nq	nq	nq	nq	nq	nq	nq	nq	nq	nq	nq	nq	nq	YLR077W	yes
	1662	IACGSYHTLAIDK	Q08023	Q08023	FMP25	Protein FMP25, mitochondrial	yes	yes	1	13	0	1390.69	2	9.7707e-05	106.54	1291400	1	798370	1	493040	379	Q08023_379	yes	no	no	nq	nq	nq	nq	nq	nq	nq	nq	nq	nq	nq	nq	nq	nq	nq	nq	YLR077W	yes
	2255	LCNPIYVQDLSK	Q06179	Q06179	FMP27	Protein FMP27, mitochondrial	yes	yes	1	12	0	1391.71	2	0.0014722	78.964	276930	0	0	1	276930	1597	Q06179_1597	yes	no	no	nq	nq	nq	nq	nq	nq	nq	nq	nq	nq	nq	nq	nq	nq	nq	nq	YLR454W	yes
	3944	VSHGCTLGHNVSLR	Q06179	Q06179	FMP27	Protein FMP27, mitochondrial	yes	yes	1	14	0	1478.74	3	0.00016403	82.515	2229300	1	1632600	1	596700	1861	Q06179_1861	yes	no	no	nq	nq	nq	nq	nq	nq	nq	nq	nq	nq	nq	nq	nq	nq	nq	nq	YLR454W	yes
	2849	NITQLSCDIK	Q06179	Q06179	FMP27	Protein FMP27, mitochondrial	yes	yes	1	10	0	1133.58	2	1.9146e-11	141.1	1121800	1	665650	1	456170	2064	Q06179_2064	yes	no	no	nq	nq	nq	nq	nq	nq	nq	nq	nq	nq	nq	nq	nq	nq	nq	nq	YLR454W	yes
	2184	KYCNTVEK	Q06179	Q06179	FMP27	Protein FMP27, mitochondrial	yes	yes	1	8	1	983.475	2,3	0.002148	111.95	345150	2	345150	0	0	699	Q06179_699	yes	no	no	nq	nq	nq	nq	nq	nq	nq	nq	nq	nq	nq	nq	nq	nq	nq	nq	YLR454W	yes
	3531	TCKPITPFDNR	Q06179	Q06179	FMP27	Protein FMP27, mitochondrial	yes	yes	1	11	1	1290.64	2,3	0.0014923	107.34	4301300	2	2915200	1	1386100	1847	Q06179_1847	yes	no	no	nq	nq	nq	nq	nq	nq	nq	nq	nq	nq	nq	nq	nq	nq	nq	nq	YLR454W	yes
	2989	NYLLFGCHLINETAQLAQGYR	P53157	P53157	FMP37	Mitochondrial pyruvate carrier 1	yes	yes	1	21	0	2423.21	3	4.0862e-27	154.31	1514600	1	1109600	1	404940	87	P53157_87	yes	no	no	nq	nq	nq	nq	nq	nq	nq	nq	nq	nq	nq	nq	nq	nq	nq	nq	YGL080W	yes
	2712	MVSQGAHFAFCLPTK	Q08968	Q08968	FMP40	UPF0061 protein FMP40	yes	yes	1	15	0	1635.79	3	0.0038418	58.817	989460	0	0	1	989460	68	Q08968_68	yes	no	no	nq	nq	nq	nq	nq	nq	nq	nq	nq	nq	nq	nq	nq	nq	nq	nq	YPL222W	yes
	691	DLACLLGPEAR	Q08968	Q08968	FMP40	UPF0061 protein FMP40	yes	yes	1	11	0	1156.59	2	0.0060475	77.124	1829800	0	0	1	1829800	395	Q08968_395	yes	no	no	nq	nq	nq	nq	nq	nq	nq	nq	nq	nq	nq	nq	nq	nq	nq	nq	YPL222W	yes
	2092	KIICIGR	P53889	P53889	FMP41	Uncharacterized mitochondrial hydrolase FMP41	yes	yes	1	7	1	801.489	2	4.0449e-05	138.48	17912000	1	11538000	1	6374600	14	P53889_14	no	no	no	nq	nq	nq	nq	nq	nq	nq	nq	nq	nq	nq	nq	nq	nq	nq	nq	YNL168C	yes
	3808	VHCELLQNNDNIVDMNFECENRPGPYEFR	P53889	P53889	FMP41	Uncharacterized mitochondrial hydrolase FMP41	yes	yes	2	29	1	3494.54	4	0.00018522	61.522	1507700	0	0	1	1507700	231, 247	P53889_231_247	yes	no	no	nq	nq	nq	nq	nq	nq	nq	nq	nq	nq	nq	nq	nq	nq	nq	nq	YNL168C	yes
	914	EKGCETIVLVSSAGAHPDSR	P40008	P40008	FMP52	Protein FMP52, mitochondrial	yes	yes	1	20	1	2055.01	3,4	1.0277e-14	138.28	9248200	2	4251900	2	4996300	106	P40008_106	no	no	no	nq	nq	nq	nq	nq	nq	nq	nq	nq	nq	nq	nq	nq	nq	nq	nq	YER004W	yes
	1511	GVQSVILGAGPAHAVYFGTYEFCK	P23500;P10566	P23500	FOB1	DNA replication fork-blocking protein FOB1	yes	yes	1	6	0	751.357	2	0.00084417	116	347720	1	187020	1	160690	146	O13329_146	yes	no	no	nq	nq	nq	nq	nq	nq	nq	nq	nq	nq	nq	nq	nq	nq	nq	nq	YKR052C	yes
	3235	SDHISCIIQQER	P53848	P53848	FOL1	Folic acid synthesis protein FOL1;Dihydroneopterin aldolase;2-amino-4-hydroxy-6-hydroxymethyldihydropteridine pyrophosphokinase;Dihydropteroate synthase	yes	yes	1	12	0	1427.68	2,3	8.4843e-26	168.83	1496000	2	1496000	0	0	132	P53848_132	yes	no	no	nq	nq	nq	nq	nq	nq	nq	nq	nq	nq	nq	nq	nq	nq	nq	nq	YNL256W	yes
	779	DYCDGFSYGCPPHAGGGIGLER	P04802	P04802	FPR1	FK506-binding protein 1	yes	yes	1	15	0	1545.8	2,3	5.1483e-71	242.4	20275000	2	6712000	2	13563000	55	P20081_55	yes	no	no	nq	nq	nq	nq	nq	nq	nq	nq	nq	nq	nq	nq	nq	nq	nq	nq	YLL018C	yes
	3147	RIPVEDCLIK	P32472	P32472	FPR2	Peptidyl-prolyl cis-trans isomerase FPR2	yes	yes	1	10	1	1184.66	2	0.0080833	93.096	30294000	1	6969600	1	23324000	36	P32472_36	no	no	no	nq	nq	nq	nq	nq	nq	nq	nq	nq	nq	nq	nq	nq	nq	nq	nq	YDR519W	no
	1521	GWDQGVAGMCVGEKR	P32472	P32472	FPR2	Peptidyl-prolyl cis-trans isomerase FPR2	yes	yes	1	15	1	1591.72	2,3	2.0554e-19	166.79	2837300	0	0	2	2837300	92	P32472_92	no	no	no	nq	nq	nq	nq	nq	nq	nq	nq	nq	nq	nq	nq	nq	nq	nq	nq	YDR519W	no
	1520	GWDQGVAGMCVGEK	P32472	P32472	FPR2	Peptidyl-prolyl cis-trans isomerase FPR2	yes	yes	1	14	0	1435.62	2	1.9224e-26	174.24	639530	0	0	1	639530	92	P32472_92	no	no	no	nq	nq	nq	nq	nq	nq	nq	nq	nq	nq	nq	nq	nq	nq	nq	nq	YDR519W	no
	2999	PFRPCADCTCSPGLLSR	Q07825	Q07825	FRA1	Putative Xaa-Pro aminopeptidase FRA1	yes	yes	3	17	1	1821.83	3	2.3465e-05	88.427	1478700	1	721670	1	757040	38, 41, 43	Q07825_38_41_43	yes	no	no	nq	nq	nq	nq	nq	nq	nq	nq	nq	nq	nq	nq	nq	nq	nq	nq	YLL029W	no
	62	AFISGFSGSAGVACITR	Q07825	Q07825	FRA1	Putative Xaa-Pro aminopeptidase FRA1	yes	yes	1	17	0	1642.81	2,3	3.9639e-18	157.84	2891200	1	548690	2	2342500	158	Q07825_158	yes	no	no	nq	nq	nq	nq	nq	nq	nq	nq	nq	nq	nq	nq	nq	nq	nq	nq	YLL029W	no
	243	AVKEELQEIHAFSCK	P53082	P53082	FRA2	Fe repressor of activation 2	yes	yes	1	15	1	1730.87	3	9.3487e-05	94.532	421990	1	421990	0	0	107	P53082_107	no	no	no	nq	nq	nq	nq	nq	nq	nq	nq	nq	nq	nq	nq	nq	nq	nq	nq	YGL220W	no
	850	EELQEIHAFSCK	P53082	P53082	FRA2	Fe repressor of activation 2	yes	yes	1	12	0	1432.67	2	1.3445e-12	145.29	139320	1	139320	0	0	107	P53082_107	no	no	no	nq	nq	nq	nq	nq	nq	nq	nq	nq	nq	nq	nq	nq	nq	nq	nq	YGL220W	no
	2229	LASQCSSIK	P32791	P32791	FRE1	Ferric/cupric reductase transmembrane component 1	yes	yes	1	9	0	935.475	2	0.0021061	92.239	1668700	1	1221000	1	447720	83	P32791_83	yes	no	no	nq	nq	nq	nq	nq	nq	nq	nq	nq	nq	nq	nq	nq	nq	nq	nq	YLR214W	no
	3876	VLSAPNHTVDCK	P32791	P32791	FRE1	Ferric/cupric reductase transmembrane component 1	yes	yes	1	12	0	1282.63	2,3	1.6404e-33	193.15	1380800	1	527930	2	852900	508	P32791_508	yes	no	no	nq	nq	nq	nq	nq	nq	nq	nq	nq	nq	nq	nq	nq	nq	nq	nq	YLR214W	no
	1320	GFDDKEESEITVECLNK	P32791	P32791	FRE1	Ferric/cupric reductase transmembrane component 1	yes	yes	1	17	1	1954.88	2,3	6.4939e-87	271.45	5386800	2	5386800	0	0	622	P32791_622	yes	no	no	nq	nq	nq	nq	nq	nq	nq	nq	nq	nq	nq	nq	nq	nq	nq	nq	YLR214W	no
	2966	NVEECYLHSESFGY	Q12333	Q12333	FRE7	Ferric/cupric reductase transmembrane component 7	yes	yes	1	14	0	1675.68	2	5.4011e-24	168.82	2496900	1	1167000	1	1330000	611	Q12333_611	yes	no	no	nq	nq	nq	nq	nq	nq	nq	nq	nq	nq	nq	nq	nq	nq	nq	nq	YOL152W	no
	1208	FSMSSLQGCIR	P10662	P10662	FRS1	Phenylalanine--tRNA ligase beta subunit	yes	yes	1	14	0	1522.78	3	2.5514e-07	110.8	2509500	1	1762900	1	746600	220	P15624_220	yes	no	no	nq	nq	nq	nq	nq	nq	nq	nq	nq	nq	nq	nq	nq	nq	nq	nq	YDR347W	yes
	1197	FSDALNDANECVK	P15705	P15705	FRS1	Phenylalanine--tRNA ligase beta subunit	yes	yes	1	22	0	2534.14	3	8.2147e-07	80.412	1313400	1	821570	1	491810	267	P15624_267	yes	no	no	nq	nq	nq	nq	nq	nq	nq	nq	nq	nq	nq	nq	nq	nq	nq	nq	YOR027W	yes
	1538	HCAEISDPTMLLTTEK	Q12029	Q12029	FSF1	Probable mitochondrial transport protein FSF1	yes	yes	1	16	0	1787.84	2,3	5.5903e-17	149	10195000	1	1743500	2	8451900	28	Q12029_28	yes	no	no	nq	nq	nq	nq	nq	nq	nq	nq	nq	nq	nq	nq	nq	nq	nq	nq	YOR271C	yes
	184	ANVQCDYIDAPVLLEKK	P38777	P38777	FSH1	Family of serine hydrolases 1	yes	yes	1	17	1	1917.99	3	6.1393e-07	97.235	2934600	1	2006700	1	927940	39	P38777_39	no	no	no	nq	nq	nq	nq	nq	nq	nq	nq	nq	nq	nq	nq	nq	nq	nq	nq	YHR049W	no
	2017	KANVQCDYIDAPVLLEK	P38777	P38777	FSH1	Family of serine hydrolases 1	yes	yes	1	17	1	1917.99	3	0.0062192	55.011	800620	1	800620	0	0	39	P38777_39	no	no	no	nq	nq	nq	nq	nq	nq	nq	nq	nq	nq	nq	nq	nq	nq	nq	nq	YHR049W	no
	3386	SPICCILGHVDTGKTK	P39730	P39730	FUN12	Eukaryotic translation initiation factor 5B	yes	yes	2	16	1	1670.85	3	0.0039825	69.431	610640	1	610640	0	0	408, 409	P39730_408_409	no	no	no	nq	nq	nq	nq	nq	nq	nq	nq	nq	nq	nq	nq	nq	nq	nq	nq	YAL035W	yes
	745	DSNVDCIIEKLPAEITEVELLK	P09440	P09440	FUS3	Mitogen-activated protein kinase FUS3	yes	yes	1	16	1	1785.93	2,3	6.3412e-05	112.01	3693100	2	3071700	1	621440	149	P16892_149	yes	no	no	nq	nq	nq	nq	nq	nq	nq	nq	nq	nq	nq	nq	nq	nq	nq	nq	YBR084W	yes
	2786	NELGDDFMCER	P38297	P38297	FZO1	Mitofusin FZO1	yes	yes	1	11	0	1327.52	2	0.0097092	74.392	141060	0	0	1	141060	612	P38297_612	yes	no	no	nq	nq	nq	nq	nq	nq	nq	nq	nq	nq	nq	nq	nq	nq	nq	nq	YBR179C	yes
	3191	SALCNSLLK	P38297	P38297	FZO1	Mitofusin FZO1	yes	yes	1	9	0	947.511	2	0.00084091	101.65	11839000	1	4518800	1	7320100	204	P38297_204	yes	no	no	nq	nq	nq	nq	nq	nq	nq	nq	nq	nq	nq	nq	nq	nq	nq	nq	YBR179C	yes
	2445	LLPEDQLPCTNVFSEILEAR	P38297	P38297	FZO1	Mitofusin FZO1	yes	yes	1	20	0	2286.16	2,3	1.1125e-34	174.15	2300000	0	0	2	2300000	220	P38297_220	yes	no	no	nq	nq	nq	nq	nq	nq	nq	nq	nq	nq	nq	nq	nq	nq	nq	nq	YBR179C	yes
	1833	ILCLGIR	P39012	P39012	GAA1	GPI transamidase component GAA1	yes	yes	1	7	0	786.479	2	0.0031933	97.596	3719000	1	1633500	1	2085500	275	P39012_275	yes	no	no	nq	nq	nq	nq	nq	nq	nq	nq	nq	nq	nq	nq	nq	nq	nq	nq	YLR088W	no
	3713	VALGCIAIR	P41733	P41733	GAB1	GPI transamidase component GAB1	yes	yes	1	9	0	914.537	2	7.2932e-05	110.12	4185300	1	1949600	1	2235600	12	P41733_12	yes	no	no	nq	nq	nq	nq	nq	nq	nq	nq	nq	nq	nq	nq	nq	nq	nq	nq	YLR459W	no
	2768	NCYLSEATESDLYK	P08518	P08518	GAL1	Galactokinase	yes	yes	1	16	0	1724.78	2,3	5.3774e-33	181.81	4503800	2	4503800	0	0	368	P04385_368	no	no	no	nq	nq	nq	nq	nq	nq	nq	nq	nq	nq	nq	nq	nq	nq	nq	nq	YOR151C	yes
	510	CQISAHSNVK	P09032	P09032	GAL1	Galactokinase	yes	yes	1	21	1	2387.08	3	0.00082225	67.902	4016400	1	4016400	0	0	368	P04385_368	no	no	no	nq	nq	nq	nq	nq	nq	nq	nq	nq	nq	nq	nq	nq	nq	nq	nq	YOR260W	no
	3129	RAVDNIPVGPNFDDEEDEGEDLCNCEFSLAYGAK	P16521	P16521	GAL1	Galactokinase	yes	yes	1	17	1	1852.87	3	0.0022324	61.821	1263800	1	1263800	0	0	368	P04385_368	no	no	no	nq	nq	nq	nq	nq	nq	nq	nq	nq	nq	nq	nq	nq	nq	nq	nq	YLR249W	no
	2395	LIYNLEDQGGELCSLR	P07263-2;P07263	P07263-2	GAL1	Galactokinase	yes	yes	1	14	0	1426.69	2	8.2942e-11	136.14	6382200	1	6382200	0	0	452	P04385_452	yes	no	no	nq	nq	nq	nq	nq	nq	nq	nq	nq	nq	nq	nq	nq	nq	nq	nq	YPR033C	yes
	3535	TCPETAPHKPYVAFR	P16622	P16622	GAL1	Galactokinase	yes	yes	1	11	0	1210.63	2	7.4675e-07	125.23	1146900	1	1146900	0	0	129	P04385_129	yes	no	no	nq	nq	nq	nq	nq	nq	nq	nq	nq	nq	nq	nq	nq	nq	nq	nq	YOR176W	yes
	3895	VNLQISDGQPTMCQLEQDYQASDFSVNVK	P23644	P23644	GAL1	Galactokinase	yes	yes	2	11	0	1298.55	2	0.0030638	85.924	313720	1	313720	0	0	443, 445	P04385_443_445	yes	no	no	nq	nq	nq	nq	nq	nq	nq	nq	nq	nq	nq	nq	nq	nq	nq	nq	YMR203W	yes
	3145	RIMINCFNECIDYAK	P07262	P07262	GAL1	Galactokinase	yes	yes	1	24	1	2561.33	2,3	1.9241e-22	147.02	6391800	2	6391800	0	0	524	P04385_524	yes	no	no	nq	nq	nq	nq	nq	nq	nq	nq	nq	nq	nq	nq	nq	nq	nq	nq	YOR375C	no
	2120	KLQDDFSYETFETDLGGTGCCLLSAK	P07277	P07277	GAL10	Bifunctional protein GAL10;UDP-glucose 4-epimerase;Aldose 1-epimerase	yes	yes	1	13	0	1642.76	2,3	4.5001e-12	134.75	5681900	2	5681900	0	0	71	P04397_71	no	no	no	nq	nq	nq	nq	nq	nq	nq	nq	nq	nq	nq	nq	nq	nq	nq	nq	YMR208W	no
	242	AVIQAVDQICDDFEVTPEK	P17709	P17709	GAL10	Bifunctional protein GAL10;UDP-glucose 4-epimerase;Aldose 1-epimerase	yes	yes	1	14	1	1770.85	4	0.00011035	86.189	1049000	1	1049000	0	0	71	P04397_71	no	no	no	nq	nq	nq	nq	nq	nq	nq	nq	nq	nq	nq	nq	nq	nq	nq	nq	YCL040W	no
	2654	LYCVYVAVGQK	P07251	P07251	GAL10	Bifunctional protein GAL10;UDP-glucose 4-epimerase;Aldose 1-epimerase	yes	yes	1	13	0	1486.69	2	1.5836e-06	113.61	7438400	1	7438400	0	0	296	P04397_296	yes	no	no	nq	nq	nq	nq	nq	nq	nq	nq	nq	nq	nq	nq	nq	nq	nq	nq	YBL099W	yes
	3570	TGIHFGCDVFAVYEGYEGLLR	P16861	P16861	GAL10	Bifunctional protein GAL10;UDP-glucose 4-epimerase;Aldose 1-epimerase	yes	yes	1	12	0	1464.66	2	4.8712e-58	225.79	1128000	1	1128000	0	0	341	P04397_341	yes	no	no	nq	nq	nq	nq	nq	nq	nq	nq	nq	nq	nq	nq	nq	nq	nq	nq	YGR240C	yes
	2512	LPNCPR	P0CX44;P0CX43	P0CX44	GAL10	Bifunctional protein GAL10;UDP-glucose 4-epimerase;Aldose 1-epimerase	yes	yes	2	31	1	3505.72	3,4	7.2967e-06	68.207	2998000	2	2998000	0	0	600, 601	P04397_600_601	yes	no	no	nq	nq	nq	nq	nq	nq	nq	nq	nq	nq	nq	nq	nq	nq	nq	nq	YGL135W	no
	288	CAYPIDYIPSAK	P10963	P10963	GAL11	Mediator of RNA polymerase II transcription subunit 15	yes	yes	1	11	0	1233.63	2,3	9.7797e-34	191.33	2375600	1	534690	2	1840900	316	P19659_316	no	no	no	nq	nq	nq	nq	nq	nq	nq	nq	nq	nq	nq	nq	nq	nq	nq	nq	YKR097W	no
	5	AAILACAAEYIQK	P17106	P17106	GAL11	Mediator of RNA polymerase II transcription subunit 15	yes	yes	1	15	1	1751.88	2	0.00083267	94.781	1114400	1	435380	1	679050	316	P19659_316	no	no	no	nq	nq	nq	nq	nq	nq	nq	nq	nq	nq	nq	nq	nq	nq	nq	nq	YJR060W	yes
	3429	SSSTCDSLNQVTCYCEHENSAVK	O13547	O13547	GAL2	Galactose transporter	yes	yes	1	12	1	1409.69	2,3	5.8335e-72	256.95	2110000000	7	2108000000	2	2013100	270	P13181_270	no	no	no	nq	nq	nq	nq	nq	nq	nq	nq	nq	nq	nq	nq	nq	nq	nq	nq	YLR390W-A	yes
	3761	VDISTDMLGSHVDVPFYVSATALCK	P00175	P00175	GAL2	Galactose transporter	yes	yes	1	7	0	867.416	2	6.8785e-07	130.77	210050000	3	210050000	0	0	270	P13181_270	no	no	no	nq	nq	nq	nq	nq	nq	nq	nq	nq	nq	nq	nq	nq	nq	nq	nq	YML054C	yes
	3131	RCESLNGNQTFIEGMADLVK	P16622	P16622	GAL2	Galactose transporter	yes	yes	1	24	0	2350.34	3	2.4488e-29	146.15	1144400	1	1144400	0	0	194	P13181_194	yes	no	no	nq	nq	nq	nq	nq	nq	nq	nq	nq	nq	nq	nq	nq	nq	nq	nq	YOR176W	yes
	2855	NKEEEQYLDLCK	P06785	P06785	GAL7	Galactose-1-phosphate uridylyltransferase	yes	yes	2	9	1	1052.49	2	1.2587e-08	144.38	10050000	1	5008000	2	5042000	54, 57	P08431_54_57	no	no	no	nq	nq	nq	nq	nq	nq	nq	nq	nq	nq	nq	nq	nq	nq	nq	nq	YOR074C	no
	2540	LSAIESLAGVEILCSDKTGTLTK	P05030;P19657	P05030	GAL7	Galactose-1-phosphate uridylyltransferase	yes	yes	2	8	0	896.388	2	2.6678e-11	138.85	15900000	1	11259000	1	4640900	54, 57	P08431_54_57	no	no	no	nq	nq	nq	nq	nq	nq	nq	nq	nq	nq	nq	nq	nq	nq	nq	nq	YGL008C	yes
	2217	LANLLNCR	P25038	P25038	GAL80	Galactose/lactose metabolism regulatory protein GAL80	yes	yes	1	24	0	2585.33	3	0.00077002	52.019	269230	1	269230	0	0	277	P04387_277	yes	no	no	nq	nq	nq	nq	nq	nq	nq	nq	nq	nq	nq	nq	nq	nq	nq	nq	YOL023W	yes
	3266	SFQQGPPDTVLEMGAFLHPCEGDIVCR	P28007	P28007	GAR1	H/ACA ribonucleoprotein complex subunit 1	yes	yes	2	27	0	2945.35	3	9.0725e-31	138.44	679720	0	0	1	679720	47, 53	P28007_47_53	yes	no	no	nq	nq	nq	nq	nq	nq	nq	nq	nq	nq	nq	nq	nq	nq	nq	nq	YHR089C	no
	359	CGDGVQATSFK	P28007	P28007	GAR1	H/ACA ribonucleoprotein complex subunit 1	yes	yes	1	11	0	1111.5	2	0.0016858	86.114	1573700	1	767300	1	806410	94	P28007_94	yes	no	no	nq	nq	nq	nq	nq	nq	nq	nq	nq	nq	nq	nq	nq	nq	nq	nq	YHR089C	no
	1586	HIVEDCDMTPVGER	P06634	P06634	GAS1	1,3-beta-glucanosyltransferase GAS1	yes	yes	1	13	0	1478.57	2,3	7.9093e-17	159.66	10565000	1	4190300	2	6374600	216	P22146_216	yes	no	no	nq	nq	nq	nq	nq	nq	nq	nq	nq	nq	nq	nq	nq	nq	nq	nq	YOR204W	no
	4179	YLQCNSLDGNKVNDDLDISK	Q03655	Q03655	GAS3	Probable 1,3-beta-glucanosyltransferase GAS3	yes	yes	1	20	1	2253.06	2,3	3.0652e-06	108.25	13015000	2	9669700	1	3345100	226	Q03655_226	no	no	no	nq	nq	nq	nq	nq	nq	nq	nq	nq	nq	nq	nq	nq	nq	nq	nq	YMR215W	no
	4178	YLQCNSLDGNK	Q03655	Q03655	GAS3	Probable 1,3-beta-glucanosyltransferase GAS3	yes	yes	1	11	0	1253.57	2	5.2708e-26	178.53	3034400	2	2229100	1	805270	226	Q03655_226	no	no	no	nq	nq	nq	nq	nq	nq	nq	nq	nq	nq	nq	nq	nq	nq	nq	nq	YMR215W	no
	2666	LYQDYSVPVFLSEFGCNQVK	Q08193	Q08193	GAS5	1,3-beta-glucanosyltransferase GAS5	yes	yes	1	20	0	2335.12	2,3	1.4899e-05	62.916	760070	2	760070	0	0	265	Q08193_265	yes	no	no	nq	nq	nq	nq	nq	nq	nq	nq	nq	nq	nq	nq	nq	nq	nq	nq	YOL030W	no
	2041	KCTSCNGQGIK	P25491	P25491	GCD1	Translation initiation factor eIF-2B subunit gamma	yes	yes	1	10	0	1085.53	2	0.00089085	96.756	91372	1	91372	0	0	438	P09032_438	yes	no	no	nq	nq	nq	nq	nq	nq	nq	nq	nq	nq	nq	nq	nq	nq	nq	nq	YNL064C	no
	1901	IQCKPIFSNIVSLFAEQNDLK	P32481	P32481	GCD11	Eukaryotic translation initiation factor 2 subunit gamma	yes	yes	1	21	1	2406.26	3	0.0004741	71.842	591720	1	391220	1	200500	370	P32481_370	yes	no	no	nq	nq	nq	nq	nq	nq	nq	nq	nq	nq	nq	nq	nq	nq	nq	nq	YER025W	no
	4221	YSPEVFICR	P33892	P33892	GCN1	Translational activator GCN1	yes	yes	1	9	0	1112.53	2	6.8966e-05	106.2	2313900	1	1237800	1	1076100	1077	P33892_1077	yes	no	no	nq	nq	nq	nq	nq	nq	nq	nq	nq	nq	nq	nq	nq	nq	nq	nq	YGL195W	yes
	1826	ILAALFVCR	P33892	P33892	GCN1	Translational activator GCN1	yes	yes	1	9	0	1004.58	2	6.2615e-05	116.73	562810	1	173720	1	389100	1837	P33892_1837	yes	no	no	nq	nq	nq	nq	nq	nq	nq	nq	nq	nq	nq	nq	nq	nq	nq	nq	YGL195W	yes
	1673	IALVGANGCGK	P43535	P43535	GCN20	Protein GCN20	yes	yes	1	11	0	1001.53	2	0.0010768	93.667	453200	1	453200	0	0	569	P43535_569	yes	no	no	nq	nq	nq	nq	nq	nq	nq	nq	nq	nq	nq	nq	nq	nq	nq	nq	YFR009W	no
	753	DTEFFHDELQNGSTLDCQWK	P48015	P48015	GCV1	Aminomethyltransferase, mitochondrial	yes	yes	1	20	0	2412.03	3	5.9221e-12	104.16	3289900	1	0	1	3289900	153	P48015_153	yes	no	no	nq	nq	nq	nq	nq	nq	nq	nq	nq	nq	nq	nq	nq	nq	nq	nq	YDR019C	yes
	1757	IFSLTSILANAIENDSCPHELINK	P49095	P49095	GCV2	Glycine dehydrogenase [decarboxylating], mitochondrial	yes	yes	1	24	0	2641.34	3	1.1682e-18	113.49	787280	1	787280	0	0	445	P49095_445	yes	no	no	nq	nq	nq	nq	nq	nq	nq	nq	nq	nq	nq	nq	nq	nq	nq	nq	YMR189W	yes
	122	AKPFNIEIIEVDCSDIK	P49095	P49095	GCV2	Glycine dehydrogenase [decarboxylating], mitochondrial	yes	yes	1	17	1	1932.99	3	4.7685e-09	128.45	2674200	1	1460700	1	1213500	259	P49095_259	yes	no	no	nq	nq	nq	nq	nq	nq	nq	nq	nq	nq	nq	nq	nq	nq	nq	nq	YMR189W	yes
	4011	VVPVNCLQDGSLDLVDLK	P49095	P49095	GCV2	Glycine dehydrogenase [decarboxylating], mitochondrial	yes	yes	1	18	0	1926.01	2,3	2.2217e-18	140.28	2801500	0	0	2	2801500	689	P49095_689	yes	no	no	nq	nq	nq	nq	nq	nq	nq	nq	nq	nq	nq	nq	nq	nq	nq	nq	YMR189W	yes
	1316	GFCEQEMLQHLEK	P49095	P49095	GCV2	Glycine dehydrogenase [decarboxylating], mitochondrial	yes	yes	1	13	0	1590.72	2,3	4.9213e-71	231.52	16921000	1	2827200	2	14094000	119	P49095_119	yes	no	no	nq	nq	nq	nq	nq	nq	nq	nq	nq	nq	nq	nq	nq	nq	nq	nq	YMR189W	yes
	1539	HCAHEFIVDLR	P49095	P49095	GCV2	Glycine dehydrogenase [decarboxylating], mitochondrial	yes	yes	1	11	0	1338.65	2,3	0.00017984	102.53	6321900	2	4950700	1	1371200	882	P49095_882	yes	no	no	nq	nq	nq	nq	nq	nq	nq	nq	nq	nq	nq	nq	nq	nq	nq	nq	YMR189W	yes
	3560	TFSIPHGGGGPAGAPICVK	P49095	P49095	GCV2	Glycine dehydrogenase [decarboxylating], mitochondrial	yes	yes	1	19	0	1764.9	2,3	1.6295e-18	139	42165000	2	15183000	2	26983000	790	P49095_790	yes	no	no	nq	nq	nq	nq	nq	nq	nq	nq	nq	nq	nq	nq	nq	nq	nq	nq	YMR189W	yes
	1352	GHECGITFESGFEGFKPGDK	P25038	P25038	GCY1	Protein GCY	yes	yes	1	18	0	2133.03	3	9.6088e-05	76.82	269510	1	269510	0	0	84	P14065_84	yes	no	no	nq	nq	nq	nq	nq	nq	nq	nq	nq	nq	nq	nq	nq	nq	nq	nq	YOL023W	yes
	2915	NPVILADACCSR	P06169	P06169	GCY1	Protein GCY	yes	yes	1	24	0	2702.41	3	5.3281e-23	118.44	12450000	1	11296000	1	1154100	209	P14065_209	yes	no	no	nq	nq	nq	nq	nq	nq	nq	nq	nq	nq	nq	nq	nq	nq	nq	nq	YLR044C	yes
	618	DAQCQSPPCSFNGVHQPSLVR	P32621	P32621	GDA1	Guanosine-diphosphatase	yes	yes	2	21	0	2269.04	3	7.5589e-09	88.565	5866300	1	4671000	1	1195300	378, 383	P32621_378_383	yes	no	no	nq	nq	nq	nq	nq	nq	nq	nq	nq	nq	nq	nq	nq	nq	nq	nq	YEL042W	no
	3408	SQTSQTCSEEHK	P32621	P32621	GDA1	Guanosine-diphosphatase	yes	yes	1	12	0	1363.57	2,3	1.2265e-33	193.49	2137100	2	2137100	0	0	87	P32621_87	yes	no	no	nq	nq	nq	nq	nq	nq	nq	nq	nq	nq	nq	nq	nq	nq	nq	nq	YEL042W	no
	3289	SHHVVFCSGGFGYSK	P21375	P21375	GDH1	NADP-specific glutamate dehydrogenase 1	yes	yes	2	15	1	1831.84	3	0.00051939	77.633	641280	0	0	2	641280	410, 414	P07262_410_414	no	no	no	nq	nq	nq	nq	nq	nq	nq	nq	nq	nq	nq	nq	nq	nq	nq	nq	YJR051W	yes
	3968	VTFDIEPYKPINTSLYLCDNK	P12385	P12385	GDH1	NADP-specific glutamate dehydrogenase 1	yes	yes	2	15	1	1803.84	3	0.0090541	43.03	2014000	0	0	1	2014000	410, 414	P07262_410_414	no	no	no	nq	nq	nq	nq	nq	nq	nq	nq	nq	nq	nq	nq	nq	nq	nq	nq	YBR143C	no
	2723	NALEEHGCILFKDASANK	P33327	P33327	GDH2	NAD-specific glutamate dehydrogenase	yes	yes	1	18	1	1958.95	3	0.00015636	89.232	497130	1	497130	0	0	909	P33327_909	no	no	no	nq	nq	nq	nq	nq	nq	nq	nq	nq	nq	nq	nq	nq	nq	nq	nq	YDL215C	yes
	2722	NALEEHGCILFK	P33327	P33327	GDH2	NAD-specific glutamate dehydrogenase	yes	yes	1	12	0	1372.68	2,3	1.7184e-06	117.2	4359600	0	0	2	4359600	909	P33327_909	no	no	no	nq	nq	nq	nq	nq	nq	nq	nq	nq	nq	nq	nq	nq	nq	nq	nq	YDL215C	yes
	436	CKIPYIVEGANLFITQPAK	P33327	P33327	GDH2	NAD-specific glutamate dehydrogenase	yes	yes	1	19	1	2104.14	3	0.00065395	73.498	1484700	1	1484700	0	0	883	P33327_883	yes	no	no	nq	nq	nq	nq	nq	nq	nq	nq	nq	nq	nq	nq	nq	nq	nq	nq	YDL215C	yes
	1404	GLDKDELCR	P33327	P33327	GDH2	NAD-specific glutamate dehydrogenase	yes	yes	1	9	1	1047.5	2	0.00019988	122.96	666550	0	0	2	666550	794	P33327_794	yes	no	no	nq	nq	nq	nq	nq	nq	nq	nq	nq	nq	nq	nq	nq	nq	nq	nq	YDL215C	yes
	1277	GCIISETGITSEQIHDIASAK	P39708	P39708	GDH3	NADP-specific glutamate dehydrogenase 2	yes	yes	1	21	0	2172.07	3	0.0014136	52.498	303670	0	0	1	303670	253	P39708_253	yes	no	no	nq	nq	nq	nq	nq	nq	nq	nq	nq	nq	nq	nq	nq	nq	nq	nq	YAL062W	yes
	2153	KSDIYVAIVSDAHNVCSK	P39958	P39958	GDI1	Rab GDP-dissociation inhibitor	yes	yes	1	18	1	1947.97	3,4	3.9963e-19	149.86	4991000	1	2143300	2	2847800	355	P39958_355	yes	no	no	nq	nq	nq	nq	nq	nq	nq	nq	nq	nq	nq	nq	nq	nq	nq	nq	YER136W	no
	3556	TFHYTDSLCINDK	P39722	P39722	GEM1	Mitochondrial Rho GTPase 1	yes	yes	1	13	0	1555.7	3	0.002178	59.975	447680	1	447680	0	0	307	P39722_307	yes	no	no	nq	nq	nq	nq	nq	nq	nq	nq	nq	nq	nq	nq	nq	nq	nq	nq	YAL048C	yes
	3652	TQFDLNQAFYLCQR	P39722	P39722	GEM1	Mitochondrial Rho GTPase 1	yes	yes	1	14	0	1745.82	2	0.0059513	66.059	404550	0	0	1	404550	179	P39722_179	yes	no	no	nq	nq	nq	nq	nq	nq	nq	nq	nq	nq	nq	nq	nq	nq	nq	nq	YAL048C	yes
	1364	GIDVFNSCNSSSGTHPLSR	Q08622	Q08622	GEP3	Genetic interactor of prohibitins 3, mitochondrial	yes	yes	1	19	0	1976.9	3	0.0010399	57.148	1922700	0	0	1	1922700	393	Q08622_393	yes	no	no	nq	nq	nq	nq	nq	nq	nq	nq	nq	nq	nq	nq	nq	nq	nq	nq	YOR205C	yes
	2460	LLYNPSLCKPSLVVPTFNDLPIPIHDSIK	P38812	P38812	GEP4	Phosphatidylglycerophosphatase GEP4, mitochondrial	yes	yes	1	29	1	3232.76	4	0.0074469	55.171	651140	1	651140	0	0	19	P38812_19	yes	no	no	nq	nq	nq	nq	nq	nq	nq	nq	nq	nq	nq	nq	nq	nq	nq	nq	YHR100C	yes
	2180	KVTGMNNLSCMEIDPSAALK	Q12154	Q12154	GET3	ATPase GET3	yes	yes	1	20	1	2121.03	3	0.0010656	61.276	2266900	0	0	1	2266900	85	Q12154_85	yes	no	no	nq	nq	nq	nq	nq	nq	nq	nq	nq	nq	nq	nq	nq	nq	nq	nq	YDL100C	no
	3675	TTSSCSIAIQMALSQPNK	Q12154	Q12154	GET3	ATPase GET3	yes	yes	1	18	0	1878.92	2,3	3.6704e-19	145.94	958790	0	0	2	958790	36	Q12154_36	yes	no	no	nq	nq	nq	nq	nq	nq	nq	nq	nq	nq	nq	nq	nq	nq	nq	nq	YDL100C	no
	1824	IKNTATQDHNIILVGCGGQFSVSGGVK	P21827	P21827	GFA1	Glutamine--fructose-6-phosphate aminotransferase [isomerizing]	yes	yes	2	13	0	1535.69	2	0.00019765	89.26	563170	1	257760	1	305420	2, 8	P14742_2_8	yes	no	no	nq	nq	nq	nq	nq	nq	nq	nq	nq	nq	nq	nq	nq	nq	nq	nq	YGL097W	no
	2490	LNSCVHSK	P39732	P39732	GIP4	GLC7-interacting protein 4	yes	yes	1	8	0	886.433	2	1.6541e-07	134.05	435640	1	352080	1	83558	236	P39732_236	yes	no	no	nq	nq	nq	nq	nq	nq	nq	nq	nq	nq	nq	nq	nq	nq	nq	nq	YAL031C	no
	3023	QCYNCGETGHVR	P53849	P53849	GIS2	Zinc finger protein GIS2	yes	yes	2	12	0	1365.56	2,3	0.0046999	72.705	2481100	1	2400500	1	80571	49, 52	P53849_49_52	no	no	no	nq	nq	nq	nq	nq	nq	nq	nq	nq	nq	nq	nq	nq	nq	nq	nq	YNL255C	no
	3680	TVEFKQCYNCGETGHVR	P53849	P53849	GIS2	Zinc finger protein GIS2	yes	yes	2	17	1	1969.88	3	0.0002786	77.726	2213900	1	1680200	1	533700	49, 52	P53849_49_52	no	no	no	nq	nq	nq	nq	nq	nq	nq	nq	nq	nq	nq	nq	nq	nq	nq	nq	YNL255C	no
	2273	LCYNCNKPGHVQTDCTMPR	P53849	P53849	GIS2	Zinc finger protein GIS2	yes	yes	3	19	1	2178.94	3	0.0021704	54.412	181150	0	0	1	181150	25, 28, 38	P53849_25_28_38	yes	no	no	nq	nq	nq	nq	nq	nq	nq	nq	nq	nq	nq	nq	nq	nq	nq	nq	YNL255C	no
	602	CYTCGQAGHMSR	P53849	P53849	GIS2	Zinc finger protein GIS2	yes	yes	2	12	0	1312.51	2	1.6232e-06	113.99	99996	0	0	1	99996	118, 121	P53849_118_121	yes	no	no	nq	nq	nq	nq	nq	nq	nq	nq	nq	nq	nq	nq	nq	nq	nq	nq	YNL255C	no
	628	DCMKEDGISGLK	P53849	P53849	GIS2	Zinc finger protein GIS2	yes	yes	1	12	1	1294.59	2	1.0081e-06	148.89	778910	0	0	1	778910	107	P53849_107	yes	no	no	nq	nq	nq	nq	nq	nq	nq	nq	nq	nq	nq	nq	nq	nq	nq	nq	YNL255C	no
	3243	SECTVQR	P53849	P53849	GIS2	Zinc finger protein GIS2	yes	yes	1	7	0	821.37	2	0.00086999	108.09	6981600	1	4529100	1	2452600	62	P53849_62	yes	no	no	nq	nq	nq	nq	nq	nq	nq	nq	nq	nq	nq	nq	nq	nq	nq	nq	YNL255C	no
	346	CFNCNQTGHISRECPEPK	P53849	P53849	GIS2	Zinc finger protein GIS2	yes	yes	3	18	1	2061.88	3	2.7231e-13	126.07	935650	1	532870	1	402780	67, 70, 80	P53849_67_70_80	yes	no	no	nq	nq	nq	nq	nq	nq	nq	nq	nq	nq	nq	nq	nq	nq	nq	nq	YNL255C	no
	631	DCQNDRLCYNCNETGHISK	P53849	P53849	GIS2	Zinc finger protein GIS2	yes	yes	3	19	1	2211.91	3	3.1286e-06	97.214	555080	1	349990	1	205090	131, 137, 140	P53849_131_137_140	yes	no	no	nq	nq	nq	nq	nq	nq	nq	nq	nq	nq	nq	nq	nq	nq	nq	nq	YNL255C	no
	363	CGGPNHMAK	P53849	P53849	GIS2	Zinc finger protein GIS2	yes	yes	1	9	0	913.39	2	4.4832e-05	116.25	646480	1	240570	1	405900	97	P53849_97	yes	no	no	nq	nq	nq	nq	nq	nq	nq	nq	nq	nq	nq	nq	nq	nq	nq	nq	YNL255C	no
	2003	IYGFYDECKR	P32598	P32598	GLC7	Serine/threonine-protein phosphatase PP1-2	yes	yes	1	10	1	1292.59	2,3	4.7843e-11	146.69	3310200	2	1797700	2	1512500	139	P32598_139	no	no	no	nq	nq	nq	nq	nq	nq	nq	nq	nq	nq	nq	nq	nq	nq	nq	nq	YER133W	no
	3025	QDMELICR	P32598	P32598	GLC7	Serine/threonine-protein phosphatase PP1-2	yes	yes	1	8	0	1006.46	2	0.0083886	81.972	2803900	0	0	1	2803900	244	P32598_244	yes	no	no	nq	nq	nq	nq	nq	nq	nq	nq	nq	nq	nq	nq	nq	nq	nq	nq	YER133W	no
	3105	QSLETICLLLAYK	P32598	P32598	GLC7	Serine/threonine-protein phosphatase PP1-2	yes	yes	1	13	0	1493.82	2	3.6498e-16	147.26	815340	1	235370	1	579970	104	P32598_104	yes	no	no	nq	nq	nq	nq	nq	nq	nq	nq	nq	nq	nq	nq	nq	nq	nq	nq	YER133W	no
	3720	VASGGCDNALK	P40066	P40066	GLE2	Nucleoporin GLE2	yes	yes	1	11	0	1033.49	2	8.9352e-07	127.51	2120600	1	1218200	1	902350	100	P40066_100	yes	no	no	nq	nq	nq	nq	nq	nq	nq	nq	nq	nq	nq	nq	nq	nq	nq	nq	YER107C	no
	1527	GYPTLQASIPVCSFNR	P40066	P40066	GLE2	Nucleoporin GLE2	yes	yes	1	16	0	1751.87	2	2.1656e-11	127.2	975840	1	274200	1	701640	317	P40066_317	yes	no	no	nq	nq	nq	nq	nq	nq	nq	nq	nq	nq	nq	nq	nq	nq	nq	nq	YER107C	no
	1051	FALGQGVGVILCIGETLEEKK	P00942	P00942	GLK1	Glucokinase-1	yes	yes	1	21	0	2375.05	3	3.8668e-20	135.29	42696000	2	30651000	1	12045000	448	P17709_448	no	no	no	nq	nq	nq	nq	nq	nq	nq	nq	nq	nq	nq	nq	nq	nq	nq	nq	YDR050C	yes
	175	ANNCINLDEKGNVTTR	P11986	P11986	GLK1	Glucokinase-1	yes	yes	1	22	1	2531.15	3,4	5.9781e-21	145.77	2061800	2	2061800	0	0	448	P17709_448	no	no	no	nq	nq	nq	nq	nq	nq	nq	nq	nq	nq	nq	nq	nq	nq	nq	nq	YJL153C	no
	2741	NCEAKGLSQISNEIK	P12695	P12695	GLK1	Glucokinase-1	yes	yes	1	18	0	2075.92	3	1.1954e-05	74.338	1872000	0	0	1	1872000	94	P17709_94	yes	no	no	nq	nq	nq	nq	nq	nq	nq	nq	nq	nq	nq	nq	nq	nq	nq	nq	YNL071W	yes
	2183	KYAGILDCFK	P18239	P18239	GLK1	Glucokinase-1	yes	yes	1	19	0	2119.01	3	0.00013829	61.524	983950	0	0	1	983950	22	P17709_22	yes	no	no	nq	nq	nq	nq	nq	nq	nq	nq	nq	nq	nq	nq	nq	nq	nq	nq	YBL030C	yes
	3139	RGDNIVVLAACYNNDGTPNK	P32288	P32288	GLN1	Glutamine synthetase	yes	yes	1	20	1	2133.03	3	4.868e-08	93.115	1900400	1	1900400	0	0	98	P32288_98	yes	no	no	nq	nq	nq	nq	nq	nq	nq	nq	nq	nq	nq	nq	nq	nq	nq	nq	YPR035W	yes
	2661	LYFLQCNIPK	P23255	P23255	GLN4	Glutamine--tRNA ligase	yes	yes	2	13	1	1521.71	3	0.0067197	54.005	356010	1	356010	0	0	346, 348	P13188_346_348	yes	no	no	nq	nq	nq	nq	nq	nq	nq	nq	nq	nq	nq	nq	nq	nq	nq	nq	YCR042C	no
	3371	SNECTTGHFTLR	Q12320	Q12320	GLO4	Hydroxyacylglutathione hydrolase, mitochondrial	yes	yes	1	12	0	1364.61	2	9.5518e-11	141.58	489900	1	240810	1	249090	234	Q12320_234	yes	no	no	nq	nq	nq	nq	nq	nq	nq	nq	nq	nq	nq	nq	nq	nq	nq	nq	YOR040W	yes
	137	ALGGTCVNVGCVPK	P41921	P41921	GLR1	Glutathione reductase	yes	yes	2	14	0	1316.66	2	0.001826	85.271	421110	1	288860	1	132250	61, 66	P41921_61_66	yes	no	no	nq	nq	nq	nq	nq	nq	nq	nq	nq	nq	nq	nq	nq	nq	nq	nq	YPL091W	yes
	42	ADFDNCVAIHPTSAEELVTMR	P41921	P41921	GLR1	Glutathione reductase	yes	yes	1	21	0	2318.07	3	3.1944e-06	71.872	4199300	1	179490	1	4019800	468	P41921_468	yes	no	no	nq	nq	nq	nq	nq	nq	nq	nq	nq	nq	nq	nq	nq	nq	nq	nq	YPL091W	yes
	2063	KFDECIQNTITDHYVK	P41921	P41921	GLR1	Glutathione reductase	yes	yes	1	16	1	1952.93	3	3.6179e-07	107.63	9371800	1	6252800	2	3118900	239	P41921_239	yes	no	no	nq	nq	nq	nq	nq	nq	nq	nq	nq	nq	nq	nq	nq	nq	nq	nq	YPL091W	yes
	4252	YYITSDDRVICASEVGVIPIENSLVVQK	Q12680	Q12680	GLT1	Glutamate synthase [NADH]	yes	yes	1	28	1	3109.6	3	0.0031746	62.646	491170	1	491170	0	0	424	Q12680_424	yes	no	no	nq	nq	nq	nq	nq	nq	nq	nq	nq	nq	nq	nq	nq	nq	nq	nq	YDL171C	yes
	2357	LHCDGAR	P37303	P37303	GLY1	Low specificity L-threonine aldolase	yes	yes	1	7	0	770.349	2	0.0094359	82.671	683850	1	683850	0	0	181	P37303_181	yes	no	no	nq	nq	nq	nq	nq	nq	nq	nq	nq	nq	nq	nq	nq	nq	nq	nq	YEL046C	no
	884	EHPFDCNGPTQIYR	P37303	P37303	GLY1	Low specificity L-threonine aldolase	yes	yes	1	14	0	1675.74	2	2.6115e-19	156.52	164170	1	164170	0	0	358	P37303_358	yes	no	no	nq	nq	nq	nq	nq	nq	nq	nq	nq	nq	nq	nq	nq	nq	nq	nq	YEL046C	no
	3233	SDGEPCCEWVGPAGAGHYVK	P38720	P38720	GND1	6-phosphogluconate dehydrogenase, decarboxylating 1	yes	yes	2	20	0	2060.87	3	2.4457e-08	88.19	3334500	1	435220	1	2899300	168, 169	P38720_168_169	yes	no	no	nq	nq	nq	nq	nq	nq	nq	nq	nq	nq	nq	nq	nq	nq	nq	nq	YHR183W	yes
	3869	VLPECASDNLPVDK	P38720	P38720	GND1	6-phosphogluconate dehydrogenase, decarboxylating 1	yes	yes	1	14	0	1498.73	2,3	8.8341e-11	133.47	2743700	2	1964300	1	779480	460	P38720_460	yes	no	no	nq	nq	nq	nq	nq	nq	nq	nq	nq	nq	nq	nq	nq	nq	nq	nq	YHR183W	yes
	1623	HQLPSEEEHGCEYVGFEEFLKR	P53839	P53839	GOR1	Glyoxylate reductase 1	yes	yes	1	22	1	2662.21	4	0.0047654	45.069	355610	1	355610	0	0	206	P53839_206	yes	no	no	nq	nq	nq	nq	nq	nq	nq	nq	nq	nq	nq	nq	nq	nq	nq	nq	YNL274C	yes
	4112	YECLQPSGSFK	P25379	P25379	GPA1	Guanine nucleotide-binding protein alpha-1 subunit	yes	yes	1	10	0	1098.47	2	4.2514e-05	117.14	109880	0	0	1	109880	443	P08539_443	yes	no	no	nq	nq	nq	nq	nq	nq	nq	nq	nq	nq	nq	nq	nq	nq	nq	nq	YCL064C	yes
	3138	RGDLVCVVGR	P14772	P14772	GPA1	Guanine nucleotide-binding protein alpha-1 subunit	yes	yes	1	15	1	1684.85	3	0.0011793	70.373	1546700	0	0	1	1546700	105	P08539_105	yes	no	no	nq	nq	nq	nq	nq	nq	nq	nq	nq	nq	nq	nq	nq	nq	nq	nq	YLL015W	no
	1020	EVCAACHSLDR	P07143	P07143	GPA1	Guanine nucleotide-binding protein alpha-1 subunit	yes	yes	1	8	0	945.495	2	1.353e-07	134.48	9527500	1	4737200	1	4790300	208	P08539_208	yes	no	no	nq	nq	nq	nq	nq	nq	nq	nq	nq	nq	nq	nq	nq	nq	nq	nq	YOR065W	yes
	1739	IEGQRPVEVFMCSVVMR	P20606	P20606	GPA2	Guanine nucleotide-binding protein alpha-2 subunit	yes	yes	1	18	0	2134	3	2.2576e-05	66.939	688930	0	0	1	688930	189	P10823_189	no	no	no	nq	nq	nq	nq	nq	nq	nq	nq	nq	nq	nq	nq	nq	nq	nq	nq	YPL218W	no
	3979	VVAENCK	Q00055	Q00055	GPD1	Glycerol-3-phosphate dehydrogenase [NAD(+)] 1	yes	yes	1	7	0	761.374	2	0.0014592	111.04	260900	0	0	1	260900	57	Q00055_57	yes	no	no	nq	nq	nq	nq	nq	nq	nq	nq	nq	nq	nq	nq	nq	nq	nq	nq	YDL022W	no
	1546	HCHEDHPIR	P41911	P41911	GPD2	Glycerol-3-phosphate dehydrogenase [NAD(+)] 2, mitochondrial	yes	yes	1	9	0	1142.5	2,3	0.0091323	78.264	283260	2	283260	0	0	61	P41911_61	yes	no	no	nq	nq	nq	nq	nq	nq	nq	nq	nq	nq	nq	nq	nq	nq	nq	nq	YOL059W	yes
	2037	KCPIDLTNDEFIYLTK	P14908	P14908	GPI12	N-acetylglucosaminyl-phosphatidylinositol de-N-acetylase	yes	yes	1	11	0	1233.68	2	0.008698	70.685	1508400	0	0	1	1508400	92	P23797_92	yes	no	no	nq	nq	nq	nq	nq	nq	nq	nq	nq	nq	nq	nq	nq	nq	nq	nq	YMR228W	yes
	301	CDTDKPFDSYQCFPLPEPSQTHFK	P38875	P38875	GPI16	GPI transamidase component GPI16	yes	yes	2	24	1	2829.24	3	0.0020288	60.635	606170	1	606170	0	0	290, 301	P38875_290_301	yes	no	no	nq	nq	nq	nq	nq	nq	nq	nq	nq	nq	nq	nq	nq	nq	nq	nq	YHR188C	no
	212	ASLPNEPICTENLTPFIK	P38875	P38875	GPI16	GPI transamidase component GPI16	yes	yes	1	18	0	1986.01	2,3	8.0251e-05	70.783	1790100	2	686180	2	1103900	202	P38875_202	yes	no	no	nq	nq	nq	nq	nq	nq	nq	nq	nq	nq	nq	nq	nq	nq	nq	nq	YHR188C	no
	323	CENSSFTNVQQHFQAQTYK	Q12361	Q12361	GPR1	G protein-coupled receptor GPR1	yes	yes	1	19	0	2259	3	2.1477e-05	62.203	509820	0	0	1	509820	589	Q12361_589	yes	no	no	nq	nq	nq	nq	nq	nq	nq	nq	nq	nq	nq	nq	nq	nq	nq	nq	YDL035C	no
	2698	MPCFVTAESSFK	P36148	P36148	GPT2	Glycerol-3-phosphate O-acyltransferase 2	yes	yes	1	12	0	1345.6	2	0.00021565	101.56	6943100	1	559090	1	6384000	110	P36148_110	no	no	no	nq	nq	nq	nq	nq	nq	nq	nq	nq	nq	nq	nq	nq	nq	nq	nq	YKR067W	no
	3411	SRMPCFVTAESSFK	P36148	P36148	GPT2	Glycerol-3-phosphate O-acyltransferase 2	yes	yes	1	14	1	1588.74	2,3	0.00094953	97.904	2351700	0	0	2	2351700	110	P36148_110	no	no	no	nq	nq	nq	nq	nq	nq	nq	nq	nq	nq	nq	nq	nq	nq	nq	nq	YKR067W	no
	1265	GAYNVPEVGVPTILVCAPHANQFIDPALVMSQTR	P36148	P36148	GPT2	Glycerol-3-phosphate O-acyltransferase 2	yes	yes	1	34	0	3606.83	3	3.497e-08	66.19	1529900	0	0	1	1529900	77	P36148_77	yes	no	no	nq	nq	nq	nq	nq	nq	nq	nq	nq	nq	nq	nq	nq	nq	nq	nq	YKR067W	no
	2131	KNLSLELTAVCNDLGPLVFPDYDK	P36148	P36148	GPT2	Glycerol-3-phosphate O-acyltransferase 2	yes	yes	1	24	1	2663.35	3	5.8547e-08	79.416	671670	1	297290	1	374380	603	P36148_603	yes	no	no	nq	nq	nq	nq	nq	nq	nq	nq	nq	nq	nq	nq	nq	nq	nq	nq	YKR067W	no
	3727	VAVVPCGLHYFHR	P36148	P36148	GPT2	Glycerol-3-phosphate O-acyltransferase 2	yes	yes	1	13	0	1496.77	2,3	1.0971e-12	141.88	7138800	0	0	2	7138800	297	P36148_297	yes	no	no	nq	nq	nq	nq	nq	nq	nq	nq	nq	nq	nq	nq	nq	nq	nq	nq	YKR067W	no
	3674	TTSFYDLECK	P38143	P38143	GPX2	Glutathione peroxidase 2	yes	yes	1	10	0	1205.53	2	0.00014581	105.2	4813600	1	4813600	0	0	10	P38143_10	yes	no	no	nq	nq	nq	nq	nq	nq	nq	nq	nq	nq	nq	nq	nq	nq	nq	nq	YBR244W	no
	1979	IVLHTASPFCFDITDSER	Q12068	Q12068	GRE2	NADPH-dependent methylglyoxal reductase GRE2	yes	yes	1	18	0	2049.98	3	1.6645e-05	72.187	1646300	0	0	1	1646300	86	Q12068_86	yes	no	no	nq	nq	nq	nq	nq	nq	nq	nq	nq	nq	nq	nq	nq	nq	nq	nq	YOL151W	no
	3729	VCANQIYEAIK	P38715	P38715	GRE3	NADPH-dependent aldose reductase GRE3	yes	yes	1	11	0	1250.63	2	0.0055324	84.507	554130	0	0	1	554130	28	P38715_28	yes	no	no	nq	nq	nq	nq	nq	nq	nq	nq	nq	nq	nq	nq	nq	nq	nq	nq	YHR104W	no
	1038	EYVSLLEDCK	Q03835	Q03835	GRX3	Monothiol glutaredoxin-3	yes	yes	1	10	0	1197.56	2	4.0022e-07	123.96	391700	1	391700	0	0	143	Q03835_143	yes	no	no	nq	nq	nq	nq	nq	nq	nq	nq	nq	nq	nq	nq	nq	nq	nq	nq	YDR098C	no
	3734	VCENIPIVLCGNKVDVK	P32835;P32836	P32835	GSP1;GSP2	GTP-binding nuclear protein GSP1/CNR1;GTP-binding nuclear protein GSP2/CNR2	yes	no	2	17	1	1841.97	3	0.0013539	70.41	5834100	2	2281200	2	3552800	114, 122	P32835_114_122	yes	no	no	nq	nq	nq	nq	nq	nq	nq	nq	nq	nq	nq	nq	nq	nq	nq	nq	YLR293C	no
	4123	YFYCDNK	Q04924	Q04924	GTB1	Glucosidase 2 subunit beta	yes	yes	1	7	0	951.38	2	0.0008276	105.39	4960300	1	2227000	1	2733300	104	Q04924_104	yes	no	no	nq	nq	nq	nq	nq	nq	nq	nq	nq	nq	nq	nq	nq	nq	nq	nq	YDR221W	no
	2796	NFAVDLCHAK	P38625	P38625	GUA1	GMP synthase [glutamine-hydrolyzing]	yes	yes	1	10	0	1116.54	2	2.0989e-12	153.1	1448100	1	1036600	1	411450	197	P38625_197	yes	no	no	nq	nq	nq	nq	nq	nq	nq	nq	nq	nq	nq	nq	nq	nq	nq	nq	YMR217W	no
	3819	VICAQTK	P46943	P46943	GUF1	Translation factor GUF1, mitochondrial	yes	yes	1	7	0	761.411	2	0.00025442	116.9	483830	1	340190	1	143640	269	P46943_269	yes	no	no	nq	nq	nq	nq	nq	nq	nq	nq	nq	nq	nq	nq	nq	nq	nq	nq	YLR289W	yes
	559	CVDNNYSSLAFWR	P53154	P53154	GUP1	Glycerol uptake protein 1	yes	yes	1	13	0	1573.7	2	0.00023089	92.151	443310	0	0	1	443310	396	P53154_396	yes	no	no	nq	nq	nq	nq	nq	nq	nq	nq	nq	nq	nq	nq	nq	nq	nq	nq	YGL084C	no
	253	AYCDDTPTEK	P46655	P46655	GUS1	Glutamate--tRNA ligase, cytoplasmic	yes	yes	1	10	0	1141.46	2	0.00017126	104.42	347650	1	220420	1	127220	295	P46655_295	yes	no	no	nq	nq	nq	nq	nq	nq	nq	nq	nq	nq	nq	nq	nq	nq	nq	nq	YGL245W	yes
	3372	SNEVMQIQADILGPCVK	P32190	P32190	GUT1	Glycerol kinase	yes	yes	1	17	0	1843.92	3	0.00096549	60.489	211530	0	0	1	211530	602	P32190_602	yes	no	no	nq	nq	nq	nq	nq	nq	nq	nq	nq	nq	nq	nq	nq	nq	nq	nq	YHL032C	yes
	583	CVVNATGPYSDAILQMDRNPSGLPDSPLNDNSK	P32191	P32191	GUT2	Glycerol-3-phosphate dehydrogenase, mitochondrial	yes	yes	1	33	1	3487.63	3,4	1.8808e-29	137.26	24077000	1	480900	2	23596000	279	P32191_279	no	no	no	nq	nq	nq	nq	nq	nq	nq	nq	nq	nq	nq	nq	nq	nq	nq	nq	YIL155C	yes
	582	CVVNATGPYSDAILQMDR	P32191	P32191	GUT2	Glycerol-3-phosphate dehydrogenase, mitochondrial	yes	yes	1	18	0	1951.91	2,3	7.6758e-57	214.34	17405000	0	0	2	17405000	279	P32191_279	no	no	no	nq	nq	nq	nq	nq	nq	nq	nq	nq	nq	nq	nq	nq	nq	nq	nq	YIL155C	yes
	3997	VVEVGGFHNLKPCHTR	P32191	P32191	GUT2	Glycerol-3-phosphate dehydrogenase, mitochondrial	yes	yes	1	16	1	1791.92	3	0.001387	74.789	20847000	1	10081000	1	10766000	488	P32191_488	yes	no	no	nq	nq	nq	nq	nq	nq	nq	nq	nq	nq	nq	nq	nq	nq	nq	nq	YIL155C	yes
	2711	MVIPSIGVHIVLPSFYCPK	P32191	P32191	GUT2	Glycerol-3-phosphate dehydrogenase, mitochondrial	yes	yes	1	19	0	2099.13	3	3.5563e-14	114.06	6856900	1	732510	1	6124400	342	P32191_342	yes	no	no	nq	nq	nq	nq	nq	nq	nq	nq	nq	nq	nq	nq	nq	nq	nq	nq	YIL155C	yes
	1638	HSSSGSVGNNCSNSTEPNK	Q08484	Q08484	GYP1	GTPase-activating protein GYP1	yes	yes	1	19	0	1904.79	3	0.0017422	52.644	107280	0	0	1	107280	139	Q08484_139	yes	no	no	nq	nq	nq	nq	nq	nq	nq	nq	nq	nq	nq	nq	nq	nq	nq	nq	YOR070C	yes
	3198	SAVIIDNMCKLVEDPQVIAPFLGK	P16521	P16521	HAP1	Heme-responsive zinc finger transcription factor HAP1	yes	yes	1	18	0	1745.86	3	2.9987e-05	72.489	1264900	1	378880	1	886020	281	P0CE41_281	yes	no	no	nq	nq	nq	nq	nq	nq	nq	nq	nq	nq	nq	nq	nq	nq	nq	nq	YLR249W	no
	3636	TNTFFEFCNAER	Q03532	Q03532	HAS1	ATP-dependent RNA helicase HAS1	yes	yes	1	12	0	1477.63	2	6.626e-07	123.28	892510	0	0	1	892510	336	Q03532_336	yes	no	no	nq	nq	nq	nq	nq	nq	nq	nq	nq	nq	nq	nq	nq	nq	nq	nq	YMR290C	no
	1370	GILICTDVAAR	Q03532	Q03532	HAS1	ATP-dependent RNA helicase HAS1	yes	yes	1	11	0	1130.61	2	0.00090104	93.442	1765900	1	373610	1	1392300	345	Q03532_345	yes	no	no	nq	nq	nq	nq	nq	nq	nq	nq	nq	nq	nq	nq	nq	nq	nq	nq	YMR290C	no
	1534	HANSGCNFNEPINDSIISK	P53973	P53973	HDA1	Histone deacetylase HDA1	yes	yes	1	19	0	2058.94	3	1.5604e-05	70.837	1711700	0	0	1	1711700	440	P53973_440	yes	no	no	nq	nq	nq	nq	nq	nq	nq	nq	nq	nq	nq	nq	nq	nq	nq	nq	YNL021W	no
	2729	NAQHECGEGENLFESGETETK	Q03281	Q03281	HEH2	Inner nuclear membrane protein HEH2	yes	yes	1	21	0	2307.95	3	4.1899e-27	157	3595400	1	1698700	1	1896700	451	Q03281_451	yes	no	no	nq	nq	nq	nq	nq	nq	nq	nq	nq	nq	nq	nq	nq	nq	nq	nq	YDR458C	no
	4075	YCAKDESK	Q03281	Q03281	HEH2	Inner nuclear membrane protein HEH2	yes	yes	1	8	1	942.412	2	0.0053883	120.87	434160	1	308970	1	125200	421	Q03281_421	yes	no	no	nq	nq	nq	nq	nq	nq	nq	nq	nq	nq	nq	nq	nq	nq	nq	nq	YDR458C	no
	1911	IQVGYCGHEKPLK	Q03281	Q03281	HEH2	Inner nuclear membrane protein HEH2	yes	yes	1	13	1	1470.77	2,3	1.1697e-35	204.85	8496700	2	4026100	2	4470500	350	Q03281_350	yes	no	no	nq	nq	nq	nq	nq	nq	nq	nq	nq	nq	nq	nq	nq	nq	nq	nq	YDR458C	no
	2576	LSVCGIAAICQKR	P04807	P04807	HEM1	5-aminolevulinate synthase, mitochondrial	yes	yes	1	13	1	1297.61	2,3	2.4373e-10	157.33	17131000	3	15998000	1	1133000	145	P09950_145	no	no	no	nq	nq	nq	nq	nq	nq	nq	nq	nq	nq	nq	nq	nq	nq	nq	nq	YGL253W	yes
	2854	NKCCIGFVGGSDLSK	P07283	P07283	HEM1	5-aminolevulinate synthase, mitochondrial	yes	yes	1	9	0	840.355	2	0.0050964	90.15	5546700	1	5546700	0	0	145	P09950_145	no	no	no	nq	nq	nq	nq	nq	nq	nq	nq	nq	nq	nq	nq	nq	nq	nq	nq	YFL045C	no
	1118	FHQDDGHIFCTPSQVK	P07236	P07236	HEM1	5-aminolevulinate synthase, mitochondrial	yes	yes	1	7	0	776.374	2	0.010001	81.296	7917900	1	5718300	1	2199600	268	P09950_268	yes	no	no	nq	nq	nq	nq	nq	nq	nq	nq	nq	nq	nq	nq	nq	nq	nq	nq	YKL194C	yes
	2621	LVINCLEEK	P07278	P07278	HEM1	5-aminolevulinate synthase, mitochondrial	yes	yes	1	18	1	2040.98	3	1.4696e-05	87.419	5634300	1	2925600	1	2708700	119	P09950_119	yes	no	no	nq	nq	nq	nq	nq	nq	nq	nq	nq	nq	nq	nq	nq	nq	nq	nq	YIL033C	no
	2156	KSPHPGQDESVESICDR	P40012	P40012	HEM14	Protoporphyrinogen oxidase	yes	yes	1	17	1	1882.85	3	3.6822e-57	220.27	802050	1	425190	1	376870	166	P40012_166	no	no	no	nq	nq	nq	nq	nq	nq	nq	nq	nq	nq	nq	nq	nq	nq	nq	nq	YER014W	yes
	3962	VTAMIGGCMLNEHGVPVVPSR	P40012	P40012	HEM14	Protoporphyrinogen oxidase	yes	yes	1	21	0	2166.07	3	0.0029903	56.906	844180	0	0	1	844180	435	P40012_435	yes	no	no	nq	nq	nq	nq	nq	nq	nq	nq	nq	nq	nq	nq	nq	nq	nq	nq	YER014W	yes
	2656	LYECSCPEIDK	P04385	P04385	HEM15	Ferrochelatase, mitochondrial	yes	yes	1	19	0	2067.96	2,3	2.006e-25	156.08	23100000	2	3091500	2	20009000	336	P16622_336	no	no	no	nq	nq	nq	nq	nq	nq	nq	nq	nq	nq	nq	nq	nq	nq	nq	nq	YBR020W	no
	1951	ITDAELENAIIVSKPALGSCLYEL	P04385	P04385	HEM15	Ferrochelatase, mitochondrial	yes	yes	1	11	0	1342.59	2,3	6.2052e-45	205.12	22891000	1	9931500	2	12959000	116	P16622_116	no	no	no	nq	nq	nq	nq	nq	nq	nq	nq	nq	nq	nq	nq	nq	nq	nq	nq	YBR020W	no
	785	DYYGCYPLR	P06786	P06786	HEM15	Ferrochelatase, mitochondrial	yes	yes	1	20	1	2224.06	3	2.3229e-06	85.177	9626000	1	538550	1	9087500	336	P16622_336	no	no	no	nq	nq	nq	nq	nq	nq	nq	nq	nq	nq	nq	nq	nq	nq	nq	nq	YNL088W	yes
	1021	EVEDHSMQVMPGDNVEMECDLIHPTPLEVGQR	P02992	P02992	HEM15	Ferrochelatase, mitochondrial	yes	yes	1	15	1	1715.85	2,3	4.3694e-24	192.39	34761000	2	18828000	2	15933000	123	P16622_123	yes	no	no	nq	nq	nq	nq	nq	nq	nq	nq	nq	nq	nq	nq	nq	nq	nq	nq	YOR187W	yes
	2500	LPACYGSVLGFKPSYGR	Q03557	Q03557	HER2	Glutamyl-tRNA(Gln) amidotransferase subunit A, mitochondrial	yes	yes	1	17	1	1813.92	3	0.00056155	81.632	5262000	1	2801600	1	2460400	160	Q03557_160	yes	no	no	nq	nq	nq	nq	nq	nq	nq	nq	nq	nq	nq	nq	nq	nq	nq	nq	YMR293C	yes
	1805	IILGNYNLCSDAFK	Q03557	Q03557	HER2	Glutamyl-tRNA(Gln) amidotransferase subunit A, mitochondrial	yes	yes	1	14	0	1569.79	2	3.7508e-11	138.55	1607400	1	629410	1	977950	343	Q03557_343	yes	no	no	nq	nq	nq	nq	nq	nq	nq	nq	nq	nq	nq	nq	nq	nq	nq	nq	YMR293C	yes
	2419	LLDCGKFDLIFYTGSPR	Q04458	Q04458	HFD1	Fatty aldehyde dehydrogenase HFD1	yes	yes	1	17	1	1943.98	2,3	4.4811e-08	128.1	4281200	1	1445900	2	2835300	204	Q04458_204	no	no	no	nq	nq	nq	nq	nq	nq	nq	nq	nq	nq	nq	nq	nq	nq	nq	nq	YMR110C	yes
	2418	LLDCGK	Q04458	Q04458	HFD1	Fatty aldehyde dehydrogenase HFD1	yes	yes	1	6	0	647.331	2	0.00047423	124.32	5102900	1	1572700	1	3530200	204	Q04458_204	no	no	no	nq	nq	nq	nq	nq	nq	nq	nq	nq	nq	nq	nq	nq	nq	nq	nq	YMR110C	yes
	3832	VIKECESVLNEFYPSFDEQTDFTR	Q04458	Q04458	HFD1	Fatty aldehyde dehydrogenase HFD1	yes	yes	1	24	1	2895.33	3	3.0017e-09	98.957	1821300	1	587550	1	1233800	293	Q04458_293	no	no	no	nq	nq	nq	nq	nq	nq	nq	nq	nq	nq	nq	nq	nq	nq	nq	nq	YMR110C	yes
	1750	IFFGAFGNSGQICVSPDYLLVHK	Q04458	Q04458	HFD1	Fatty aldehyde dehydrogenase HFD1	yes	yes	1	23	0	2511.26	3	1.0518e-12	93.115	2743200	1	970430	1	1772700	273	Q04458_273	yes	no	no	nq	nq	nq	nq	nq	nq	nq	nq	nq	nq	nq	nq	nq	nq	nq	nq	YMR110C	yes
	3061	QLDDDKNEDECADEAK	Q12060	Q12060	HFI1	Transcriptional coactivator HFI1/ADA1	yes	yes	1	16	1	1836.73	3	0.0026361	71.316	273930	0	0	1	273930	362	Q12060_362	yes	no	no	nq	nq	nq	nq	nq	nq	nq	nq	nq	nq	nq	nq	nq	nq	nq	nq	YPL254W	no
	2042	KCVENGELVQPK	P53551	P53551	HHO1	Histone H1	yes	yes	1	12	1	1342.69	2,3	2.6036e-07	142.1	1618300	2	1391900	1	226370	231	P53551_231	no	no	no	nq	nq	nq	nq	nq	nq	nq	nq	nq	nq	nq	nq	nq	nq	nq	nq	YPL127C	no
	2777	NDNQSIINFLECK	P32480	P32480	HIR2	Protein HIR2	yes	yes	1	13	0	1536.72	2	5.8295e-11	139.77	231070	0	0	1	231070	741	P32480_741	yes	no	no	nq	nq	nq	nq	nq	nq	nq	nq	nq	nq	nq	nq	nq	nq	nq	nq	YOR038C	no
	3625	TLVTPSSNGCR	P32480	P32480	HIR2	Protein HIR2	yes	yes	1	11	0	1133.55	2	6.2222e-05	115.78	687170	1	145080	1	542100	267	P32480_267	yes	no	no	nq	nq	nq	nq	nq	nq	nq	nq	nq	nq	nq	nq	nq	nq	nq	nq	YOR038C	no
	1219	FTEGVNPGGDRNCFIYCSNLPFSTAR	P25555	P25555	HIS5	Histidinol-phosphate aminotransferase	yes	yes	2	9	1	933.441	2	0.0080088	107.01	82570	1	82570	0	0	107, 108	P07172_107_108	yes	no	no	nq	nq	nq	nq	nq	nq	nq	nq	nq	nq	nq	nq	nq	nq	nq	nq	YCL011C	no
	3839	VISDDYVTSDSGTGIVHNAPAFGEEDNAACLK	P09436	P09436	HMG1	3-hydroxy-3-methylglutaryl-coenzyme A reductase 1	yes	yes	1	10	1	1062.57	2,3	7.1032e-07	144.7	3934600	2	2600400	1	1334200	1051	P12683_1051	yes	no	no	nq	nq	nq	nq	nq	nq	nq	nq	nq	nq	nq	nq	nq	nq	nq	nq	YBL076C	no
	2409	LLACIK	P03871	P03871	HMG1	3-hydroxy-3-methylglutaryl-coenzyme A reductase 1	yes	yes	1	14	0	1761.74	2,3	8.0902e-71	231.74	31512000	2	9630400	2	21881000	75	P12683_75	yes	no	no	nq	nq	nq	nq	nq	nq	nq	nq	nq	nq	nq	nq	nq	nq	nq	nq	R0020C	no
	3206	SCGVDAMSVDDLKK	P0CX44;P0CX43	P0CX44	HMG2	3-hydroxy-3-methylglutaryl-coenzyme A reductase 2	yes	yes	1	14	1	1554.87	3	6.3147e-05	105.99	2909400	1	2095100	1	814380	17	P12684_17	yes	no	no	nq	nq	nq	nq	nq	nq	nq	nq	nq	nq	nq	nq	nq	nq	nq	nq	YGL135W	no
	909	EIVHQIGCYTVHGLANR	Q12039	Q12039	HMI1	ATP-dependent DNA helicase HMI1, mitochondrial	yes	yes	1	17	0	1908.96	3	0.005717	47.537	464570	1	464570	0	0	90	Q12039_90	yes	no	no	nq	nq	nq	nq	nq	nq	nq	nq	nq	nq	nq	nq	nq	nq	nq	nq	YOL095C	yes
	1199	FSFNCPNQIDNDDPHK	P47124	P47124	HOC1	Putative glycosyltransferase HOC1	yes	yes	1	16	0	1889.8	3	4.4869e-12	127.05	2400300	1	985450	1	1414900	363	P47124_363	no	no	no	nq	nq	nq	nq	nq	nq	nq	nq	nq	nq	nq	nq	nq	nq	nq	nq	YJR075W	no
	1200	FSFNCPNQIDNDDPHKK	P47124	P47124	HOC1	Putative glycosyltransferase HOC1	yes	yes	1	17	1	2017.9	3	0.00018666	73.834	2664300	0	0	1	2664300	363	P47124_363	no	no	no	nq	nq	nq	nq	nq	nq	nq	nq	nq	nq	nq	nq	nq	nq	nq	nq	YJR075W	no
	703	DLKPSNILINENCDLK	P32485	P32485	HOG1	Mitogen-activated protein kinase HOG1	yes	yes	1	16	1	1827.94	3	0.00040877	85.493	3682500	1	1066300	1	2616200	156	P32485_156	yes	no	no	nq	nq	nq	nq	nq	nq	nq	nq	nq	nq	nq	nq	nq	nq	nq	nq	YLR113W	no
	924	EKVCISTHCHNDR	P06208-2;P06208;Q12166	P06208-2	HOM2	Aspartate-semialdehyde dehydrogenase	yes	yes	1	14	0	1485.72	2,3	6.2633e-93	251.24	11560000	3	10454000	1	1105100	259	P13663_259	yes	no	no	nq	nq	nq	nq	nq	nq	nq	nq	nq	nq	nq	nq	nq	nq	nq	nq	YNL104C	yes
	3007	PVTVHCDHLIQAQVGGEK	P19414	P19414	HOM3	Aspartokinase	yes	yes	1	19	1	2026.96	3	2.4613e-11	126.43	827720	1	593820	1	233900	53	P10869_53	yes	no	no	nq	nq	nq	nq	nq	nq	nq	nq	nq	nq	nq	nq	nq	nq	nq	nq	YLR304C	yes
	1150	FLNHSDCSAINQQQPAHESNLK	Q08732	Q08732	HRK1	Serine/threonine-protein kinase HRK1	yes	yes	1	22	0	2480.15	3,4	7.2828e-23	128.44	784150	1	318220	1	465920	471	Q08732_471	yes	no	no	nq	nq	nq	nq	nq	nq	nq	nq	nq	nq	nq	nq	nq	nq	nq	nq	YOR267C	no
	2181	KVVEYDCK	P34244	P34244	HSL1	Probable serine/threonine-protein kinase HSL1	yes	yes	1	8	1	982.479	2,3	3.5976e-11	158.87	444580	2	444580	0	0	1461	P34244_1461	yes	no	no	nq	nq	nq	nq	nq	nq	nq	nq	nq	nq	nq	nq	nq	nq	nq	nq	YKL101W	no
	2505	LPDSALDLVDISCAGVAVAR	P31539	P31539	HSP104	Heat shock protein 104	yes	yes	1	20	0	1984.03	3	0.00070897	60.949	277320	0	0	1	277320	400	P31539_400	no	no	no	nq	nq	nq	nq	nq	nq	nq	nq	nq	nq	nq	nq	nq	nq	nq	nq	YLL026W	no
	3377	SNPCLIGEPGIGK	P31539	P31539	HSP104	Heat shock protein 104	yes	yes	1	13	0	1283.65	2	0.00019437	101.45	1184100	0	0	1	1184100	209	P31539_209	yes	no	no	nq	nq	nq	nq	nq	nq	nq	nq	nq	nq	nq	nq	nq	nq	nq	nq	YLL026W	no
	3178	RYPSYYHCNTAR	Q12329	Q12329	HSP42	Heat shock protein 42	yes	yes	1	12	1	1529.68	2,3	8.6913e-09	118.61	3561700	2	1510400	2	2051400	127	Q12329_127	no	no	no	nq	nq	nq	nq	nq	nq	nq	nq	nq	nq	nq	nq	nq	nq	nq	nq	YDR171W	no
	4201	YPSYYHCNTAR	Q12329	Q12329	HSP42	Heat shock protein 42	yes	yes	1	11	0	1373.58	2	0.00017789	102.05	175740	0	0	1	175740	127	Q12329_127	no	no	no	nq	nq	nq	nq	nq	nq	nq	nq	nq	nq	nq	nq	nq	nq	nq	nq	YDR171W	no
	3400	SPVTVEDVGCTGALTALLR	P07245	P07245	HSP60	Heat shock protein 60, mitochondrial	yes	yes	1	13	1	1332.66	2,3	0.00038889	117.93	7794700	2	3900700	2	3894000	295	P19882_295	no	no	no	nq	nq	nq	nq	nq	nq	nq	nq	nq	nq	nq	nq	nq	nq	nq	nq	YGR204W	yes
	873	EGVFYGACSELCGTGHANMPIKIEAVSLPK	P00410	P00410	HSP60	Heat shock protein 60, mitochondrial	yes	yes	1	12	0	1259.58	2,3	6.5617e-12	150.51	135820000	2	11841000	6	123980000	132	P19882_132	yes	no	no	nq	nq	nq	nq	nq	nq	nq	nq	nq	nq	nq	nq	nq	nq	nq	nq	Q0250	yes
	2493	LNTASIPENVEVVICPPATYLDYSVSLVK	P00942	P00942	HSP60	Heat shock protein 60, mitochondrial	yes	yes	1	22	1	2336.28	2,3,4	9.4804e-58	209.23	41758000	3	30184000	2	11574000	283	P19882_283	yes	no	no	nq	nq	nq	nq	nq	nq	nq	nq	nq	nq	nq	nq	nq	nq	nq	nq	YDR050C	yes
	3601	TKNNPCLIGR	P33416	P33416	HSP78	Heat shock protein 78, mitochondrial	yes	yes	1	10	1	1114.59	2,3	0.0020538	110.38	3243700	2	2488200	1	755450	140	P33416_140	no	no	no	nq	nq	nq	nq	nq	nq	nq	nq	nq	nq	nq	nq	nq	nq	nq	nq	YDR258C	yes
	421	CIQPFLEQPIR	P38790	P38790	HTD2	Hydroxyacyl-thioester dehydratase type 2, mitochondrial	yes	yes	1	11	0	1342.71	2	0.00016572	103.43	1132300	1	457730	1	674590	220	P38790_220	yes	no	no	nq	nq	nq	nq	nq	nq	nq	nq	nq	nq	nq	nq	nq	nq	nq	nq	YHR067W	yes
	1486	GTNVLMADGSIECIENIEVGNK	P17255	P17255	HTS1	Histidine--tRNA ligase, mitochondrial	yes	no	1	18	1	1929	3	0.0012176	75.911	1095500	1	791850	1	303630	482	P07263_482	yes	no	no	nq	nq	nq	nq	nq	nq	nq	nq	nq	nq	nq	nq	nq	nq	nq	nq	YDL185W	yes
	2800	NFLELAIECQALR	P13298	P13298	HTS1	Histidine--tRNA ligase, mitochondrial	yes	no	1	16	0	1821.89	2,3	2.7682e-33	183.7	1841500	2	704290	3	1137200	124	P07263_124	yes	no	no	nq	nq	nq	nq	nq	nq	nq	nq	nq	nq	nq	nq	nq	nq	nq	nq	YML106W	no
	19	ACCVPGKEK	P07172	P07172	HXK1	Hexokinase-1	yes	yes	2	13	1	1344.74	2,3	0.0068654	84.479	8866900	2	7487100	1	1379800	398, 404	P04806_398_404	no	no	no	nq	nq	nq	nq	nq	nq	nq	nq	nq	nq	nq	nq	nq	nq	nq	nq	YIL116W	no
	2889	NLTNAEVNTLQDMVCSK	P08425	P08425	HXK1	Hexokinase-1	yes	yes	1	29	0	3216.49	3	4.3193e-10	81.726	4895000	1	520890	1	4374100	268	P04806_268	yes	no	no	nq	nq	nq	nq	nq	nq	nq	nq	nq	nq	nq	nq	nq	nq	nq	nq	YPR047W	yes
	4111	YDYAVAEQCPVKSAEDQLYAITFR	P07257	P07257	HXK1	Hexokinase-1	yes	yes	1	9	1	1059.59	2,3	0.0015502	107.79	7075700	2	4574600	2	2501100	385	P04806_385	yes	no	no	nq	nq	nq	nq	nq	nq	nq	nq	nq	nq	nq	nq	nq	nq	nq	nq	YPR191W	yes
	825	ECSNPTCGAGVFLANHK	P05759	P05759	HXK2	Hexokinase-2	yes	yes	2	12	0	1204.63	2,3	0.00013772	96.229	14169000	1	5804300	2	8364800	398, 404	P04807_398_404	no	no	no	nq	nq	nq	nq	nq	nq	nq	nq	nq	nq	nq	nq	nq	nq	nq	nq	YLR167W	no
	834	EDFLQQNGYSTYDAFCPIWK	P17255	P17255	HXK2	Hexokinase-2	yes	yes	1	26	1	2763.32	3	1.1908e-06	90.464	1063700	1	1063700	0	0	244	P04807_244	yes	no	no	nq	nq	nq	nq	nq	nq	nq	nq	nq	nq	nq	nq	nq	nq	nq	nq	YDL185W	yes
	1613	HNLSSLHIIYCR	P20795	P20795	HXK2	Hexokinase-2	yes	yes	1	29	0	3185.48	3	8.0471e-06	60.517	686050	0	0	1	686050	268	P04807_268	yes	no	no	nq	nq	nq	nq	nq	nq	nq	nq	nq	nq	nq	nq	nq	nq	nq	nq	YLR396C	no
	2176	KVQEECTK	P32464	P32464	HYM1	Protein HYM1	yes	yes	1	8	1	963.47	2	0.0013135	114.89	134920	1	134920	0	0	54	P32464_54	yes	no	no	nq	nq	nq	nq	nq	nq	nq	nq	nq	nq	nq	nq	nq	nq	nq	nq	YKL189W	no
	2672	MCADIMHSDLIVVAR	P28240	P28240	ICL1	Isocitrate lyase	yes	yes	1	15	0	1672.81	3	2.8881e-06	91.307	1424400	0	0	1	1424400	241	P28240_241	yes	no	no	nq	nq	nq	nq	nq	nq	nq	nq	nq	nq	nq	nq	nq	nq	nq	nq	YER065C	no
	2030	KCGHMAGR	P28240	P28240	ICL1	Isocitrate lyase	yes	yes	1	8	1	858.395	2	0.0096069	101.6	68200	0	0	1	68200	217	P28240_217	yes	no	no	nq	nq	nq	nq	nq	nq	nq	nq	nq	nq	nq	nq	nq	nq	nq	nq	YER065C	no
	569	CVIPVQEHVNR	P28240	P28240	ICL1	Isocitrate lyase	yes	yes	1	11	0	1292.67	2,3	0.002122	72.731	15821000	1	1116200	2	14704000	224	P28240_224	yes	no	no	nq	nq	nq	nq	nq	nq	nq	nq	nq	nq	nq	nq	nq	nq	nq	nq	YER065C	no
	366	CGHLSGAVLVPTATHLMR	Q12031	Q12031	ICL2	Mitochondrial 2-methylisocitrate lyase	yes	yes	1	18	0	1861.97	3	0.0013333	54.073	3832600	0	0	1	3832600	238	Q12031_238	yes	no	no	nq	nq	nq	nq	nq	nq	nq	nq	nq	nq	nq	nq	nq	nq	nq	nq	YPR006C	yes
	1130	FISGGCDK	P40051	P40051	ICP55	Intermediate cleaving peptidase 55	yes	yes	1	8	0	825.369	2	0.0067674	88.37	3937100	1	2250400	1	1686800	291	P40051_291	yes	no	no	nq	nq	nq	nq	nq	nq	nq	nq	nq	nq	nq	nq	nq	nq	nq	nq	YER078C	yes
	622	DAYIPVVATGSNSLCIHYTR	P40051	P40051	ICP55	Intermediate cleaving peptidase 55	yes	yes	1	20	0	2179.07	2,3	8.6702e-19	131.31	10636000	2	4881100	1	5754600	308	P40051_308	yes	no	no	nq	nq	nq	nq	nq	nq	nq	nq	nq	nq	nq	nq	nq	nq	nq	nq	YER078C	yes
	2575	LSVCGIAAICQK	P04807	P04807	IDP1	Isocitrate dehydrogenase [NADP], mitochondrial	yes	yes	1	11	0	1159.55	2	2.9133e-24	175.49	17350000	1	7546100	1	9804300	370	P21954_370	no	no	no	nq	nq	nq	nq	nq	nq	nq	nq	nq	nq	nq	nq	nq	nq	nq	nq	YGL253W	yes
	3329	SKYNGADPNECILR	P11325	P11325	IDP1	Isocitrate dehydrogenase [NADP], mitochondrial	yes	yes	1	16	1	1692.85	3	0.0045575	71.08	2193200	1	1707100	1	486070	89	P21954_89	no	no	no	nq	nq	nq	nq	nq	nq	nq	nq	nq	nq	nq	nq	nq	nq	nq	nq	YLR382C	yes
	1598	HLKIPATIVMPVCTPSIK	P00927	P00927	IDP1	Isocitrate dehydrogenase [NADP], mitochondrial	yes	yes	1	11	0	1174.54	2,3	2.4969e-24	177.04	51620000	1	15334000	2	36286000	398	P21954_398	yes	no	no	nq	nq	nq	nq	nq	nq	nq	nq	nq	nq	nq	nq	nq	nq	nq	nq	YER086W	yes
	1327	GFHIHEFGDATNGCVSAGPHFNPFK	P00445	P00445	IDP1;IDP3;IDP2	Isocitrate dehydrogenase [NADP], mitochondrial;Isocitrate dehydrogenase [NADP];Isocitrate dehydrogenase [NADP] cytoplasmic	yes	no	1	10	0	1075.5	2	2.1977e-07	132.32	116120000	2	50398000	2	65720000	89	P21954_89	no	no	no	nq	nq	nq	nq	nq	nq	nq	nq	nq	nq	nq	nq	nq	nq	nq	nq	YJR104C	yes
	927	ELCAQLPITVLVNNVGQSHSIPVPFLETEEK	P38286	P38286	IFA38	Very-long-chain 3-oxoacyl-CoA reductase	yes	yes	1	31	0	3403.77	3,4	3.7572e-15	83.733	6982000	2	5393600	2	1588300	136	P38286_136	yes	no	no	nq	nq	nq	nq	nq	nq	nq	nq	nq	nq	nq	nq	nq	nq	nq	nq	YBR159W	no
	2469	LNCFLQR	P07390	P07390	IFM1	Translation initiation factor IF-2, mitochondrial	yes	yes	1	8	0	915.496	2	0.0043268	89.296	5205000	1	3696200	1	1508900	77	P25038_77	yes	no	no	nq	nq	nq	nq	nq	nq	nq	nq	nq	nq	nq	nq	nq	nq	nq	nq	YNR045W	yes
	3648	TPPEECPR	P10662	P10662	IFM1	Translation initiation factor IF-2, mitochondrial	yes	yes	1	20	1	2140.95	3	9.3372e-21	167.97	2508800	1	1294800	1	1214000	647	P25038_647	yes	no	no	nq	nq	nq	nq	nq	nq	nq	nq	nq	nq	nq	nq	nq	nq	nq	nq	YDR347W	yes
	3399	SPVLSKLCVPVANQFINLAGYK	P00128	P00128	ILV1	Threonine dehydratase, mitochondrial	yes	yes	1	21	0	2012.98	3	1.6819e-11	100.69	286890000	1	201950000	1	84937000	132	P00927_132	no	no	no	nq	nq	nq	nq	nq	nq	nq	nq	nq	nq	nq	nq	nq	nq	nq	nq	YDR529C	yes
	330	CESGECVHYSEIPGYK	P25371	P25371	ILV1	Threonine dehydratase, mitochondrial	yes	yes	1	27	1	2727.31	3	1.0852e-05	87.808	167030	1	167030	0	0	132	P00927_132	no	no	no	nq	nq	nq	nq	nq	nq	nq	nq	nq	nq	nq	nq	nq	nq	nq	nq	YCR011C	no
	4045	WNPDEPSAKPHLQSYQVDLNDCGPMVLDALLK	P21801	P21801	ILV1	Threonine dehydratase, mitochondrial	yes	yes	1	21	1	2316.23	3	1.9089e-06	93.381	602750	0	0	1	602750	159	P00927_159	no	no	no	nq	nq	nq	nq	nq	nq	nq	nq	nq	nq	nq	nq	nq	nq	nq	nq	YLL041C	yes
	3533	TCNVLVAIEQQSPDIAQGLHYEK	P19358	P19358	ILV1	Threonine dehydratase, mitochondrial	yes	yes	1	21	1	2256.07	3	2.4275e-06	93.812	842500	1	259640	1	582860	189	P00927_189	yes	no	no	nq	nq	nq	nq	nq	nq	nq	nq	nq	nq	nq	nq	nq	nq	nq	nq	YDR502C	no
	1337	GGCGNTQPTIR	P04050	P04050	ILV1	Threonine dehydratase, mitochondrial	yes	yes	1	22	0	2341.22	2,3,4	3.4885e-47	186.6	26359000	2	8977800	2	17381000	321	P00927_321	yes	no	no	nq	nq	nq	nq	nq	nq	nq	nq	nq	nq	nq	nq	nq	nq	nq	nq	YDL140C	yes
	1054	FASPNYVCTDEDILK	P08539	P08539	ILV2	Acetolactate synthase catalytic subunit, mitochondrial	yes	yes	1	29	0	2924.47	3,4	9.4105e-23	115.06	4220500	0	0	2	4220500	357	P07342_357	yes	no	no	nq	nq	nq	nq	nq	nq	nq	nq	nq	nq	nq	nq	nq	nq	nq	nq	YHR005C	yes
	2208	LAECDNIGEYIKK	P39522	P39522	ILV3	Dihydroxy-acid dehydratase, mitochondrial	yes	yes	1	13	1	1494.74	2,3	0.0012014	95.428	319430000	2	172080000	2	147340000	258	P39522_258	no	no	no	nq	nq	nq	nq	nq	nq	nq	nq	nq	nq	nq	nq	nq	nq	nq	nq	YJR016C	yes
	915	EKLAECDNIGEYIK	P39522	P39522	ILV3	Dihydroxy-acid dehydratase, mitochondrial	yes	yes	1	14	1	1623.78	2,3	6.1846e-71	260.73	37633000	2	24017000	2	13616000	258	P39522_258	no	no	no	nq	nq	nq	nq	nq	nq	nq	nq	nq	nq	nq	nq	nq	nq	nq	nq	YJR016C	yes
	2207	LAECDNIGEYIK	P39522	P39522	ILV3	Dihydroxy-acid dehydratase, mitochondrial	yes	yes	1	12	0	1366.64	2,3	8.4115e-24	167.2	70347000	1	31557000	2	38789000	258	P39522_258	no	no	no	nq	nq	nq	nq	nq	nq	nq	nq	nq	nq	nq	nq	nq	nq	nq	nq	YJR016C	yes
	897	EIIADSFETIMMAQHYDANIAIPSCDK	P39522	P39522	ILV3	Dihydroxy-acid dehydratase, mitochondrial	yes	yes	1	27	0	3025.39	3	1.2313e-10	86.832	3813400	0	0	1	3813400	143	P39522_143	yes	no	no	nq	nq	nq	nq	nq	nq	nq	nq	nq	nq	nq	nq	nq	nq	nq	nq	YJR016C	yes
	535	CSQSIEK	P39522	P39522	ILV3	Dihydroxy-acid dehydratase, mitochondrial	yes	yes	1	7	0	793.364	2	0.0018789	104.06	111460000	1	77190000	1	34268000	81	P39522_81	yes	no	no	nq	nq	nq	nq	nq	nq	nq	nq	nq	nq	nq	nq	nq	nq	nq	nq	YJR016C	yes
	4065	YAKLVSNASNGCVLDA	P39522	P39522	ILV3	Dihydroxy-acid dehydratase, mitochondrial	yes	yes	1	16	1	1623.79	2	9.3692e-06	114.06	2304600	1	1125000	1	1179600	581	P39522_581	yes	no	no	nq	nq	nq	nq	nq	nq	nq	nq	nq	nq	nq	nq	nq	nq	nq	nq	YJR016C	yes
	3613	TLITCATETPAR	P03875	P03875	ILV5	Ketol-acid reductoisomerase, mitochondrial	yes	yes	1	19	0	2080.01	3	1.4517e-07	81.01	30292000	1	680010	1	29612000	262	P06168_262	yes	no	no	nq	nq	nq	nq	nq	nq	nq	nq	nq	nq	nq	nq	nq	nq	nq	nq	Q0050	yes
	2147	KQHVLNCLVQNEPGVLSR	P25605	P25605	ILV6	Acetolactate synthase small subunit, mitochondrial	yes	yes	1	18	1	2033.08	2,3,4	6.2483e-86	246.21	59283000	3	27680000	2	31603000	82	P25605_82	no	no	no	nq	nq	nq	nq	nq	nq	nq	nq	nq	nq	nq	nq	nq	nq	nq	nq	YCL009C	yes
	3989	VVDISETSCIVELSAK	P25605	P25605	ILV6	Acetolactate synthase small subunit, mitochondrial	yes	yes	1	16	0	1691.87	2,3	3.8518e-44	204.67	2986000	2	1023600	2	1962300	244	P25605_244	no	no	no	nq	nq	nq	nq	nq	nq	nq	nq	nq	nq	nq	nq	nq	nq	nq	nq	YCL009C	yes
	1333	GFNIDSLVVCNTEVKDLSR	P25605	P25605	ILV6	Acetolactate synthase small subunit, mitochondrial	yes	yes	1	19	1	2108.06	2,3	5.0192e-49	210.39	8726300	2	8031400	1	694910	111	P25605_111	no	no	no	nq	nq	nq	nq	nq	nq	nq	nq	nq	nq	nq	nq	nq	nq	nq	nq	YCL009C	yes
	1915	ISAFLKLVEPFGVLECAR	P25605	P25605	ILV6	Acetolactate synthase small subunit, mitochondrial	yes	yes	1	18	1	1991.09	3	7.6163e-05	97.502	94452	1	94452	0	0	270	P25605_270	no	no	no	nq	nq	nq	nq	nq	nq	nq	nq	nq	nq	nq	nq	nq	nq	nq	nq	YCL009C	yes
	544	CSYDTFVGYILSIDRK	P25626	P25626	IMG1	54S ribosomal protein IMG1, mitochondrial	yes	yes	1	16	1	1878.92	3	0.00088249	67.846	308340	1	308340	0	0	85	P25626_85	yes	no	no	nq	nq	nq	nq	nq	nq	nq	nq	nq	nq	nq	nq	nq	nq	nq	nq	YCR046C	yes
	3978	VTVSAICR	P32899	P32899	IMP3	U3 small nucleolar ribonucleoprotein protein IMP3	yes	yes	1	8	0	847.459	2	0.0010907	103.74	1172700	0	0	1	1172700	107	P32899_107	yes	no	no	nq	nq	nq	nq	nq	nq	nq	nq	nq	nq	nq	nq	nq	nq	nq	nq	YHR148W	no
	1031	EYDELNVAPYNPVVCSGPHCK	P15303	P15303	INO1	Inositol-3-phosphate synthase	yes	yes	1	16	1	1760.85	3	0.00095123	77.372	1479400	1	1479400	0	0	202	P11986_202	no	no	no	nq	nq	nq	nq	nq	nq	nq	nq	nq	nq	nq	nq	nq	nq	nq	nq	YPR181C	no
	2531	LQLPENCCVIFNNR	P23180	P23180	INO1	Inositol-3-phosphate synthase	yes	yes	1	10	0	1132.52	2	0.0016638	87.568	361360	0	0	1	361360	202	P11986_202	no	no	no	nq	nq	nq	nq	nq	nq	nq	nq	nq	nq	nq	nq	nq	nq	nq	nq	YHL021C	yes
	1827	ILACTLK	P53115	P53115	INO80	Putative DNA helicase INO80	yes	yes	1	7	0	760.452	2	0.0033202	97.602	2250600	1	987260	1	1263300	704	P53115_704	yes	no	no	nq	nq	nq	nq	nq	nq	nq	nq	nq	nq	nq	nq	nq	nq	nq	nq	YGL150C	no
	1035	EYLNCIQR	P53115	P53115	INO80	Putative DNA helicase INO80	yes	yes	1	8	0	1037.5	2	5.5797e-05	114.78	2425900	1	848960	1	1576900	1205	P53115_1205	yes	no	no	nq	nq	nq	nq	nq	nq	nq	nq	nq	nq	nq	nq	nq	nq	nq	nq	YGL150C	no
	2977	NVQSELGDKIEIDVLCDLTQR	P53115	P53115	INO80	Putative DNA helicase INO80	yes	yes	1	21	1	2387.2	3	1.4844e-06	92.289	940250	1	350330	1	589920	954	P53115_954	yes	no	no	nq	nq	nq	nq	nq	nq	nq	nq	nq	nq	nq	nq	nq	nq	nq	nq	YGL150C	no
	1865	IMSEVCDSEVAK	Q08227	Q08227	INP54	Phosphatidylinositol 4,5-bisphosphate 5-phosphatase INP54	yes	yes	1	12	0	1309.59	2	0.00012589	103.46	192130	0	0	1	192130	189	Q08227_189	yes	no	no	nq	nq	nq	nq	nq	nq	nq	nq	nq	nq	nq	nq	nq	nq	nq	nq	YOL065C	no
	3957	VSVTTFNCGK	Q08227	Q08227	INP54	Phosphatidylinositol 4,5-bisphosphate 5-phosphatase INP54	yes	yes	1	10	0	1054.51	2	0.00098825	104.42	1891700	1	739710	1	1152000	15	Q08227_15	yes	no	no	nq	nq	nq	nq	nq	nq	nq	nq	nq	nq	nq	nq	nq	nq	nq	nq	YOL065C	no
	1963	ITTTAVNCLNEK	Q08227	Q08227	INP54	Phosphatidylinositol 4,5-bisphosphate 5-phosphatase INP54	yes	yes	1	12	0	1305.66	2	2.0284e-33	190.66	1134600	1	375790	1	758810	81	Q08227_81	yes	no	no	nq	nq	nq	nq	nq	nq	nq	nq	nq	nq	nq	nq	nq	nq	nq	nq	YOL065C	no
	1213	FSYICAHLNANEGVNNR	Q08227	Q08227	INP54	Phosphatidylinositol 4,5-bisphosphate 5-phosphatase INP54	yes	yes	1	17	0	1920.89	2,3	5.2273e-13	130.64	3584700	1	1665600	2	1919100	162	Q08227_162	yes	no	no	nq	nq	nq	nq	nq	nq	nq	nq	nq	nq	nq	nq	nq	nq	nq	nq	YOL065C	no
	2072	KGEDEPLCK	Q08227	Q08227	INP54	Phosphatidylinositol 4,5-bisphosphate 5-phosphatase INP54	yes	yes	1	9	1	1017.48	2,3	9.2737e-18	174.86	2204100	2	1707300	1	496840	247	Q08227_247	yes	no	no	nq	nq	nq	nq	nq	nq	nq	nq	nq	nq	nq	nq	nq	nq	nq	nq	YOL065C	no
	2532	LQNCTIK	Q12072	Q12072	IOC2	ISWI one complex protein 2	yes	yes	1	7	0	818.432	2	0.0068705	87.323	1671500	1	711790	1	959700	277	Q12072_277	yes	no	no	nq	nq	nq	nq	nq	nq	nq	nq	nq	nq	nq	nq	nq	nq	nq	nq	YLR095C	no
	1847	ILISDFGLCK	P32361	P32361	IRE1	Serine/threonine-protein kinase/endoribonuclease IRE1;Serine/threonine-protein kinase;Endoribonuclease	yes	yes	1	10	0	1107.6	2	0.00043531	107.21	204670	1	204670	0	0	832	P32361_832	yes	no	no	nq	nq	nq	nq	nq	nq	nq	nq	nq	nq	nq	nq	nq	nq	nq	nq	YHR079C	no
	2935	NSTILYLNVFHGLCAGANNPK	P40541	P40541	IRR1	Cohesin subunit SCC3	yes	yes	1	21	0	2245.13	3	8.9362e-05	72.583	204660	1	204660	0	0	662	P40541_662	yes	no	no	nq	nq	nq	nq	nq	nq	nq	nq	nq	nq	nq	nq	nq	nq	nq	nq	YIL026C	no
	717	DLTCSLYELYINK	P40541	P40541	IRR1	Cohesin subunit SCC3	yes	yes	1	13	0	1573.77	2,3	3.1316e-08	114.76	229610	0	0	2	229610	803	P40541_803	yes	no	no	nq	nq	nq	nq	nq	nq	nq	nq	nq	nq	nq	nq	nq	nq	nq	nq	YIL026C	no
	1947	ISVESGGCHGFQYNLTLEPATKPDIK	Q12425	Q12425	ISA2	Iron-sulfur assembly protein 2	yes	yes	1	26	1	2803.39	3	1.6592e-12	104.7	1260100	1	382980	1	877160	89	Q12425_89	yes	no	no	nq	nq	nq	nq	nq	nq	nq	nq	nq	nq	nq	nq	nq	nq	nq	nq	YPR067W	yes
	4167	YLASACASK	P40015	P40015	ISC1	Inositol phosphosphingolipids phospholipase C	yes	yes	1	9	0	912.438	2	0.0048423	88.495	896990	1	571530	1	325460	114	P40015_114	yes	no	no	nq	nq	nq	nq	nq	nq	nq	nq	nq	nq	nq	nq	nq	nq	nq	nq	YER019W	yes
	3039	QGDAAYLCHR	P40015	P40015	ISC1	Inositol phosphosphingolipids phospholipase C	yes	yes	1	10	0	1132.51	2,3	0.00073018	97.565	1887000	2	1887000	0	0	203	P40015_203	yes	no	no	nq	nq	nq	nq	nq	nq	nq	nq	nq	nq	nq	nq	nq	nq	nq	nq	YER019W	yes
	97	AICFNQDFSYSLLR	P48526	P48526	ISM1	Isoleucine--tRNA ligase, mitochondrial	yes	yes	1	14	0	1675.8	2	0.0034339	73.758	1025200	1	1025200	0	0	293	P48526_293	yes	no	no	nq	nq	nq	nq	nq	nq	nq	nq	nq	nq	nq	nq	nq	nq	nq	nq	YPL040C	yes
	2517	LPSPLYQVCLEGSDQHR	P48526	P48526	ISM1	Isoleucine--tRNA ligase, mitochondrial	yes	yes	1	17	0	1940.94	3	8.0332e-05	67.299	5415100	1	3194200	1	2220900	623	P48526_623	yes	no	no	nq	nq	nq	nq	nq	nq	nq	nq	nq	nq	nq	nq	nq	nq	nq	nq	YPL040C	yes
	4141	YHDVAHEYCR	P48526	P48526	ISM1	Isoleucine--tRNA ligase, mitochondrial	yes	yes	1	10	0	1291.54	2,3	2.6429e-12	148.56	985800	2	985800	0	0	583	P48526_583	yes	no	no	nq	nq	nq	nq	nq	nq	nq	nq	nq	nq	nq	nq	nq	nq	nq	nq	YPL040C	yes
	2118	KLPNVGTGLVGAPACGDVMR	Q03020	Q03020	ISU1	Iron sulfur cluster assembly protein 1, mitochondrial	yes	yes	1	20	1	1954.01	3	1.5466e-05	77.554	7279600	1	246240	1	7033400	69	Q03020_69	no	no	no	nq	nq	nq	nq	nq	nq	nq	nq	nq	nq	nq	nq	nq	nq	nq	nq	YPL135W	yes
	2515	LPNVGTGLVGAPACGDVMR	Q03020	Q03020	ISU1	Iron sulfur cluster assembly protein 1, mitochondrial	yes	yes	1	19	0	1825.92	2	8.9303e-49	191.07	653460	0	0	1	653460	69	Q03020_69	no	no	no	nq	nq	nq	nq	nq	nq	nq	nq	nq	nq	nq	nq	nq	nq	nq	nq	YPL135W	yes
	2359	LHCSMLAEDAIK	Q03020;Q12056	Q03020	ISU1;ISU2	Iron sulfur cluster assembly protein 1, mitochondrial;Iron sulfur cluster assembly protein 2, mitochondrial	no	no	1	12	0	1329.64	2	0.00059514	91.093	1076400	0	0	1	1076400	139	Q03020_139	yes	no	no	nq	nq	nq	nq	nq	nq	nq	nq	nq	nq	nq	nq	nq	nq	nq	nq	YPL135W	yes
	3331	SLANVGTGIVGAPACGDVIK	Q12056	Q12056	ISU2	Iron sulfur cluster assembly protein 2, mitochondrial	yes	yes	1	20	0	1840.97	2	1.2708e-10	107.18	243670	0	0	1	243670	61	Q12056_61	yes	no	no	nq	nq	nq	nq	nq	nq	nq	nq	nq	nq	nq	nq	nq	nq	nq	nq	YOR226C	yes
	3142	RGNTLLQCLEK	P38144	P38144	ISW1	ISWI chromatin-remodeling complex ATPase ISW1	yes	yes	1	11	1	1273.68	3	0.00028266	93.345	515020	1	515020	0	0	1052	P38144_1052	no	no	no	nq	nq	nq	nq	nq	nq	nq	nq	nq	nq	nq	nq	nq	nq	nq	nq	YBR245C	no
	1443	GNTLLQCLEK	P38144	P38144	ISW1	ISWI chromatin-remodeling complex ATPase ISW1	yes	yes	1	10	0	1117.58	2	5.3807e-26	184.36	3533800	0	0	1	3533800	1052	P38144_1052	no	no	no	nq	nq	nq	nq	nq	nq	nq	nq	nq	nq	nq	nq	nq	nq	nq	nq	YBR245C	no
	291	CCNHPYLFDGAEPGPPYTTDEHLVYNAAK	P38144	P38144	ISW1	ISWI chromatin-remodeling complex ATPase ISW1	yes	yes	2	29	0	3221.42	4	0.00080659	44.483	2000300	0	0	1	2000300	475, 476	P38144_475_476	yes	no	no	nq	nq	nq	nq	nq	nq	nq	nq	nq	nq	nq	nq	nq	nq	nq	nq	YBR245C	no
	2421	LLDILEDYCYFR	P38144;Q08773	P38144	ISW1;ISW2	ISWI chromatin-remodeling complex ATPase ISW1;ISWI chromatin-remodeling complex ATPase ISW2	yes	no	1	12	0	1561.75	2,3	1.934e-10	129.34	887300	1	252170	2	635120	538	P38144_538	yes	no	no	nq	nq	nq	nq	nq	nq	nq	nq	nq	nq	nq	nq	nq	nq	nq	nq	YBR245C	no
	3919	VQALQSDKNFLDNCLFENDLQR	P53125	P53125	ITC1	Imitation switch two complex protein 1	yes	yes	1	22	1	2609.25	3	6.783e-06	83.251	472020	0	0	1	472020	861	P53125_861	yes	no	no	nq	nq	nq	nq	nq	nq	nq	nq	nq	nq	nq	nq	nq	nq	nq	nq	YGL133W	no
	546	CTDPYELKGEVVLVNIR	P53125	P53125	ITC1	Imitation switch two complex protein 1	yes	yes	1	17	1	1947.01	3	0.0014266	72.523	142180	0	0	1	142180	459	P53125_459	yes	no	no	nq	nq	nq	nq	nq	nq	nq	nq	nq	nq	nq	nq	nq	nq	nq	nq	YGL133W	no
	2400	LKGCNDETAEK	Q04934	Q04934	IVY1	Protein IVY1	yes	yes	1	11	1	1206.56	2	0.00084284	117.09	236510	1	122610	1	113900	149	Q04934_149	yes	no	no	nq	nq	nq	nq	nq	nq	nq	nq	nq	nq	nq	nq	nq	nq	nq	nq	YDR229W	no
	1902	IQDIEAQLGQCYNDKDYAAAVK	P53193	P53193	JAC1	J-type co-chaperone JAC1, mitochondrial	yes	yes	1	22	1	2455.17	3	2.281e-09	106.7	10998000	1	4886500	1	6112000	145	P53193_145	yes	no	no	nq	nq	nq	nq	nq	nq	nq	nq	nq	nq	nq	nq	nq	nq	nq	nq	YGL018C	yes
	1483	GTHTCQTIDIEEDVPR	P40069	P40069	KAP123	Importin subunit beta-4	yes	yes	1	16	0	1812.83	3	1.7544e-06	89.466	1675200	0	0	1	1675200	814	P40069_814	yes	no	no	nq	nq	nq	nq	nq	nq	nq	nq	nq	nq	nq	nq	nq	nq	nq	nq	YER110C	no
	406	CIHQLTTDLQDEVAK	P40069	P40069	KAP123	Importin subunit beta-4	yes	yes	1	15	0	1712.84	3	3.7304e-05	91.969	1080900	1	695920	1	385000	420	P40069_420	yes	no	no	nq	nq	nq	nq	nq	nq	nq	nq	nq	nq	nq	nq	nq	nq	nq	nq	YER110C	no
	2816	NGVCSENFENGLR	P38853	P38853	KEL1	Kelch repeat-containing protein 1	yes	yes	1	13	0	1437.63	2	9.4639e-05	105.66	434950	1	434950	0	0	1084	P38853_1084	yes	no	no	nq	nq	nq	nq	nq	nq	nq	nq	nq	nq	nq	nq	nq	nq	nq	nq	YHR158C	no
	320	CEILEADNHSLEDK	P38853	P38853	KEL1	Kelch repeat-containing protein 1	yes	yes	1	14	0	1614.72	3	2.6313e-05	96.866	1813300	1	987930	1	825320	839	P38853_839	yes	no	no	nq	nq	nq	nq	nq	nq	nq	nq	nq	nq	nq	nq	nq	nq	nq	nq	YHR158C	no
	3490	SYIQSSTGLLCVIEFSGR	P35844	P35844	KES1	Protein KES1	yes	yes	1	18	0	1958.98	3	8.7538e-14	119.46	975390	1	428860	1	546530	229	P35844_229	yes	no	no	nq	nq	nq	nq	nq	nq	nq	nq	nq	nq	nq	nq	nq	nq	nq	nq	YPL145C	no
	876	EHCLIDPEVESPELAR	P35844	P35844	KES1	Protein KES1	yes	yes	1	16	0	1835.87	2,3	7.9332e-33	174.59	15986000	2	11604000	2	4382000	68	P35844_68	yes	no	no	nq	nq	nq	nq	nq	nq	nq	nq	nq	nq	nq	nq	nq	nq	nq	nq	YPL145C	no
	537	CSSDVFNHVVKSISIVGSYVGNR	P00331	P00331	KGD1	2-oxoglutarate dehydrogenase, mitochondrial	yes	yes	1	16	0	1844.88	2,3	1.3015e-16	139	154620000	4	63659000	3	90961000	209	P20967_209	no	no	no	nq	nq	nq	nq	nq	nq	nq	nq	nq	nq	nq	nq	nq	nq	nq	nq	YMR303C	no
	4233	YVAGGGYNVGNYYLQCVQDFDSETVK	P25343	P25343	KGD1	2-oxoglutarate dehydrogenase, mitochondrial	yes	yes	1	18	1	2101.03	3	0.0026367	67.415	176790	0	0	1	176790	209	P20967_209	no	no	no	nq	nq	nq	nq	nq	nq	nq	nq	nq	nq	nq	nq	nq	nq	nq	nq	YCR009C	no
	1306	GEGHWEILGVMPCMDPPR	P05030;P19657	P05030	KGD1	2-oxoglutarate dehydrogenase, mitochondrial	yes	yes	1	15	1	1436.68	2,3	1.5889e-17	184.87	14687000	2	1744200	2	12942000	983	P20967_983	yes	no	no	nq	nq	nq	nq	nq	nq	nq	nq	nq	nq	nq	nq	nq	nq	nq	nq	YGL008C	yes
	2651	LYCDINYDVFK	P27809	P27809	KRE2	Glycolipid 2-alpha-mannosyltransferase	yes	yes	1	11	0	1391.64	2	8.2778e-05	108.35	2631400	1	1398800	1	1232600	254	P27809_254	yes	no	no	nq	nq	nq	nq	nq	nq	nq	nq	nq	nq	nq	nq	nq	nq	nq	nq	YDR483W	no
	688	DKIHYFSDIGYHHPPYDNCPLDK	P27809	P27809	KRE2	Glycolipid 2-alpha-mannosyltransferase	yes	yes	1	23	1	2773.26	4	0.00013028	74.776	1270500	1	1005900	1	264540	394	P27809_394	yes	no	no	nq	nq	nq	nq	nq	nq	nq	nq	nq	nq	nq	nq	nq	nq	nq	nq	YDR483W	no
	1488	GTPHPSQCNLFVVNR	P53914	P53914	KRE33	UPF0202 protein KRE33	yes	yes	1	15	0	1667.82	3	0.0086502	48.467	2426200	0	0	1	2426200	513	P53914_513	yes	no	no	nq	nq	nq	nq	nq	nq	nq	nq	nq	nq	nq	nq	nq	nq	nq	nq	YNL132W	no
	2415	LLCLDVTLIKNPR	P53914	P53914	KRE33	UPF0202 protein KRE33	yes	yes	1	13	1	1496.87	3	0.0024035	79.23	475820	1	0	1	475820	491	P53914_491	yes	no	no	nq	nq	nq	nq	nq	nq	nq	nq	nq	nq	nq	nq	nq	nq	nq	nq	YNL132W	no
	2558	LSICTCDGEDHPNQGVGR	P32486	P32486	KRE6	Beta-glucan synthesis-associated protein KRE6	yes	yes	2	18	0	1899.82	3	7.1911e-08	90.853	17985000	1	11534000	1	6450600	479, 481	P32486_479_481	yes	no	no	nq	nq	nq	nq	nq	nq	nq	nq	nq	nq	nq	nq	nq	nq	nq	nq	YPR159W	no
	3247	SEIHHFGDIGYYHVPFHSCPIDTSIR	P27810	P27810	KTR1	Alpha-1,2 mannosyltransferase KTR1	yes	yes	1	26	0	3026.41	4	1.3054e-06	68.634	1032300	1	1032300	0	0	345	P27810_345	yes	no	no	nq	nq	nq	nq	nq	nq	nq	nq	nq	nq	nq	nq	nq	nq	nq	nq	YOR099W	no
	469	CNGNCVPGK	P38131	P38131	KTR4	Probable mannosyltransferase KTR4	yes	yes	2	9	0	890.374	2	9.5327e-05	117.81	159730	1	159730	0	0	427, 431	P38131_427_431	yes	no	no	nq	nq	nq	nq	nq	nq	nq	nq	nq	nq	nq	nq	nq	nq	nq	nq	YBR199W	no
	968	ENIQYAEVESYHNMCR	P38131	P38131	KTR4	Probable mannosyltransferase KTR4	yes	yes	1	16	0	1984.84	3	0.0011685	56.569	1018600	0	0	1	1018600	239	P38131_239	yes	no	no	nq	nq	nq	nq	nq	nq	nq	nq	nq	nq	nq	nq	nq	nq	nq	nq	YBR199W	no
	2305	LEPNVNFYCK	P38131	P38131	KTR4	Probable mannosyltransferase KTR4	yes	yes	1	10	0	1225.58	2	0.0069593	76.228	2417400	1	791090	1	1626300	269	P38131_269	yes	no	no	nq	nq	nq	nq	nq	nq	nq	nq	nq	nq	nq	nq	nq	nq	nq	nq	YBR199W	no
	678	DIGYHHTPYTNCPTCPADSDR	P38131	P38131	KTR4	Probable mannosyltransferase KTR4	yes	yes	2	21	0	2361.97	3,4	1.6178e-37	157.62	1796700	2	1796700	0	0	417, 420	P38131_417_420	yes	no	no	nq	nq	nq	nq	nq	nq	nq	nq	nq	nq	nq	nq	nq	nq	nq	nq	YBR199W	no
	1637	HSSLQHCPK	P40504	P40504	KTR7	Probable mannosyltransferase KTR7	yes	yes	1	9	0	1035.49	2,3	1.6417e-25	174.02	811530	2	664010	2	147530	432	P40504_432	yes	no	no	nq	nq	nq	nq	nq	nq	nq	nq	nq	nq	nq	nq	nq	nq	nq	nq	YIL085C	no
	2396	LKDCQWEFENDVEK	Q10740	Q10740	LAP2	Leukotriene A-4 hydrolase homolog	yes	yes	1	14	1	1781.79	3	0.0022765	72.815	209710	0	0	1	209710	274	Q10740_274	yes	no	no	nq	nq	nq	nq	nq	nq	nq	nq	nq	nq	nq	nq	nq	nq	nq	nq	YNL045W	no
	3342	SLFPCFDTPSVK	Q10740	Q10740	LAP2	Leukotriene A-4 hydrolase homolog	yes	yes	1	12	0	1339.65	2	0.0079486	66.393	2540200	0	0	1	2540200	196	Q10740_196	yes	no	no	nq	nq	nq	nq	nq	nq	nq	nq	nq	nq	nq	nq	nq	nq	nq	nq	YNL045W	no
	1567	HESCTNNPSQK	P06102	P06102	LAP4	Vacuolar aminopeptidase 1	yes	yes	1	13	0	1356.71	2,3	1.6117e-10	136.01	13594000	1	5024900	2	8569200	202	P14904_202	yes	no	no	nq	nq	nq	nq	nq	nq	nq	nq	nq	nq	nq	nq	nq	nq	nq	nq	YIL038C	no
	1547	HCIHLLR	P14904	P14904	LAP4	Vacuolar aminopeptidase 1	yes	yes	1	7	0	890.491	2,3	0.00017551	118.06	886620	1	245540	2	641080	256	P14904_256	yes	no	no	nq	nq	nq	nq	nq	nq	nq	nq	nq	nq	nq	nq	nq	nq	nq	nq	YKL103C	no
	3192	SALEACVAILR	P12612	P12612	LAT1	Dihydrolipoyllysine-residue acetyltransferase component of pyruvate dehydrogenase complex, mitochondrial	yes	yes	1	15	1	1632.81	3	0.0010446	81.327	1967600	1	1130600	1	837000	362	P12695_362	no	no	no	nq	nq	nq	nq	nq	nq	nq	nq	nq	nq	nq	nq	nq	nq	nq	nq	YDR212W	no
	3793	VGCFHLALTK	P23542	P23542	LAT1	Dihydrolipoyllysine-residue acetyltransferase component of pyruvate dehydrogenase complex, mitochondrial	yes	yes	1	25	1	2538.37	3	0.0093126	59.539	346430	0	0	1	346430	362	P12695_362	no	no	no	nq	nq	nq	nq	nq	nq	nq	nq	nq	nq	nq	nq	nq	nq	nq	nq	YLR027C	no
	3297	SIAAGEHHSLILSQDGDLYSCGR	P21827	P21827	LCB1	Serine palmitoyltransferase 1	yes	yes	1	18	1	2123.01	3	5.8741e-14	139	580450	0	0	1	580450	462	P25045_462	yes	no	no	nq	nq	nq	nq	nq	nq	nq	nq	nq	nq	nq	nq	nq	nq	nq	nq	YGL097W	no
	1392	GKDCTVVISQK	P21243	P21243	LCB1	Serine palmitoyltransferase 1	yes	yes	2	12	0	1322.6	2	1.1754e-12	142.76	653110	1	452450	1	200660	552, 553	P25045_552_553	yes	no	no	nq	nq	nq	nq	nq	nq	nq	nq	nq	nq	nq	nq	nq	nq	nq	nq	YGL011C	yes
	1458	GQCTDAALESVDKYSIQSGGPR	P40970	P40970	LCB2	Serine palmitoyltransferase 2	yes	yes	1	22	1	2281.06	3	9.3415e-09	99.409	16301000	1	7738800	1	8562400	175	P40970_175	no	no	no	nq	nq	nq	nq	nq	nq	nq	nq	nq	nq	nq	nq	nq	nq	nq	nq	YDR062W	no
	1457	GQCTDAALESVDK	P40970	P40970	LCB2	Serine palmitoyltransferase 2	yes	yes	1	13	0	1335.6	2	0.00021702	98.253	865440	1	541170	1	324270	175	P40970_175	no	no	no	nq	nq	nq	nq	nq	nq	nq	nq	nq	nq	nq	nq	nq	nq	nq	nq	YDR062W	no
	599	CYLFIDEAHSIGAMGPTGR	P40970	P40970	LCB2	Serine palmitoyltransferase 2	yes	yes	1	19	0	2036.94	3	4.3909e-05	64.331	2482700	0	0	1	2482700	326	P40970_326	yes	no	no	nq	nq	nq	nq	nq	nq	nq	nq	nq	nq	nq	nq	nq	nq	nq	nq	YDR062W	no
	1497	GVCEIFGVDPK	P40970	P40970	LCB2	Serine palmitoyltransferase 2	yes	yes	1	11	0	1162.57	2	0.0052967	78.342	15559000	1	7064400	1	8494400	347	P40970_347	yes	no	no	nq	nq	nq	nq	nq	nq	nq	nq	nq	nq	nq	nq	nq	nq	nq	nq	YDR062W	no
	460	CLVISDELNHTSIR	P40970	P40970	LCB2	Serine palmitoyltransferase 2	yes	yes	1	14	0	1598.81	2	1.7507e-26	170.74	1924100	1	912640	1	1011500	241	P40970_241	yes	no	no	nq	nq	nq	nq	nq	nq	nq	nq	nq	nq	nq	nq	nq	nq	nq	nq	YDR062W	no
	4113	YECPLYIGEPK	P47013	P47013	LCB3	Dihydrosphingosine 1-phosphate phosphatase LCB3	yes	yes	1	11	0	1310.62	2	0.0010626	86.463	1232400	0	0	1	1232400	370	P47013_370	yes	no	no	nq	nq	nq	nq	nq	nq	nq	nq	nq	nq	nq	nq	nq	nq	nq	nq	YJL134W	no
	206	ARPILVESGCK	Q12246	Q12246	LCB4	Sphingoid long chain base kinase 4	yes	yes	1	11	1	1171.64	2,3	7.7504e-07	150.09	2051400	2	2051400	0	0	259	Q12246_259	yes	no	no	nq	nq	nq	nq	nq	nq	nq	nq	nq	nq	nq	nq	nq	nq	nq	nq	YOR171C	no
	1231	FVCISKPATHNEK	Q08045	Q08045	LCL2	Long chronological lifespan protein 2	yes	yes	1	13	1	1472.74	2,3	2.691e-12	156.52	3953500	1	1221500	2	2732000	89	Q08045_89	yes	no	no	nq	nq	nq	nq	nq	nq	nq	nq	nq	nq	nq	nq	nq	nq	nq	nq	YLR104W	no
	3527	TCHNLSDK	P38139	P38139	LDH1	Lipid droplet hydrolase 1	yes	yes	1	8	0	916.407	2	2.4176e-07	129.42	2615300	1	1592500	1	1022800	75	P38139_75	yes	no	no	nq	nq	nq	nq	nq	nq	nq	nq	nq	nq	nq	nq	nq	nq	nq	nq	YBR204C	no
	1301	GEDASYETVHDATGINCK	P42838	P42838	LEM3	Alkylphosphocholine resistance protein LEM3	yes	yes	1	18	0	1908.82	3	0.0010592	65.528	797550	1	797550	0	0	216	P42838_216	no	no	no	nq	nq	nq	nq	nq	nq	nq	nq	nq	nq	nq	nq	nq	nq	nq	nq	YNL323W	no
	1551	HCPSSTYVICNDTNLSK	P08566	P08566	LEU1	3-isopropylmalate dehydratase	yes	yes	1	18	1	2025.99	3	3.0193e-19	151.31	4044500	1	1360900	1	2683600	63	P07264_63	yes	no	no	nq	nq	nq	nq	nq	nq	nq	nq	nq	nq	nq	nq	nq	nq	nq	nq	YDR127W	no
	1582	HIGCVYSGLIPDGR	P21242	P21242	LEU1	3-isopropylmalate dehydratase	yes	yes	1	16	0	1737.91	3	1.9519e-06	89.624	654360	1	654360	1	0	718	P07264_718	yes	no	no	nq	nq	nq	nq	nq	nq	nq	nq	nq	nq	nq	nq	nq	nq	nq	nq	YOR362C	yes
	416	CINLSAEKEPEIFDAIK	P10963	P10963	LEU1	3-isopropylmalate dehydratase	yes	yes	1	10	0	1052.51	2	1.4399e-07	134.84	2381600	2	732970	1	1648600	360	P07264_360	yes	no	no	nq	nq	nq	nq	nq	nq	nq	nq	nq	nq	nq	nq	nq	nq	nq	nq	YKR097W	no
	2268	LCVPVANQFINLAGYKK	P00128	P00128	LEU4	2-isopropylmalate synthase	yes	no	1	21	0	2134.02	2,3,4	5.5905e-45	188.09	293430000	2	72345000	3	221080000	363	P06208_363	no	no	no	nq	nq	nq	nq	nq	nq	nq	nq	nq	nq	nq	nq	nq	nq	nq	nq	YDR529C	yes
	520	CQQCHTIEEGGPNK	P00045	P00045	LEU4	2-isopropylmalate synthase	yes	no	1	22	1	2262.11	3,4	3.5613e-18	124.45	523890000	1	17362000	2	506530000	363	P06208_363	no	no	no	nq	nq	nq	nq	nq	nq	nq	nq	nq	nq	nq	nq	nq	nq	nq	nq	YEL039C	yes
	1610	HNKPDDCWVVINGYVYDLTR	P00175	P00175	LEU4	2-isopropylmalate synthase	yes	no	1	9	1	1043.55	2,3	0.00010054	128.03	279330000	2	89278000	3	190050000	345	P06208_345	yes	no	no	nq	nq	nq	nq	nq	nq	nq	nq	nq	nq	nq	nq	nq	nq	nq	nq	YML054C	yes
	2277	LDDSQRNQGVIACSAGNHAQGVAFAAK	P00927	P00927	LEU4;LEU9	2-isopropylmalate synthase;2-isopropylmalate synthase 2, mitochondrial	no	no	2	11	0	1283.55	2,3	4.1445e-36	192.44	54385000	4	42894000	4	11491000	271, 276	P06208_271_276	no	no	no	nq	nq	nq	nq	nq	nq	nq	nq	nq	nq	nq	nq	nq	nq	nq	nq	YER086W	yes
	3824	VIECNIR	P03965	P03965	LEU4;LEU9	2-isopropylmalate synthase;2-isopropylmalate synthase 2, mitochondrial	no	no	2	13	1	1540.69	2,3	1.3281e-35	195.72	29224000	3	9433800	4	19790000	271, 276	P06208_271_276	no	no	no	nq	nq	nq	nq	nq	nq	nq	nq	nq	nq	nq	nq	nq	nq	nq	nq	YJR109C	yes
	2036	KCNSQFSPK	P21268	P21268	LEU4;LEU9	2-isopropylmalate synthase;2-isopropylmalate synthase 2, mitochondrial	no	no	2	27	1	3097.37	3	5.114e-22	118.08	646530	1	646530	0	0	209, 222	P06208_209_222	yes	no	no	nq	nq	nq	nq	nq	nq	nq	nq	nq	nq	nq	nq	nq	nq	nq	nq	YJL157C	no
	3011	QAIVQKLSAIESLAGVEILCSDK	P05030;P19657	P05030	LEU4;LEU9	2-isopropylmalate synthase;2-isopropylmalate synthase 2, mitochondrial	no	no	2	28	1	2752.27	3	0.00093037	72.167	15343000	1	473120	2	14870000	282, 301	P06208_282_301	yes	no	no	nq	nq	nq	nq	nq	nq	nq	nq	nq	nq	nq	nq	nq	nq	nq	nq	YGL008C	yes
	3276	SGLAGGISGSCAK	P38702	P38702	LEU5	Mitochondrial carrier protein LEU5	yes	yes	1	13	0	1106.54	2	1.6061e-06	122.52	428950	0	0	1	428950	46	P38702_46	yes	no	no	nq	nq	nq	nq	nq	nq	nq	nq	nq	nq	nq	nq	nq	nq	nq	nq	YHR002W	yes
	2320	LFSIQEVNCICQSENDIGNSK	P36016	P36016	LHS1	Heat shock protein 70 homolog LHS1	yes	yes	2	21	0	2340.07	3	0.0031737	47.155	446580	0	0	1	446580	545, 547	P36016_545_547	yes	no	no	nq	nq	nq	nq	nq	nq	nq	nq	nq	nq	nq	nq	nq	nq	nq	nq	YKL073W	no
	1880	INYEWFHCTPIK	Q03579	Q03579	LIP1	Ceramide synthase subunit LIP1	yes	yes	1	12	0	1549.74	3	0.0042206	59.265	633140	0	0	1	633140	53	Q03579_53	yes	no	no	nq	nq	nq	nq	nq	nq	nq	nq	nq	nq	nq	nq	nq	nq	nq	nq	YMR298W	no
	2673	MCDDTDKPLNLDAMTTK	Q06005	Q06005	LIP2	Octanoyltransferase, mitochondrial	yes	yes	1	17	1	1910.84	3	0.0083781	61.127	1366400	0	0	1	1366400	211	Q06005_211	yes	no	no	nq	nq	nq	nq	nq	nq	nq	nq	nq	nq	nq	nq	nq	nq	nq	nq	YLR239C	yes
	134	ALEMGFLYCASGPLVR	P32875	P32875	LIP5	Lipoyl synthase, mitochondrial	yes	yes	1	16	0	1725.86	3	9.0902e-05	77.776	440500	0	0	1	440500	387	P32875_387	yes	no	no	nq	nq	nq	nq	nq	nq	nq	nq	nq	nq	nq	nq	nq	nq	nq	nq	YOR196C	yes
	219	ATATIMLLGDTCTR	P32875	P32875	LIP5	Lipoyl synthase, mitochondrial	yes	yes	1	14	0	1465.73	2,3	1.9689e-12	134.04	1145600	0	0	2	1145600	181	P32875_181	yes	no	no	nq	nq	nq	nq	nq	nq	nq	nq	nq	nq	nq	nq	nq	nq	nq	nq	YOR196C	yes
	352	CFTDCVNDFTTSK	O74700	O74700	LPD1	Dihydrolipoyl dehydrogenase, mitochondrial	yes	yes	1	14	1	1506.76	2,3	3.2566e-56	231.74	805010000	3	290050000	4	514960000	54	P09624_54	no	no	no	nq	nq	nq	nq	nq	nq	nq	nq	nq	nq	nq	nq	nq	nq	nq	nq	YEL020W-A	yes
	2195	KYVHCLNSTLAATQR	P07284	P07284	LPD1	Dihydrolipoyl dehydrogenase, mitochondrial	yes	yes	2	14	0	1360.68	2,3	8.5564e-08	111.72	5483000	3	3430200	2	2052900	65, 70	P09624_65_70	no	no	no	nq	nq	nq	nq	nq	nq	nq	nq	nq	nq	nq	nq	nq	nq	nq	nq	YDR023W	no
	2655	LYCVYVAVGQKR	P07251	P07251	LPD1	Dihydrolipoyl dehydrogenase, mitochondrial	yes	yes	2	16	1	1545.8	2,3	5.6679e-06	117.13	7244800	2	5566000	2	1678900	65, 70	P09624_65_70	no	no	no	nq	nq	nq	nq	nq	nq	nq	nq	nq	nq	nq	nq	nq	nq	nq	nq	YBL099W	yes
	3522	TCDHFANESEYVK	Q12405	Q12405	LPX1	Peroxisomal membrane protein LPX1	yes	yes	1	13	0	1541.65	2,3	5.0205e-07	122.52	2680400	1	2582100	1	98291	205	Q12405_205	yes	no	no	nq	nq	nq	nq	nq	nq	nq	nq	nq	nq	nq	nq	nq	nq	nq	nq	YOR084W	no
	3681	TVFGAPLDVLCEK	P35688	P35688	LRG1	Rho-GTPase-activating protein LRG1	yes	yes	1	13	0	1390.72	2	6.2197e-05	102.33	288830	1	288830	0	0	736	P35688_736	yes	no	no	nq	nq	nq	nq	nq	nq	nq	nq	nq	nq	nq	nq	nq	nq	nq	nq	YDL240W	yes
	1995	IYCIYGVNNPTER	P40345	P40345	LRO1	Phospholipid:diacylglycerol acyltransferase	yes	yes	1	13	0	1540.73	2,3	3.6137e-12	132.14	6925200	2	4895100	2	2030100	526	P40345_526	yes	no	no	nq	nq	nq	nq	nq	nq	nq	nq	nq	nq	nq	nq	nq	nq	nq	nq	YNR008W	no
	2069	KFYGDNCTAK	P43603	P43603	LSB3	LAS seventeen-binding protein 3	yes	yes	1	10	1	1145.52	2	0.0020839	105.2	120370	0	0	1	120370	188	P43603_188	yes	no	no	nq	nq	nq	nq	nq	nq	nq	nq	nq	nq	nq	nq	nq	nq	nq	nq	YFR024C-A	yes
	1857	IMCTDAK	P53312	P53312	LSC2	Succinyl-CoA ligase [ADP-forming] subunit beta, mitochondrial	yes	yes	1	7	0	780.351	2	0.0051887	91.9	34843000	1	3157400	1	31686000	251	P53312_251	no	no	no	nq	nq	nq	nq	nq	nq	nq	nq	nq	nq	nq	nq	nq	nq	nq	nq	YGR244C	yes
	1436	GNIGCLVNGAGLAMATMDVIK	P53312	P53312	LSC2	Succinyl-CoA ligase [ADP-forming] subunit beta, mitochondrial	yes	yes	1	21	0	2047.03	2,3	3.2053e-20	145.88	8383900	0	0	2	8383900	301	P53312_301	no	no	no	nq	nq	nq	nq	nq	nq	nq	nq	nq	nq	nq	nq	nq	nq	nq	nq	YGR244C	yes
	2401	LKGNIGCLVNGAGLAMATMDVIK	P53312	P53312	LSC2	Succinyl-CoA ligase [ADP-forming] subunit beta, mitochondrial	yes	yes	1	23	1	2288.21	3	1.8022e-07	97.689	1958900	0	0	1	1958900	301	P53312_301	no	no	no	nq	nq	nq	nq	nq	nq	nq	nq	nq	nq	nq	nq	nq	nq	nq	nq	YGR244C	yes
	621	DATQVEINPLSEIEHDPTHKIMCTDAK	P53312	P53312	LSC2	Succinyl-CoA ligase [ADP-forming] subunit beta, mitochondrial	yes	yes	1	27	1	3034.44	3	2.4677e-33	160.25	1572600	0	0	1	1572600	251	P53312_251	no	no	no	nq	nq	nq	nq	nq	nq	nq	nq	nq	nq	nq	nq	nq	nq	nq	nq	YGR244C	yes
	3552	TFDQYANLILQDCVER	P47017	P47017	LSM1	Sm-like protein LSm1	yes	yes	1	16	0	1926.91	3	0.0014056	55.851	248490	0	0	1	248490	82	P47017_82	yes	no	no	nq	nq	nq	nq	nq	nq	nq	nq	nq	nq	nq	nq	nq	nq	nq	nq	YJL124C	no
	3130	RCEMVFIR	P57743	P57743	LSM3	U6 snRNA-associated Sm-like protein LSm3	yes	yes	1	8	1	1052.53	3	0.0065406	73.26	354140	0	0	1	354140	63	P57743_63	yes	no	no	nq	nq	nq	nq	nq	nq	nq	nq	nq	nq	nq	nq	nq	nq	nq	nq	YLR438C-A	no
	1608	HNAPVNEVVIHPNQGELISCDR	P41318	P41318	LST8	Target of rapamycin complex subunit LST8	yes	yes	1	22	0	2440.19	3,4	7.3613e-30	154.72	5378000	2	4932200	1	445800	134	P41318_134	yes	no	no	nq	nq	nq	nq	nq	nq	nq	nq	nq	nq	nq	nq	nq	nq	nq	nq	YNL006W	no
	1590	HLATCSADHTAR	P41318	P41318	LST8	Target of rapamycin complex subunit LST8	yes	yes	1	12	0	1281.59	2,3	3.2315e-25	184.03	1265100	2	1218200	1	46970	225	P41318_225	yes	no	no	nq	nq	nq	nq	nq	nq	nq	nq	nq	nq	nq	nq	nq	nq	nq	nq	YNL006W	no
	1945	ISVAFICLGNFCR	P40347	P40347	LTP1	Low molecular weight phosphotyrosine protein phosphatase	yes	yes	2	13	0	1441.72	2	0.0015743	81.676	108510	0	0	1	108510	14, 19	P40347_14_19	yes	no	no	nq	nq	nq	nq	nq	nq	nq	nq	nq	nq	nq	nq	nq	nq	nq	nq	YPR073C	no
	3491	SYLVGECPYDLFQGTK	Q07508	Q07508	LUC7	Protein LUC7	yes	yes	1	16	0	1818.85	2	6.5726e-05	94.007	175630	0	0	1	175630	53	Q07508_53	yes	no	no	nq	nq	nq	nq	nq	nq	nq	nq	nq	nq	nq	nq	nq	nq	nq	nq	YDL087C	no
	3860	VLKEQCQGALFGAVQSPTTK	P40495	P40495	LYS12	Homoisocitrate dehydrogenase, mitochondrial	yes	yes	1	20	1	2104.1	3	1.1624e-15	151.03	26350000	1	7856900	1	18493000	88	P40495_88	no	no	no	nq	nq	nq	nq	nq	nq	nq	nq	nq	nq	nq	nq	nq	nq	nq	nq	YIL094C	yes
	3481	SVVSCDIECHFHNDTGCAIANAYTALEGGAR	P48570;Q12122	P48570	LYS20;LYS21	Homocitrate synthase, cytosolic isozyme;Homocitrate synthase, mitochondrial	yes	no	3	31	0	3223.41	4	0.0001111	42.885	224090	1	224090	0	0	207, 211, 219	P48570_207_211_219	yes	no	no	nq	nq	nq	nq	nq	nq	nq	nq	nq	nq	nq	nq	nq	nq	nq	nq	YDL182W	yes
	2546	LSDLQSAADVVCPTGDLNKVNK	P49367	P49367	LYS4	Homoaconitase, mitochondrial	yes	yes	1	22	1	2286.15	3	1.6157e-13	124.63	21010000	1	5427900	1	15583000	356	P49367_356	no	no	no	nq	nq	nq	nq	nq	nq	nq	nq	nq	nq	nq	nq	nq	nq	nq	nq	YDR234W	yes
	2545	LSDLQSAADVVCPTGDLNK	P49367	P49367	LYS4	Homoaconitase, mitochondrial	yes	yes	1	19	0	1944.95	2,3	3.0021e-47	202.61	3768000	0	0	2	3768000	356	P49367_356	no	no	no	nq	nq	nq	nq	nq	nq	nq	nq	nq	nq	nq	nq	nq	nq	nq	nq	YDR234W	yes
	861	EFSGELVLCDADNINTDGIYPGK	P49367	P49367	LYS4	Homoaconitase, mitochondrial	yes	yes	1	23	0	2469.14	3	3.4731e-09	87.352	687610	0	0	1	687610	519	P49367_519	yes	no	no	nq	nq	nq	nq	nq	nq	nq	nq	nq	nq	nq	nq	nq	nq	nq	nq	YDR234W	yes
	2671	MAQVCMENYDAEFR	P49367	P49367	LYS4	Homoaconitase, mitochondrial	yes	yes	1	14	0	1705.69	2,3	1.2154e-43	194.77	3078100	0	0	2	3078100	549	P49367_549	yes	no	no	nq	nq	nq	nq	nq	nq	nq	nq	nq	nq	nq	nq	nq	nq	nq	nq	YDR234W	yes
	1426	GNALDTLCAR	P38999	P38999	LYS9	Saccharopine dehydrogenase [NADP(+), L-glutamate-forming]	yes	yes	1	10	0	1032.5	2	0.00047036	102.53	2412600	1	942810	1	1469800	340	P38999_340	yes	no	no	nq	nq	nq	nq	nq	nq	nq	nq	nq	nq	nq	nq	nq	nq	nq	nq	YNR050C	no
	3873	VLPVCLDVGTNNKK	P36013	P36013	MAE1	NAD-dependent malic enzyme, mitochondrial	yes	yes	1	14	1	1498.82	2	0.0015157	89.507	533380	0	0	1	533380	278	P36013_278	no	no	no	nq	nq	nq	nq	nq	nq	nq	nq	nq	nq	nq	nq	nq	nq	nq	nq	YKL029C	yes
	644	DFDECLQWVK	P36013	P36013	MAE1	NAD-dependent malic enzyme, mitochondrial	yes	yes	1	10	0	1281.57	2	2.9601e-35	192.64	2309900	0	0	1	2309900	639	P36013_639	yes	no	no	nq	nq	nq	nq	nq	nq	nq	nq	nq	nq	nq	nq	nq	nq	nq	nq	YKL029C	yes
	2599	LTVEGAIECPLESFQLLNSPLFNK	P36013	P36013	MAE1	NAD-dependent malic enzyme, mitochondrial	yes	yes	1	24	0	2661.37	3	7.7352e-25	134.32	3609400	1	2172700	1	1436700	96	P36013_96	yes	no	no	nq	nq	nq	nq	nq	nq	nq	nq	nq	nq	nq	nq	nq	nq	nq	nq	YKL029C	yes
	3350	SLHDVVENVKPTCLVGCSTQAGAFTQDVVEEMHK	P36013	P36013	MAE1	NAD-dependent malic enzyme, mitochondrial	yes	yes	2	34	1	3670.74	4,5	1.9155e-14	107.95	1222700	0	0	2	1222700	466, 470	P36013_466_470	yes	no	no	nq	nq	nq	nq	nq	nq	nq	nq	nq	nq	nq	nq	nq	nq	nq	nq	YKL029C	yes
	2214	LALMTLCGGIHPGR	P36013	P36013	MAE1	NAD-dependent malic enzyme, mitochondrial	yes	yes	1	14	0	1437.76	2,3	0.0030764	81.278	5134400	0	0	2	5134400	266	P36013_266	yes	no	no	nq	nq	nq	nq	nq	nq	nq	nq	nq	nq	nq	nq	nq	nq	nq	nq	YKL029C	yes
	3899	VNQTLNFETNDCK	P41910	P41910	MAF1	Repressor of RNA polymerase III transcription MAF1	yes	yes	1	13	0	1524.69	2	9.4605e-08	115.83	72410	0	0	1	72410	23	P41910_23	yes	no	no	nq	nq	nq	nq	nq	nq	nq	nq	nq	nq	nq	nq	nq	nq	nq	nq	YDR005C	no
	2639	LVSWGLNQFGQCGVSEDVEDGALVTKPK	P21827	P21827	MAK16	Protein MAK16	yes	yes	1	9	0	1005.45	2	7.9958e-05	106.68	584370	0	0	1	584370	28	P10962_28	yes	no	no	nq	nq	nq	nq	nq	nq	nq	nq	nq	nq	nq	nq	nq	nq	nq	nq	YGL097W	no
	999	ESLNVLTCYFQR	P18409	P18409	MAK16	Protein MAK16	yes	yes	1	11	0	1268.58	2	8.0001e-18	158.42	963830	1	264290	1	699540	38	P10962_38	yes	no	no	nq	nq	nq	nq	nq	nq	nq	nq	nq	nq	nq	nq	nq	nq	nq	nq	YAL010C	yes
	3339	SLETLVSYCGKK	Q12176	Q12176	MAK21	Ribosome biogenesis protein MAK21	yes	yes	1	12	1	1326.69	2,3	0.0044206	102.05	1938800	0	0	2	1938800	312	Q12176_312	yes	no	no	nq	nq	nq	nq	nq	nq	nq	nq	nq	nq	nq	nq	nq	nq	nq	nq	YDR060W	no
	998	ESLIECPPLER	P38112	P38112	MAK5	ATP-dependent RNA helicase MAK5	yes	yes	1	11	0	1284.64	2	2.1412e-07	127.83	402560	0	0	1	402560	446	P38112_446	yes	no	no	nq	nq	nq	nq	nq	nq	nq	nq	nq	nq	nq	nq	nq	nq	nq	nq	YBR142W	no
	87	AHMCVVSK	Q12296	Q12296	MAM3	Protein MAM3	yes	yes	1	8	0	873.42	2	5.5759e-06	125.81	1128500	1	260060	1	868450	353	Q12296_353	yes	no	no	nq	nq	nq	nq	nq	nq	nq	nq	nq	nq	nq	nq	nq	nq	nq	nq	YOL060C	no
	3333	SLCTSVNEVICHGVPDK	Q01662	Q01662	MAP1	Methionine aminopeptidase 1	yes	yes	2	17	0	1799.85	3	0.0074288	43.592	944870	1	944870	0	0	193, 201	Q01662_193_201	yes	no	no	nq	nq	nq	nq	nq	nq	nq	nq	nq	nq	nq	nq	nq	nq	nq	nq	YLR244C	no
	2862	NLCGHSIAPYR	P38174	P38174	MAP2	Methionine aminopeptidase 2	yes	yes	1	11	0	1229.6	2	0.00034071	103.43	313850	1	313850	1	0	272	P38174_272	yes	no	no	nq	nq	nq	nq	nq	nq	nq	nq	nq	nq	nq	nq	nq	nq	nq	nq	YBL091C	no
	3597	TIPLNDEDLDGNGHGTHCAGTIASK	P09232	P09232	MAS2	Mitochondrial-processing peptidase subunit alpha	yes	yes	1	19	0	2042.94	2,3	9.1219e-26	161.95	3962900	0	0	2	3962900	93	P11914_93	yes	no	no	nq	nq	nq	nq	nq	nq	nq	nq	nq	nq	nq	nq	nq	nq	nq	nq	YEL060C	no
	2580	LTALFDSCHSGTVLDLPYTYSTK	Q08601	Q08601	MCA1	Metacaspase-1	yes	yes	1	23	0	2531.23	3	3.6515e-05	63.706	1384700	1	1010200	1	374500	276	Q08601_276	yes	no	no	nq	nq	nq	nq	nq	nq	nq	nq	nq	nq	nq	nq	nq	nq	nq	nq	YOR197W	no
	1462	GQVKVCAVK	P19882	P19882	MCK1	Protein kinase MCK1	yes	yes	1	20	0	2399.2	3	0.00010016	69.024	730750	0	0	1	730750	117	P21965_117	yes	no	no	nq	nq	nq	nq	nq	nq	nq	nq	nq	nq	nq	nq	nq	nq	nq	nq	YLR259C	yes
	1080	FDILCVVR	P29469	P29469	MCM2	DNA replication licensing factor MCM2	yes	yes	1	8	0	963.521	2	5.5589e-05	116.37	3093200	1	1129800	1	1963400	681	P29469_681	yes	no	no	nq	nq	nq	nq	nq	nq	nq	nq	nq	nq	nq	nq	nq	nq	nq	nq	YBL023C	no
	3516	TAVACSLFGGVPK	P29469	P29469	MCM2	DNA replication licensing factor MCM2	yes	yes	1	13	0	1248.65	2	0.0012138	94.122	1029500	1	271930	1	757580	517	P29469_517	yes	no	no	nq	nq	nq	nq	nq	nq	nq	nq	nq	nq	nq	nq	nq	nq	nq	nq	YBL023C	no
	4204	YRGDINILLCGDPSTSK	P30665	P30665	MCM4	DNA replication licensing factor MCM4	yes	yes	1	17	1	1850.92	3	0.00081625	75.376	499940	0	0	1	499940	567	P30665_567	yes	no	no	nq	nq	nq	nq	nq	nq	nq	nq	nq	nq	nq	nq	nq	nq	nq	nq	YPR019W	no
	1725	IDCNEPNSMSLIHNR	P30665	P30665	MCM4	DNA replication licensing factor MCM4	yes	yes	1	15	0	1741.79	3	0.0052945	50.897	1236000	0	0	1	1236000	376	P30665_376	yes	no	no	nq	nq	nq	nq	nq	nq	nq	nq	nq	nq	nq	nq	nq	nq	nq	nq	YPR019W	no
	3937	VRPYNVGSCK	P30665	P30665	MCM4	DNA replication licensing factor MCM4	yes	yes	1	10	1	1121.57	2	0.0014181	115.57	290240	0	0	1	290240	311	P30665_311	yes	no	no	nq	nq	nq	nq	nq	nq	nq	nq	nq	nq	nq	nq	nq	nq	nq	nq	YPR019W	no
	3214	SCLSTIESESSMANESNIGDESTKK	P29496	P29496	MCM5	Minichromosome maintenance protein 5	yes	yes	1	25	1	2646.16	3	0.00010778	64.749	518420	0	0	1	518420	211	P29496_211	yes	no	no	nq	nq	nq	nq	nq	nq	nq	nq	nq	nq	nq	nq	nq	nq	nq	nq	YLR274W	no
	2749	NCGPDPYIIIHESSK	P29496	P29496	MCM5	Minichromosome maintenance protein 5	yes	yes	1	15	0	1671.79	3	1.1466e-06	101.04	1643700	1	0	1	1643700	236	P29496_236	yes	no	no	nq	nq	nq	nq	nq	nq	nq	nq	nq	nq	nq	nq	nq	nq	nq	nq	YLR274W	no
	1193	FSAFQECK	P38132	P38132	MCM7	DNA replication licensing factor MCM7	yes	yes	1	8	0	958.422	2	1.8737e-06	124.08	1093100	1	0	1	1093100	313	P38132_313	yes	no	no	nq	nq	nq	nq	nq	nq	nq	nq	nq	nq	nq	nq	nq	nq	nq	nq	YBR202W	no
	1004	ESTHLFVCGPPPFMNAYSGEKK	P36060	P36060	MCR1	NADH-cytochrome b5 reductase 2;NADH-cytochrome b5 reductase p34 form;NADH-cytochrome b5 reductase p32 form	yes	yes	1	22	1	2438.14	3	5.3943e-23	138.46	20598000	1	419160	1	20179000	263	P36060_263	no	no	no	nq	nq	nq	nq	nq	nq	nq	nq	nq	nq	nq	nq	nq	nq	nq	nq	YKL150W	yes
	3301	SICFGPGNVIYNLIR	Q12283	Q12283	MCT1	Malonyl CoA-acyl carrier protein transacylase, mitochondrial	yes	yes	1	15	0	1664.87	2,3	1.1219e-12	132.79	2246300	2	923300	2	1323000	319	Q12283_319	yes	no	no	nq	nq	nq	nq	nq	nq	nq	nq	nq	nq	nq	nq	nq	nq	nq	nq	YOR221C	yes
	3022	QCVVTGLVDDLESLR	Q12283	Q12283	MCT1	Malonyl CoA-acyl carrier protein transacylase, mitochondrial	yes	yes	1	15	0	1645.83	2,3	2.427e-19	144.4	2411800	2	776410	2	1635400	198	Q12283_198	yes	no	no	nq	nq	nq	nq	nq	nq	nq	nq	nq	nq	nq	nq	nq	nq	nq	nq	YOR221C	yes
	2677	MEMACDALYK	P16387	P16387	MDH2	Malate dehydrogenase, cytoplasmic	yes	yes	1	12	0	1372.72	2	1.204e-16	160.22	1270600	0	0	1	1270600	355	P22133_355	yes	no	no	nq	nq	nq	nq	nq	nq	nq	nq	nq	nq	nq	nq	nq	nq	nq	nq	YER178W	yes
	715	DLSHINTNSSCVGYDK	P32419	P32419	MDH3	Malate dehydrogenase, peroxisomal	yes	yes	1	16	0	1751.78	2,3	2.3487e-57	223.14	14076000	2	12013000	2	2063200	54	P32419_54	no	no	no	nq	nq	nq	nq	nq	nq	nq	nq	nq	nq	nq	nq	nq	nq	nq	nq	YDL078C	no
	716	DLSHINTNSSCVGYDKDSIENTLSNAQVVLIPAGVPR	P32419	P32419	MDH3	Malate dehydrogenase, peroxisomal	yes	yes	1	37	1	3925.95	3	2.5967e-20	113.68	1740500	1	1740500	0	0	54	P32419_54	no	no	no	nq	nq	nq	nq	nq	nq	nq	nq	nq	nq	nq	nq	nq	nq	nq	nq	YDL078C	no
	461	CLWEALADVTNDDMAK	P35191	P35191	MDJ1	DnaJ homolog 1, mitochondrial	yes	yes	1	16	0	1793.8	2,3	2.1395e-09	119.96	743770	0	0	2	743770	439	P35191_439	yes	no	no	nq	nq	nq	nq	nq	nq	nq	nq	nq	nq	nq	nq	nq	nq	nq	nq	YFL016C	yes
	1195	FSALDPCSTCSGTGMKPNTHK	P35191	P35191	MDJ1	DnaJ homolog 1, mitochondrial	yes	yes	2	21	1	2180.97	3,4	0.00036246	77.027	3799200	1	217840	2	3581300	230, 233	P35191_230_233	yes	no	no	nq	nq	nq	nq	nq	nq	nq	nq	nq	nq	nq	nq	nq	nq	nq	nq	YFL016C	yes
	3943	VSCSTCHGTGTTVHIR	P35191	P35191	MDJ1	DnaJ homolog 1, mitochondrial	yes	yes	2	16	0	1657.77	2,3	6.0675e-27	154.69	7890900	3	7890900	0	0	247, 250	P35191_247_250	yes	no	no	nq	nq	nq	nq	nq	nq	nq	nq	nq	nq	nq	nq	nq	nq	nq	nq	YFL016C	yes
	709	DLNITIKPGEHVCAVGPSGSGK	P33310	P33310	MDL1	ATP-dependent permease MDL1, mitochondrial	yes	yes	1	22	1	2178.11	3	7.3358e-06	93.062	2085500	1	2085500	0	0	464	P33310_464	yes	no	no	nq	nq	nq	nq	nq	nq	nq	nq	nq	nq	nq	nq	nq	nq	nq	nq	YLR188W	yes
	4253	YYNPTTGTITIDNQDISKLNCK	P33311	P33311	MDL2	ATP-dependent permease MDL2, mitochondrial	yes	yes	1	22	1	2501.21	3	0.0092246	54.964	1399700	0	0	1	1399700	517	P33311_517	yes	no	no	nq	nq	nq	nq	nq	nq	nq	nq	nq	nq	nq	nq	nq	nq	nq	nq	YPL270W	yes
	1677	IAPGSSVCIVGPSGR	P33311	P33311	MDL2	ATP-dependent permease MDL2, mitochondrial	yes	yes	1	15	0	1398.73	2,3	1.3429e-07	116.87	1641400	1	738270	2	903160	478	P33311_478	yes	no	no	nq	nq	nq	nq	nq	nq	nq	nq	nq	nq	nq	nq	nq	nq	nq	nq	YPL270W	yes
	1323	GFEEVCEKGPLIGHR	P25039	P25039	MDM10	Mitochondrial distribution and morphology protein 10	yes	yes	1	10	0	1028.46	2	0.00012574	111.27	244410	1	244410	0	0	293	P18409_293	yes	no	no	nq	nq	nq	nq	nq	nq	nq	nq	nq	nq	nq	nq	nq	nq	nq	nq	YLR069C	yes
	1722	ICYHAISFSK	P16661	P16661	MDM10	Mitochondrial distribution and morphology protein 10	yes	yes	1	12	0	1471.71	2	4.9359e-29	168.98	1128700	3	134420	1	994320	184	P18409_184	yes	no	no	nq	nq	nq	nq	nq	nq	nq	nq	nq	nq	nq	nq	nq	nq	nq	nq	YBR110W	no
	841	EEADQETEENNDNKEDSEHICPDR	Q92328	Q92328	MDM12	Mitochondrial distribution and morphology protein 12	yes	yes	1	24	1	2845.12	3	6.3344e-15	128.05	223090	2	223090	0	0	92	Q92328_92	yes	no	no	nq	nq	nq	nq	nq	nq	nq	nq	nq	nq	nq	nq	nq	nq	nq	nq	YOL009C	yes
	1139	FLDCAVGLR	P22579	P22579	MDM35	Mitochondrial distribution and morphology protein 35	yes	yes	1	8	0	894.375	2	0.0016111	99.139	404570	1	404570	0	0	42	O60200_42	yes	no	no	nq	nq	nq	nq	nq	nq	nq	nq	nq	nq	nq	nq	nq	nq	nq	nq	YOL004W	yes
	3593	TIDYEGVESLSQEELYQACVSR	Q08179	Q08179	MDM38	Mitochondrial distribution and morphology protein 38	yes	yes	1	22	0	2518.15	2,3	1.4179e-37	167.9	4972700	2	885300	1	4087400	315	Q08179_315	yes	no	no	nq	nq	nq	nq	nq	nq	nq	nq	nq	nq	nq	nq	nq	nq	nq	nq	YOL027C	yes
	1086	FDSACLVTGSYDR	P47025	P47025	MDV1	Mitochondrial division protein 1	yes	yes	1	13	0	1432.63	2	0.0079128	63.185	696530	0	0	1	696530	618	P47025_618	yes	no	no	nq	nq	nq	nq	nq	nq	nq	nq	nq	nq	nq	nq	nq	nq	nq	nq	YJL112W	yes
	1767	IGELAGHLATINCMQINR	P47025	P47025	MDV1	Mitochondrial division protein 1	yes	yes	1	18	0	1952.99	3	9.394e-14	118.52	1935500	0	0	1	1935500	446	P47025_446	yes	no	no	nq	nq	nq	nq	nq	nq	nq	nq	nq	nq	nq	nq	nq	nq	nq	nq	YJL112W	yes
	4054	WSYEFSPECFSDTPGEFAVEICEAVKK	P06208-2;P06208;Q12166	P06208-2	MEF1	Elongation factor G, mitochondrial	yes	yes	1	7	0	724.358	2	0.0016195	106.76	12042000	1	7306500	1	4735200	605	P25039_605	no	no	no	nq	nq	nq	nq	nq	nq	nq	nq	nq	nq	nq	nq	nq	nq	nq	nq	YNL104C	yes
	7	AALYALHSLGCK	P08566	P08566	MEF1	Elongation factor G, mitochondrial	yes	yes	1	11	1	1177.62	2	5.1597e-07	152.67	4134100	1	2153300	1	1980900	605	P25039_605	no	no	no	nq	nq	nq	nq	nq	nq	nq	nq	nq	nq	nq	nq	nq	nq	nq	nq	YDR127W	no
	889	EIEEHCSMLGLDPEIVSHSR	P16521	P16521	MEF1	Elongation factor G, mitochondrial	yes	yes	1	16	0	1703.8	2,3	4.8977e-12	130.47	1222100	2	282300	2	939810	710	P25039_710	yes	no	no	nq	nq	nq	nq	nq	nq	nq	nq	nq	nq	nq	nq	nq	nq	nq	nq	YLR249W	no
	3794	VGCLVNNNK	P39677	P39677	MEF2	Ribosome-releasing factor 2, mitochondrial	yes	yes	1	9	0	959.486	2	0.00044804	104.44	498110	1	498110	0	0	349	P39677_349	yes	no	no	nq	nq	nq	nq	nq	nq	nq	nq	nq	nq	nq	nq	nq	nq	nq	nq	YJL102W	yes
	2863	NLCIALAFK	P39677	P39677	MEF2	Ribosome-releasing factor 2, mitochondrial	yes	yes	1	9	0	991.552	2	0.0029074	88.819	390140	0	0	1	390140	358	P39677_358	yes	no	no	nq	nq	nq	nq	nq	nq	nq	nq	nq	nq	nq	nq	nq	nq	nq	nq	YJL102W	yes
	2924	NSFEQFCINYANEK	P19524;P32492	P19524	MES1	Methionine--tRNA ligase, cytoplasmic	yes	yes	1	14	0	1556.8	2	4.1159e-05	103.76	787360	1	787360	0	0	353	P00958_353	yes	no	no	nq	nq	nq	nq	nq	nq	nq	nq	nq	nq	nq	nq	nq	nq	nq	nq	YOR326W	no
	2443	LLNSSDYTQASVCR	P22138	P22138	MES1	Methionine--tRNA ligase, cytoplasmic	yes	yes	1	11	1	1201.56	2	0.0012787	112.02	473400	1	473400	0	0	367	P00958_367	yes	no	no	nq	nq	nq	nq	nq	nq	nq	nq	nq	nq	nq	nq	nq	nq	nq	nq	YPR010C	no
	4048	WSAINVEDINQCDFVYLR	P25342	P25342	MES1	Methionine--tRNA ligase, cytoplasmic	yes	yes	2	20	1	2203.04	3	0.00033117	72.207	185030	0	0	1	185030	350, 353	P00958_350_353	yes	no	no	nq	nq	nq	nq	nq	nq	nq	nq	nq	nq	nq	nq	nq	nq	nq	nq	YCR002C	no
	3702	VACQDATAQMAILQFMSAGLPQVAK	P19414	P19414	MES1	Methionine--tRNA ligase, cytoplasmic	yes	yes	1	7	0	878.334	2	0.0030739	96.19	807930	1	648150	1	159780	340	P00958_340	yes	no	no	nq	nq	nq	nq	nq	nq	nq	nq	nq	nq	nq	nq	nq	nq	nq	nq	YLR304C	yes
	2574	LSTVSPVFVCQSFAK	P23542	P23542	MES1	Methionine--tRNA ligase, cytoplasmic	yes	yes	2	13	1	1524.57	3	0.0008558	80.871	347300	1	240130	1	107170	340, 350	P00958_340_350	yes	no	no	nq	nq	nq	nq	nq	nq	nq	nq	nq	nq	nq	nq	nq	nq	nq	nq	YLR027C	no
	538	CSSNASIPEK	Q08645	Q08645	MET7	Folylpolyglutamate synthase	yes	yes	1	10	0	1034.47	2	0.0081674	79.23	495090	1	294160	1	200930	360	Q08645_360	yes	no	no	nq	nq	nq	nq	nq	nq	nq	nq	nq	nq	nq	nq	nq	nq	nq	nq	YOR241W	yes
	2865	NLCLANNQIFR	Q99257	Q99257	MEX67	mRNA export factor MEX67	yes	yes	1	11	0	1304.67	2	7.3608e-07	123.11	2765100	0	0	1	2765100	194	Q99257_194	yes	no	no	nq	nq	nq	nq	nq	nq	nq	nq	nq	nq	nq	nq	nq	nq	nq	nq	YPL169C	no
	4121	YFTNCQVSTK	P32266	P32266	MGM1	Dynamin-like GTPase MGM1, mitochondrial;Dynamin-like GTPase MGM1 large isoform;Dynamin-like GTPase MGM1 small isoform	yes	yes	1	10	0	1189.54	2	6.9976e-08	133.91	3165900	1	1447200	1	1718700	481	P32266_481	no	no	no	nq	nq	nq	nq	nq	nq	nq	nq	nq	nq	nq	nq	nq	nq	nq	nq	YOR211C	yes
	485	CPEVFLSAVSDK	P32266	P32266	MGM1	Dynamin-like GTPase MGM1, mitochondrial;Dynamin-like GTPase MGM1 large isoform;Dynamin-like GTPase MGM1 small isoform	yes	yes	1	12	0	1293.63	2	0.00016535	100.02	440410	0	0	1	440410	786	P32266_786	yes	no	no	nq	nq	nq	nq	nq	nq	nq	nq	nq	nq	nq	nq	nq	nq	nq	nq	YOR211C	yes
	392	CHSTIEK	P32266	P32266	MGM1	Dynamin-like GTPase MGM1, mitochondrial;Dynamin-like GTPase MGM1 large isoform;Dynamin-like GTPase MGM1 small isoform	yes	yes	1	7	0	816.38	2	0.0027258	99.375	2707500	1	1478300	1	1229200	777	P32266_777	yes	no	no	nq	nq	nq	nq	nq	nq	nq	nq	nq	nq	nq	nq	nq	nq	nq	nq	YOR211C	yes
	4255	YYSTADQVENCIKPFK	P32266	P32266	MGM1	Dynamin-like GTPase MGM1, mitochondrial;Dynamin-like GTPase MGM1 large isoform;Dynamin-like GTPase MGM1 small isoform	yes	yes	1	16	1	1904.9	3	0.0034218	68.171	2674100	1	1366700	1	1307400	676	P32266_676	yes	no	no	nq	nq	nq	nq	nq	nq	nq	nq	nq	nq	nq	nq	nq	nq	nq	nq	YOR211C	yes
	1033	EYGLICHGQLISVAR	P32787	P32787	MGM101	Mitochondrial genome maintenance protein MGM101	yes	yes	1	15	0	1657.86	2,3	6.6197e-71	238.65	59734000	2	37584000	2	22150000	181	P32787_181	yes	no	no	nq	nq	nq	nq	nq	nq	nq	nq	nq	nq	nq	nq	nq	nq	nq	nq	YJR144W	yes
	668	DIAAALSCK	Q04472	Q04472	MGR3	Mitochondrial inner membrane i-AAA protease supercomplex subunit MGR3	yes	yes	1	9	0	890.453	2	0.00044173	111.06	441880	0	0	1	441880	328	Q04472_328	yes	no	no	nq	nq	nq	nq	nq	nq	nq	nq	nq	nq	nq	nq	nq	nq	nq	nq	YMR115W	yes
	2701	MQCNLENR	P43638	P43638	MHP1	MAP-homologous protein 1	yes	yes	1	8	0	1006.43	2	0.0017206	95.502	218590	0	0	1	218590	784	P43638_784	yes	no	no	nq	nq	nq	nq	nq	nq	nq	nq	nq	nq	nq	nq	nq	nq	nq	nq	YJL042W	no
	1650	HVSFATNTYFNDPPQQICSK	P43638	P43638	MHP1	MAP-homologous protein 1	yes	yes	1	20	0	2296.06	3	7.147e-08	79.489	829250	0	0	1	829250	465	P43638_465	yes	no	no	nq	nq	nq	nq	nq	nq	nq	nq	nq	nq	nq	nq	nq	nq	nq	nq	YJL042W	no
	2389	LISVLCYLENLK	P43638	P43638	MHP1	MAP-homologous protein 1	yes	yes	1	12	0	1406.78	2	5.3372e-18	153.74	146230	1	41357	1	104870	925	P43638_925	yes	no	no	nq	nq	nq	nq	nq	nq	nq	nq	nq	nq	nq	nq	nq	nq	nq	nq	YJL042W	no
	3188	SAFSCFVYSEAEPK	P36046	P36046	MIA40	Mitochondrial intermembrane space import and assembly protein 40	yes	yes	1	14	0	1563.69	2,3	7.8592e-08	113.53	8910200	2	1971800	2	6938400	317	P36046_317	yes	no	no	nq	nq	nq	nq	nq	nq	nq	nq	nq	nq	nq	nq	nq	nq	nq	nq	YKL195W	yes
	4104	YDQCIR	Q04341	Q04341	MIC14	Mitochondrial intermembrane space cysteine motif-containing protein MIC14	yes	yes	1	6	0	796.354	2	2.3242e-08	132.96	816050	0	0	1	816050	73	Q04341_73	yes	no	no	nq	nq	nq	nq	nq	nq	nq	nq	nq	nq	nq	nq	nq	nq	nq	nq	YDR031W	yes
	3314	SIMSECSEPMKK	Q04341	Q04341	MIC14	Mitochondrial intermembrane space cysteine motif-containing protein MIC14	yes	yes	1	12	1	1368.61	2	1.6023e-07	139.32	252530	0	0	1	252530	63	Q04341_63	yes	no	no	nq	nq	nq	nq	nq	nq	nq	nq	nq	nq	nq	nq	nq	nq	nq	nq	YDR031W	yes
	2686	MILSTCIR	Q04341	Q04341	MIC14	Mitochondrial intermembrane space cysteine motif-containing protein MIC14	yes	yes	1	8	0	935.493	2	0.00025578	115.49	3828800	0	0	1	3828800	48	Q04341_48	yes	no	no	nq	nq	nq	nq	nq	nq	nq	nq	nq	nq	nq	nq	nq	nq	nq	nq	YDR031W	yes
	3242	SEAPRPHACPICHR	P27705	P27705	MIG1	Regulatory protein MIG1	yes	yes	2	14	1	1572.74	3	0.0032212	71.879	192960	1	93546	1	99414	40, 43	P27705_40_43	yes	no	no	nq	nq	nq	nq	nq	nq	nq	nq	nq	nq	nq	nq	nq	nq	nq	nq	YGL035C	no
	3915	VPQMISTLASCSPEEIIEAAPSDK	P00175	P00175	MIR1	Mitochondrial phosphate carrier protein	yes	yes	1	23	0	2259.14	2,3,4	1.309e-22	137.39	203000000	2	16579000	5	186420000	28	P23641_28	no	no	no	nq	nq	nq	nq	nq	nq	nq	nq	nq	nq	nq	nq	nq	nq	nq	nq	YML054C	yes
	1789	IHPIGELSSEEEEMLQKCK	P17505	P17505	MIR1	Mitochondrial phosphate carrier protein	yes	yes	1	25	1	2516.29	3	1.553e-12	109.37	1059700	0	0	1	1059700	28	P23641_28	no	no	no	nq	nq	nq	nq	nq	nq	nq	nq	nq	nq	nq	nq	nq	nq	nq	nq	YKL085W	yes
	1988	IVTLCGDAPEGK	P00931	P00931	MIR1	Mitochondrial phosphate carrier protein	yes	yes	1	16	0	1494.71	2,3	1.4361e-11	137.62	50000000	2	8875000	2	41125000	300	P23641_300	yes	no	no	nq	nq	nq	nq	nq	nq	nq	nq	nq	nq	nq	nq	nq	nq	nq	nq	YGL026C	no
	2856	NKLSLHEPYTVEGVSPDDLMLTACLAASR	P05030;P19657	P05030	MIS1	C-1-tetrahydrofolate synthase, mitochondrial;Methylenetetrahydrofolate dehydrogenase;Methenyltetrahydrofolate cyclohydrolase;Formyltetrahydrofolate synthetase	yes	yes	1	12	0	1259.67	2,3	0.00023659	86.344	14884000	2	12404000	1	2480000	904	P09440_904	no	no	no	nq	nq	nq	nq	nq	nq	nq	nq	nq	nq	nq	nq	nq	nq	nq	nq	YGL008C	yes
	3692	TYCLQHVEK	P07283	P07283	MIS1	C-1-tetrahydrofolate synthase, mitochondrial;Methylenetetrahydrofolate dehydrogenase;Methenyltetrahydrofolate cyclohydrolase;Formyltetrahydrofolate synthetase	yes	yes	1	13	1	1387.76	2,3	0.00025962	115.33	5573700	2	4466700	1	1107000	904	P09440_904	no	no	no	nq	nq	nq	nq	nq	nq	nq	nq	nq	nq	nq	nq	nq	nq	nq	nq	YFL045C	no
	2965	NVDVSVAVATPTGLLTPIVKNCEAK	P12695	P12695	MIS1	C-1-tetrahydrofolate synthase, mitochondrial;Methylenetetrahydrofolate dehydrogenase;Methenyltetrahydrofolate cyclohydrolase;Formyltetrahydrofolate synthetase	yes	yes	1	10	0	1134.52	2	5.6469e-05	115	1870800	1	753580	1	1117200	98	P09440_98	no	no	no	nq	nq	nq	nq	nq	nq	nq	nq	nq	nq	nq	nq	nq	nq	nq	nq	YNL071W	yes
	3980	VVAGLGSLGFECSLTHAQPSSLK	P15565-2;P15565	P15565-2	MIS1	C-1-tetrahydrofolate synthase, mitochondrial;Methylenetetrahydrofolate dehydrogenase;Methenyltetrahydrofolate cyclohydrolase;Formyltetrahydrofolate synthetase	yes	yes	1	22	1	2470.29	3	1.3135e-06	91.889	1341700	1	359050	1	982610	98	P09440_98	no	no	no	nq	nq	nq	nq	nq	nq	nq	nq	nq	nq	nq	nq	nq	nq	nq	nq	YDR120C	yes
	4239	YVHCLNSTLAATQR	P07284	P07284	MIS1	C-1-tetrahydrofolate synthase, mitochondrial;Methylenetetrahydrofolate dehydrogenase;Methenyltetrahydrofolate cyclohydrolase;Formyltetrahydrofolate synthetase	yes	yes	1	23	0	2400.27	3	8.7147e-30	154.56	5308100	1	4110200	1	1197900	245	P09440_245	yes	no	no	nq	nq	nq	nq	nq	nq	nq	nq	nq	nq	nq	nq	nq	nq	nq	nq	YDR023W	no
	3493	SYNGAIGVDPHHRPCGTVLEAAK	P11491	P11491	MIS1	C-1-tetrahydrofolate synthase, mitochondrial;Methylenetetrahydrofolate dehydrogenase;Methenyltetrahydrofolate cyclohydrolase;Formyltetrahydrofolate synthetase	yes	yes	1	28	1	2934.48	3	0.0016739	65.817	2128200	1	805840	1	1322300	636	P09440_636	yes	no	no	nq	nq	nq	nq	nq	nq	nq	nq	nq	nq	nq	nq	nq	nq	nq	nq	YDR481C	no
	2146	KQGFSVDDVAQSLNCSR	P04385	P04385	MIS1	C-1-tetrahydrofolate synthase, mitochondrial;Methylenetetrahydrofolate dehydrogenase;Methenyltetrahydrofolate cyclohydrolase;Formyltetrahydrofolate synthetase	yes	yes	1	14	0	1509.71	2,3	3.2327e-125	281.6	23993000	3	19355000	2	4637400	224	P09440_224	yes	no	no	nq	nq	nq	nq	nq	nq	nq	nq	nq	nq	nq	nq	nq	nq	nq	nq	YBR020W	no
	2220	LAQCEK	Q02455	Q02455	MLP1	Protein MLP1	yes	yes	1	6	0	690.337	2	4.4593e-05	123.99	55194	1	55194	0	0	357	Q02455_357	yes	no	no	nq	nq	nq	nq	nq	nq	nq	nq	nq	nq	nq	nq	nq	nq	nq	nq	YKR095W	no
	2465	LNAIASFFGCSLEQVK	Q02455	Q02455	MLP1	Protein MLP1	yes	yes	1	16	0	1725.88	2,3	9.0623e-25	172.26	676620	1	119630	2	556990	30	Q02455_30	yes	no	no	nq	nq	nq	nq	nq	nq	nq	nq	nq	nq	nq	nq	nq	nq	nq	nq	YKR095W	no
	2967	NVELLNCIR	P40457	P40457	MLP2	Protein MLP2	yes	yes	1	9	0	1072.57	2	3.8286e-12	148.94	2100100	1	982320	1	1117800	532	P40457_532	yes	no	no	nq	nq	nq	nq	nq	nq	nq	nq	nq	nq	nq	nq	nq	nq	nq	nq	YIL149C	yes
	2382	LINTCHR	P30952;P21826	P30952	MLS1;DAL7	Malate synthase 1, glyoxysomal;Malate synthase 2, glyoxysomal	yes	no	1	7	0	855.439	2	0.0002028	117.16	2037300	1	487400	1	1549900	330	P30952_330	yes	no	no	nq	nq	nq	nq	nq	nq	nq	nq	nq	nq	nq	nq	nq	nq	nq	nq	YNL117W	no
	512	CQLYQWVK	P30952;P21826	P30952	MLS1;DAL7	Malate synthase 1, glyoxysomal;Malate synthase 2, glyoxysomal	yes	no	1	8	0	1066.53	2	0.0017124	94.114	3811300	1	309470	1	3501800	466	P30952_466	yes	no	no	nq	nq	nq	nq	nq	nq	nq	nq	nq	nq	nq	nq	nq	nq	nq	nq	YNL117W	no
	3230	SCVGVASLPLNVDLEMEVIAVEKN	P40185	P40185	MMF1	Protein MMF1, mitochondrial	yes	yes	1	24	1	2528.29	2,3	2.8004e-18	129.66	16294000	0	0	3	16294000	123	P40185_123	no	no	no	nq	nq	nq	nq	nq	nq	nq	nq	nq	nq	nq	nq	nq	nq	nq	nq	YIL051C	yes
	3229	SCVGVASLPLNVDLEMEVIAVEK	P40185	P40185	MMF1	Protein MMF1, mitochondrial	yes	yes	1	23	0	2414.24	2,3	1.8134e-29	151.2	5809100	0	0	2	5809100	123	P40185_123	no	no	no	nq	nq	nq	nq	nq	nq	nq	nq	nq	nq	nq	nq	nq	nq	nq	nq	YIL051C	yes
	1953	ITELDTGDDFPIFSNCR	P41800	P41800	MMM1	Maintenance of mitochondrial morphology protein 1	yes	yes	1	17	0	1941.88	2,3	2.9684e-56	203.52	2942600	1	0	2	2942600	261	P41800_261	yes	no	no	nq	nq	nq	nq	nq	nq	nq	nq	nq	nq	nq	nq	nq	nq	nq	nq	YLL006W	yes
	2571	LSPMSFCLDDQR	Q06324	Q06324	MMR1	Mitochondrial MYO2 receptor-related protein 1	yes	yes	1	12	0	1410.63	2	0.00023644	98.902	911730	0	0	1	911730	21	Q06324_21	yes	no	no	nq	nq	nq	nq	nq	nq	nq	nq	nq	nq	nq	nq	nq	nq	nq	nq	YLR190W	yes
	662	DHDFVVNMAGCNFGR	P50108	P50108	MNN10	Probable alpha-1,6-mannosyltransferase MNN10	yes	yes	1	15	0	1680.71	2,3	1.4088e-27	166.62	1014900	0	0	2	1014900	362	P50108_362	yes	no	no	nq	nq	nq	nq	nq	nq	nq	nq	nq	nq	nq	nq	nq	nq	nq	nq	YDR245W	no
	1476	GTCASEIGHMYQK	P46985	P46985	MNN11	Probable alpha-1,6-mannosyltransferase MNN11	yes	yes	1	13	0	1423.62	2	5.0774e-05	103.97	155280	0	0	1	155280	408	P46985_408	yes	no	no	nq	nq	nq	nq	nq	nq	nq	nq	nq	nq	nq	nq	nq	nq	nq	nq	YJL183W	no
	3124	QYNEACLLK	P38069	P38069	MNN2	Alpha-1,2-mannosyltransferase MNN2	yes	yes	1	9	0	1080.53	2	0.0053891	96.034	1517100	0	0	1	1517100	109	P38069_109	yes	no	no	nq	nq	nq	nq	nq	nq	nq	nq	nq	nq	nq	nq	nq	nq	nq	nq	YBR015C	no
	3865	VLNEYVCVNKNPFK	P38069	P38069	MNN2	Alpha-1,2-mannosyltransferase MNN2	yes	yes	1	14	1	1665.85	2,3	2.8062e-05	124.48	4440000	0	0	2	4440000	552	P38069_552	yes	no	no	nq	nq	nq	nq	nq	nq	nq	nq	nq	nq	nq	nq	nq	nq	nq	nq	YBR015C	no
	425	CIYFSDIVPSKPLSDLK	P46982	P46982	MNN5	Alpha-1,2-mannosyltransferase MNN5	yes	yes	1	17	1	1924	3	0.003154	71.031	1296600	1	805860	1	490710	206	P46982_206	yes	no	no	nq	nq	nq	nq	nq	nq	nq	nq	nq	nq	nq	nq	nq	nq	nq	nq	YJL186W	no
	2361	LHGAEGCSFANNVAAHDSGHDSDLSYESLSK	P46982	P46982	MNN5	Alpha-1,2-mannosyltransferase MNN5	yes	yes	1	31	0	3217.4	3,4	2.7959e-14	100.12	4192300	1	1998700	2	2193600	84	P46982_84	yes	no	no	nq	nq	nq	nq	nq	nq	nq	nq	nq	nq	nq	nq	nq	nq	nq	nq	YJL186W	no
	1379	GITDTCYQMYK	P32906	P32906	MNS1	Endoplasmic reticulum mannosyl-oligosaccharide 1,2-alpha-mannosidase	yes	yes	1	11	0	1321.57	2	0.0012833	83.081	565850	0	0	1	565850	385	P32906_385	yes	no	no	nq	nq	nq	nq	nq	nq	nq	nq	nq	nq	nq	nq	nq	nq	nq	nq	YJR131W	no
	1620	HPDFALPFVLACQSR	P48563	P48563	MON2	Protein MON2	yes	yes	1	15	0	1699.85	3	1.9781e-13	125.84	366640	1	366640	0	0	67	P48563_67	yes	no	no	nq	nq	nq	nq	nq	nq	nq	nq	nq	nq	nq	nq	nq	nq	nq	nq	YNL297C	no
	2878	NLLECQDLQYLLR	P48563	P48563	MON2	Protein MON2	yes	yes	1	13	0	1619.83	3	4.4238e-13	138.2	362500	1	150540	1	211960	260	P48563_260	yes	no	no	nq	nq	nq	nq	nq	nq	nq	nq	nq	nq	nq	nq	nq	nq	nq	nq	YNL297C	no
	2876	NLINCTNDDR	P48563	P48563	MON2	Protein MON2	yes	yes	1	10	0	1176.52	2	0.005245	91.701	223910	1	129140	1	94771	1037	P48563_1037	yes	no	no	nq	nq	nq	nq	nq	nq	nq	nq	nq	nq	nq	nq	nq	nq	nq	nq	YNL297C	no
	3614	TLLFECGIGEEDIDKK	P32333	P32333	MOT1	TATA-binding protein-associated factor MOT1	yes	yes	1	16	1	1808.89	3	0.0081152	53.491	737480	0	0	1	737480	1621	P32333_1621	yes	no	no	nq	nq	nq	nq	nq	nq	nq	nq	nq	nq	nq	nq	nq	nq	nq	nq	YPL082C	yes
	1810	IIQDYYCELGDLQK	P32333	P32333	MOT1	TATA-binding protein-associated factor MOT1	yes	yes	1	14	0	1699.81	2	5.3821e-36	182.37	497500	0	0	1	497500	1526	P32333_1526	yes	no	no	nq	nq	nq	nq	nq	nq	nq	nq	nq	nq	nq	nq	nq	nq	nq	nq	YPL082C	yes
	3551	TEYNYCVLDEGHIIK	P32333	P32333	MOT1	TATA-binding protein-associated factor MOT1	yes	yes	1	15	0	1795.85	3	0.001834	57.267	1781300	1	511160	1	1270100	1405	P32333_1405	yes	no	no	nq	nq	nq	nq	nq	nq	nq	nq	nq	nq	nq	nq	nq	nq	nq	nq	YPL082C	yes
	3149	RLDGVVQVAAVNCDLNK	Q12404	Q12404	MPD1	Protein disulfide-isomerase MPD1	yes	yes	1	17	1	1812.95	3	9.3738e-09	121.45	2225700	1	2225700	0	0	87	Q12404_87	yes	no	no	nq	nq	nq	nq	nq	nq	nq	nq	nq	nq	nq	nq	nq	nq	nq	nq	YOR288C	no
	3406	SQQLLCK	Q99316	Q99316	MPD2	Protein disulfide isomerase MPD2	yes	yes	1	7	0	818.432	2	0.0016141	104.75	9567700	1	4294100	1	5273600	204	Q99316_204	yes	no	no	nq	nq	nq	nq	nq	nq	nq	nq	nq	nq	nq	nq	nq	nq	nq	nq	YOL088C	no
	2757	NCNEELR	Q99316	Q99316	MPD2	Protein disulfide isomerase MPD2	yes	yes	1	7	0	876.376	2	0.00025967	113.89	6935400	1	3251200	1	3684200	193	Q99316_193	yes	no	no	nq	nq	nq	nq	nq	nq	nq	nq	nq	nq	nq	nq	nq	nq	nq	nq	YOL088C	no
	3304	SIEQYFDICNR	Q99316	Q99316	MPD2	Protein disulfide isomerase MPD2	yes	yes	1	11	0	1386.62	2	1.2731e-16	152.96	2883300	1	1920900	1	962370	40	Q99316_40	yes	no	no	nq	nq	nq	nq	nq	nq	nq	nq	nq	nq	nq	nq	nq	nq	nq	nq	YOL088C	no
	3033	QFDKCEELK	P40364	P40364	MPM1	Mitochondrial peculiar membrane protein 1	yes	yes	1	9	1	1138.53	2	2.2238e-18	185.6	682400	1	146350	1	536060	80	P40364_80	yes	no	no	nq	nq	nq	nq	nq	nq	nq	nq	nq	nq	nq	nq	nq	nq	nq	nq	YJL066C	yes
	256	AYIDSVINTCK	P47083	P47083	MPP10	U3 small nucleolar RNA-associated protein MPP10	yes	yes	1	11	0	1225.6	2	6.012e-11	143	1196000	0	0	1	1196000	38	P47083_38	yes	no	no	nq	nq	nq	nq	nq	nq	nq	nq	nq	nq	nq	nq	nq	nq	nq	nq	YJR002W	no
	623	DCFTKPAEADDLINNTSAK	Q06106	Q06106	MRD1	Multiple RNA-binding domain-containing protein 1	yes	yes	1	19	1	2051.95	3	0.0084053	62.589	1068500	0	0	1	1068500	606	Q06106_606	yes	no	no	nq	nq	nq	nq	nq	nq	nq	nq	nq	nq	nq	nq	nq	nq	nq	nq	YPR112C	no
	362	CGFTLLDLPGVLSGER	P30775	P30775	MRF1	Peptide chain release factor 1, mitochondrial	yes	yes	1	16	0	1675.86	2	5.4114e-06	95.197	1132300	1	903590	1	228760	374	P30775_374	yes	no	no	nq	nq	nq	nq	nq	nq	nq	nq	nq	nq	nq	nq	nq	nq	nq	nq	YGL143C	yes
	714	DLSCGIHFDVNK	P30775	P30775	MRF1	Peptide chain release factor 1, mitochondrial	yes	yes	1	12	0	1346.63	2	0.0062658	74.392	1120500	1	495550	1	624940	73	P30775_73	yes	no	no	nq	nq	nq	nq	nq	nq	nq	nq	nq	nq	nq	nq	nq	nq	nq	nq	YGL143C	yes
	1892	IPNINHLIFCSATIPQEFNK	P53166	P53166	MRH4	ATP-dependent RNA helicase MRH4, mitochondrial	yes	yes	1	20	0	2298.18	3	1.1951e-05	76.068	554490	1	554490	0	0	317	P53166_317	yes	no	no	nq	nq	nq	nq	nq	nq	nq	nq	nq	nq	nq	nq	nq	nq	nq	nq	YGL064C	yes
	3309	SIHACPTSNK	Q06815	Q06815	MRL1	Mannose 6-phosphate receptor-like protein 1	yes	yes	1	10	0	1056.5	2	0.0094713	86.189	135360	1	89819	1	45540	228	Q06815_228	yes	no	no	nq	nq	nq	nq	nq	nq	nq	nq	nq	nq	nq	nq	nq	nq	nq	nq	YPR079W	no
	374	CGNVPHQSR	Q08925	Q08925	MRN1	RNA-binding protein MRN1	yes	yes	1	9	0	996.456	2	6.4931e-05	109.83	206210	1	206210	0	0	604	Q08925_604	yes	no	no	nq	nq	nq	nq	nq	nq	nq	nq	nq	nq	nq	nq	nq	nq	nq	nq	YPL184C	no
	1549	HCLVNGLDDIGITLQK	P07264	P07264	MRP1	37S ribosomal protein MRP1, mitochondrial	yes	yes	1	8	0	927.412	2	0.0023477	93.429	6085800	1	3226100	1	2859700	108	P10662_108	yes	no	no	nq	nq	nq	nq	nq	nq	nq	nq	nq	nq	nq	nq	nq	nq	nq	nq	YGL009C	no
	399	CHYDDAR	P00958	P00958	MRP1	37S ribosomal protein MRP1, mitochondrial	yes	yes	1	22	1	2524.22	3,4	6.182e-09	98.804	38690000	1	8810800	2	29879000	55	P10662_55	yes	no	no	nq	nq	nq	nq	nq	nq	nq	nq	nq	nq	nq	nq	nq	nq	nq	nq	YGR264C	no
	4040	WIAEVLHFCQGVPIILVGCK	P06780	P06780	MRP1	37S ribosomal protein MRP1, mitochondrial	yes	yes	1	11	0	1227.57	2,3	0.00065593	94.82	10500000	1	1402800	2	9097200	100	P10662_100	yes	no	no	nq	nq	nq	nq	nq	nq	nq	nq	nq	nq	nq	nq	nq	nq	nq	nq	YPR165W	yes
	594	CYFTDREILQNIISAR	Q04599	Q04599	MRPL1	54S ribosomal protein L1, mitochondrial	yes	yes	1	16	1	1940.98	3	5.7629e-05	104.09	960940	1	960940	0	0	234	Q04599_234	yes	no	no	nq	nq	nq	nq	nq	nq	nq	nq	nq	nq	nq	nq	nq	nq	nq	nq	YDR116C	yes
	2814	NGSPAESCENGQLSLQFSNLGTK	P36523	P36523	MRPL15	54S ribosomal protein L15, mitochondrial	yes	yes	1	23	0	2380.1	3	2.329e-10	103.58	233910	1	233910	0	0	133	P36523_133	yes	no	no	nq	nq	nq	nq	nq	nq	nq	nq	nq	nq	nq	nq	nq	nq	nq	nq	YLR312W-A	yes
	4131	YGINLSNELILQCLTHK	P36523	P36523	MRPL15	54S ribosomal protein L15, mitochondrial	yes	yes	1	17	0	1958.03	3	0.00051228	62.077	4242300	1	2872000	1	1370300	90	P36523_90	yes	no	no	nq	nq	nq	nq	nq	nq	nq	nq	nq	nq	nq	nq	nq	nq	nq	nq	YLR312W-A	yes
	102	AIDFCKEFNAR	P53875	P53875	MRPL19	54S ribosomal protein L19, mitochondrial	yes	yes	1	11	1	1312.62	3	0.001498	86.898	3248900	0	0	1	3248900	40	P53875_40	yes	no	no	nq	nq	nq	nq	nq	nq	nq	nq	nq	nq	nq	nq	nq	nq	nq	nq	YNL185C	yes
[truncated: 1,109 more rows]
