# Supplementary material for: Quantitative proteomics identifies redox switches for global translation modulation by mitochondrially produced reactive oxygen species
Source: Nat Commun. 2018 Jan 22;9:324. doi: 10.1038/s41467-017-02694-8 (PMC5778013; doi:10.1038/s41467-017-02694-8)
Supplement: Supplementary file 6 — Supplementary Data 4 [file 41467_2017_2694_MOESM6_ESM.xlsx]

## Sheet: ColumnHeaders
	Column Header Description
	A) Columns of MaxQuant search (derived from output file "proteinGroups.txt")
	ID	Protein group ID from MaxQuant output file proteinGroups.txt.
	Protein group IDs	Uniprot identifier(s) of protein(s) contained in the protein group. They are sorted by number of identified peptides in descending order.
	Gene names	Name(s) of the gene(s) associated to the protein(s) contained within the group.
	Protein names	Name(s) of protein(s) contained within the group.
	Number of proteins	Number of proteins summarized in the protein group. This corresponds to the number of entries in the colum 'Protein IDs.
	Peptide counts (all)	The total number of peptide sequences associated with the protein group (i.e. for all the proteins in the group). Modified forms or different charges are counted as one peptide.
	Peptide counts (unique)	The total number of unique peptides associated with the protein group (i.e. these peptides are not shared with another protein group). Modified forms or different charges are counted as one peptide.
	Sequence coverage [%]	Percentage of the sequence that is covered by the identified peptides of the best protein sequence contained in the group.
	Mol. weight [kDa]	Molecular weight of the leading protein sequence contained in the protein group.
	Q-value	This is the ratio of reverse to forward protein groups.
	Score	Protein score which is derived from peptide posterior error probabilities.
	Intensity	Summed up eXtracted Ion Current (XIC) of all isotopic clusters.
	Peptides	Number of peptides (distinct peptide sequences) in experiment.
	Unique peptides	Number of unique peptides (distinct peptide sequences) in experiment.
	Ratio H/L	Heavy over light ratio.
	Ratio H/L norm.	Normalized heavy over light ratio. The median of the total ratio population was shifted to 1.
	Ratio variability [%]	Coefficient of variability over all redundant quantifiable peptides. It is calculated as the standard deviation of the naturally logarithmized ratios times 100.
	Ratio count	Number of redundant peptides (MS1 features) used for quantitation
	B) Columns of further data analysis
	Systematic names	Systematic ORF name(s) derived from the Saccharomyces genome database for each gene.
	Mean log10 H2O2/control	Average of the log10-transformed normalized heavy over light ratios.
	T-test P value	P value of two sided t-test of log10-transformed normalized heavy over light ratios of three biological replicates. A P value < 0.05 was considered as significant.
	Response to oxidative stress	Indicates whether the systematic name is associated with the GO term "Response to oxidative stress". 1 means yes, 0 means no.
	Oxidorecuctase activity	Indicates whether the systematic name is associated with the GO term "Oxidoreductase activity". 1 means yes, 0 means no.
	Log10 ratio H/L norm.	log10-transformed normalized heavy over light ratios.

## Sheet: Supplementary Data 4
	Supplementary Data 4 Relative quantification of protein abundance changes upon H2O2 treatment. Proteins were extracted from control and H2O2-treated yeast cells and digested using trypsin. Tryptic peptides were labelled with "heavy" (H2O2) or "light" (control) isotopic versions of formaldehyde/cyanoborohydride. Light and heavy samples were mixed 1:1 based on total protein amount. Mixed samples we…
																		Biological replicate 1									Biological replicate 2									Biological replicate 3
	ID	Protein group IDs	Gene names	Systematic names	Protein names	Number of proteins	Peptide counts (all)	Peptide counts (unique)	Sequence coverage [%]	Mol. weight [kDa]	Q-value	Score	Intensity	Mean log10 H2O2/Control	T-Test P value	Response to oxidative stress	Oxidorecuctase activity	Peptides	Unique peptides	Sequence coverage [%]	Intensity	Ratio H/L	Ratio H/L norm.	Log10 Ratio H/L norm.	Ratio variability [%]	Ratio count	Peptides	Unique peptides	Sequence coverage [%]	Intensity	Ratio H/L	Ratio H/L norm.	Log10 Ratio H/L norm.	Ratio variability [%]	Ratio count	Peptides	Unique peptides	Sequence coverage [%]	Intensity	Ratio H/L	Ratio H/L norm.	Log10 Ratio H/L norm.	Ratio variability [%]	Ratio count
	Proteins significantly up-regulated upon H2O2 treatment (mean log10 ratio > 0.3 and P value < 0.05)
	3037	Q04120	TSA2	YDR453C	Peroxiredoxin TSA2	1	11	10	59.7	21.615	0	129.94	10776000000	1.83832	0.00516542	1	1	11	10	59.7	3919400000	34.197	44.368	1.64707	15.563	3	10	9	57.7	4249600000	67.7	59.53	1.77474	50.606	5	9	8	51	2606800000	218.84	123.92	2.09314	139.35	9
	1270	P36077	SRX1	YKL086W	Sulfiredoxin	1	14	14	89	13.854	0	323.31	16760000000	1.55109	0.0029848	1	1	13	13	89	5662700000	31.757	38.473	1.58516	46.119	14	12	12	83.5	6597500000	51.861	47.663	1.67818	62.56	10	13	13	89	4499500000	9.4799	24.544	1.38994	99.85	12
	1413	P38143	GPX2	YBR244W	Glutathione peroxidase 2	1	17	13	90.7	18.406	0	323.31	6373000000	1.41212	0.000995885	1	1	14	11	74.1	2084900000	16.92	21.336	1.32911	18.666	6	16	12	90.7	2498100000	27.355	26.63	1.42537	27.339	4	15	11	90.7	1790000000	11.069	30.331	1.48189	108.09	5
	2080	P41816	OYE3	YPL171C	NADPH dehydrogenase 3	1	32	29	70	44.92	0	323.31	20675000000	1.04597	0.00146889	0	1	28	25	60.2	6824700000	9.4874	11.576	1.06356	77.425	23	28	25	67.8	7577200000	13.811	12.735	1.105	89.176	23	26	23	60.5	6273300000	5.9892	9.3187	0.969355	113.21	21
	3800	Q96VH4	HBN1	YCL026C-B	Putative nitroreductase HBN1	1	14	14	68.4	20.994	0	201.73	16956000000	1.13175	0.00284697	0	1	12	12	64.2	5444200000	8.7534	11.35	1.055	54.583	13	11	11	54.4	6388900000	13.436	12.277	1.08909	74.279	12	10	10	42.5	5122600000	8.0653	17.831	1.25118	89.478	14
	1459	P38231	FMP23	YBR047W	Protein FMP23, mitochondrial	1	3	3	18.3	20.512	0	5.8818	109210000	0.956384	0.0393469	0	0	0	0	0	0	NaN	NaN	NaN	NaN	0	3	3	18.3	77009000	10.983	10.365	1.01557	173.16	2	2	2	10.9	32198000	5.7939	7.8922	0.897198	19.305	2
	3514	Q12056	ISU2	YOR226C	Iron sulfur cluster assembly protein 2, mitochondrial	1	9	7	60.3	16.93	0	88.04	712680000	0.764002	0.0145915	0	0	7	6	40.4	309890000	5.2216	6.4768	0.811361	53.967	6	7	5	55.1	228820000	8.0948	7.8823	0.896653	43.213	5	6	4	42.3	173980000	1.3783	3.837	0.583992	75.913	5
	1218	P35724	MNR2	YKL064W	Manganese resistance protein MNR2	1	3	3	3.8	109.74	0	25.485	1105200000	0.720691	0.0484566	0	0	3	3	3.8	316410000	2.3468	2.7769	0.44356	125.14	2	2	2	2.9	474410000	6.0416	5.0709	0.705085	89.46	3	2	2	2.9	314410000	4.23	10.314	1.01343	236.67	2
	2348	P48570	LYS20	YDL182W	Homocitrate synthase, cytosolic isozyme	1	28	3	67.8	47.098	0	14.744	2143500000	0.83935	0.0218761	0	0	26	3	62.1	462120000	4.06	5.2813	0.722741	63.285	4	25	2	63.8	1180300000	5.3323	5.0553	0.703747	46.739	4	18	2	53.3	501150000	5.241	12.347	1.09156	79.174	3
	3518	Q12068	GRE2	YOL151W	NADPH-dependent methylglyoxal reductase GRE2	1	30	30	81.6	38.169	0	323.31	14962000000	0.578297	0.00863015	0	1	26	26	81	4922400000	2.6327	3.3091	0.51971	49.291	30	25	25	78.9	7050000000	5.3214	4.8564	0.686315	82.488	19	19	19	59.1	2989400000	1.3637	3.3796	0.528865	120.14	10
	42	P00431	CCP1	YKR066C	Cytochrome c peroxidase, mitochondrial	1	32	32	74.8	40.352	0	323.31	77998000000	0.792935	0.0339303	1	1	28	28	69	22912000000	3.304	4.0706	0.609658	84.972	70	25	25	71.2	34356000000	5.0759	4.7764	0.679101	87.522	57	24	24	55.7	20731000000	5.631	12.304	1.09005	158.74	41
	615	P22803	TRX2	YGR209C	Thioredoxin-2	1	14	12	94.2	11.204	0	323.31	39642000000	0.676042	0.0355032	0	1	12	10	90.4	10943000000	2.1639	2.8221	0.450572	76.492	18	13	11	90.4	13507000000	5.1577	4.716	0.673574	75.145	19	12	10	94.2	15192000000	2.9846	8.0164	0.903979	93.625	15
	2429	P52923	AIF1	YNR074C	Apoptosis-inducing factor 1	1	7	7	24.6	41.335	0	35.793	753830000	0.519619	0.0254978	1	1	2	2	4.8	141100000	3.2273	3.8317	0.583391	33.765	2	7	7	24.6	394830000	4.5898	4.202	0.623456	1.6083	3	3	3	11.1	217890000	1.3353	2.2491	0.352009	97.392	2
	843	P29509	TRR1	YDR353W	Thioredoxin reductase 1	1	27	24	79.6	34.238	0	323.31	49167000000	0.665632	0.0184024	1	1	25	22	78.1	11685000000	2.9801	3.7975	0.579498	40.352	26	23	21	78.4	24423000000	4.0832	3.7046	0.568741	42.234	31	24	22	78.4	13059000000	3.0527	7.0576	0.848657	132.34	18
	2897	Q03102	YML131W	YML131W	Uncharacterized membrane protein YML131W	1	19	19	56.7	39.976	0	323.31	13571000000	0.606718	0.00858836	0	0	17	17	51.8	3949600000	2.7026	3.5329	0.548131	107.31	19	15	15	49.3	6412100000	3.8671	3.5657	0.552145	113.92	15	14	14	42.7	3209600000	2.7561	5.2466	0.719878	187.16	10
	3060	Q04304	YMR090W	YMR090W	UPF0659 protein YMR090W	1	15	15	60.8	24.882	0	323.31	2432800000	0.494999	0.00367528	0	0	9	9	48	671810000	2.3706	2.7561	0.440295	58.714	7	11	11	60.8	950720000	3.5621	3.1668	0.500621	56.463	7	12	12	47.1	810220000	1.4143	3.5001	0.54408	33.417	4
	2957	Q03579	LIP1	YMR298W	Ceramide synthase subunit LIP1	1	3	3	18	17.206	0.00028918	4.5314	333670000	0.401306	0.00992343	0	0	2	2	14.7	167440000	1.6575	2.1068	0.323623	131.6	4	2	2	14.7	81354000	3.1515	2.8748	0.458608	92.562	3	3	3	18	84878000	1.5059	2.6405	0.421686	29.426	3
	2730	P54007;P25608	YCR102C	YCR102C	Uncharacterized protein YLR460C;Uncharacterized protein YCR102C	2	11;6	5;9	37	41.127	0	42.179	1555400000	0.340052	0.0343391	0	0	7	6	26.3	677540000	1.2484	1.6254	0.21096	96.361	10	8	7	26.1	521170000	2.784	2.5831	0.412141	68.374	6	6	4	19.1	356660000	1.8869	2.4949	0.397053	130.28	5
	953	P32477	GSH1	YJL101C	Glutamate--cysteine ligase	1	13	13	24.3	78.253	0	75.013	3120200000	0.48903	0.0249252	1	0	11	11	20.9	535140000	2.1831	2.6064	0.416041	40.457	10	9	9	15.8	2006700000	2.7639	2.5397	0.404782	55.329	10	7	7	11.9	578310000	1.9435	4.4286	0.646266	95.751	5
	653	P23797	GPI12	YMR281W	N-acetylglucosaminyl-phosphatidylinositol de-N-acetylase	1	2	2	8.9	35.446	0.0024821	3.1124	247840000	0.311179	0.0278081	0	0	2	2	8.9	87832000	1.4041	1.6994	0.230296	102.94	3	2	2	8.9	81596000	2.144	1.9601	0.292278	72.228	3	1	1	3.6	78407000	1.4088	2.5761	0.410963	107.57	2
	2955	Q03558	OYE2	YHR179W	NADPH dehydrogenase 2	1	39	36	79	45.01	0	323.31	91572000000	0.31704	0.0272956	0	1	37	34	78.5	22356000000	1.5497	1.875	0.273001	69.54	66	37	34	78.5	32817000000	1.9271	1.7974	0.254645	83.237	71	33	30	77	36399000000	1.3921	2.6514	0.423475	122.34	59
	1670	P38885	AIM46	YHR199C	Altered inheritance of mitochondria protein 46, mitochondrial	1	6	6	25.2	34.113	0	47.354	881440000	0.341278	0.0233371	0	0	4	4	16.8	195120000	2.0678	2.6059	0.415958	75.401	4	5	5	21.6	410320000	1.9236	1.7323	0.238623	38.186	3	4	4	19	276010000	1.2575	2.3402	0.369253	49.305	3
	3718	Q12504	RKM4	YDR257C	Ribosomal lysine N-methyltransferase 4	1	4	4	12.3	57.288	0	6.5368	534360000	0.326955	0.036806	0	0	2	2	8.1	371750000	2.1224	2.7055	0.432248	78.111	2	3	3	5.7	89806000	1.7349	1.6207	0.209703	215.16	3	2	2	4	72800000	1.0916	2.1823	0.338915	106.34	2
	Proteins significantly down-regulated upon H2O2 treatment (mean log10 ratio < -0.3 and P value < 0.05)
	1198	P35177	SPT7	YBR081C	Transcriptional activator SPT7	1	4	4	3.1	152.62	0	9.4207	61522000	-0.317481	0.028079	0	0	2	2	1.6	17574000	0.43408	0.4972	-0.303469	136.23	2	3	3	2.2	43948000	0.50881	0.46613	-0.331493	136.53	3	0	0	0	0	NaN	NaN	NaN	NaN	0
	3722	Q12510	CMR1	YDL156W	DNA damage-binding protein CMR1	1	7	7	14.9	59.155	0	11.343	439800000	-0.659136	0.00252241	0	0	4	4	8.8	131430000	0.19084	0.22927	-0.639653	135.31	6	3	3	7.1	129330000	0.26904	0.24324	-0.613965	119.38	4	5	5	12.8	179030000	0.11406	0.18889	-0.723791	149.5	6
	3460	Q08887	NDD1	YOR372C	Nuclear division defective protein 1	1	5	5	16.1	60.522	0	44.137	186980000	-0.797667	0.006193	0	0	2	2	9.4	75042000	0.11902	0.17724	-0.751438	31.412	4	1	1	1.6	57252000	0.11982	0.11956	-0.922414	10.162	2	4	4	8.3	54681000	0.15369	0.19092	-0.719149	29.542	3
	1908	P40188	RGI2	YIL057C	Respiratory growth induced protein 2	1	3	2	14	19.229	0.0048833	2.7546	219430000	-1.00298	0.0259101	0	0	3	2	14	68313000	0.16944	0.21005	-0.677677	133.79	6	3	2	14	75512000	0.082035	0.075647	-1.12121	149.28	5	2	1	9.1	75600000	0.034676	0.06165	-1.21007	131.6	4
	Further quantified proteins (sorted A-Z)
	104	P04710	AAC1	YMR056C	ADP,ATP carrier protein 1	1	7	4	13.6	34.12	0	11.73	43574000000	0.244043	0.374205	0	0	7	4	13.6	14446000000	1.116	1.2272	0.0889154	189.83	10	7	4	13.6	22970000000	1.0509	0.94219	-0.0258615	188.73	10	7	4	13.6	6157900000	2.6972	4.6674	0.669075	257.68	8
	2692	P53909	AAH1	YNL141W	Adenine deaminase	1	6	6	15.9	39.635	0	10.301	240090000	-0.172581	0.301525	0	0	3	3	8.6	72565000	0.50071	0.54823	-0.261037	28.682	3	4	4	11.2	167530000	0.9146	0.8239	-0.0841255	11.599	4	0	0	0	0	NaN	NaN	NaN	NaN	0
	1365	P37898	AAP1	YHR047C	Alanine/arginine aminopeptidase	1	42	39	54.9	97.661	0	323.31	8344600000	0.209664	0.399129	0	0	38	35	50.7	2672900000	0.89534	1.0792	0.0331019	75.59	36	39	36	49.8	4668200000	1.0488	0.98282	-0.00752603	54.048	34	20	17	25.9	1003500000	2.5536	4.0125	0.603415	129.23	9
	639	P23542	AAT2	YLR027C	Aspartate aminotransferase, cytoplasmic	1	31	31	84.7	46.057	0	323.31	31580000000	0.184577	0.396184	0	0	28	28	82.1	10965000000	0.79265	0.9785	-0.00943917	98.748	48	27	27	80.1	14171000000	1.1863	1.0838	0.0349491	119.25	46	24	24	67.7	6443700000	1.9386	3.3746	0.528222	135.39	22
	1036	P32783	ABD1	YBR236C	mRNA cap guanine-N7 methyltransferase	1	8	8	27.8	50.34	0	89.41	636860000	0.0140837	0.800573	0	0	5	5	17.4	142770000	0.79312	0.95989	-0.0177785	56.625	5	7	7	22	302540000	0.98028	0.891	-0.0501223	45.142	8	6	6	17.9	191560000	0.52653	1.2887	0.110152	86.008	5
	390	P14164	ABF1	YKL112W	ARS-binding factor 1	1	19	19	25.7	81.752	0	120.93	1983200000	-0.107372	0.0460667	0	0	14	14	24.4	629920000	0.61088	0.7322	-0.13537	102.75	13	13	13	17.8	486900000	0.92556	0.87123	-0.0598672	49.309	14	12	12	15.9	866370000	0.42731	0.74666	-0.126877	154.97	7
	2836	Q02486	ABF2	YMR072W	ARS-binding factor 2, mitochondrial	1	26	26	77.6	21.561	0	302.41	27039000000	-0.115996	0.167753	0	0	22	22	68.3	6853800000	0.6414	0.84884	-0.0711742	48.438	39	22	22	68.3	5920500000	0.94032	0.88696	-0.052096	42.533	38	26	26	77.6	14264000000	0.26212	0.59605	-0.224717	80.465	48
	436	P15891	ABP1	YCR088W	Actin-binding protein	1	51	51	68.4	65.575	0	323.31	32125000000	-0.0414634	0.172487	0	0	42	42	63.3	10686000000	0.71299	0.90011	-0.0457044	88.617	61	35	35	57.9	11147000000	1.0707	0.98836	-0.00508485	73.145	49	41	41	59.1	10293000000	0.41885	0.84411	-0.0736009	114.78	41
	3437	Q08641	ABP140	YOR239W	tRNA(Thr) (cytosine(32)-N(3))-methyltransferase	1	12	12	20.2	71.485	0	63.827	4786000000	0.145338	0.321118	0	0	8	8	12.1	1010700000	0.89716	1.0888	0.0369481	45.03	9	9	9	15	1719200000	1.173	1.0751	0.0314488	69.505	10	9	9	13.1	2056100000	1.4333	2.3314	0.367617	164.69	7
	1347	P37254	ABZ1	YNR033W	Aminodeoxychorismate synthase	1	10	10	15.5	88.543	0	22.144	1040800000	-0.0807348	0.523281	0	0	8	8	13	299100000	0.9087	1.1112	0.0457922	38.42	6	7	7	11.6	447240000	1.0757	1.004	0.00173369	8.0784	5	3	3	3.6	294470000	0.21429	0.51318	-0.28973	147.14	3
	2923	Q03266	ABZ2	YMR289W	Aminodeoxychorismate lyase	1	3	3	8.3	42.639	0	11.098	260990000	0.0881469	0.334132	0	0	3	3	8.3	122180000	1.1548	1.3778	0.139186	51.826	3	2	2	4.8	99370000	1.1737	1.0892	0.0371076	15.981	2	1	1	2.4	39444000	NaN	NaN	NaN	NaN	1
	880	P31787	ACB1	YGR037C	Acyl-CoA-binding protein	1	15	15	96.6	10.061	0	323.31	104800000000	-0.136577	0.474561	0	0	14	14	96.6	25837000000	0.70164	0.87038	-0.0602911	46.882	32	12	12	96.6	19308000000	1.3155	1.2245	0.0879588	28.155	26	12	12	96.6	59659000000	0.25021	0.36526	-0.437398	74.174	31
	2794	Q00955	ACC1	YNR016C	Acetyl-CoA carboxylase;Biotin carboxylase	1	193	188	81.6	250.35	0	323.31	277390000000	0.230413	0.436748	0	0	171	166	76.6	80585000000	0.8292	1.0254	0.0108933	76.647	333	174	169	76.7	145370000000	1.0273	0.93848	-0.027575	93.518	353	146	141	63.8	51430000000	2.5719	5.1041	0.707919	124.17	152
	3566	Q12168	ACF2	YLR144C	Endo-1,3(4)-beta-glucanase 2	1	2	2	3.1	88.402	0	9.614	125290000	0.0311034	0.187955	0	0	2	2	3.1	47955000	0.96382	1.0979	0.0405628	15.355	3	2	2	3.1	59977000	1.2066	1.0511	0.021644	23.141	3	1	1	1.4	17361000	NaN	NaN	NaN	NaN	1
	2288	P47129	ACF4	YJR083C	Assembly-complementing factor 4	1	6	6	20.4	35.52	0	29.935	541800000	-0.106923	0.108348	0	0	4	4	13.3	105850000	0.60262	0.73353	-0.134582	35.94	5	4	4	13.3	176120000	1.0156	0.93096	-0.031069	20.551	5	6	6	20.4	259830000	0.343	0.69965	-0.155119	96	5
	893	P32316	ACH1	YBL015W	Acetyl-CoA hydrolase	1	54	54	83.7	58.711	0	323.31	105270000000	0.0749249	0.609871	0	0	47	47	83.1	29717000000	0.74023	0.89321	-0.0490464	98.102	100	45	45	81.7	35131000000	0.97325	0.88883	-0.0511813	87.242	99	42	42	70.9	40424000000	1.1637	2.1135	0.325002	96.581	73
	508	P19414	ACO1	YLR304C	Aconitate hydratase, mitochondrial	1	77	75	68.4	85.367	0	323.31	368960000000	-0.0117939	0.745846	0	0	66	64	67.1	119260000000	0.77224	0.95657	-0.0192832	110.54	166	66	64	65.9	127230000000	0.9632	0.8657	-0.0626326	95.918	179	73	71	66.1	122460000000	0.52696	1.1131	0.0465342	120.65	149
	1753	P39533	ACO2	YJL200C	Homocitrate dehydratase, mitochondrial	1	17	15	24.6	86.582	0	107.05	1640100000	0.0624233	0.613669	0	0	10	8	16.6	367280000	0.70019	0.87013	-0.0604159	45.581	10	13	11	17	825760000	1.0497	0.94519	-0.0244809	47.25	14	12	10	14.1	447110000	0.73205	1.8714	0.272167	58.942	5
	944	P32463	ACP1	YKL192C	Acyl carrier protein, mitochondrial	1	6	6	44	13.943	0	183.09	5826600000	0.115211	0.502301	0	0	4	4	39.2	2556300000	0.61632	0.7987	-0.0976163	105.39	11	3	3	30.4	1855800000	1.2122	1.1451	0.0588434	97.537	14	6	6	44	1414500000	1.4803	2.4233	0.384407	93.118	9
	2808	Q01574	ACS1	YAL054C	Acetyl-coenzyme A synthetase 1	1	55	54	68.4	79.14	0	323.31	34704000000	0.0209641	0.276122	0	0	48	47	66.6	12349000000	0.83872	1.0556	0.0234994	101.28	65	45	44	54.8	12700000000	1.0566	0.98929	-0.00467638	62.274	67	38	37	40.4	9654700000	0.60745	1.1068	0.0440691	132.76	47
	2424	P52910	ACS2	YLR153C	Acetyl-coenzyme A synthetase 2	1	49	48	63	75.491	0	323.31	77482000000	0.196975	0.448652	0	0	47	46	62.5	26513000000	0.8439	1.0328	0.0140162	51.322	87	44	43	62.5	34654000000	0.99225	0.91116	-0.0404054	75.883	93	38	37	49.5	16315000000	2.0538	4.143	0.617315	141.57	53
	2757	P60010	ACT1	YFL039C	Actin	1	39	39	79.5	41.689	0	323.31	248560000000	0.144773	0.41647	1	0	36	36	77.9	71404000000	0.92046	1.1374	0.0559132	67.799	162	35	35	77.9	84046000000	0.97896	0.90105	-0.0452511	85.306	180	34	34	77.6	93109000000	1.2902	2.6525	0.423655	156.85	175
	2832	Q02336	ADA2	YDR448W	Transcriptional adapter 2	1	5	5	12.7	50.569	0	41.781	153050000	0.182143	0.354331	0	0	5	5	12.7	63887000	0.93812	1.1786	0.0713664	36.395	4	4	4	10.4	82618000	0.97767	0.98121	-0.00823804	20.797	4	2	2	3.5	6546100	1.9277	3.043	0.483302	154.27	2
	2918	Q03233	ADD37	YMR184W	Alpha1-proteinase inhibitor-degradation deficient protein 37	1	5	5	29.8	22.109	0	14.152	422610000	-0.119273	0.268544	0	0	3	3	18.2	37408000	0.70558	0.89006	-0.0505807	46.898	3	3	3	15.7	131050000	0.98155	0.93085	-0.0311203	15.365	2	3	3	15.7	254160000	0.25491	0.52952	-0.276118	19.509	3
	1250	P36040	ADD66	YKL206C	Proteasome assembly chaperone 2	1	3	3	8.6	30.739	0	8.1848	435060000	0.176239	0.350502	0	0	3	3	8.6	135280000	0.97998	1.2956	0.112471	10.682	3	3	3	8.6	175070000	0.98328	0.91525	-0.0384603	29.675	3	3	3	8.6	124700000	1.3838	2.8491	0.454708	138	3
	789	P27616	ADE1	YAR015W	Phosphoribosylaminoimidazole-succinocarboxamide synthase	1	25	25	76.5	34.603	0	227.07	9546800000	0.0430351	0.632941	0	0	22	22	69.9	3474700000	0.71237	0.89898	-0.04625	76.443	22	22	22	67	4802800000	1.0238	0.95228	-0.0212353	67.255	24	14	14	42.8	1269300000	0.90361	1.5725	0.196591	141.62	11
	2764	P80210	ADE12	YNL220W	Adenylosuccinate synthetase	1	30	30	66.5	48.279	0	323.31	10850000000	0.141311	0.321827	0	0	26	26	60.7	3538400000	0.88038	1.0953	0.0395331	46.518	24	24	24	53.3	5562100000	1.0798	1.0633	0.0266558	53.548	27	15	15	34.6	1749500000	1.6417	2.279	0.357744	115.7	14
	3190	Q05911	ADE13	YLR359W	Adenylosuccinate lyase	1	27	27	48.3	54.51	0	323.31	9400300000	0.0558791	0.667161	0	0	26	26	48.3	3352000000	0.74133	0.91268	-0.0396815	94.479	31	26	26	48.3	4804000000	0.9355	0.84784	-0.0716861	42.07	40	21	21	36.7	1244300000	1.2904	1.9011	0.279005	83.976	9
	2732	P54113	ADE16	YLR028C	Bifunctional purine biosynthesis protein ADE16;Phosphoribosylaminoimidazolecarboxamide formyltransferase;IMP cyclohydrolase	1	39	32	72.8	65.282	0	323.31	18306000000	0.0469402	0.452412	0	0	35	28	69.5	5798300000	0.87759	1.0603	0.0254288	44.546	38	32	25	64.6	6469200000	1.0065	0.93723	-0.0281538	63.893	40	25	19	54	6038700000	0.73582	1.3917	0.143546	113.49	18
	1366	P38009	ADE17	YMR120C	Bifunctional purine biosynthesis protein ADE17;Phosphoribosylaminoimidazolecarboxamide formyltransferase;IMP cyclohydrolase	1	36	29	70.6	65.262	0	323.31	6920900000	-0.0300746	0.782345	0	0	31	24	68.9	2672900000	0.65562	0.79852	-0.0977142	42.79	26	30	23	65.5	2070200000	0.78212	0.70682	-0.150691	40.296	24	23	17	46.3	2177900000	0.68126	1.4394	0.158182	71.213	14
	186	P07245	ADE3	YGR204W	C-1-tetrahydrofolate synthase, cytoplasmic;Methylenetetrahydrofolate dehydrogenase;Methenyltetrahydrofolate cyclohydrolase;Formyltetrahydrofolate synthetase	1	56	52	68.1	102.2	0	323.31	21571000000	0.0890082	0.516896	0	1	42	40	55.7	4846500000	0.79441	1.0166	0.00715011	59.483	44	50	46	66.8	11678000000	0.96548	0.88211	-0.0544773	92.936	62	38	35	46.4	5046600000	1.0649	2.0623	0.314352	131.78	37
	91	P04046	ADE4	YMR300C	Amidophosphoribosyltransferase	1	15	15	46.1	56.719	0	262.71	2961900000	0.0679892	0.486649	0	0	13	13	41.4	1175000000	0.85721	1.1112	0.0457922	42.203	16	14	14	44.7	1270800000	0.9775	0.87341	-0.0587818	26.98	17	7	7	20	516090000	0.93446	1.648	0.216957	65.805	5
	185	P07244	ADE5,7	YGL234W	Bifunctional purine biosynthetic protein ADE5,7;Phosphoribosylamine--glycine ligase;Phosphoribosylformylglycinamidine cyclo-ligase	1	40	40	65.8	86.067	0	323.31	19260000000	0.14823	0.440403	0	0	38	38	61.8	6203000000	0.76594	0.95874	-0.0182992	58.349	40	37	37	60.7	8278700000	1.1058	1.0106	0.00457928	35.494	42	25	25	42.8	4778100000	1.6016	2.8735	0.458411	151.37	16
	1700	P38972	ADE6	YGR061C	Phosphoribosylformylglycinamidine synthase	1	53	53	50.3	148.9	0	323.31	19701000000	0.161469	0.440129	0	0	47	47	46.1	6651400000	0.80179	1.0034	0.00147408	56.009	57	44	44	41.2	8979800000	1.0678	0.9631	-0.0163286	53.02	55	30	30	27.1	4070100000	1.9669	3.1569	0.499261	100.33	21
	96	P04161	ADE8	YDR408C	Phosphoribosylglycinamide formyltransferase	1	10	10	48.1	23.54	0	41.444	2079500000	0.119161	0.185315	0	0	8	8	39.3	678960000	0.904	1.2312	0.0903286	25.089	6	8	8	34.1	1016800000	1.1583	1.0783	0.0327396	77.926	6	7	7	34.1	383760000	0.92291	1.7156	0.234416	161.46	4
	33	P00330	ADH1	YOL086C	Alcohol dehydrogenase 1	1	44	31	77.6	36.849	0	323.31	596690000000	0.150214	0.415567	0	1	40	27	77.6	180050000000	0.81921	1.0015	0.000650958	79.212	84	42	29	77.6	259580000000	1.0975	1.0112	0.00483704	78.396	119	37	26	70.7	157050000000	1.6875	2.7871	0.445153	201.54	54
	34	P00331	ADH2	YMR303C	Alcohol dehydrogenase 2	1	34	22	75.3	36.731	0	323.31	86781000000	0.0568238	0.631324	0	1	32	20	75.3	21869000000	0.84586	0.99436	-0.00245634	77.32	27	30	18	69.3	27167000000	0.90855	0.82922	-0.0813302	86.376	27	24	13	62.9	37746000000	0.988	1.7958	0.254258	154.87	17
	187	P07246	ADH3	YMR083W	Alcohol dehydrogenase 3, mitochondrial	1	26	24	61.9	40.369	0	191.46	46207000000	0.107176	0.456542	0	1	22	20	56.8	13361000000	0.74699	0.92819	-0.0323631	63.782	37	23	21	53.1	21605000000	1.1582	1.0331	0.0141424	62.24	37	23	22	48.3	11241000000	0.99802	2.1865	0.339749	145.57	27
	1397	P38113	ADH5	YBR145W	Alcohol dehydrogenase 5	1	7	5	19.1	37.648	0	27.964	4167700000	-0.0766448	0.21107	0	1	7	5	19.1	1484500000	0.54351	0.69042	-0.160887	64.892	10	7	5	19.1	1258800000	0.99162	0.93387	-0.0297136	31.302	11	7	5	19.1	1424400000	0.44997	0.91341	-0.0393342	40.66	9
	3124	Q04894	ADH6	YMR318C	NADP-dependent alcohol dehydrogenase 6	1	31	31	87.8	39.617	0	323.31	116860000000	0.170532	0.236189	0	1	28	28	76.4	34633000000	0.91091	1.1104	0.0454794	84.017	61	28	28	86.7	50836000000	1.4455	1.2408	0.0937018	49.489	61	23	23	61.7	31388000000	0.97102	2.3573	0.372415	170.84	51
	2971	Q03677	ADI1	YMR009W	1,2-dihydroxy-3-keto-5-methylthiopentene dioxygenase	1	9	9	61.5	20.879	0	80.091	1968200000	-0.213861	0.128255	0	1	9	9	61.5	905200000	0.37707	0.46027	-0.336987	118.87	14	7	7	50.3	854150000	0.6097	0.55745	-0.253794	100.69	11	6	6	44.1	208860000	0.52503	0.88961	-0.0508004	36.851	5
	181	P07170	ADK1	YDR226W	Adenylate kinase	1	33	33	94.6	24.254	0	323.31	221500000000	-0.0650599	0.230536	0	0	27	27	92.8	60307000000	0.66085	0.86256	-0.0642107	96.286	103	26	26	90.5	58077000000	1.0882	1.0015	0.000650958	96.021	96	32	32	92.8	103110000000	0.31012	0.73855	-0.13162	117.74	91
	2298	P47143	ADO1	YJR105W	Adenosine kinase	1	25	25	84.1	36.372	0	323.31	80618000000	0.105242	0.443085	0	0	24	24	84.1	27086000000	0.70557	0.93772	-0.0279268	77.488	57	22	22	75.3	34647000000	1.1065	1.0424	0.0180344	79.427	48	19	19	57.9	18885000000	0.8931	2.1165	0.325618	100.18	47
	710	P25371	ADP1	YCR011C	Probable ATP-dependent permease	1	11	11	13.2	117.23	0	90.967	1314100000	0.277108	0.460112	0	0	9	9	11.5	568640000	0.68645	0.84385	-0.0737347	84.413	12	10	10	9.6	626000000	1.1386	1.0455	0.019324	103.06	11	4	4	2.9	119500000	5.0087	7.6866	0.885734	169.23	6
	188	P07248	ADR1	YDR216W	Regulatory protein ADR1	1	34	34	31.4	150.94	0	323.31	5085200000	0.0530992	0.567507	0	0	24	24	22.1	1520800000	0.79229	0.99097	-0.00393949	76.51	31	28	28	25.2	2503300000	0.97795	0.90232	-0.0446394	94.632	41	20	20	17.6	1061100000	1.0497	1.6139	0.207877	106.18	24
	583	P22136	AEP2	YMR282C	ATPase expression protein 2, mitochondrial	1	5	5	9.5	67.523	0	21.571	402650000	0.100516	0.556742	0	0	4	4	8.1	120890000	0.63755	0.81654	-0.0880225	24.845	4	4	4	7.1	214500000	1.1615	1.0159	0.00685097	18.91	4	3	3	5.7	67259000	2.1251	2.4139	0.382719	156.97	3
	894	P32317	AFG1	YEL052W	Protein AFG1	1	18	18	45.6	58.264	0	121.71	2829100000	-0.0427958	0.418954	1	0	16	16	39.5	852010000	0.87793	1.0611	0.0257563	49.837	13	15	15	38.3	1357300000	1.0184	0.92495	-0.0338817	75.648	13	9	9	21	619820000	0.41477	0.75812	-0.120262	136.99	6
	1044	P32794	AFG2	YLR397C	ATPase family gene 2 protein	1	15	15	27.2	84.747	0	167.42	1042300000	0.294942	0.386805	0	0	11	11	19.6	349030000	0.82768	1.0448	0.0190332	30.537	10	12	12	21.9	557520000	1.1621	1.0804	0.0335846	49.257	8	7	7	13.3	135740000	4.5397	6.7953	0.832209	46.824	6
	1789	P39925	AFG3	YER017C	Mitochondrial respiratory chain complexes assembly protein AFG3	1	27	24	37.7	84.543	0	184.23	3270600000	0.136763	0.548585	0	0	19	17	26.7	997840000	0.85411	0.98448	-0.00679309	53.929	15	22	20	33.8	1364700000	0.88366	0.79739	-0.0983292	52.04	17	14	12	18.3	908080000	1.8439	3.2765	0.51541	75.586	12
	3704	Q12482	AGC1	YPR021C	Mitochondrial aspartate-glutamate transporter AGC1	1	7	7	8.9	104.3	0	20.337	257840000	0.115597	0.566673	0	0	4	4	4.5	56979000	0.98707	1.1036	0.0428117	30.107	4	6	6	7.3	160560000	0.81657	0.73175	-0.135637	25.612	3	2	2	2.3	40300000	1.7678	2.7518	0.439617	368.39	2
	2006	P40529	AGE2	YIL044C	ADP-ribosylation factor GTPase-activating protein effector protein 2	1	8	8	33.6	32.638	0	89.598	826510000	0.0343354	0.751094	0	0	8	8	33.6	308590000	0.68932	0.89432	-0.0485071	26.519	5	5	5	21.1	300020000	0.92544	0.84858	-0.0713072	37.303	4	4	4	16.4	217900000	0.91759	1.6704	0.222821	67.839	4
	2144	P43567	AGX1	YFL030W	Alanine--glyoxylate aminotransferase 1	1	26	26	74	41.907	0	323.31	27905000000	0.385817	0.378586	0	0	24	24	73.5	9967600000	0.80176	0.95364	-0.0206155	72.301	39	22	22	67	11105000000	1.391	1.2834	0.108362	57.185	41	16	16	53	6832400000	6.6794	11.741	1.0697	128.91	12
	3685	Q12449	AHA1	YDR214W	Hsp90 co-chaperone AHA1	1	14	14	37.7	39.435	0	66.432	2388200000	0.281978	0.464401	0	0	11	11	35.1	837850000	0.59418	0.80811	-0.0925295	30.089	9	11	11	31.7	1241900000	1.1391	1.0761	0.0318526	31.647	10	8	8	23.1	308440000	4.2808	8.0651	0.90661	108.86	4
	1368	P38013	AHP1	YLR109W	Peroxiredoxin type-2	1	19	19	99.4	19.114	0	323.31	151540000000	0.625228	0.139989	1	1	19	19	99.4	42365000000	1.5617	2.0098	0.303153	126.68	29	16	16	99.4	83255000000	2.8969	2.6768	0.427616	111.62	31	13	13	98.3	25919000000	5.8115	13.961	1.14492	182.68	11
	1776	P39724	AIM1	YAL046C	Altered inheritance of mitochondria protein 1	1	6	6	40.7	13.356	0	18.369	1340200000	-0.181789	0.408536	0	0	6	6	40.7	370240000	0.71982	0.82771	-0.0821218	23.85	6	4	4	30.5	231270000	1.2569	1.1465	0.0593741	34.26	4	4	4	27.1	738680000	0.12406	0.30018	-0.522618	64.67	6
	1810	P39965	AIM10	YER087W	Probable proline--tRNA ligase, mitochondrial	1	7	7	15.5	65.88	0	18.112	983020000	0.0116585	0.933648	0	0	5	5	10.2	275920000	0.61945	0.73937	-0.131138	69.619	5	5	5	8	423210000	0.8606	0.80821	-0.0924758	80.634	9	5	5	9.7	283880000	1.2962	1.8138	0.258589	102.24	4
	621	P23180	AIM17	YHL021C	Probable oxidoreductase AIM17	1	22	22	61.1	53.134	0	323.31	4702900000	0.150322	0.401857	0	0	20	20	60.9	2061200000	0.75493	0.9477	-0.0233291	68.341	20	17	17	52	1928900000	1.1541	1.1006	0.0416295	35.215	15	11	11	33.1	712860000	1.0456	2.7081	0.432665	73.385	7
	1669	P38884	AIM18	YHR198C	Altered inheritance of mitochondria protein 18, mitochondrial	1	12	12	27.1	36.501	0	50.034	1749700000	-0.0170099	0.803645	0	0	7	7	21.8	352080000	0.77686	0.96758	-0.0143131	15.751	3	10	10	25.5	722850000	0.86359	0.75446	-0.122364	45.764	7	9	9	25.5	674760000	1.0757	1.218	0.0856473	45.412	3
	1773	P39721	AIM2	YAL049C	Protein AIM2	1	15	15	80.9	27.089	0	323.31	7139200000	0.0957008	0.427663	0	0	14	14	77.6	2771500000	0.72264	0.84948	-0.0708469	47.013	26	13	13	55.7	2886000000	1.2992	1.2387	0.0929661	54.233	19	10	10	46.7	1481700000	1.0385	1.8407	0.264983	130.13	12
	2025	P40563	AIM21	YIR003W	Altered inheritance of mitochondria protein 21	1	28	28	39.2	74.762	0	131.93	4134100000	-0.148787	0.310436	0	0	17	17	27.1	740240000	0.57258	0.7291	-0.137213	38.992	18	19	19	31.1	975540000	1.1594	1.0878	0.0365491	49.34	20	26	26	34.2	2418300000	0.19546	0.45113	-0.345698	64.959	21
	2234	P47015	AIM23	YJL131C	Altered inheritance of mitochondria protein 23, mitochondrial	1	7	7	17.4	41.461	0	20.044	697480000	-0.205295	0.251215	0	0	2	2	6.2	23734000	0.83367	0.94344	-0.0252857	40.577	2	3	3	9.8	85319000	0.73275	0.73038	-0.136451	144.87	3	6	6	16.9	588420000	0.18178	0.35144	-0.454149	41.408	3
	2286	P47127	AIM24	YJR080C	Altered inheritance of mitochondria protein 24, mitochondrial	1	21	21	65	44.427	0	257.49	3892700000	0.219872	0.428211	0	0	17	17	60.9	1275000000	0.76683	0.95821	-0.0185393	28.337	13	19	19	54.6	2002900000	1.1206	1.0292	0.0124998	50.413	16	8	8	25.4	614800000	2.0928	4.6308	0.665656	100.17	9
	1318	P36154	AIM29	YKR074W	Altered inheritance rate of mitochondria protein 29	1	9	9	52.3	18.436	0	87.309	2597900000	0.0401099	0.141634	0	0	9	9	52.3	974890000	0.85418	1.0291	0.0124575	49.5	12	8	8	38.1	842830000	1.2013	1.0888	0.0369481	31.175	11	7	7	32.3	780140000	0.7219	1.1774	0.070924	80.259	12
	1481	P38266	AIM3	YBR108W	Altered inheritance of mitochondria protein 3	1	24	24	24.9	103.86	0	211.77	1086300000	-0.117432	0.462455	0	0	8	8	10.8	117130000	0.79794	0.98452	-0.00677545	15.9	7	9	9	12.1	137650000	1.0498	1.0752	0.0314892	28.149	8	22	22	24.1	831490000	0.22764	0.41975	-0.377009	69.629	11
	3107	Q04689	AIM32	YML050W	Altered inheritance of mitochondria protein 32	1	5	5	21.2	35.977	0	54.802	301940000	-0.0738391	0.0972882	0	0	4	4	18	102350000	0.79887	0.93794	-0.0278249	26.483	6	2	2	6.8	92599000	0.84313	0.77042	-0.113272	21.453	4	2	2	6.4	106990000	0.39553	0.83096	-0.0804199	131.62	3
	2969	Q03673	AIM34	YMR003W	Altered inheritance of mitochondria protein 34, mitochondrial	1	5	5	19.2	22.741	0	8.0783	306970000	0.203963	0.263993	0	0	2	2	9.6	44531000	0.66713	0.88475	-0.0531794	229.27	5	3	3	11.1	92615000	2.0235	1.8878	0.275956	79.687	4	5	5	19.2	169820000	1.534	2.4497	0.389113	91.58	4
	3000	Q03798	AIM36	YMR157C	Altered inheritance of mitochondria protein 36, mitochondrial	1	9	9	39.2	29.076	0	121.9	1132000000	0.252397	0.4846	0	0	8	8	35.3	369570000	0.68262	0.8524	-0.0693566	38.144	9	7	7	28.6	594100000	1.0957	0.95805	-0.0186118	51.079	5	3	3	18.4	168300000	3.9626	7.001	0.84516	22.437	3
	3408	Q08223	AIM39	YOL053W	Altered inheritance of mitochondria protein 39, mitochondrial	1	6	6	17.2	45.85	0	35.152	313110000	0.228843	0.488526	0	0	5	5	13.2	118050000	0.77098	0.95913	-0.0181225	64.964	7	4	4	12.2	144870000	0.90896	0.8567	-0.0671712	25.492	4	2	2	6.6	50178000	2.1681	5.9132	0.771823	42.43	3
	1497	P38305	AIM4	YBR194W	Altered inheritance of mitochondria protein 4	1	5	5	45.5	14.234	0	15.084	373950000	-0.164487	0.402187	0	0	4	4	37.4	17755000	0.76104	0.89949	-0.0460037	23.7	3	2	2	20.3	23360000	1.1716	1.0621	0.0261654	22.642	3	5	5	45.5	332830000	0.24603	0.33603	-0.473622	26.138	3
	3504	Q12032	AIM41	YOR215C	Altered inheritance of mitochondria protein 41, mitochondrial	1	28	28	77.3	21.229	0	278.21	13079000000	-0.0929734	0.451982	0	0	20	20	68.6	3794400000	0.80578	0.99217	-0.00341392	58.104	29	18	18	64.9	2540800000	1.1344	1.0418	0.0177844	78.637	30	26	26	73.5	6743500000	0.25444	0.50899	-0.293291	54.462	30
	3702	Q12480	AIM45	YPR004C	Probable electron transfer flavoprotein subunit alpha, mitochondrial	1	20	20	72.4	36.802	0	323.31	14933000000	0.0604391	0.431305	0	0	18	18	71.5	4403000000	0.76917	0.99659	-0.00148347	124.01	20	18	18	62.5	7005100000	1.097	0.99709	-0.00126565	105.99	21	10	10	31.4	3525000000	0.79812	1.5278	0.184066	145.77	11
	3365	Q07716	AIM6	YDL237W	Altered inheritance of mitochondria protein 6	1	13	13	45.1	44.382	0	82.919	1878100000	0.602072	0.414051	0	0	9	9	33.6	722740000	0.7483	0.92929	-0.0318487	65.59	9	11	11	32.8	890690000	1.2248	1.1472	0.0596391	17.98	8	3	3	11.3	264660000	30.299	60.038	1.77843	136.72	3
	3556	Q12156	AIM7	YDR063W	Protein AIM7	1	3	3	19.5	17.13	0	15.68	1629500000	0.219436	0.20607	0	0	3	3	19.5	641560000	0.8769	1.0469	0.0199052	100.99	4	3	3	19.5	849230000	1.7579	1.6121	0.207392	118.91	3	2	2	14.8	138690000	1.3644	2.6978	0.43101	397.29	2
	1863	P40053	AIM9	YER080W	Altered inheritance of mitochondria protein 9, mitochondrial	1	40	40	58.2	72.413	0	242.02	12679000000	0.0577697	0.493955	0	0	31	31	50.1	4079000000	0.78993	0.97677	-0.0102077	132.28	40	31	31	47.5	5430300000	1.0641	0.96942	-0.013488	81.041	38	26	26	36.5	3170200000	1.0975	1.574	0.197005	160.04	23
	2201	P46680	AIP1	YMR092C	Actin-interacting protein 1	1	30	30	56.6	67.325	0	323.31	7789900000	0.145812	0.400226	0	0	26	26	52.5	2611800000	0.82141	1.0265	0.0113589	39.446	25	24	24	50.2	4018400000	1.1677	1.012	0.0051805	46.546	28	11	11	19	1159700000	2.1378	2.6357	0.420896	153.97	8
	1385	P38080	AKL1	YBR059C	Serine/threonine-protein kinase AKL1	1	20	19	20.6	123.99	0	130.76	2431800000	-0.21895	0.370732	0	0	14	13	15.2	370590000	0.74877	0.90238	-0.0446105	36.212	13	11	11	10.6	577760000	1.0334	0.97422	-0.011343	17.167	18	14	14	14	1483400000	0.15075	0.25067	-0.600898	55.445	17
	1719	P39010	AKR1	YDR264C	Palmitoyltransferase AKR1	1	5	5	7.3	85.839	0	23.85	1623700000	0.076981	0.306604	0	0	4	4	6.4	104960000	0.93045	1.1705	0.0683714	8.9792	4	5	5	7.3	1426300000	1.0569	0.96293	-0.0164053	263.08	4	3	3	5.2	92407000	0.87553	1.51	0.178977	86.659	4
	2039	P40825-2;P40825	ALA1	YOR335C	Alanine--tRNA ligase, mitochondrial	2	81;82	81;82	70.8	107.28	0	323.31	61214000000	0.0860093	0.650209	0	0	71	71	64.8	19068000000	0.68143	0.84661	-0.0723166	72.593	79	69	69	65	24244000000	0.91491	0.8291	-0.0813931	57.954	88	62	62	55.7	17902000000	1.3127	2.5807	0.411737	144.58	63
	2238	P47019	ALB1	YJL122W	Ribosome biogenesis protein ALB1	1	9	9	37.7	19.287	0	27.773	1786000000	-0.159192	0.277343	0	0	5	5	25.7	292030000	0.82877	0.97885	-0.00928385	29.65	4	4	4	17.7	341270000	0.90437	0.79383	-0.100273	184.32	4	9	9	37.7	1152700000	0.30559	0.42853	-0.368019	217	5
	2316	P47771	ALD2	YMR170C	Aldehyde dehydrogenase [NAD(P)+] 1	1	19	8	46.6	55.187	0	68.819	2769900000	0.0982275	0.593918	0	1	18	8	44.9	899790000	0.68899	0.83703	-0.077259	32.99	8	18	7	41.5	1251200000	1.0604	0.91606	-0.0380761	19.125	6	12	6	30.6	618880000	1.4936	2.5705	0.410018	117.8	6
	2733	P54114	ALD3	YMR169C	Aldehyde dehydrogenase [NAD(P)+] 2	1	22	11	59.3	55.385	0	323.31	4636600000	0.0555274	0.662787	0	1	20	10	53.4	1255100000	0.7055	0.93884	-0.0274084	47.001	8	21	10	59.3	2539900000	0.94493	0.83415	-0.0787558	42.627	10	12	6	32	841630000	1.7682	1.8739	0.272746	93.641	7
	2190	P46367	ALD4	YOR374W	Potassium-activated aldehyde dehydrogenase, mitochondrial	1	54	52	86.7	56.723	0	323.31	317440000000	0.124315	0.39334	0	1	49	47	86.1	109350000000	0.82141	1.0247	0.0105968	98.133	119	46	44	85.2	137180000000	1.1195	1.0178	0.00766244	87.887	117	46	44	84.4	70914000000	1.0343	2.263	0.354685	167.53	90
	1860	P40047	ALD5	YER073W	Aldehyde dehydrogenase 5, mitochondrial	1	26	24	49	56.692	0	174.74	12665000000	0.00367167	0.95371	0	1	22	20	41	3382400000	0.65232	0.87065	-0.0601564	43.047	11	23	21	43.3	6240600000	0.93329	0.90329	-0.0441728	24.271	16	14	12	22.7	3041800000	0.73205	1.3042	0.115344	89.205	14
	2734	P54115	ALD6	YPL061W	Magnesium-activated aldehyde dehydrogenase, cytosolic	1	50	50	82.2	54.414	0	323.31	183660000000	0.319607	0.307825	0	1	49	49	82.2	58954000000	1.006	1.2825	0.108057	80.524	104	47	47	81	88765000000	1.2851	1.1499	0.0606601	53.649	104	42	42	76.4	35940000000	2.9812	6.1674	0.790102	127.95	67
	3431	Q08548	ALE1	YOR175C	Lysophospholipid acyltransferase	1	6	6	11.5	72.227	0	33.105	643890000	0.061707	0.292454	0	0	3	3	6.9	123570000	1.0024	1.3062	0.11601	45.852	4	5	5	10.8	295940000	0.96726	0.94518	-0.0244855	25.805	5	5	5	9.2	224380000	0.76782	1.2405	0.0935968	111.44	6
	2716	P53954	ALG11	YNL048W	GDP-Man:Man(3)GlcNAc(2)-PP-Dol alpha-1,2-mannosyltransferase	1	8	8	14.2	63.142	0	9.3924	297190000	-0.111806	0.510058	0	0	8	8	14.2	212660000	0.8511	1.0083	0.00358974	56.313	9	5	5	9.1	56394000	0.66016	0.59265	-0.227202	85.221	5	2	2	3.5	28133000	NaN	NaN	NaN	NaN	1
	2630	P53730	ALG12	YNR030W	Dol-P-Man:Man(7)GlcNAc(2)-PP-Dol alpha-1,6-mannosyltransferase	1	3	3	5.1	62.672	0.00029104	4.7494	169420000	0.0722309	0.390998	0	0	3	3	5.1	44845000	0.79927	0.98753	-0.00544971	22.602	3	2	2	3.1	70116000	1.7218	1.6018	0.204608	22.317	2	2	2	3.1	54461000	0.59392	1.0412	0.0175342	47.191	2
	2509	P53178	ALG13	YGL047W	UDP-N-acetylglucosamine transferase subunit ALG13	1	3	3	19.3	22.661	0	11.918	147020000	0.146489	0.0276778	0	0	2	2	12.4	32760000	1.4154	1.5654	0.194625	69.538	3	3	3	19.3	78540000	1.4696	1.2925	0.111431	7.0634	3	1	1	6.9	35723000	0.82743	1.3596	0.133411	9.5376	2
	2182	P43636	ALG2	YGL065C	Alpha-1,3/1,6-mannosyltransferase ALG2	1	6	6	14.3	58.046	0	39.714	1064000000	0.242799	0.495701	0	0	6	6	14.3	298000000	0.81154	0.94845	-0.0229856	25.226	6	4	4	10.5	552180000	0.93935	0.83463	-0.078506	39.991	5	3	3	7	213850000	3.6071	6.7591	0.829889	64.671	3
	1942	P40350	ALG5	YPL227C	Dolichyl-phosphate beta-glucosyltransferase	1	6	6	16.2	38.346	0	9.9928	154080000	-0.391206	0.377866	0	0	2	2	6	29336000	0.20169	0.22123	-0.655156	90.534	2	6	6	16.2	124740000	0.80249	0.74601	-0.127255	102.19	4	0	0	0	0	NaN	NaN	NaN	NaN	0
	2669	P53868	ALG9	YNL219C	Alpha-1,2-mannosyltransferase ALG9	1	9	9	21.6	63.776	0	47.386	1522800000	0.43459	0.303294	0	0	8	8	19.3	679960000	0.97754	1.2058	0.0812753	71.611	6	9	9	21.6	564690000	1.5192	1.4341	0.156579	27.235	6	5	5	11.9	278100000	6.2825	11.639	1.06592	92.254	4
	2738	P54783	ALO1	YML086C	D-arabinono-1,4-lactone oxidase	1	19	19	41.4	59.493	0	198.93	8230900000	0.232959	0.289166	1	1	17	17	40.1	2722600000	0.96486	1.175	0.0700378	49.404	24	19	19	41.4	3769300000	1.3084	1.1746	0.06989	95.604	31	15	15	31.4	1739000000	2.057	3.622	0.558948	96.856	12
	3417	Q08269;P43553	ALR1	YOL130W	Magnesium transporter ALR1	2	3;8	3;8	9.3	95.868	0	39.248	172030000	-0.181984	0.360957	0	0	4	4	5.2	28164000	0.721	0.85953	-0.065739	57.588	4	6	6	7.7	51603000	1.0966	1.0199	0.00855758	20.23	4	6	6	5.8	92265000	0.24064	0.32451	-0.488772	158.67	7
	2423	P52893	ALT1	YLR089C	Probable alanine aminotransferase, mitochondrial	1	26	26	53	66.421	0	323.31	6893400000	0.0271435	0.644416	0	0	24	24	52.7	2113100000	0.76408	0.99622	-0.00164475	42.31	29	22	22	47.1	3107600000	0.97644	0.90738	-0.0422108	31.579	24	18	18	36.8	1672700000	0.56464	1.3344	0.125286	94.218	16
	2422	P52892	ALT2	YDR111C	Probable alanine aminotransferase	1	4	4	8.9	56.769	0	10.861	425110000	0.0909913	0.623645	0	0	3	3	6.3	199360000	0.70555	0.85435	-0.0683642	25.396	4	3	3	6.3	114760000	0.88036	0.85817	-0.0664267	10.584	3	4	4	8.9	111000000	1.7433	2.5572	0.407765	51.837	3
	1294	P36117	ALY1	YKR021W	Arrestin-related trafficking adapter 6	1	3	3	3.3	102.54	0	8.1306	953560000	-0.137799	0.163786	0	0	2	2	1.7	337510000	0.66579	0.79151	-0.101544	18.498	3	2	2	1.7	585570000	0.7363	0.6698	-0.174055	14.684	2	2	2	2.5	30484000	NaN	NaN	NaN	NaN	1
	2240	P47029	ALY2	YJL084C	Arrestin-related trafficking adapter 3	1	6	6	4.1	117.21	0	15.285	306320000	0.0250721	0.928584	0	0	3	3	2.8	57671000	1.0189	1.2819	0.107854	51.22	3	2	2	1.5	76944000	2.8495	2.5499	0.406523	103.03	2	5	5	3.4	171710000	0.23189	0.36378	-0.439161	85.553	6
	415	P15274	AMD1	YML035C	AMP deaminase	1	17	17	23.6	93.3	0	286.71	3072500000	-0.027066	0.770275	0	0	13	13	18.9	734890000	1.0376	1.1612	0.064907	65.5	15	12	12	15.4	1256200000	1.1498	1.1031	0.0426149	61.804	14	10	10	14.9	1081400000	0.33128	0.64756	-0.18872	117.96	5
	617	P22855	AMS1	YGL156W	Alpha-mannosidase	1	41	41	42.8	124.5	0	198.6	6264400000	0.146075	0.333297	0	0	32	32	33.1	2383200000	0.90546	1.1323	0.0539615	46.043	33	32	32	31.9	2477600000	1.1302	1.0203	0.0087279	33.751	31	16	16	16.3	1403600000	1.1541	2.3743	0.375536	105.75	13
	1020	P32629	ANP1	YEL036C	Mannan polymerase II complex ANP1 subunit	1	6	6	11.2	58.181	0	15.019	826710000	0.106447	0.575351	0	0	5	5	8.8	216710000	0.73975	0.91669	-0.0377775	45.987	7	6	6	11.2	368440000	0.91946	0.85163	-0.0697491	77.381	6	4	4	7.4	241560000	1.757	2.6722	0.426869	99.578	5
	1276	P36090	ANR2	YKL047W	Uncharacterized protein ANR2	1	3	3	6.8	58.894	0	22.102	123850000	0.00899475	0.883215	0	0	1	1	1.9	35294000	0.68251	0.91309	-0.0394864	14.348	2	3	3	6.8	75337000	1.2275	1.1415	0.0574759	13.897	3	1	1	1.9	13223000	NaN	NaN	NaN	NaN	0
	3296	Q06624	AOS1	YPR180W	DNA damage tolerance protein RHC31	1	4	4	13.5	39.273	0	29.911	341090000	0.18275	0.535741	0	0	4	4	13.5	156280000	0.95999	0.95112	-0.0217647	112.51	5	3	3	11.5	157990000	2.7415	2.4393	0.387265	146.99	3	2	2	6.3	26819000	NaN	NaN	NaN	NaN	1
	448	P16550	APA1	YCL050C	Protein APA1;5,5-P-1,P-4-tetraphosphate phosphorylase;ADP-sulfurylase	1	24	24	76.6	36.492	0	323.31	16505000000	0.00323641	0.976349	0	0	20	20	64.8	5357700000	0.58765	0.75729	-0.120738	66.882	41	19	19	65.1	6463200000	0.9665	0.86417	-0.0634008	73.99	38	17	17	49.2	4683700000	0.59234	1.5626	0.193848	148.13	13
	579	P22108	APA2	YDR530C	5,5-P-1,P-4-tetraphosphate phosphorylase 2	1	9	9	29.5	36.84	0	54.331	369420000	-0.126434	0.36871	0	0	6	6	24.9	199260000	0.66242	0.8279	-0.0820221	78.897	6	4	4	18.8	96836000	1.2112	1.0906	0.0376655	53.15	4	6	6	13.2	73327000	0.34379	0.46244	-0.334945	31.009	3
	1485	P38281	APD1	YBR151W	Actin patches distal protein 1	1	16	16	40.2	35.758	0	54.31	3469000000	-0.108594	0.368782	0	0	13	13	39.2	671740000	0.79469	1.0111	0.00479413	52.666	13	10	10	29.1	1097100000	0.99797	0.9233	-0.0346571	29.183	9	11	11	26.3	1700100000	0.20749	0.50592	-0.295918	195.18	7
	405	P14904	APE1	YKL103C	Vacuolar aminopeptidase 1	1	24	24	50.8	57.092	0	323.31	14933000000	0.277874	0.184438	0	0	21	21	48.2	4987200000	1.0626	1.3415	0.127591	102.4	33	21	21	50.2	6871200000	1.5978	1.4113	0.149619	58.988	31	14	14	31.3	3074200000	1.3509	3.6009	0.556411	73.356	15
	939	P32454	APE2	YKL157W	Aminopeptidase 2, mitochondrial	1	62	59	65.8	107.75	0	323.31	23453000000	0.203717	0.393682	0	0	55	52	63.4	8430900000	0.8285	1.0434	0.0184509	54.279	69	57	54	61.2	11234000000	1.0916	1.026	0.0111474	71.553	70	38	35	47.2	3787900000	2.4967	3.8155	0.581551	154.88	26
	1359	P37302	APE3	YBR286W	Aminopeptidase Y	1	28	28	49.9	60.137	0	323.31	38626000000	-0.0410335	0.52144	0	0	23	23	47.1	10239000000	0.54262	0.71601	-0.145081	60.345	33	22	22	41.9	16964000000	1.1708	1.0729	0.0305593	46.838	31	19	19	29.6	11423000000	0.42004	0.98044	-0.00857897	105.13	23
	1629	P38821	APE4	YHR113W	Aspartyl aminopeptidase 4	1	25	25	65.5	54.173	0	261.25	6866700000	0.132436	0.538691	0	0	23	23	65.3	2379200000	0.68623	0.90109	-0.0452318	64.077	24	22	22	53.7	3379500000	0.96957	0.89103	-0.0501077	25.634	22	14	14	31.8	1108000000	1.6014	3.1092	0.492649	120.64	11
	783	P27351	APL1	YJR005W	AP-2 complex subunit beta	1	4	4	6.7	80.452	0	27.723	388430000	0.318126	0.438141	0	0	3	3	5.7	102940000	0.66811	0.85472	-0.0681761	51.515	5	4	4	6.7	222230000	1.2101	1.1099	0.0452839	105.9	3	2	2	4.1	63254000	5.8407	9.4901	0.977271	39.014	2
	1231	P36000	APL2	YKL135C	AP-1 complex subunit beta-1	1	11	11	14.7	81.868	0	26.684	748110000	0.0859882	0.331228	0	0	9	9	11.7	252380000	0.84487	1.0358	0.0152759	41.019	9	9	9	13.1	339670000	1.1509	1.0509	0.0215614	19.957	9	7	7	9.4	156060000	1.1635	1.6639	0.221127	41.033	4
	1373	P38065	APL3	YBL037W	AP-2 complex subunit alpha	1	7	7	7.8	115.01	0	47.373	1029600000	-0.010208	0.977043	0	0	6	6	6.9	246300000	0.2139	0.25857	-0.587422	94.747	10	7	7	7.8	569890000	1.1883	1.1552	0.0626572	82.711	6	6	6	6.3	213400000	1.831	3.1199	0.494141	118.32	3
	3500	Q12028	APL4	YPR029C	AP-1 complex subunit gamma-1	1	9	9	15.7	93.623	0	57.042	804140000	0.053826	0.668602	0	0	9	9	15.7	353440000	0.67221	0.8615	-0.0647447	74.593	7	7	7	11.3	379340000	1.0166	0.90367	-0.0439901	24.313	7	2	2	1.7	71362000	1.2989	1.863	0.270213	167.36	2
	3470	Q08951	APL5	YPL195W	AP-3 complex subunit delta	1	8	8	10.6	106.92	0	55.429	504270000	0.114715	0.148049	0	0	3	3	4.4	84673000	0.95878	1.2768	0.106123	49.515	4	6	6	8	216580000	1.8696	1.6034	0.205042	51.459	5	6	6	7.9	203020000	0.45717	1.0789	0.0329812	129.56	5
	2203	P46682	APL6	YGR261C	AP-3 complex subunit beta	1	11	11	15.8	91.606	0	100.55	1585200000	0.0292619	0.742589	0	0	8	8	13.3	220530000	0.76033	0.93634	-0.0285664	35.055	6	9	9	12.7	957110000	0.9324	0.85765	-0.0666899	26.425	7	8	8	10.6	407580000	0.68871	1.5242	0.183042	126.11	7
	2791	Q00776	APM1	YPL259C	AP-1 complex subunit mu-1-I	1	5	5	12.6	53.873	0	14.201	398010000	-0.143102	0.343428	0	0	3	3	6.1	80483000	0.95391	1.1732	0.0693721	10.706	3	4	4	9.7	191130000	0.77738	0.67981	-0.167612	34.071	4	3	3	7.6	126390000	0.31059	0.46659	-0.331065	153.61	3
	1421	P38153	APM3	YBR288C	AP-3 complex subunit mu	1	4	4	12.2	54.837	0	22.849	160820000	-0.0345293	0.218579	0	0	3	3	8.3	106570000	0.78625	0.9502	-0.022185	17.898	3	2	2	6.2	40062000	1.0052	0.89769	-0.0468736	30.552	2	1	1	2.3	14189000	NaN	NaN	NaN	NaN	1
	3804	Q99186	APM4	YOL062C	AP-2 complex subunit mu	1	3	3	4.9	55.387	0.00028645	4.1678	171320000	0.0266941	0.218415	0	0	2	2	3.5	59296000	0.90062	1.0403	0.0171586	35.431	2	3	3	4.9	108590000	1.1299	1.087	0.0362295	48.476	4	1	1	1.4	3432000	NaN	NaN	NaN	NaN	1
	618	P22936	APN1	YKL114C	DNA-(apurinic or apyrimidinic site) lyase 1	1	8	8	23.4	41.439	0	24.433	604700000	0.0972468	0.435114	0	0	6	6	15.3	223130000	0.67191	0.90174	-0.0449187	32.48	5	6	6	17.2	263880000	1.1695	1.1102	0.0454012	35.895	6	4	4	12.3	117690000	1.3341	1.9555	0.291258	116.23	4
	1202	P35181	APS1	YLR170C	AP-1 complex subunit sigma-1	1	3	3	12.2	18.152	0	11.343	606580000	-0.0479328	0.731465	0	0	3	3	12.2	159100000	0.98314	1.1452	0.0588813	66.318	3	3	3	12.2	359600000	0.78204	0.70025	-0.154747	179.32	5	2	2	7.7	87877000	NaN	NaN	NaN	NaN	1
	2258	P47064	APS3	YJL024C	AP-3 complex subunit sigma	1	4	4	17.5	21.938	0	15.397	938700000	-0.009708	0.521971	0	0	4	4	17.5	295500000	0.74869	0.95475	-0.0201103	9.8402	3	4	4	17.5	541190000	1.0381	1.0016	0.000694328	52.743	4	1	1	6.7	102010000	NaN	NaN	NaN	NaN	1
	2364	P49435	APT1	YML022W	Adenine phosphoribosyltransferase 1	1	8	8	32.6	20.587	0	75.433	3982100000	0.049598	0.763786	0	0	8	8	32.6	1397800000	0.65841	0.79102	-0.101813	59.114	9	8	8	32.6	2072600000	0.87346	0.81769	-0.0874113	30.816	6	3	3	13.4	511770000	0.93416	2.1778	0.338018	294.11	6
	1344	P36973	APT2	YDR441C	Adenine phosphoribosyltransferase 2	1	2	2	18.8	19.986	0	18.434	944910000	0.0511337	0.475699	0	0	2	2	18.8	229230000	0.79242	1.0087	0.00376203	50.358	4	2	2	18.8	563960000	1.3701	1.2546	0.0985053	99.058	3	1	1	6.1	151720000	NaN	NaN	NaN	NaN	1
	1398	P38115	ARA1	YBR149W	D-arabinose dehydrogenase [NAD(P)+] heavy chain	1	36	36	86	38.883	0	323.31	34567000000	0.0365629	0.534369	0	1	33	33	84.6	11782000000	0.75115	0.92345	-0.0345866	36.246	39	28	28	75	12671000000	1.1083	1.0314	0.0134271	32.274	38	26	26	70.9	10114000000	0.6703	1.3516	0.130848	126.66	24
	1845	P40024	ARB1	YER036C	ABC transporter ATP-binding protein ARB1	1	36	36	62.6	68.376	0	323.31	16886000000	0.145041	0.460372	0	0	34	34	62.1	5458000000	0.85433	1.0196	0.00842984	85.213	35	31	31	52.1	7976800000	0.99316	0.91775	-0.0372756	58.371	38	24	24	41.3	3450900000	1.6917	2.9105	0.463968	124.2	20
	2194	P46672	ARC1	YGL105W	tRNA-aminoacylation cofactor ARC1	1	34	34	81.1	42.083	0	323.31	39170000000	0.0269246	0.636902	0	0	28	28	77.1	12873000000	0.79178	0.92892	-0.0320217	76.027	35	30	30	79.8	14572000000	1.0432	0.97479	-0.0110889	57.585	50	31	31	65.4	11724000000	0.69703	1.3301	0.123884	125.66	43
	2003	P40518	ARC15	YIL062C	Actin-related protein 2/3 complex subunit 5	1	16	16	89	17.134	0	323.31	14529000000	-0.0651663	0.477163	0	0	13	13	81.2	4240700000	0.74813	0.91676	-0.0377443	44.177	17	12	12	81.2	3996700000	1.217	1.1196	0.0490629	39.46	15	15	15	89	6291700000	0.30301	0.62113	-0.206817	68.188	20
	3194	Q05933	ARC18	YLR370C	Actin-related protein 2/3 complex subunit 3	1	7	7	35.4	20.578	0	67.212	2935600000	0.137352	0.664277	0	0	7	7	35.4	1178100000	0.53857	0.65157	-0.186039	33.965	6	5	5	27	1189200000	0.949	0.8301	-0.0808696	45.584	6	1	1	7.3	568280000	2.3325	4.7749	0.678964	212.62	4
	1101	P33204	ARC19	YKL013C	Actin-related protein 2/3 complex subunit 4	1	9	9	70.8	19.916	0	146.23	4466000000	0.386688	0.393831	0	0	6	6	54.4	1806400000	0.80912	1.019	0.00817421	23.145	11	8	8	63.7	2248900000	1.2136	1.117	0.0480532	23.961	11	6	6	53.2	410700000	4.6035	12.701	1.10384	109.33	6
	2631	P53731	ARC35	YNR035C	Actin-related protein 2/3 complex subunit 2	1	14	14	40.6	39.566	0	103.81	11758000000	0.000124015	0.994929	0	0	13	13	40.6	2929400000	0.79895	0.99838	-0.000704125	143.24	23	13	13	40.6	4580900000	1.0333	0.93454	-0.0294021	66.12	22	10	10	30.7	4247900000	0.62678	1.0727	0.0304783	135.57	12
	1505	P38328	ARC40	YBR234C	Actin-related protein 2/3 complex subunit 1	1	14	14	38	42.474	0	71.88	4176500000	0.175895	0.304466	0	0	13	13	35.9	1409500000	0.84686	1.0333	0.0142264	62.504	15	13	13	38	1664700000	1.327	1.2127	0.0837534	116.64	17	9	9	18.8	1102200000	1.6169	2.6897	0.429704	207.47	11
	215	P07347	ARD1	YHR013C	N-terminal acetyltransferase A complex catalytic subunit ARD1	1	11	11	36.1	27.603	0	31.279	2835800000	0.398606	0.524746	0	0	11	11	36.1	850820000	0.47574	0.58539	-0.232555	125.96	9	10	10	32.4	1555400000	1.066	0.98721	-0.00559047	117.92	12	8	8	26.5	429550000	11.985	27.162	1.43396	110.62	4
	2614	P53629	ARE2	YNR019W	Sterol O-acyltransferase 2	1	9	9	10	74.022	0	48.859	3072500000	0.0216292	0.681234	0	0	8	8	9.7	440210000	0.85465	1.0761	0.0318526	51.569	8	9	9	10	857460000	1.2594	1.2439	0.0947854	41.425	8	9	9	10	1774900000	0.32334	0.86746	-0.0617505	78.76	8
	326	P11076	ARF1	YDL192W	ADP-ribosylation factor 1	1	14	5	86.2	20.529	0	231.67	4677500000	0.378826	0.437185	0	0	14	5	86.2	1485300000	1.0611	1.2321	0.090646	43.841	9	11	5	68	2662000000	0.83584	0.77421	-0.111141	25.81	7	8	3	42.5	530220000	7.708	14.354	1.15697	214.56	4
	503	P19146	ARF2	YDL137W	ADP-ribosylation factor 2	1	15	6	87.8	20.657	0	232.45	3364200000	0.472743	0.380807	0	0	15	6	87.8	1393700000	0.91426	1.1047	0.0432443	47.72	8	10	4	51.9	1626900000	1.2066	1.1335	0.0544215	26.02	8	7	2	41.4	343580000	10.82	20.92	1.32056	70.914	4
	614	P22768	ARG1	YOL058W	Argininosuccinate synthase	1	42	42	70	46.927	0	323.31	85022000000	0.218997	0.291364	0	0	38	38	67.4	26929000000	1.0464	1.3305	0.124015	82.609	64	35	35	57.6	37149000000	1.1279	1.029	0.0124154	88.966	76	32	32	57.4	20944000000	1.4015	3.3156	0.520562	115.17	54
	1947	P40360	ARG2	YJL071W	Amino-acid acetyltransferase, mitochondrial	1	4	4	9.1	65.609	0	11.368	155600000	-0.111954	0.04123	0	0	4	4	9.1	43999000	0.63668	0.78579	-0.104693	49.945	3	4	4	9.1	95382000	0.87257	0.75995	-0.119215	186.45	5	1	1	1.6	16223000	NaN	NaN	NaN	NaN	1
	117	P05150	ARG3	YJL088W	Ornithine carbamoyltransferase	1	19	19	64.2	37.845	0	323.31	7513000000	0.35778	0.461135	0	0	18	18	62.7	2766800000	0.74136	0.95174	-0.0214817	89.07	24	18	18	63	3664800000	1.0055	0.88365	-0.0537197	42.789	30	12	12	44.7	1081400000	5.7058	14.078	1.14854	46.578	5
	94	P04076	ARG4	YHR018C	Argininosuccinate lyase	1	33	33	57.9	51.989	0	323.31	34347000000	0.0337474	0.728739	0	0	31	31	57.9	13146000000	0.81418	0.98081	-0.00841512	48.674	52	27	27	48.2	14290000000	0.89311	0.81807	-0.0872095	53.932	47	27	27	52.3	6911600000	0.75188	1.5735	0.196867	129.89	27
	2798	Q01217	ARG5,6	YER069W	Protein ARG5,6, mitochondrial;N-acetyl-gamma-glutamyl-phosphate reductase;Acetylglutamate kinase	1	40	40	48.3	94.868	0	323.31	12946000000	0.198703	0.413957	0	1	32	32	43	4204200000	0.78075	0.97831	-0.00952351	42.495	39	37	37	44.7	6900900000	1.146	1.0441	0.0187421	78.391	38	23	23	31.6	1840800000	2.079	3.8627	0.586891	95.754	18
	3110	Q04728	ARG7	YMR062C	Arginine biosynthesis bifunctional protein ArgJ, mitochondrial;Glutamate N-acetyltransferase;Amino-acid acetyltransferase;Arginine biosynthesis bifunctional protein ArgJ alpha chain;Arginine biosynthesis bifunctional protein ArgJ beta chain	1	29	29	61.9	47.848	0	173.6	7547400000	-0.148553	0.342016	0	0	22	22	53.7	1801000000	0.74224	0.97481	-0.01108	60.007	20	21	21	48.5	2648100000	0.98101	0.89854	-0.0464626	81.135	20	23	23	44.7	3098400000	0.32545	0.40915	-0.388117	116.88	19
	489	P18544	ARG8	YOL140W	Acetylornithine aminotransferase, mitochondrial	1	33	33	84.9	46.681	0	323.31	12673000000	0.202246	0.434923	0	0	27	27	71.9	4360800000	0.73581	0.97832	-0.00951907	71.576	33	30	30	82	5935500000	1.0887	0.9918	-0.00357589	84.667	44	24	24	55.8	2377000000	1.8443	4.1671	0.619834	141.28	20
	2329	P48360	ARH1	YDR376W	Probable NADPH:adrenodoxin oxidoreductase, mitochondrial	1	9	9	21.5	56.237	0	45.054	473810000	0.25622	0.409029	0	1	6	6	15.4	184310000	0.90212	1.076	0.0318123	30.066	6	7	7	15.2	196930000	1.0441	0.96983	-0.0133044	48.222	7	5	5	12.6	92564000	3.4443	5.6254	0.750153	134.26	5
	1399	P38116	ARL1	YBR164C	ADP-ribosylation factor-like protein 1	1	7	7	48.1	20.434	0	69.734	2040700000	0.424198	0.431324	0	0	5	5	31.1	661010000	0.68579	0.88566	-0.052733	38.324	9	7	7	48.1	1100000000	1.169	1.0836	0.034869	19.676	6	4	4	19.1	279660000	7.8125	19.519	1.29046	83.027	3
	236	P08566	ARO1	YDR127W	Pentafunctional AROM polypeptide;3-dehydroquinate synthase;3-phosphoshikimate 1-carboxyvinyltransferase;Shikimate kinase;3-dehydroquinate dehydratase;Shikimate dehydrogenase	1	94	94	65.7	174.75	0	323.31	47008000000	0.210284	0.438026	0	1	81	81	64.4	15613000000	0.74788	0.94094	-0.0264381	64.926	94	83	83	58.9	23375000000	1.1213	1.0228	0.00979071	67.71	97	58	58	42.4	8019900000	2.2466	4.4412	0.6475	133.79	48
	3263	Q06408	ARO10	YDR380W	Transaminated amino acid decarboxylase	1	31	31	53.9	71.384	0	323.31	13404000000	0.117723	0.557201	0	0	28	28	50.6	3553300000	0.70132	0.90737	-0.0422156	77.365	27	25	25	38.1	6520900000	0.95775	0.87235	-0.0593092	79.162	29	16	16	24.1	3329900000	1.9908	2.849	0.454692	122.6	15
	824	P28777	ARO2	YGL148W	Chorismate synthase	1	32	32	81.1	40.838	0	323.31	21043000000	-0.043858	0.293628	0	1	24	24	77.7	6220800000	0.72879	0.93691	-0.0283021	48.523	39	25	25	70.5	8320200000	1.093	1.0011	0.000477437	49.39	40	29	29	79.5	6502400000	0.39835	0.7875	-0.103749	127.67	31
	936	P32449	ARO4	YBR249C	Phospho-2-dehydro-3-deoxyheptonate aldolase, tyrosine-inhibited	1	27	25	80.3	39.749	0	323.31	48353000000	0.0744486	0.301791	0	0	23	21	69.7	14468000000	0.8089	1.0028	0.00121432	49.964	46	26	24	79.7	21982000000	1.1855	1.1025	0.0423786	100.48	56	21	19	54.9	11903000000	0.9242	1.5127	0.179753	167.15	42
	884	P32178	ARO7	YPR060C	Chorismate mutase	1	15	15	51.2	29.747	0	60.512	2527100000	0.272745	0.388293	0	0	12	12	43.4	798470000	0.87265	1.0284	0.012162	73.298	7	14	14	51.2	1318900000	1.1713	1.0831	0.0346685	54.054	13	9	9	27	409740000	4.49	5.9075	0.771404	84.104	7
	2462	P53090	ARO8	YGL202W	Aromatic/aminoadipate aminotransferase 1	1	36	36	72.2	56.177	0	323.31	32958000000	0.117371	0.251973	0	0	33	33	70.2	10358000000	0.96443	1.2605	0.100543	60.37	50	31	31	61.6	11038000000	1.0376	0.99789	-0.000917331	67.551	48	27	27	52.4	11561000000	0.79175	1.7885	0.252489	106.43	37
	1640	P38840	ARO9	YHR137W	Aromatic amino acid aminotransferase 2	1	35	35	68.4	58.527	0	323.31	34654000000	0.118243	0.400223	0	0	31	31	65.9	10029000000	0.79783	0.97507	-0.0109642	91.886	42	28	28	52	13635000000	1.1731	1.0601	0.0253468	87.168	45	25	25	40.2	10990000000	1.2731	2.1895	0.340345	132.13	28
	927	P32381	ARP2	YDL029W	Actin-related protein 2	1	22	22	51.4	44.073	0	323.31	19284000000	0.335964	0.365471	0	0	17	17	47.8	5751100000	0.96087	1.211	0.0831441	56.303	26	17	17	45.3	9528900000	1.0959	1.0269	0.0115282	40.807	32	16	16	41.4	4004400000	3.0216	8.1888	0.91322	137.63	14
	2280	P47117	ARP3	YJR065C	Actin-related protein 3	1	28	28	74.6	49.541	0	323.31	9258800000	0.138523	0.488699	0	0	24	24	67	3659100000	0.77803	0.95827	-0.0185121	30.019	33	26	26	70.6	4161200000	1.0075	0.92555	-0.0336001	48.319	39	16	16	47.4	1438600000	1.8615	2.9355	0.467682	130.82	13
	2766	P80428	ARP4	YJL081C	Actin-related protein 4	1	16	16	30.1	54.831	0	86.003	1557200000	0.0425776	0.0598414	0	0	16	16	30.1	736270000	0.85519	1.1489	0.0602822	48.451	17	11	11	22.9	535430000	1.1838	1.1086	0.0447749	53.351	15	9	9	17.4	285460000	0.71144	1.0536	0.0226757	98.142	9
	2711	P53946	ARP5	YNL059C	Actin-related protein 5	1	12	12	20.5	87.559	0	192.51	1023400000	0.0625473	0.809034	0	0	9	9	16.8	344140000	0.51862	0.61407	-0.211782	84.907	7	7	7	10.2	476620000	0.86851	0.7686	-0.1143	47.232	5	7	7	10.7	202660000	1.9396	3.2638	0.513724	226.94	3
	3721	Q12509	ARP6	YLR085C	Actin-like protein ARP6	1	5	5	18.3	50.043	0	10.382	455090000	-0.425098	0.0810363	0	0	3	3	8.9	32221000	0.32871	0.33151	-0.479503	120.42	3	4	4	14.4	343430000	0.42649	0.4259	-0.370692	99.166	6	2	2	10.3	79438000	NaN	NaN	NaN	NaN	1
	3665	Q12406	ARP7	YPR034W	Actin-related protein 7	1	10	10	24.3	53.81	0	57.752	942310000	0.13031	0.467772	0	0	9	9	24.3	281490000	0.74689	0.94729	-0.0235171	62.621	11	7	7	14.7	424470000	1.0816	0.97976	-0.0088803	49.172	7	7	7	17	236350000	2.1318	2.6505	0.423328	86.186	3
	3656	Q12386	ARP8	YOR141C	Actin-like protein ARP8	1	6	6	6.8	100.21	0	68.548	510830000	-0.0754659	0.283121	0	0	5	5	5.8	164110000	0.77203	0.88929	-0.0509566	26.577	4	5	5	5.6	143100000	1.089	0.99914	-0.000373643	27.621	4	4	4	4.4	203620000	0.35521	0.66824	-0.175067	74.569	6
	3148	Q05123	ARP9	YMR033W	Actin-like protein ARP9	1	14	14	29.6	53.074	0	38.947	910300000	0.252866	0.369469	0	0	11	11	21.8	291210000	1.038	1.2762	0.105919	58.596	10	9	9	16.3	246190000	0.99313	0.92679	-0.0330187	69.319	8	6	6	13.5	372890000	3.9371	4.8495	0.685697	171.93	5
	3005	Q03862	ARX1	YDR101C	Probable metalloprotease ARX1	1	24	24	51.6	65.212	0	206.65	5318700000	0.0684144	0.470483	0	0	18	18	39.1	1850000000	0.7821	1.0098	0.00423535	74.352	25	21	21	46.4	2224500000	1.0284	0.9513	-0.0216825	78.024	26	13	13	25.8	1244100000	0.88094	1.6699	0.22269	110.42	14
	1367	P38011	ASC1	YMR116C	Guanine nucleotide-binding protein subunit beta-like protein	1	25	25	94.4	34.805	0	323.31	76126000000	0.316043	0.339622	0	0	24	24	90.3	32789000000	0.85652	1.0409	0.017409	89.089	57	25	25	94.4	35523000000	1.3939	1.2859	0.109207	82.506	63	18	18	82.1	7814200000	3.2715	6.63	0.821514	119.36	20
	935	P32447	ASF1	YJL115W	Histone chaperone ASF1	1	10	10	45.2	31.603	0	40.533	1578200000	-0.0828671	0.0447636	0	0	9	9	43.7	531070000	0.61141	0.81117	-0.0908881	33.458	9	8	8	35.1	760840000	0.94075	0.89495	-0.0482012	33.227	9	6	6	23.7	286280000	0.44893	0.77712	-0.109512	115.89	6
	1968	P40467	ASG1	YIL130W	Activator of stress genes 1	1	4	4	5.1	108.78	0	5.3436	293080000	0.169526	0.205803	0	0	3	3	4.4	110240000	0.92222	1.132	0.0538464	25.206	4	4	4	5.1	160090000	1.278	1.2708	0.104077	11.305	3	1	1	1.1	22746000	1.6745	2.2421	0.350655	54.196	2
	2330	P48361	ASK10	YGR097W	Activator of SKN7 protein 10	1	11	9	9.1	126.86	0	73.872	490230000	-0.220985	0.240421	1	0	4	3	4.5	61879000	0.67665	0.75411	-0.122565	80.183	6	8	6	7.1	84869000	0.98292	0.88169	-0.0546841	42.578	6	8	8	7	343490000	0.21232	0.32681	-0.485705	182.8	5
	3149	Q05166	ASM4	YDL088C	Nucleoporin ASM4	1	8	8	19.5	58.792	0	85.303	948870000	-0.0572681	0.492924	0	0	6	6	15.3	314130000	0.84093	1.0146	0.00629487	69.345	5	4	4	7	279120000	1.0905	1.0392	0.0166991	34.133	3	5	5	11.9	355630000	0.2796	0.63856	-0.194798	102.84	4
	2357	P49089	ASN1	YPR145W	Asparagine synthetase [glutamine-hydrolyzing] 1	1	38	26	74.1	64.47	0	287.58	11943000000	0.207313	0.347594	0	0	30	22	57.2	3258400000	0.90375	1.195	0.0773679	70.118	24	30	21	64.2	5931800000	1.0833	0.99919	-0.000351933	72.365	34	22	14	34.4	2753200000	1.6469	3.5069	0.544923	127.1	19
	2358	P49090	ASN2	YGR124W	Asparagine synthetase [glutamine-hydrolyzing] 2	1	38	26	85.3	64.592	0	323.31	14503000000	0.390893	0.361509	0	0	32	24	76.2	5280700000	0.94485	1.1696	0.0680374	82.031	36	33	24	81.3	7293100000	1.2016	1.1156	0.0475085	81.429	43	23	15	44.8	1929100000	3.9544	11.406	1.05713	148.25	16
	1702	P38986	ASP1	YDR321W	L-asparaginase 1	1	12	12	35.7	41.395	0	173.39	3390600000	0.00437876	0.950082	0	0	11	11	35.2	1151800000	0.70996	0.87353	-0.0587222	106.54	9	11	11	31.8	1508200000	0.96491	0.87819	-0.0564115	23.045	8	8	8	21.5	730660000	0.76201	1.3436	0.12827	79.757	6
	1802	P39945	AST2	YER101C	Protein AST2	1	8	8	24.4	48.37	0	40.971	842600000	-0.0575405	0.307777	0	0	6	6	16.3	270900000	0.89431	1.0459	0.0194902	127.2	7	5	5	14.7	355360000	0.86242	0.86046	-0.0652693	80.928	5	4	4	9.5	216340000	0.3764	0.74672	-0.126842	58.855	4
	2468	P53104	ATG1	YGL180W	Serine/threonine-protein kinase ATG1	1	3	3	3.8	101.72	0.0011245	3.5634	76623000	-0.136044	0.449878	0	0	2	2	2.8	31829000	0.49516	0.55951	-0.252192	130.98	2	3	3	3.8	44794000	1.0354	0.95522	-0.0198966	62.136	3	0	0	0	0	NaN	NaN	NaN	NaN	0
	3733	Q12527	ATG11	YPR049C	Autophagy-related protein 11	1	2	2	1.9	135.02	0.0058824	2.4923	149720000	0.54604	0.371523	0	0	1	1	0.7	105840000	1.2825	1.5328	0.185485	36.716	2	0	0	0	0	NaN	NaN	NaN	NaN	0	2	2	1.9	43875000	4.6817	8.0648	0.906594	113	2
	3298	Q06628	ATG13	YPR185W	Autophagy-related protein 13	1	6	6	9.3	83.28	0	11.391	178960000	-0.451508	0.424672	0	0	1	1	1.2	9554200	NaN	NaN	NaN	NaN	1	2	2	3.1	34806000	0.81617	0.80178	-0.0959448	10.497	2	4	4	6.2	134600000	0.088986	0.15593	-0.80707	31.455	2
	3350	Q07528	ATG20	YDL113C	Autophagy-related protein 20	1	9	9	17.2	72.545	0	70.962	477310000	-0.093623	0.0584839	0	0	4	4	8.3	83890000	0.63733	0.73966	-0.130968	27.864	4	7	7	13.6	157420000	0.98532	0.89189	-0.0496887	24.553	3	5	5	9.5	236000000	0.45656	0.79394	-0.100212	63.523	4
	2874	Q02887	ATG21	YPL100W	Autophagy-related protein 21	1	4	4	8.7	55.187	0	15.104	443680000	0.297027	0.14313	0	0	4	4	8.7	128370000	1.2291	1.4275	0.154576	92.951	6	3	3	7.1	176510000	1.7992	1.5398	0.187464	38.735	3	3	3	7.1	138800000	2.1639	3.5403	0.54904	154.41	6
	2224	P46989	ATG27	YJL178C	Autophagy-related protein 27	1	6	6	20.7	30.201	0	14.443	1278700000	-0.0724211	0.363876	0	0	6	6	20.7	470880000	0.69233	0.84956	-0.0708059	108.37	6	3	3	9.6	507270000	1.1556	1.0823	0.0343476	35.994	4	3	3	9.6	300530000	0.39483	0.65947	-0.180805	160.71	6
	1938	P40344	ATG3	YNR007C	Autophagy-related protein 3	1	6	6	21.3	35.887	0	16.579	628540000	-0.0169366	0.840729	0	0	5	5	18.7	209820000	0.92911	1.1002	0.0414717	30.595	5	5	5	16.5	131160000	1.2785	1.1805	0.072066	45.389	3	1	1	2.9	287570000	0.30916	0.68494	-0.164348	93.462	2
	2668	P53867	ATG4	YNL223W	Cysteine protease ATG4	1	3	3	9.9	55.142	0	26.331	243010000	-0.0362159	0.517045	0	0	3	3	9.9	75220000	0.83995	1.0046	0.0019932	6.2277	3	3	3	9.9	153270000	0.90305	0.84251	-0.0744249	20.097	4	1	1	3.4	14514000	NaN	NaN	NaN	NaN	1
	1654	P38862	ATG7	YHR171W	Ubiquitin-like modifier-activating enzyme ATG7	1	6	6	12.1	71.427	0	16.291	765900000	-0.0926515	0.531602	0	0	2	2	3.8	540270000	0.9907	1.2339	0.0912799	34.268	3	5	5	10	126730000	0.98583	0.90856	-0.0416464	84.19	3	3	3	5.9	98900000	0.29949	0.47034	-0.327588	44.168	3
	1435	P38182	ATG8	YBL078C	Autophagy-related protein 8	1	7	7	40.2	13.627	0	30.598	1295500000	0.087203	0.0306863	0	0	5	5	36.8	343960000	0.94514	1.2057	0.0812393	113.31	9	6	6	37.6	476640000	1.2458	1.1577	0.063596	77.271	7	7	7	40.2	474950000	0.86678	1.3085	0.116774	93.603	7
	3549	Q12142	ATG9	YDL149W	Autophagy-related protein 9	1	3	3	2.9	115.4	0.0016681	3.319	154640000	-0.119882	0.27818	0	0	2	2	1.9	33324000	0.95187	1.0878	0.0365491	216.67	3	1	1	0.8	48408000	0.65513	0.58027	-0.23637	101.8	2	3	3	2.9	72909000	0.53092	0.69211	-0.159825	171.08	4
	2321	P48016	ATH1	YPR026W	Vacuolar acid trehalase	1	6	6	5.9	136.92	0	27.863	1631200000	-0.0549662	0.492484	0	0	5	5	4.5	328420000	0.8009	1.0027	0.001171	34.609	6	5	5	5	487950000	1.1936	1.0481	0.0204027	77.027	5	5	5	4.5	814810000	0.29086	0.65092	-0.186472	90.198	8
	1956	P40416	ATM1	YMR301C	Iron-sulfur clusters transporter ATM1, mitochondrial	1	13	13	25.4	77.521	0	78.961	1295800000	0.185585	0.467442	0	0	10	10	21.2	438380000	0.78043	0.92264	-0.0349677	32.7	9	11	11	20.1	793050000	1.0431	0.97555	-0.0107505	81.293	8	3	3	4.9	64396000	2.931	4.0038	0.602472	164.75	2
	1087	P32907	ATO2	YNR002C	Ammonia transport outward protein 2	1	2	2	12.1	30.701	0	10.165	214280000	0.00912215	0.811927	0	0	2	2	12.1	137060000	0.77279	0.95312	-0.0208524	64.239	3	2	2	12.1	77224000	1.1971	1.0942	0.0390967	18.138	2	0	0	0	0	NaN	NaN	NaN	NaN	0
	3646	Q12359	ATO3	YDR384C	Ammonia transport outward protein 3	1	2	2	6.5	30.028	0	25.844	154050000	-0.252406	0.0529185	0	0	2	2	6.5	92422000	0.47807	0.58698	-0.231377	8.0471	2	2	2	6.5	61629000	0.56584	0.5328	-0.273436	17.604	3	0	0	0	0	NaN	NaN	NaN	NaN	0
	488	P18496	ATP10	YLR393W	Mitochondrial ATPase complex subunit ATP10	1	6	6	28.3	32.094	0	120.25	393860000	0.369445	0.395504	0	0	3	3	16.5	121940000	0.93834	1.0344	0.0146885	22.257	5	5	5	24.7	192560000	1.2229	1.0859	0.0357898	15.625	3	3	3	14	79361000	7.5515	11.425	1.05786	76.514	3
	938	P32453	ATP11	YNL315C	Protein ATP11, mitochondrial	1	21	21	54.7	36.851	0	81.327	5103000000	-0.019422	0.627741	0	0	13	13	42.5	1360900000	0.73127	0.86931	-0.0608253	34.929	13	13	13	39.3	2113100000	0.94558	0.89958	-0.0459602	65.184	16	16	16	46.2	1629000000	0.4974	1.1182	0.0485195	92.084	10
	582	P22135	ATP12	YJL180C	Protein ATP12, mitochondrial	1	11	11	37.5	36.554	0	49.536	1649700000	0.0657461	0.355731	0	0	11	11	37.5	469790000	0.98104	1.1423	0.0577802	62.309	7	7	7	22.8	774980000	1.044	0.94274	-0.0256081	20.592	7	5	5	16.6	404950000	0.76522	1.4624	0.165066	149.95	6
	3643	Q12349	ATP14	YLR295C	ATP synthase subunit H, mitochondrial	1	2	2	21	14.128	0	33.126	4894100000	-0.10958	0.308618	0	0	1	1	11.3	1457900000	0.5238	0.67747	-0.16911	62.852	3	1	1	11.3	825580000	1.2161	1.1236	0.0506117	38.8	4	2	2	21	2610600000	0.21718	0.61625	-0.210243	13.023	3
	556	P21306	ATP15	YPL271W	ATP synthase subunit epsilon, mitochondrial	1	7	7	91.9	6.7425	0	323.31	40901000000	-0.147908	0.381727	0	0	7	7	91.9	10302000000	0.81555	0.95403	-0.020438	35.532	13	5	5	90.3	6581000000	1.086	0.97826	-0.00954571	36.163	11	7	7	91.9	24018000000	0.14756	0.38571	-0.413739	65.462	16
	3564	Q12165	ATP16	YDL004W	ATP synthase subunit delta, mitochondrial	1	11	9	86.9	17.02	0	323.31	38372000000	-0.0574262	0.631472	0	0	10	8	79.4	11383000000	0.82763	1.0132	0.0056952	42.385	12	7	5	55.6	11999000000	1.3776	1.2017	0.079796	12.853	4	8	6	60	14991000000	0.28589	0.55237	-0.25777	124.57	6
	3260	Q06405	ATP17	YDR377W	ATP synthase subunit f, mitochondrial	1	8	8	38.6	11.312	0	25.818	25411000000	0.265682	0.0582448	0	0	6	6	33.7	6565800000	1.7948	2.3451	0.370161	203.96	12	6	6	33.7	7193900000	2.1335	1.9335	0.286344	226.82	11	8	8	38.6	11652000000	0.62619	1.3821	0.14054	152.19	9
	2770	P81450	ATP18	YML081C-A	ATP synthase subunit J, mitochondrial	1	9	9	69.5	6.6877	0	162.32	7541800000	-0.212635	0.415134	0	0	6	6	49.2	2068100000	1.0286	1.285	0.108903	113.84	8	4	4	44.1	1806300000	0.80648	0.7188	-0.143392	43.589	3	8	8	69.5	3667500000	0.11897	0.24922	-0.603417	160.76	7
	2771	P81451	ATP19	YOL077W-A	ATP synthase subunit K, mitochondrial	1	7	7	80.9	7.5337	0	39.848	11691000000	-0.22006	0.358506	0	0	5	5	44.1	2016200000	0.65887	0.80255	-0.0955279	79.471	14	6	6	80.9	1777000000	1.0831	1.0505	0.0213961	21.238	14	6	6	44.1	7897400000	0.12286	0.25939	-0.586047	191.76	15
	55	P00830	ATP2	YJR121W	ATP synthase subunit beta, mitochondrial	1	52	52	83.6	54.793	0	323.31	890640000000	0.113182	0.439692	0	0	47	47	82	291060000000	0.8556	1.0464	0.0196977	84.084	182	47	47	82.6	372690000000	1.003	0.93687	-0.0283207	74.84	168	45	45	82	226890000000	1.2562	2.2293	0.348168	153.11	122
	3591	Q12233	ATP20	YPR020W	ATP synthase subunit g, mitochondrial	1	10	10	73	12.921	0	143.22	7727000000	0.300202	0.229387	0	0	10	10	73	2879600000	1.2583	1.4746	0.168674	98.172	9	9	9	65.2	3406900000	1.3264	1.2135	0.0840398	59.007	7	7	7	46.1	1440500000	1.8799	4.4452	0.647891	73.948	8
	2623	P53722	ATP23	YNR020C	Mitochondrial inner membrane protease ATP23	1	4	4	18.1	26.89	0	8.1589	458060000	-0.0632901	0.489031	0	0	3	3	14.5	154920000	0.54075	0.66826	-0.175055	24.605	5	3	3	15	146350000	0.84555	0.80391	-0.0947926	70.505	4	3	3	14.5	156790000	0.65841	1.2022	0.0799767	196.74	4
	2904	Q03153	ATP25	YMR098C	ATPase synthesis protein 25, mitochondrial	1	3	3	6.5	70.413	0	12.791	80066000	0.100952	0.716462	0	0	2	2	4.4	25365000	0.87122	1.0131	0.00565233	40.373	3	1	1	2.1	29491000	0.59519	0.54785	-0.261338	176.39	2	2	2	4.2	25210000	2.4765	3.6186	0.558541	161.64	2
	1383	P38077	ATP3	YBR039W	ATP synthase subunit gamma, mitochondrial	1	37	37	79.7	34.35	0	323.31	91011000000	-0.00341356	0.934895	0	0	31	31	73.6	32711000000	0.74602	0.94769	-0.0233337	76.532	49	31	31	72	30308000000	0.98693	0.88071	-0.0551671	60.607	52	35	35	79.7	27992000000	0.52441	1.1702	0.0682601	99.8	51
	125	P05626	ATP4	YPL078C	ATP synthase subunit 4, mitochondrial	1	25	25	59	26.925	0	323.31	41159000000	0.205516	0.429969	0	0	23	23	55.7	17424000000	0.8011	1.041	0.0174507	91.08	39	21	21	54.1	13247000000	0.99719	0.94485	-0.0246371	84.76	34	22	22	59	10487000000	2.0942	4.2047	0.623735	135.2	23
	249	P09457	ATP5	YDR298C	ATP synthase subunit 5, mitochondrial	1	29	29	83	22.814	0	323.31	165190000000	-0.0376551	0.223349	0	0	22	22	79.7	39542000000	0.67269	0.86573	-0.0626175	76.592	28	22	22	78.3	50981000000	1.1458	1.0124	0.00535215	52.487	26	29	29	83	74670000000	0.3342	0.87963	-0.0556999	180.37	28
	859	P30902	ATP7	YKL016C	ATP synthase subunit d, mitochondrial	1	30	30	94.3	19.809	0	323.31	94936000000	-0.138728	0.425862	0	0	25	25	93.7	23674000000	0.85457	1.0405	0.0172421	109.14	39	23	23	90.2	25257000000	1.0309	0.96481	-0.0155582	85.286	51	28	28	90.8	46005000000	0.15862	0.38206	-0.417868	87.639	54
	1547	P38636	ATX1	YNL259C	Metal homeostasis factor ATX1	1	5	5	74	8.2206	0	50.402	2750900000	-0.333734	0.417163	1	0	4	4	68.5	821350000	0.81428	1.0266	0.0114013	15.741	3	4	4	47.9	798520000	0.96861	0.95254	-0.0211168	16.976	3	3	3	42.5	1131000000	0.039703	0.10198	-0.991485	146.17	3
	3716	Q12500	AVL9	YLR114C	Late secretory pathway protein AVL9	1	5	5	6.3	86.425	0	9.9033	1510200000	0.197813	0.503244	0	0	3	3	3.7	493920000	1.3471	1.7097	0.23292	145.93	3	5	5	6.3	526810000	0.64277	0.5729	-0.241921	88.155	3	2	2	2.4	489440000	2.3783	4.0035	0.60244	244.56	5
	2265	P47082	AVT1	YJR001W	Vacuolar amino acid transporter 1	1	7	7	9.3	65.345	0	21.549	690920000	-0.585469	0.127551	0	0	0	0	0	0	NaN	NaN	NaN	NaN	0	2	2	3.7	420310000	0.21844	0.19753	-0.704367	273.36	2	5	5	7.6	270610000	0.19767	0.34153	-0.466571	90.862	4
	1991	P40501	AVT7	YIL088C	Vacuolar amino acid transporter 7	1	3	3	6.9	53.736	0	9.6611	2215200000	0.16076	0.211948	0	0	1	1	2.2	32034000	NaN	NaN	NaN	NaN	1	2	2	3.9	1116700000	1.4078	1.274	0.105169	78.538	3	2	2	4.7	1066500000	0.65158	1.6457	0.216351	148.77	4
	1688	P38928	AXL2	YIL140W	Axial budding pattern protein 2	1	4	4	4.4	90.782	0	6.1407	165700000	-0.0016406	0.991721	0	0	2	2	2.3	27929000	1.1363	1.332	0.124504	92.452	2	2	2	2.6	92509000	0.81329	0.7451	-0.127785	355.98	3	2	2	2.2	45267000	NaN	NaN	NaN	NaN	1
	1972	P40471	AYR1	YIL124W	NADPH-dependent 1-acyldihydroxyacetone phosphate reductase	1	16	16	65	32.814	0	172.45	6064800000	0.184086	0.412549	0	1	13	13	57.6	2070900000	0.81288	0.97532	-0.0108529	61.755	20	14	14	59.3	2799300000	1.1641	1.0492	0.0208583	69.177	19	10	10	40.4	1194500000	2.0451	3.4854	0.542253	60.103	10
	2068	P41696	AZF1	YOR113W	Asparagine-rich zinc finger protein AZF1	1	9	9	12.1	101.17	0	139.31	262040000	-0.0695599	0.662183	0	0	6	6	8.2	70376000	0.67503	0.80531	-0.0940369	21.182	4	4	4	4.7	47917000	1.3587	1.5104	0.179092	57.765	3	8	8	11.2	143740000	0.27435	0.50847	-0.293735	55.197	6
	1387	P38084	BAP2	YBR068C	Leu/Val/Ile amino-acid permease	1	4	4	5.1	67.769	0	11.767	280470000	-0.207843	0.322075	0	0	3	3	4.8	60838000	0.95077	1.1274	0.0520781	20.8	3	4	4	5.1	84701000	0.69194	0.66369	-0.178035	72.685	3	3	3	3	134930000	0.2139	0.318	-0.497573	86.802	4
	349	P12630	BAR1	YIL015W	Barrierpepsin	1	5	5	8.7	63.729	0	28.625	768700000	0.0582606	0.696573	0	0	3	3	6.1	197020000	0.6087	0.70111	-0.154214	26.839	3	3	3	6.1	190310000	1.183	1.088	0.0366289	15.446	3	5	5	8.7	381380000	0.95276	1.9605	0.292367	56.088	3
	1675	P38891	BAT1	YHR208W	Branched-chain-amino-acid aminotransferase, mitochondrial	1	28	24	80.7	43.596	0	323.31	29384000000	0.293874	0.42424	0	0	27	23	77.1	10284000000	0.83016	1.009	0.00389114	79.837	29	25	21	70	14295000000	1.0529	0.98561	-0.0062949	79.878	26	19	15	58.3	4805100000	3.5575	7.6564	0.884025	75.597	9
	2313	P47176	BAT2	YJR148W	Branched-chain-amino-acid aminotransferase, cytosolic	1	20	16	57.7	41.624	0	193	6900000000	0.189463	0.356831	0	0	19	15	57.7	2148200000	0.77482	0.99697	-0.00131791	53.583	13	15	11	48.1	2499000000	1.2586	1.1573	0.063446	46.971	13	13	9	40.7	2252800000	1.4903	3.2082	0.506261	106.42	6
	2259	P47068	BBC1	YJL020C	Myosin tail region-interacting protein MTI1	1	57	57	52.6	128.29	0	323.31	22896000000	-0.110793	0.355813	0	0	42	42	41.6	5491700000	0.76158	0.91873	-0.0368121	59.192	64	43	43	41.7	6592500000	1.0839	1.0001	4.34345e-05	56.389	62	49	49	47.5	10812000000	0.25034	0.50628	-0.295609	99.084	62
	3143	Q05029	BCH1	YMR237W	Protein BCH1	1	17	17	22	82.048	0	88.114	3374600000	-0.148483	0.384146	0	0	13	13	20.6	922310000	0.75492	0.94097	-0.0264242	39.984	12	13	13	18.5	1313100000	1.082	0.99479	-0.00226858	70.382	11	9	9	10.9	1139200000	0.15296	0.38304	-0.416756	159.3	7
	1299	P36122	BCH2	YKR027W	Protein BCH2	1	2	2	3.5	88.043	0	6.9498	153400000	-0.188975	0.355659	0	0	2	2	3.5	38724000	0.69895	0.82081	-0.0857573	78.456	2	2	2	3.5	56201000	0.3464	0.31599	-0.500327	35.723	2	2	2	3.5	58478000	0.70621	1.0451	0.0191578	105.2	2
	3255	Q06338	BCP1	YDR361C	Protein BCP1	1	10	10	47.3	32.661	0	102.85	1756700000	-0.0800708	0.623363	0	0	8	8	38.9	589040000	1.0572	1.283	0.108227	62.212	4	7	7	38.9	1064900000	1.1429	1.0081	0.00350363	35.02	10	3	3	11.3	102770000	0.25441	0.44469	-0.351943	348.62	2
	1061	P32839	BCS1	YDR375C	Mitochondrial chaperone BCS1	1	9	9	26.3	51.107	0	68.575	689970000	0.286797	0.436214	0	0	6	6	15.4	216230000	0.76131	0.99992	-3.47404e-05	55.844	6	9	9	26.3	407320000	1.1987	0.95405	-0.0204289	28.106	5	2	2	6.1	66431000	4.0918	7.6007	0.880854	12.452	2
	209	P07278	BCY1	YIL033C	cAMP-dependent protein kinase regulatory subunit	1	37	37	80	47.218	0	323.31	28767000000	-0.107994	0.283414	0	0	24	24	65.9	6468900000	0.72398	0.89653	-0.0474352	44.927	34	25	25	54.6	9806200000	1.0337	0.95346	-0.0206975	59.551	38	32	32	67.8	12492000000	0.27847	0.55482	-0.255848	102.99	39
	1225	P35817	BDF1	YLR399C	Bromodomain-containing factor 1	1	14	13	20.7	76.977	0	42.723	1110200000	-0.159503	0.145125	0	0	10	10	15.6	331700000	0.6137	0.77779	-0.109138	39.004	7	10	10	14.7	320410000	0.92232	0.84248	-0.0744404	47.732	7	9	8	15.3	458080000	0.28567	0.50707	-0.294932	103.94	6
	1769	P39714	BDH1	YAL060W	(R,R)-butanediol dehydrogenase	1	19	19	62	41.582	0	323.31	21084000000	0.0778952	0.544302	0	1	17	17	59.9	7286400000	0.75916	0.99122	-0.00382994	75.066	49	19	19	62	8862000000	0.95424	0.88383	-0.0536313	81.886	56	12	12	31.7	4935700000	0.92922	1.955	0.291147	157.29	24
	2200	P46678	BDP1	YNL039W	Transcription factor TFIIIB component B	1	4	4	7.4	67.687	0	5.6226	2253400000	-0.0375803	0.656538	0	0	1	1	1.3	8940800	NaN	NaN	NaN	NaN	1	3	3	5.6	1534100000	1.1189	1.0597	0.0251829	36.548	3	4	4	7.4	710370000	0.33585	0.7937	-0.100344	177.35	2
	836	P29366	BEM1	YBR200W	Bud emergence protein 1	1	8	8	15.4	61.605	0	14.508	798120000	-0.00965341	0.785688	0	0	8	8	15.4	246090000	0.91836	1.1081	0.044579	21.614	8	6	6	11.4	306030000	0.96362	0.97644	-0.0103544	27.992	7	6	6	11.8	246010000	0.53321	0.8646	-0.0631848	31.948	3
	1808	P39960	BEM2	YER155C	GTPase-activating protein BEM2/IPL2	1	32	32	17.9	245.43	0	285.83	2194800000	0.0530408	0.763742	0	0	24	24	13.9	600490000	0.58549	0.71816	-0.143779	51.301	14	25	25	14.1	1396900000	0.95293	0.88249	-0.0542902	63.465	23	10	10	6.2	197390000	1.6473	2.2761	0.357191	137.48	7
	1073	P32873	BEM3	YPL115C	GTPase-activating protein BEM3	1	4	4	4.4	124.91	0	8.0804	93335000	-0.0966397	0.198	0	0	2	2	2.4	27157000	0.87818	1.0119	0.00513757	0.65906	2	3	3	3.6	35087000	0.81092	0.70969	-0.148931	48.186	3	3	3	3.2	31092000	0.47674	0.71429	-0.146125	107.92	2
	1720	P39011	BEM4	YPL161C	Bud emergence protein 4	1	3	3	4.9	70.992	0	9.1561	64606000	-0.131156	0.860264	0	0	2	2	2.8	17817000	0.1563	0.19096	-0.719058	5.0215	2	3	3	4.9	41194000	3.1109	2.8625	0.456746	147.88	2	1	1	2.1	5594700	NaN	NaN	NaN	NaN	1
	1314	P36149	BET3	YKR068C	Trafficking protein particle complex subunit BET3	1	2	2	9.8	22.129	0.00084674	3.6959	446340000	0.12756	0.427435	0	0	2	2	9.8	71739000	0.9162	1.0622	0.0262063	70.724	3	2	2	9.8	349860000	1.8141	1.694	0.228913	49.276	4	1	1	5.7	24746000	NaN	NaN	NaN	NaN	1
	2785	Q00618	BET4	YJL031C	Geranylgeranyl transferase type-2 subunit alpha	1	5	5	19.9	39.674	0	38.352	447660000	0.243239	0.539756	0	0	4	4	17.1	85768000	0.54386	0.63703	-0.19584	52.965	4	5	5	19.9	304160000	1.1112	1.0763	0.0319333	55.627	4	2	2	8	57732000	5.332	7.8275	0.893623	50.905	3
	1692	P38934	BFR1	YOR198C	Nuclear segregation protein BFR1	1	77	77	85.7	54.639	0	323.31	55131000000	-0.116404	0.345417	0	0	50	50	72.8	11773000000	0.76237	0.97843	-0.00947025	59.063	58	51	51	71.7	16303000000	0.98547	0.92527	-0.0337315	88.733	66	71	71	73.2	27056000000	0.23097	0.4943	-0.306009	91.455	68
	3301	Q06631	BFR2	YDR299W	Protein BFR2	1	12	12	26.6	61.202	0	105.03	1431900000	-0.047636	0.496701	0	0	9	9	19.7	367140000	0.97021	1.1492	0.0603956	59.542	8	10	10	21.3	578500000	0.93711	0.85927	-0.0658704	79.667	10	9	9	21.9	486280000	0.4755	0.72873	-0.137433	113.09	6
	429	P15703	BGL2	YGR282C	Glucan 1,3-beta-glucosidase	1	16	16	53.4	34.118	0	323.31	89551000000	0.156394	0.392834	0	0	15	15	53.4	30218000000	0.73722	0.90978	-0.0410636	70.329	32	14	14	53.4	36041000000	1.2477	1.1799	0.0718452	55.103	35	13	13	29.4	23292000000	1.4839	2.7441	0.4384	87.846	25
	1623	P38813	BIG1	YHR101C	Protein BIG1	1	4	4	15.2	39.068	0	55.781	323460000	0.161215	0.553084	0	0	3	3	12.5	81391000	0.58745	0.68189	-0.166286	23.667	3	4	4	15.2	190590000	1.2946	1.1213	0.0497218	16.861	3	3	3	12.5	51487000	2.7815	3.983	0.60021	60.8	2
	337	P11709	BIK1	YCL029C	Nuclear fusion protein BIK1	1	3	3	9.1	51.091	0	15.4	111950000	-0.0331581	0.782264	0	0	3	3	9.1	65771000	0.87315	1.1481	0.0599797	66.381	3	2	2	5.2	46178000	0.81368	0.74766	-0.126296	33.812	2	0	0	0	0	NaN	NaN	NaN	NaN	0
	1836	P40013	BIM1	YER016W	Protein BIM1	1	5	5	19.8	38.361	0	38.19	170810000	0.0307081	0.830019	0	0	4	4	14.8	51238000	0.60717	0.728	-0.137869	141.75	3	5	5	19.8	68965000	0.96205	0.89753	-0.046951	160.08	5	3	3	11.3	50607000	1.4123	1.8921	0.276944	134.62	6
	937	P32451	BIO2	YGR286C	Biotin synthase, mitochondrial	1	12	12	37.1	41.884	0	267.03	1664800000	0.0524492	0.115732	0	0	10	10	34.1	437780000	0.89144	1.0468	0.0198637	41.975	13	9	9	25.9	972830000	1.2404	1.1218	0.0499154	44.057	10	6	6	18.9	254150000	0.62164	1.2234	0.0875685	57.438	4
	2154	P43583	BLM10	YFL007W	Proteasome activator BLM10	1	16	16	9.1	245.99	0	66.237	1345600000	0.00932917	0.918973	0	0	9	9	5	387890000	1.0933	1.3403	0.127202	119.65	10	13	13	7	741620000	0.81514	0.71414	-0.146217	146.47	11	4	4	2.1	216140000	0.61241	1.1143	0.0470021	121.59	4
	3209	Q06071	BLS1	YLR408C	Biogenesis of lysosome-related organelles complex 1 subunit BLS1	1	3	3	27	14.549	0.00029121	4.7549	155220000	-0.155565	0.547743	0	0	2	2	18.9	22108000	0.39978	0.47328	-0.324882	79.383	2	2	2	18	14754000	1.965	1.8838	0.275035	96.802	2	3	3	27	118360000	0.20833	0.38296	-0.416847	93.01	4
	834	P29311	BMH1	YER177W	Protein BMH1	1	28	8	80.5	30.091	0	266.64	15982000000	0.276604	0.454904	0	0	27	8	70.8	6900800000	0.65922	0.90764	-0.0420864	70.991	16	27	7	80.5	6978000000	1.0509	0.98631	-0.00598656	22.176	19	22	5	68.5	2102800000	4.1294	7.5489	0.877884	76.994	4
	1188	P34730	BMH2	YDR099W	Protein BMH2	1	30	10	77.7	31.061	0	323.31	15116000000	0.266145	0.426191	0	0	29	10	68.1	6810800000	0.82561	1.0973	0.0403254	73.158	18	29	9	77.7	6027900000	0.98813	0.90556	-0.0430828	34.048	18	24	7	65.9	2277600000	2.7546	6.3269	0.801191	101.82	13
	3478	Q08965	BMS1	YPL217C	Ribosome biogenesis protein BMS1	1	16	16	14.3	135.57	0	53.651	1155200000	-0.230573	0.305796	0	0	12	12	12.3	283320000	0.7569	0.92501	-0.0338536	36.084	13	11	11	9.8	711940000	0.88952	0.81133	-0.0908025	98.186	12	9	9	7.9	159890000	0.20103	0.27098	-0.567063	77.531	5
	2272	P47096	BNA1	YJR025C	3-hydroxyanthranilate 3,4-dioxygenase	1	13	13	93.2	20.235	0	323.31	8982000000	0.0986067	0.412827	0	1	13	13	93.2	3419400000	0.76978	0.94708	-0.0236133	92.868	21	11	11	83.6	3320000000	1.1501	1.0745	0.0312064	47.181	19	10	10	72.9	2242600000	1.0518	1.9419	0.288227	63.864	13
	2247	P47039	BNA3	YJL060W	Probable kynurenine--oxoglutarate transaminase BNA3	1	14	14	40.3	50.082	0	183.09	1667600000	-0.00436176	0.940868	0	0	14	14	40.3	626180000	0.9082	1.1872	0.0745239	110.32	8	10	10	29.5	782030000	0.85088	0.78945	-0.102675	109.08	12	6	6	14.6	259420000	0.61501	1.0353	0.0150662	233.04	5
	1427	P38169	BNA4	YBL098W	Kynurenine 3-monooxygenase	1	7	7	19.6	52.429	0	22.538	470790000	0.248432	0.476584	0	1	3	3	9.1	75743000	0.77293	0.94051	-0.0266366	38.472	4	5	5	13.7	292400000	0.98042	0.89473	-0.048308	6.6501	3	4	4	9.1	102640000	4.2259	6.6106	0.820241	41.226	3
	3202	Q05979	BNA5	YLR231C	Kynureninase	1	19	19	43.5	51.031	0	174.55	5204100000	0.151332	0.448204	0	0	15	15	40.2	1593800000	0.84544	1.0673	0.0282865	47.372	16	14	14	38.9	2434400000	0.93861	0.89906	-0.0462113	49.057	20	9	9	22.1	1175900000	1.6216	2.9643	0.471922	154.74	8
	2177	P43619	BNA6	YFR047C	Nicotinate-nucleotide pyrophosphorylase [carboxylating]	1	9	9	29.8	32.365	0	26.245	4298100000	0.123469	0.496146	0	0	8	8	27.5	1324600000	0.75971	0.9287	-0.0321246	63.396	8	8	8	26.4	1992200000	1.0668	0.95454	-0.0202059	42.777	10	6	6	19.7	981240000	1.4322	2.6469	0.422737	138.97	6
	3030	Q04066	BNA7	YDR428C	Kynurenine formamidase	1	2	2	10.3	29.991	0	9.0116	284720000	0.0228544	0.295745	0	0	2	2	10.3	114900000	0.89358	1.0822	0.0343075	22.204	3	2	2	10.3	155790000	1.1243	1.0266	0.0114013	4.084	3	1	1	6.1	14028000	NaN	NaN	NaN	NaN	1
	2084	P41832	BNI1	YNL271C	Protein BNI1	1	9	9	5.1	219.67	0	10.74	900750000	-0.0722131	0.316518	0	0	4	4	2.5	363980000	0.7932	0.91371	-0.0391916	10.18	4	7	7	4	416660000	0.72163	0.6626	-0.178749	33.489	5	5	5	2.7	120120000	0.55731	1.003	0.00130094	149.14	4
	2663	P53858	BNI4	YNL233W	Protein BNI4	1	6	6	9	100.59	0	18.671	880190000	0.0167516	0.925635	0	0	4	4	6.2	208390000	0.70503	0.8642	-0.0633857	101.04	6	3	3	3.3	231700000	2.2968	2.104	0.323046	138.78	3	4	4	4.5	440100000	0.2192	0.61744	-0.209405	80.583	3
	2680	P53890	BNI5	YNL166C	Bud neck protein 5	1	7	7	12.5	49.694	0	11.061	485580000	-0.116563	0.0843493	0	0	3	3	5.8	114510000	0.53413	0.65496	-0.183785	39	2	3	3	5.8	151260000	0.93504	0.87148	-0.0597426	103.48	4	7	7	12.5	219820000	0.31813	0.78314	-0.106161	21.382	3
	1369	P38041	BOI1	YBL085W	Protein BOB1	1	12	11	14.2	109.29	0	46.376	832660000	-0.097887	0.123257	0	0	7	7	8.6	88260000	0.71373	0.87855	-0.0562335	65.171	6	10	9	11.4	291490000	0.87836	0.86353	-0.0637226	22.154	4	11	10	13.3	452910000	0.3218	0.67034	-0.173705	104.52	8
	1813	P39969	BOI2	YER114C	Protein BOI2	1	14	13	14.6	115.69	0	53.218	524710000	-0.103917	0.261315	0	0	8	8	7.7	128200000	0.84917	1.0366	0.0156112	53.117	6	8	7	9.1	114560000	0.89072	0.77441	-0.111029	15.047	5	8	7	9.2	281950000	0.29858	0.60767	-0.216332	43.839	4
	718	P25385	BOS1	YLR078C	Protein transport protein BOS1	1	7	7	42.2	27.5	0	88.503	1063300000	-0.137611	0.423259	0	0	7	7	42.2	295590000	0.79639	1.0093	0.00402027	62.359	7	5	5	25	173440000	1.0688	0.9917	-0.00361969	44.476	6	3	3	13.5	594250000	0.24303	0.38616	-0.413233	47.507	3
	2337	P48445	BPL1	YDL141W	Biotin--protein ligase;Biotin--[methylmalonyl-CoA-carboxytransferase] ligase;Biotin--[propionyl-CoA-carboxylase [ATP-hydrolyzing]] ligase;Biotin--[methylcrotonoyl-CoA-carboxylase] ligase;Biotin--[acetyl-CoA-carboxylase] ligase	1	8	8	16.1	76.362	0	77.808	790670000	0.0493854	0.597699	0	0	5	5	10.7	207120000	0.76423	0.99058	-0.00411043	42.874	5	7	7	13.9	475780000	0.94157	0.88414	-0.0534789	58.228	8	5	5	10.6	107770000	0.71061	1.606	0.205745	117.38	5
	402	P14772	BPT1	YLL015W	Bile pigment transporter 1	1	9	5	5	176.87	0	17.393	640100000	0.0437042	0.760529	0	0	7	4	4	125690000	1.1333	1.3418	0.127688	49.675	4	9	5	5	393880000	0.70238	0.62697	-0.202753	55.964	3	4	2	2	120520000	0.99646	1.6076	0.206178	419.37	2
	3343	Q07457	BRE1	YDL074C	E3 ubiquitin-protein ligase BRE1	1	11	11	16.4	80.691	0	38.227	716000000	0.173217	0.444065	0	0	6	6	9.3	180520000	0.94788	1.2322	0.0906812	23.558	6	8	8	11.4	409160000	0.81144	0.80435	-0.0945549	13.903	5	4	4	6.7	126320000	1.6264	3.3383	0.523525	67.393	4
	2128	P43132	BRE2	YLR015W	COMPASS component BRE2	1	4	4	9.5	58.347	0	6.0018	89819000	-0.0569954	0.346666	0	0	3	3	6.5	27366000	0.72393	0.84912	-0.0710309	27.253	3	3	3	7.9	41503000	0.97456	1.0715	0.0299921	23.348	3	2	2	4.6	20950000	0.57271	0.7414	-0.129947	94.123	2
	2639	P53741	BRE5	YNR051C	UBP3-associated protein BRE5	1	15	15	25.8	57.673	0	86.619	2203500000	-0.11989	0.220572	0	0	8	8	17.1	543330000	0.65398	0.75317	-0.123107	88.514	10	6	6	13.4	590070000	1.0202	0.99933	-0.000291082	23.805	8	11	11	21.2	1070100000	0.22202	0.5804	-0.236273	37.826	6
	832	P29056	BRF1	YGR246C	Transcription factor IIIB 70 kDa subunit	1	6	6	8.4	66.906	0	9.6661	266200000	-0.129428	0.00841271	0	0	3	3	4.7	19728000	0.5967	0.72363	-0.140483	64.587	3	4	4	6.7	131160000	0.89366	0.78423	-0.105557	25.867	3	3	3	3.4	115310000	0.27166	0.7207	-0.142245	87.612	3
	2349	P48582	BRO1	YPL084W	Vacuolar-sorting protein BRO1	1	21	21	25.9	97.275	0	74.224	2422300000	-0.130088	0.27613	0	0	14	14	15.9	653230000	0.71087	0.95352	-0.0206702	39.238	13	16	16	20.1	989140000	0.95823	0.85875	-0.0661333	76.745	16	11	11	14.6	779900000	0.30348	0.49721	-0.30346	96.859	7
	1022	P32639	BRR2	YER172C	Pre-mRNA-splicing helicase BRR2	1	7	7	3.5	246.18	0	20.299	277440000	0.242986	0.344621	0	0	5	5	2.5	60345000	1.04	1.2636	0.10161	28.747	3	4	4	2.1	63753000	0.99879	0.9847	-0.00669605	11.906	3	2	2	0.9	153340000	2.0563	4.3057	0.634044	64.139	2
	3414	Q08235	BRX1	YOL077C	Ribosome biogenesis protein BRX1	1	11	11	34.7	33.531	0	52.056	3524800000	-0.0552221	0.103158	0	0	10	10	34	1004200000	0.78101	0.95535	-0.0198375	25.037	15	10	10	34	1232300000	0.95803	0.8715	-0.0597326	35.363	17	10	10	31.6	1288300000	0.34966	0.82017	-0.0860961	111.83	11
	3292	Q06604	BSP1	YPR171W	Protein BSP1	1	14	14	24	64.665	0	73.349	1181600000	-0.132706	0.513665	0	0	5	5	7.8	74194000	1.0191	1.2062	0.0814193	62.683	4	6	6	8.9	234700000	1.1115	0.96784	-0.0141964	159.76	5	12	12	21	872670000	0.19708	0.3425	-0.465339	144.77	7
	2206	P46947	BUD13	YGL174W	Pre-mRNA-splicing factor CWC26	1	7	7	22.6	30.472	0	47.116	425660000	-0.281088	0.271877	0	0	4	4	16.9	36464000	0.58042	0.70475	-0.151965	13.716	3	3	3	13.2	63787000	0.92617	0.90893	-0.0414696	34.516	4	6	6	22.6	325410000	0.12321	0.22396	-0.64983	99.35	6
	790	P27637	BUD14	YAR014C	Bud site selection protein 14	1	8	8	15.4	78.981	0	43.974	671180000	0.116769	0.321954	0	0	6	6	12.6	164890000	0.8419	0.93896	-0.0273529	75.233	5	5	5	7.6	211800000	1.307	1.2499	0.0968753	39.831	6	5	5	8.6	294500000	1.7091	1.9089	0.280783	126.86	5
	3390	Q08004	BUD20	YLR074C	Bud site selection protein 20	1	3	3	15.1	18.517	0	12.505	114110000	-0.35705	0.392312	0	0	0	0	0	0	NaN	NaN	NaN	NaN	0	1	1	7.2	31976000	0.82614	0.78674	-0.104169	185.35	2	3	3	15.1	82129000	0.15219	0.24551	-0.609931	64.987	3
	3430	Q08492	BUD21	YOR078W	Bud site selection protein 21	1	13	13	47.7	24.385	0	175.08	1080900000	-0.302156	0.242089	0	0	8	8	35.5	225810000	0.51829	0.58208	-0.235017	38.504	8	8	8	35.5	196230000	1.0753	0.9494	-0.0225508	29.81	8	12	12	47.7	658830000	0.11692	0.22444	-0.6489	44.604	10
	3069	Q04347	BUD22	YMR014W	Bud site selection protein 22	1	4	4	6.9	60.053	0	8.3317	348230000	0.00465421	0.881398	0	0	2	2	3.9	102370000	0.83946	1.0545	0.0230466	7.1159	3	3	3	5.2	89237000	0.97751	0.89222	-0.049528	68.39	3	3	3	4.6	156610000	0.47931	1.0976	0.0404441	116.21	4
	2149	P43573	BUD27	YFL023W	Bud site selection protein 27	1	6	6	8.3	91.421	0	10.862	216490000	0.322112	0.439946	0	0	6	6	8.3	113440000	0.92662	1.1368	0.0556841	73.562	3	1	1	1.6	24851000	NaN	NaN	NaN	NaN	1	2	2	3	78203000	1.9248	3.8774	0.588541	159.28	2
	730	P25558	BUD3	YCL014W	Bud site selection protein 3	1	8	8	5.6	184.72	0	16.744	308040000	-0.050948	0.123063	0	0	3	3	2.3	24996000	0.82789	0.96388	-0.015977	43.245	2	4	4	3.2	174540000	0.93204	0.88603	-0.0525516	10.96	4	4	4	2.6	108500000	0.39404	0.82354	-0.0843153	99.471	3
	2585	P53323	BUD32	YGR262C	EKC/KEOPS complex subunit BUD32	1	3	3	20.3	29.936	0	83.482	302130000	0.0634573	0.607725	0	0	3	3	20.3	125110000	0.84429	0.96598	-0.0150319	6.0025	3	3	3	20.3	94754000	0.9396	0.85824	-0.0663912	11.313	3	3	3	20.3	82267000	1.45	1.8698	0.271795	72.473	4
	2069	P41697	BUD6	YLR319C	Bud site selection protein 6	1	9	9	12.4	88.816	0	23.857	502230000	-0.021055	0.794426	0	0	4	4	5.6	111400000	0.80964	1.0618	0.0260427	57.199	3	4	4	6.1	126110000	1.213	1.1781	0.0711821	29.562	4	7	7	9	264720000	0.43667	0.69121	-0.16039	95.407	3
	3449	Q08754	BUD7	YOR299W	Bud site selection protein 7	1	3	3	4	84.829	0	59.401	225740000	-0.195849	0.16891	0	0	1	1	2.5	25029000	NaN	NaN	NaN	NaN	1	2	2	2.5	65194000	0.79283	0.72006	-0.142631	71.911	2	3	3	4	135520000	0.29541	0.56355	-0.249067	1.9763	2
	3573	Q12191	BUG1	YDL099W	Binder of USO1 and GRH1 protein 1	1	13	13	30.5	38.294	0	132.12	2127200000	-0.0679088	0.470991	0	0	9	9	26.7	402490000	0.65327	0.82047	-0.0859373	40.185	10	9	9	19.1	909420000	1.2396	1.1847	0.0736084	17.003	10	8	8	15.8	815300000	0.35166	0.64358	-0.191397	94.711	9
	2339	P48524	BUL1	YMR275C	Ubiquitin ligase-binding protein BUL1	1	10	10	15.1	109.17	0	57.847	849370000	-0.112571	0.349691	0	0	8	8	12	422010000	0.85384	0.97384	-0.0115124	51.769	8	7	7	10.5	177770000	1.0234	0.93778	-0.027899	81.327	5	6	6	9.3	249590000	0.22923	0.50315	-0.298303	116.37	4
	2985	Q03758	BUL2	YML111W	Ubiquitin ligase-binding protein BUL2	1	7	7	8.6	104.79	0	31.308	603540000	-0.110389	0.382176	0	0	5	5	7.2	139570000	0.83478	1.0093	0.00402027	12.824	4	6	6	8.5	242450000	1.0412	0.93991	-0.0269137	15.527	7	5	5	5.9	221520000	0.25305	0.49173	-0.308273	24.441	5
	1889	P40096	BUR6	YER159C	Negative cofactor 2 complex subunit alpha	1	2	2	16.2	15.516	0	6.0995	1027600000	0.0926579	0.461488	0	0	1	1	8.5	275370000	0.7223	0.91238	-0.0398242	28.061	2	1	1	8.5	443860000	1.194	1.0553	0.0233759	7.8552	3	2	2	16.2	308400000	0.88218	1.9698	0.294422	10.752	3
	1630	P38822	BZZ1	YHR114W	Protein BZZ1	1	16	16	30	71.17	0	45.559	878250000	-0.0980751	0.106531	0	0	10	10	18.5	213640000	0.70597	0.85742	-0.0668064	60.658	9	11	11	19.1	434020000	0.95208	0.87148	-0.0597426	42.636	10	8	8	13.9	230580000	0.32157	0.67971	-0.167676	112.56	5
	3080	Q04430	CAB1	YDR531W	Pantothenate kinase CAB1	1	4	4	13.1	40.903	0	11.06	159910000	0.25244	0.457311	0	0	3	3	9.8	48211000	2.4156	2.9724	0.473107	120.77	3	4	4	13.1	87445000	1.1477	1.0759	0.0317719	26.34	3	1	1	2.7	24252000	NaN	NaN	NaN	NaN	1
	1995	P40506	CAB2	YIL083C	Phosphopantothenate--cysteine ligase CAB2	1	15	15	47.1	41.866	0	173.62	2857100000	0.222235	0.479546	0	0	11	11	39.5	808300000	0.71507	0.89615	-0.0476193	30.715	8	12	12	38.1	1588500000	1.0127	0.94763	-0.0233612	27.209	8	9	9	31.2	460300000	2.8907	5.4662	0.737685	128.17	5
	1269	P36076	CAB3	YKL088W	Coenzyme A biosynthesis protein 3	1	11	11	24.3	65.237	0	115.55	887820000	-0.114109	0.255446	0	0	9	9	19.4	241910000	0.62865	0.7577	-0.120503	71.009	8	8	8	19.6	256350000	1.0919	1.0334	0.0142685	21.26	6	7	7	13.7	389560000	0.38027	0.58064	-0.236093	90.849	10
	2590	P53332	CAB4	YGR277C	Phosphopantetheine adenylyltransferase	1	8	8	30.2	34.306	0	20.503	1147400000	0.324573	0.444487	0	0	7	7	25.6	263840000	0.77505	0.98936	-0.00464566	53.273	6	7	7	25.2	698460000	0.96693	0.92666	-0.0330796	74.827	7	3	3	10.8	185050000	3.8001	10.267	1.01144	92.306	3
	3047	Q04199	CAC2	YML102W	Chromatin assembly factor 1 subunit p60	1	3	3	8.8	51.252	0	11.347	454330000	0.00210815	0.979571	0	0	2	2	6.4	89433000	1.1398	1.3843	0.14123	26.534	2	3	3	8.8	156510000	1.0577	0.93463	-0.0293603	10.292	3	2	2	6.4	208390000	0.41778	0.78425	-0.105546	53.056	2
	2649	P53836	CAF120	YNL278W	CCR4-NOT transcriptional complex subunit CAF120	1	5	5	6.8	118.28	0	15.262	138940000	0.181769	0.357427	0	0	2	2	2.1	24658000	0.94855	1.168	0.0674428	10.659	2	1	1	0.9	54613000	NaN	NaN	NaN	NaN	1	4	4	5.7	59674000	1.3083	1.9774	0.296094	217.65	4
	2146	P43569	CAF16	YFL028C	CCR4-associated factor 16	1	10	10	37.4	33.09	0	46.575	1233900000	0.192362	0.513992	0	0	7	7	22.1	394270000	0.59777	0.72682	-0.138573	67.677	8	10	10	37.4	499760000	1.206	1.1113	0.0458313	37.877	6	8	8	30.4	339870000	3.0347	4.6755	0.669828	93.127	3
	364	P12962	CAF20	YOR276W	Cap-associated protein CAF20	1	7	7	48.4	18.223	0	123.15	2171900000	0.0325713	0.77805	0	0	5	5	29.2	829330000	0.72888	0.85049	-0.0703308	110.32	10	5	5	29.2	929640000	0.94953	0.85728	-0.0668773	27.142	8	6	6	48.4	412960000	0.9222	1.7176	0.234922	73.168	5
	1730	P39101	CAJ1	YER048C	Protein CAJ1	1	23	23	58.3	44.854	0	165.39	4569200000	-0.00820821	0.848924	0	0	18	18	46.8	1333400000	0.70912	0.928	-0.032452	54.024	20	18	18	44	2113600000	0.92518	0.87413	-0.058424	72.066	30	16	16	45.3	1122200000	0.73897	1.1648	0.0662514	161.07	14
	844	P29547	CAM1	YPL048W	Elongation factor 1-gamma 1	1	28	24	64.6	47.087	0	323.31	15984000000	0.331336	0.406315	0	0	25	22	61.2	5977500000	0.78477	0.95065	-0.0219794	96.133	30	24	22	53.5	7549800000	1.2454	1.1244	0.0509208	97.687	36	18	15	45.3	2456200000	4.1874	9.2271	0.965065	137.93	7
	816	P28495	CAP1	YKL007W	F-actin-capping protein subunit alpha	1	12	12	38.1	30.699	0	106.73	6098500000	0.183631	0.494765	0	0	12	12	38.1	2028600000	0.75452	0.94153	-0.0261658	29.772	12	12	12	38.1	2893800000	0.97657	0.89138	-0.0499371	51.686	15	8	8	25	1176000000	2.0737	4.2364	0.626997	74.994	9
	378	P13517	CAP2	YIL034C	F-actin-capping protein subunit beta	1	15	15	50.2	32.629	0	243.74	6106500000	0.0984631	0.453417	0	0	12	12	48.4	2029200000	0.72793	0.90851	-0.0416703	32.448	14	13	13	42.9	2856100000	1.2024	1.0696	0.0292214	36.79	15	9	9	28.9	1221200000	0.82627	2.0316	0.307838	107.85	8
	52	P00812	CAR1	YPL111W	Arginase	1	22	22	56.8	35.662	0	199.57	24454000000	0.0987112	0.399184	0	0	19	19	56.2	6506600000	0.69156	0.92895	-0.0320077	51.666	19	20	20	56.2	10144000000	1.2425	1.1215	0.0497993	101.09	26	16	16	28.2	7803400000	1.0691	1.8982	0.278342	144.31	16
	222	P07991	CAR2	YLR438W	Ornithine aminotransferase	1	34	34	93.2	46.085	0	323.31	28575000000	0.17825	0.547887	0	0	33	33	91.7	11423000000	0.64882	0.78112	-0.107282	67.685	53	30	30	91.3	12679000000	1.0146	0.92977	-0.0316245	88.458	48	20	20	53.5	4473400000	2.7851	4.7169	0.673657	94.348	19
	1046	P32796-2;P32796	CAT2	YML042W	Carnitine O-acetyltransferase, mitochondrial	2	24;24	24;24	43.8	74.69	0	245.49	6102000000	0.121176	0.460505	0	0	22	22	39.2	2065100000	0.80447	0.98845	-0.0050453	47.876	26	21	21	41	2398800000	1.0059	0.95517	-0.0199193	47.202	19	13	13	23	1638100000	1.3806	2.4462	0.388492	79.691	11
	2072	P41735	CAT5	YOR125C	5-demethoxyubiquinone hydroxylase, mitochondrial	1	6	6	22.3	26.059	0	10.115	280720000	-0.00377298	0.982276	0	1	5	5	18	117610000	0.6115	0.72567	-0.139261	72.143	5	1	1	3.4	32948000	NaN	NaN	NaN	NaN	1	3	3	12	130160000	0.44353	1.3543	0.131715	52.86	3
	1741	P39113	CAT8	YMR280C	Regulatory protein CAT8	1	21	21	16.7	160.48	0	238.81	3156600000	-0.183019	0.260628	0	0	13	13	12.2	529310000	0.63306	0.81174	-0.0905831	69.348	11	14	14	13.5	761850000	0.94472	0.90893	-0.0414696	29.966	10	17	17	13.5	1865400000	0.19814	0.38282	-0.417005	64.412	11
	3464	Q08920	CBC2	YPL178W	Nuclear cap-binding protein subunit 2	1	11	11	45.2	23.774	0	78.506	5023200000	0.0908947	0.459157	0	0	9	9	40.4	964710000	0.87196	1.0448	0.0190332	22.506	10	8	8	40.4	2480000000	1.0198	0.92314	-0.0347324	72.951	13	11	11	45.2	1578400000	0.99131	1.9426	0.288383	65.205	11
	461	P17106	CBF1	YJR060W	Centromere-binding protein 1	1	9	9	21.9	39.387	0	85.143	422870000	-0.11186	0.346504	0	0	6	6	17.1	166800000	0.65671	0.80383	-0.0948358	13.305	5	2	2	8.5	99323000	1.1216	1.0905	0.0376257	21.229	2	5	5	14.2	156750000	0.37143	0.52678	-0.278371	56.895	9
	1118	P33322	CBF5	YLR175W	H/ACA ribonucleoprotein complex subunit 4	1	21	21	43.7	54.704	0	227.83	4922600000	0.0299995	0.81106	0	0	20	20	43.5	1393200000	0.60737	0.75803	-0.120314	54.505	24	17	17	36.2	2393800000	0.94623	0.92351	-0.0345584	68.531	23	10	10	20.3	1135600000	0.96887	1.7574	0.244871	152.96	9
	2683	P53894	CBK1	YNL161W	Serine/threonine-protein kinase CBK1	1	9	9	9.9	86.945	0	11.989	265320000	0.1142	0.508223	0	0	3	3	5	72114000	0.71634	0.91709	-0.037588	31.265	4	6	6	6.3	124590000	1.0197	0.95548	-0.0197784	75.929	7	4	4	4.5	68609000	1.2496	2.5117	0.399968	113.22	6
	84	P03874	CBP2	YHL038C	Cytochrome B pre-mRNA-processing protein 2	1	2	2	3.7	73.86	0	17.488	193720000	0.0930166	0.174828	0	0	1	1	2.4	28992000	NaN	NaN	NaN	NaN	1	2	2	3.7	49207000	1.4034	1.3159	0.119223	44.269	3	2	2	3.7	115520000	0.72154	1.1663	0.0668103	42.431	3
	563	P21560	CBP3	YPL215W	Protein CBP3, mitochondrial	1	25	25	69.9	39.083	0	162.22	4337800000	0.149549	0.368847	0	0	21	21	62.1	1447000000	0.8103	1.0011	0.000477437	45.334	18	19	19	50.7	2041200000	1.203	1.0957	0.0396917	68.709	25	11	11	26.6	849550000	2.0688	2.5614	0.408477	162.84	11
	1351	P37267	CBP4	YGR174C	Assembly factor CBP4	1	9	9	37.4	17.532	0	44.772	1908400000	0.0349806	0.54359	0	0	8	8	35.4	797520000	1.0675	1.3466	0.129239	57.973	11	6	6	27.9	426250000	1.1142	1.0128	0.00552368	23.783	7	8	8	29.9	684670000	0.44616	0.93364	-0.0298206	83.006	8
	190	P07253	CBP6	YBR120C	Cytochrome B pre-mRNA-processing protein 6	1	21	21	74.7	18.678	0	88.024	4715500000	-0.0384222	0.606309	0	0	15	15	65.4	1118100000	0.84493	1.0955	0.0396124	86.631	18	17	17	73.5	1350800000	1.1005	1.0214	0.00919584	62.95	22	20	20	74.7	2246600000	0.31092	0.68537	-0.164075	69.863	27
	1538	P38626	CBR1	YIL043C	NADH-cytochrome b5 reductase 1	1	24	24	87	31.493	0	253.22	27233000000	0.0892857	0.188929	0	1	22	22	82	6538500000	0.98689	1.2135	0.0840398	62.849	38	22	22	75	13239000000	1.1228	1.0308	0.0131744	27.787	38	19	19	58.8	7454700000	0.75285	1.4813	0.170643	125.6	33
	2317	P47818	CCC1	YLR220W	Protein CCC1	1	5	5	13.7	34.249	0	13.551	782230000	0.0535513	0.321121	0	0	4	4	10.2	112080000	0.92855	1.2183	0.0857542	31.047	5	5	5	13.7	342920000	1.3645	1.2667	0.102674	46.737	5	3	3	10.2	327230000	0.4091	0.93805	-0.027774	226.81	4
	2327	P48237	CCM1	YGR150C	Mitochondrial group I intron splicing factor CCM1	1	6	6	5.6	101.42	0	11.281	276950000	-0.317155	0.161792	0	0	1	1	1.2	4511300	NaN	NaN	NaN	NaN	1	2	2	2.7	41447000	0.62566	0.58241	-0.234771	55.118	2	5	5	5.6	231000000	0.17983	0.39853	-0.399539	185.54	4
	874	P31384	CCR4	YAL021C	Glucose-repressible alcohol dehydrogenase transcriptional effector	1	13	13	22.3	94.669	0	122.1	1766600000	0.0407805	0.60337	0	0	11	11	19	656170000	0.72527	0.98166	-0.0080389	39.945	11	9	9	14.5	799720000	0.98878	0.90699	-0.0423975	63.386	12	7	7	11.7	310670000	1.0859	1.4886	0.172778	74.336	6
	1909	P40202	CCS1	YMR038C	Superoxide dismutase 1 copper chaperone	1	14	14	62.7	27.33	0	297.53	3003000000	0.149211	0.056348	0	0	12	12	57.8	901380000	0.90709	1.2309	0.0902228	23.612	9	9	9	44.6	1094200000	1.5153	1.3804	0.140005	30.494	10	11	11	46.6	1007400000	0.6312	1.6497	0.217405	55.65	9
	1724	P39076	CCT2	YIL142W	T-complex protein 1 subunit beta	1	36	36	78.6	57.203	0	323.31	27179000000	0.122489	0.451696	0	0	35	35	78.2	7876000000	0.77279	0.96145	-0.0170733	38.701	47	33	33	75.5	12439000000	1.1053	0.99538	-0.0020111	44.555	49	29	29	64.3	6864400000	1.3279	2.4353	0.386553	143.34	24
	1725	P39077	CCT3	YJL014W	T-complex protein 1 subunit gamma	1	38	38	67.6	58.814	0	323.31	24679000000	0.109608	0.470508	0	0	33	33	67	6939400000	0.79415	0.9669	-0.0146184	62.77	47	32	32	59.9	10948000000	1.0808	0.96714	-0.0145106	29.305	47	26	26	48.9	6791100000	1.0531	2.2801	0.357954	81.531	26
	1726	P39078	CCT4	YDL143W	T-complex protein 1 subunit delta	1	38	38	68.8	57.603	0	323.31	14439000000	0.00832057	0.792861	0	0	33	33	58.5	4840900000	0.75644	0.95613	-0.019483	66.466	44	34	34	66.3	6012200000	1.0178	0.9562	-0.0194513	52.931	46	28	28	56.8	3586200000	0.47808	1.1585	0.063896	91.628	19
	1954	P40413	CCT5	YJR064W	T-complex protein 1 subunit epsilon	1	34	34	70.1	61.913	0	323.31	13228000000	0.297869	0.42329	0	0	31	31	66	4085600000	0.89848	1.0716	0.0300327	80.23	36	29	29	59.8	6987700000	1.0246	0.93322	-0.0300159	92.846	37	20	20	35.4	2154600000	4.4724	7.8269	0.89359	155.46	15
	1727	P39079	CCT6	YDR188W	T-complex protein 1 subunit zeta	1	23	23	46.3	59.923	0	323.31	8772700000	0.124012	0.37852	0	0	15	15	32.1	2218400000	0.87772	1.1069	0.0441084	58.07	22	20	20	44.9	4494000000	1.0779	0.96704	-0.0145556	57.115	27	15	15	29.1	2060200000	1.471	2.2003	0.342482	87.579	11
	2121	P42943	CCT7	YJL111W	T-complex protein 1 subunit eta	1	31	31	60.5	59.735	0	323.31	11314000000	0.248795	0.369036	0	0	29	29	57.3	3484900000	0.88928	1.1081	0.044579	58.348	30	27	27	57.3	5751900000	1.1582	1.0486	0.0206098	69.577	32	17	17	36.4	2077500000	2.8074	4.7995	0.681196	99.063	10
	2264	P47079	CCT8	YJL008C	T-complex protein 1 subunit theta	1	36	36	75	61.662	0	323.31	16973000000	0.236174	0.434459	0	0	33	33	73.2	5187000000	0.69703	0.92333	-0.0346431	46.227	43	32	32	69.9	8796500000	1.1175	1.0495	0.0209824	60.596	48	21	21	47.4	2990000000	2.8007	5.2745	0.722181	99.582	19
	17	O13547	CCW14	YLR390W-A	Covalently-linked cell wall protein 14	1	4	4	18.1	23.268	0	276.15	2336900000	0.434669	0.55347	0	0	4	4	18.1	837560000	0.36782	0.49551	-0.304948	10.439	5	3	3	18.1	1133000000	0.96952	0.89419	-0.0485702	14.079	6	3	3	18.1	366270000	16.31	45.449	1.65752	50.364	3
	2056	P40986	CDC1	YDR182W	Cell division control protein 1	1	11	11	19.6	57.147	0	94.295	1067600000	0.0207462	0.622312	0	0	6	6	11	159880000	0.864	1.0416	0.017701	31.919	6	9	9	19.6	489200000	0.91292	0.91208	-0.0399671	17.904	9	6	6	13.4	418490000	0.47573	1.2148	0.0845048	31.331	6
	693	P25342	CDC10	YCR002C	Cell division control protein 10	1	18	18	66.8	37.024	0	323.31	6134300000	0.0574401	0.64931	0	0	16	16	63	2134800000	0.67358	0.80537	-0.0940046	47.407	20	18	18	66.8	3402900000	1.0214	0.99692	-0.0013397	30.459	26	12	12	47.8	596550000	1.1229	1.8521	0.267664	8.9331	3
	941	P32458	CDC11	YJR076C	Cell division control protein 11	1	15	15	44.3	47.648	0	138.22	6957600000	0.0458121	0.662463	0	0	13	13	38.1	2142200000	0.75361	0.94686	-0.0237142	67.589	18	14	14	41.9	3819600000	0.9647	0.86328	-0.0638483	61.597	19	11	11	30.1	995710000	0.64792	1.6788	0.224999	146.98	7
	946	P32468	CDC12	YHR107C	Cell division control protein 12	1	26	26	60.9	46.667	0	323.31	11706000000	0.0566316	0.587729	0	0	26	26	60.9	3664100000	0.77514	0.97553	-0.0107594	72.018	39	25	25	60.9	4717300000	0.93882	0.88838	-0.0514012	69.218	35	20	20	46.2	3324700000	0.78448	1.7063	0.232055	112.94	24
	3177	Q05791	CDC123	YLR215C	Cell division cycle protein 123	1	3	3	9.7	41.851	0	13.029	237680000	0.154547	0.731419	0	0	2	2	5.8	59621000	0.51718	0.64598	-0.189781	72.349	3	3	3	9.7	144280000	3.5487	3.1541	0.498875	151.19	4	1	1	3.1	33782000	NaN	NaN	NaN	NaN	1
	2786	Q00684	CDC14	YFR028C	Tyrosine-protein phosphatase CDC14	1	11	11	26.5	61.906	0	124.46	362890000	-0.2224	0.304683	0	0	5	5	12.7	88542000	0.81503	1.002	0.00086771	85.098	4	7	7	16.5	165220000	0.76654	0.74236	-0.129385	52.559	4	5	5	13.1	109130000	0.189	0.28928	-0.538682	30.607	3
	47	P00549	CDC19	YAL038W	Pyruvate kinase 1	1	66	64	94.2	54.544	0	323.31	884070000000	0.0704816	0.405595	0	0	64	62	93.4	282910000000	0.80472	1.0191	0.00821678	86.062	231	63	61	93	343500000000	1.0927	0.99546	-0.0019762	80.818	232	58	56	91.8	257660000000	0.73511	1.604	0.205204	192.32	151
	173	P06785	CDC21	YOR074C	Thymidylate synthase	1	14	14	52	35.047	0	120.13	3657300000	0.0126693	0.607136	0	0	13	13	49.3	1053500000	0.74803	0.93995	-0.0268952	27.598	14	13	13	46.1	1369200000	1.1151	1.0481	0.0204027	19.572	12	9	9	34.5	1234600000	0.41133	1.1079	0.0445006	103.79	12
	331	P11433	CDC24	YAL041W	Cell division control protein 24	1	5	5	7.7	96.938	0	20.367	163530000	0.0341718	0.494314	0	0	5	5	7.7	73283000	0.92127	1.1745	0.069853	26.587	4	4	4	5	61777000	0.99842	0.89529	-0.0480363	11.703	4	2	2	2.1	28475000	0.81874	1.2042	0.0806986	20.065	2
	112	P04821	CDC25	YLR310C	Cell division control protein 25	1	7	7	7	179.09	0	30.543	984260000	0.235015	0.360603	0	0	4	4	5	349130000	0.88819	1.0937	0.0388982	87.459	3	6	6	4.3	214180000	1.2101	1.0752	0.0314892	57.061	3	4	4	3.3	420950000	2.5129	4.3118	0.634659	94.955	4
	46	P00546	CDC28	YBR160W	Cyclin-dependent kinase 1	1	17	15	44.3	34.061	0	53.504	4213100000	-0.0237753	0.557574	0	0	15	13	43.3	1078800000	0.87986	1.1049	0.043323	57.923	14	13	11	35.6	1638200000	0.98604	0.89749	-0.0469704	69.04	15	12	11	30.2	1496000000	0.49398	0.8557	-0.0676785	88.003	14
	940	P32457	CDC3	YLR314C	Cell division control protein 3	1	32	32	66.2	60.054	0	323.31	9850100000	0.170558	0.46691	0	0	26	26	62.3	3634400000	0.78815	0.99693	-0.00133533	36.897	28	27	27	55.2	4605200000	0.95929	0.9126	-0.0397195	36.004	29	18	18	36	1610500000	1.4435	3.5705	0.552729	103.63	11
	161	P06704	CDC31	YOR257W	Cell division control protein 31	1	9	9	44.1	18.751	0	32.807	1340200000	0.347349	0.441373	0	0	8	8	38.5	602610000	0.7028	0.82692	-0.0825365	56.927	10	7	7	41.6	553930000	1.2315	1.1273	0.0520395	62.26	10	6	6	36	183690000	5.2104	11.818	1.07254	36.382	4
	196	P07260	CDC33	YOL139C	Eukaryotic translation initiation factor 4E	1	15	15	66.7	24.254	0	323.31	16844000000	0.0411433	0.479362	0	0	15	15	66.7	6803500000	0.74416	0.93553	-0.0289423	87.173	30	14	14	61	6424000000	1.1365	1.0474	0.0201126	39.165	37	11	11	41.3	3616800000	0.75894	1.356	0.13226	116.49	23
	397	P14682	CDC34	YDR054C	Ubiquitin-conjugating enzyme E2-34 kDa	1	7	7	24.4	34.064	0	11.271	319730000	-0.0940551	0.302756	0	0	5	5	16.9	72103000	0.611	0.72029	-0.142493	20.113	5	7	7	24.4	173820000	0.95651	0.90029	-0.0456176	13.479	6	1	1	3.4	73811000	NaN	NaN	NaN	NaN	0
	141	P06100	CDC36	YDL165W	General negative regulator of transcription subunit 2	1	4	4	27.2	22.362	0	29.781	2061400000	0.093788	0.164669	0	0	3	3	27.2	386900000	1.2169	1.4969	0.175193	131.86	5	2	2	11	817090000	1.3572	1.2033	0.0803739	346.08	3	2	2	5.8	857410000	0.372	1.0612	0.0257973	287.95	3
	142	P06101	CDC37	YDR168W	Hsp90 co-chaperone Cdc37	1	28	28	62.3	58.384	0	323.31	7733800000	0.00192317	0.93009	0	0	22	22	56.7	2888700000	0.78203	0.94823	-0.0230863	33.893	29	20	20	48	2463900000	0.98959	0.97438	-0.0112716	30.485	25	23	23	48.2	2381200000	0.52761	1.0968	0.0401274	95.611	17
	764	P25655	CDC39	YCR093W	General negative regulator of transcription subunit 1	1	25	25	14	240.28	0	300.03	3224700000	0.166122	0.452388	0	0	23	23	12.9	1083800000	0.91572	1.0815	0.0340265	38.139	15	21	21	12.1	1271300000	0.93339	0.87722	-0.0568915	41.608	17	14	14	8	869680000	1.6065	3.3207	0.52123	134.96	8
	220	P07834	CDC4	YFL009W	Cell division control protein 4	1	3	3	7.2	86.089	0	15.142	224350000	-0.0108286	0.939683	0	0	3	3	7.2	82452000	0.91138	1.1	0.0413927	27.939	2	2	2	2.6	33468000	1.5406	1.506	0.177825	10.87	2	2	2	2.6	108430000	0.25095	0.56014	-0.251703	12.492	3
	500	P19073	CDC42	YLR229C	Cell division control protein 42	1	6	6	26.2	21.322	0	36.063	3524200000	0.19607	0.430392	0	0	5	5	24.6	1325800000	0.99346	1.0852	0.0355098	60.745	7	6	6	26.2	1691200000	1.0072	0.90985	-0.0410302	71.641	6	3	3	20.4	507160000	2.6242	3.924	0.593729	117.03	3
	766	P25694	CDC48	YDL126C	Cell division control protein 48	1	78	78	74.1	91.995	0	323.31	150690000000	0.123008	0.313882	0	0	68	68	70.1	42598000000	0.87472	1.0825	0.0344279	67.9	159	65	65	66.5	70232000000	1.1262	1.0646	0.0271865	60.685	168	63	63	63.2	37857000000	1.3144	2.0296	0.30741	143.06	105
	3496	Q12018	CDC53	YDL132W	Cell division control protein 53	1	17	17	21.5	93.943	0	61.737	1028600000	0.263415	0.468628	0	0	12	12	15.1	258350000	0.71352	0.87039	-0.0602861	97.402	8	15	15	18.4	641580000	1.0752	0.98639	-0.00595134	46.02	14	7	7	8.6	128650000	4.9676	7.1859	0.856481	61.534	6
	2779	Q00362	CDC55	YGL190C	Protein phosphatase PP2A regulatory subunit B	1	15	15	32.9	59.661	0	135.18	1235500000	0.143496	0.57789	0	0	8	8	16	305480000	0.65222	0.78694	-0.104058	34.166	9	12	12	23	528180000	1.0073	0.90496	-0.0433706	47.242	13	9	9	21.5	401880000	2.3846	3.7837	0.577917	171.66	4
	773	P26637	CDC60	YPL160W	Leucine--tRNA ligase, cytoplasmic	1	76	74	65.1	124.14	0	323.31	54927000000	0.121049	0.482267	0	0	65	63	61.7	14527000000	0.82106	1.0089	0.00384814	86.133	89	67	65	62.4	25368000000	0.97664	0.90506	-0.0433226	91.481	102	59	57	47.4	15033000000	1.1047	2.5271	0.402622	127.04	57
	3319	Q06697	CDC73	YLR418C	Cell division control protein 73	1	15	15	42.5	44.456	0	85.274	2562400000	0.070275	0.404703	0	0	11	11	27.5	805280000	0.78208	0.98992	-0.00439989	48.884	14	12	12	32.6	1174400000	1.0788	1.0259	0.011105	58.009	11	10	10	26.2	582690000	0.93519	1.6	0.20412	98.495	8
	49	P00572	CDC8	YJR057W	Thymidylate kinase	1	4	4	14.4	24.687	0	17.901	894780000	0.00903058	0.936037	0	0	4	4	14.4	199130000	0.79942	0.87126	-0.0598522	9.9857	4	4	4	14.4	434700000	0.81096	0.76129	-0.11845	45.581	4	1	1	4.2	260950000	0.86179	1.6047	0.205394	100.84	2
	111	P04819-2;P04819	CDC9	YDL164C	DNA ligase 1	2	4;4	4;4	7	82.25	0	22.157	609480000	0.296783	0.523634	0	0	3	3	5.2	171330000	0.7199	0.89846	-0.0465013	102.34	3	3	3	5.3	324430000	0.81117	0.7362	-0.133004	138.43	4	2	2	3.6	113720000	7.6383	11.745	1.06985	74.784	2
	3288	Q06549	CDD1	YLR245C	Cytidine deaminase	1	5	5	42.3	15.536	0	15.238	207960000	0.11881	0.191337	0	0	4	4	42.3	53695000	0.85646	1.0441	0.0187421	89.016	3	4	4	33.1	119900000	1.3292	1.2825	0.108057	108.06	4	2	2	17.6	34365000	1.0421	1.6968	0.229631	30.64	3
	1452	P38221	CDS1	YBR029C	Phosphatidate cytidylyltransferase	1	7	7	15.8	51.822	0	75.615	57463000000	0.0794806	0.520262	0	0	7	7	15.8	14114000000	0.7211	0.91661	-0.0378154	71.712	9	7	7	15.8	14076000000	1.077	0.98156	-0.00808315	61.457	10	5	5	11.6	29272000000	0.81625	1.9246	0.28434	72.102	8
	2964	Q03654	CEF1	YMR213W	Pre-mRNA-splicing factor CEF1	1	6	6	13.6	67.73	0	10.391	163950000	-0.0740852	0.450489	0	0	2	2	4.7	34187000	0.58562	0.67905	-0.168098	96.31	3	3	3	6.9	66479000	1.3318	1.2142	0.0842902	47.467	3	4	4	8.1	63284000	0.41005	0.72703	-0.138448	93.351	2
	2796	Q01159	CEG1	YGL130W	mRNA-capping enzyme subunit alpha	1	10	10	28.1	52.764	0	127.45	1416000000	0.144765	0.236775	0	0	10	10	28.1	528760000	0.93856	1.1494	0.0604712	42.703	6	7	7	22.9	522250000	1.2733	1.137	0.0557605	25.367	5	3	3	12.6	364970000	1.1722	2.08	0.318063	37.296	3
	1751	P39525	CEM1	YER061C	3-oxoacyl-[acyl-carrier-protein] synthase homolog	1	4	4	9.3	47.555	0	8.4117	130650000	-0.0879776	0.649508	0	0	3	3	7.7	66442000	0.92892	1.1359	0.0553401	145.2	3	3	3	6.1	52542000	0.62532	0.58709	-0.231295	47.349	2	2	2	3.8	11662000	NaN	NaN	NaN	NaN	1
	12	O13297	CET1	YPL228W	mRNA-capping enzyme subunit beta	1	15	15	27.1	61.849	0	71.476	1762600000	0.14124	0.196547	0	0	12	12	20.6	449950000	0.84712	1.0397	0.0169081	50.203	12	11	11	20.4	720060000	1.43	1.361	0.133858	71.341	12	12	12	22.8	592630000	0.89671	1.8748	0.272955	89.341	7
	3689	Q12453	CEX1	YOR112W	Cytoplasmic export protein 1	1	18	18	25.9	84.768	0	85.018	3071400000	0.135108	0.464099	0	0	14	14	19.6	890100000	0.77614	0.94853	-0.0229489	93.457	9	14	14	21.2	1418100000	1.027	0.98236	-0.00772933	47.194	6	8	8	10.9	763150000	1.8291	2.729	0.436003	144.22	3
	2021	P40558	CFD1	YIL003W	Cytosolic Fe-S cluster assembly factor CFD1	1	4	4	16.4	31.921	0	7.5926	122010000	-0.0511758	0.691064	0	0	1	1	2.4	34758000	NaN	NaN	NaN	NaN	1	3	3	10.2	38319000	1.2499	1.1114	0.0458704	8.1697	2	2	2	8.5	48928000	0.51709	0.71085	-0.148222	0.018119	2
	3302	Q06632	CFT1	YDR301W	Protein CFT1	1	6	6	5	153.4	0	9.774	273860000	-0.0918472	0.178385	0	0	4	4	2.9	84276000	0.5971	0.76159	-0.118279	28.948	3	6	6	5	174140000	0.9508	0.86017	-0.0654157	22.496	4	1	1	0.7	15439000	NaN	NaN	NaN	NaN	1
	2977	Q03705	CGI121	YML036W	EKC/KEOPS complex subunit CGI121	1	8	8	50.3	20.662	0	19.319	2086100000	0.284025	0.254727	0	0	7	7	43.1	604150000	1.2256	1.5855	0.200166	54.764	5	6	6	34.3	828120000	1.1186	1.0552	0.0233348	113.86	5	5	5	27.1	653850000	1.9912	4.2518	0.628573	107.62	4
	2512	P53188	CGR1	YGL029W	rRNA-processing protein CGR1	1	3	3	16.7	14.417	0	5.9458	80445000	-0.179258	0.159273	0	0	1	1	8.3	5036800	0.48962	0.69693	-0.156811	18.122	2	1	1	8.3	21007000	0.91428	0.89037	-0.0504295	10.992	3	3	3	16.7	54401000	0.35181	0.46716	-0.330534	156.34	4
	584	P22137	CHC1	YGL206C	Clathrin heavy chain	1	74	74	50.9	187.23	0	323.31	31897000000	0.28166	0.412588	0	0	66	66	48.3	11588000000	0.87436	1.1072	0.0442261	47.6	81	63	63	43.8	15739000000	1.0075	0.93735	-0.0280982	34.202	86	39	39	25.8	4569600000	2.6966	6.743	0.828853	120.07	23
	1027	P32657	CHD1	YER164W	Chromo domain-containing protein 1	1	27	27	19.7	168.24	0	138.88	1194600000	-0.00408563	0.900983	0	0	15	15	11.7	293180000	0.87068	1.0737	0.0308829	30.702	13	17	17	12.3	535610000	0.94015	0.86753	-0.0617155	24.295	16	14	14	10.6	365830000	0.69391	1.0437	0.0185757	106.77	5
	229	P08456	CHO1	YER026C	CDP-diacylglycerol--serine O-phosphatidyltransferase	1	6	6	23.6	30.804	0	114.31	3090000000	0.106493	0.679178	0	0	5	5	21	1359500000	0.77018	0.92437	-0.0341542	16.169	12	5	5	18.8	1437100000	0.68375	0.64795	-0.188459	46.217	16	5	5	18.8	293490000	2.6873	3.4841	0.542091	48.701	8
	122	P05374	CHO2	YGR157W	Phosphatidylethanolamine N-methyltransferase	1	25	25	28.1	101.2	0	157.33	4323400000	0.0490392	0.370708	0	0	21	21	26.9	1529400000	0.93242	1.09	0.0374265	61.441	27	23	23	26.9	1665700000	1.0429	0.95798	-0.0186436	39.78	34	16	16	15.9	1128300000	0.66633	1.3438	0.128335	63.051	14
	223	P08004	CHS1	YNL192W	Chitin synthase 1	1	3	3	4.2	129.87	0	6.6066	281160000	0.22776	0.0602206	0	0	3	3	4.2	23704000	1.6161	1.7757	0.24937	44.358	2	1	1	2	112570000	NaN	NaN	NaN	NaN	1	2	2	3	144880000	0.60955	1.6075	0.206151	191.68	3
	838	P29465	CHS3	YBR023C	Chitin synthase 3	1	6	6	7.2	131.6	0	60.048	176950000	0.151798	0.553564	0	0	2	2	2.3	26923000	0.84187	0.95593	-0.0195739	21.429	2	3	3	2.2	51302000	0.86279	0.78646	-0.104323	105.88	3	5	5	5.7	98721000	2.1237	3.7957	0.579292	128.34	3
	3538	Q12114	CHS5	YLR330W	Chitin biosynthesis protein CHS5	1	9	9	18.5	73.638	0	132.35	888330000	0.00054728	0.994718	0	0	6	6	12.5	280390000	0.69738	0.85537	-0.067846	66.926	6	6	6	12.7	415200000	0.82031	0.83661	-0.0774769	40.742	6	6	6	10.6	192750000	0.93767	1.4027	0.146965	96.167	3
	1842	P40019	CHZ1	YER030W	Histone H2A.Z-specific chaperone CHZ1	1	13	13	46.4	17.462	0	118.9	1249800000	-0.133017	0.491045	0	0	9	9	40.5	348930000	1.0734	1.2063	0.0814553	69.7	7	7	7	34.6	254690000	1.1045	0.91889	-0.0367365	111	13	13	13	46.4	646140000	0.2581	0.35994	-0.44377	124.25	14
	1598	P38779	CIC1	YHR052W	Proteasome-interacting protein CIC1	1	19	19	48.1	42.529	0	134.89	1867900000	-0.110189	0.0801332	0	0	14	14	46.3	518000000	0.75056	0.901	-0.0452752	36.967	11	12	12	39.9	731630000	0.8325	0.7407	-0.130358	41.177	13	13	13	37	618280000	0.47641	0.69995	-0.154933	71.165	10
	2118	P42940	CIR1	YGR207C	Probable electron transfer flavoprotein subunit beta	1	28	28	73.6	28.758	0	323.31	17761000000	0.0353532	0.0616501	0	0	18	18	64	4998700000	0.84412	1.0578	0.0244036	90.203	20	17	17	64	5054600000	1.2008	1.0666	0.0280016	97.179	18	24	24	64.4	7707900000	0.56913	1.1315	0.0536546	87.453	17
	3455	Q08822	CIR2	YOR356W	Probable electron transfer flavoprotein-ubiquinone oxidoreductase, mitochondrial	1	38	38	64.3	69.633	0	323.31	7308700000	0.186512	0.468237	0	0	33	33	61.5	2857300000	0.74871	0.94269	-0.0256311	87.656	38	31	31	52.9	2909500000	1.0259	0.95188	-0.0214178	73.468	40	24	24	43.4	1542000000	2.0919	4.0419	0.606586	119.46	19
	2228	P47001	CIS3	YJL158C	Cell wall mannoprotein CIS3	1	7	5	12.3	23.241	0	195.66	29168000000	-0.0668963	0.341897	0	0	6	4	12.3	6759300000	0.49938	0.66946	-0.174275	37.25	5	6	4	12.3	11055000000	1.1447	0.99672	-0.00142682	41.747	4	7	5	12.3	11353000000	0.49524	0.94409	-0.0249866	88.733	7
	57	P00890	CIT1	YNR001C	Citrate synthase, mitochondrial	1	58	54	74.5	53.359	0	323.31	363540000000	0.0210338	0.824924	0	0	55	51	73.9	113290000000	0.74539	0.87918	-0.0559222	109.11	103	48	44	67.4	163360000000	0.94516	0.85287	-0.0691172	92.985	109	42	38	61.8	86894000000	0.68451	1.5422	0.188141	159.95	68
	240	P08679	CIT2	YCR005C	Citrate synthase, peroxisomal	1	11	6	22.4	51.413	0	12.255	278120000	-0.00774668	0.929406	0	0	8	3	17.4	85824000	1.0006	1.2211	0.0867512	14.952	3	8	3	16.1	51280000	1.2378	1.1251	0.0511911	45.678	3	10	5	19.6	141020000	0.31357	0.68995	-0.161182	121.48	3
	2181	P43635	CIT3	YPR001W	Citrate synthase 3	1	12	11	25.1	53.811	0	26.652	2208100000	-0.0775637	0.327195	0	0	12	11	25.1	607720000	0.76071	0.99277	-0.00315135	49.004	8	9	8	15.4	634450000	1.087	0.92777	-0.0325597	34.693	7	7	6	11.3	965880000	0.26783	0.63536	-0.19698	114.33	5
	432	P15790	CKA1	YIL035C	Casein kinase II subunit alpha	1	12	12	34.9	44.667	0	57.078	2888500000	0.0320619	0.66982	0	0	8	8	22.8	871020000	0.79871	0.98896	-0.00482126	51.756	8	10	10	26.9	1930000000	0.94167	0.87677	-0.0571143	30.711	11	3	3	12.9	87466000	0.77908	1.4392	0.158121	174.64	2
	509	P19454	CKA2	YOR061W	Casein kinase II subunit alpha	1	15	15	50.4	39.403	0	51.393	2181200000	0.0451032	0.728584	0	0	10	10	33.3	777120000	0.67602	0.81065	-0.0911666	79.252	11	12	12	40.1	1145800000	0.97125	0.90551	-0.0431067	29.029	14	5	5	13.6	258340000	1.0951	1.8603	0.269583	116.81	5
	2184	P43639	CKB1	YGL019W	Casein kinase II subunit beta	1	7	7	31.7	32.264	0	84.511	2263700000	0.276095	0.419349	0	0	7	7	31.7	894420000	0.69127	0.87974	-0.0556457	64.606	10	7	7	31.7	1112600000	1.1855	1.1609	0.0647948	53.614	12	2	2	9.7	256640000	3.0585	6.5938	0.819136	59.468	5
	1690	P38930	CKB2	YOR039W	Casein kinase II subunit beta	1	7	7	32.9	29.842	0	47.874	672600000	-0.0479495	0.667396	0	0	4	4	22.1	173550000	0.68922	0.8994	-0.0460471	23.739	4	5	5	26	293350000	1.3652	1.311	0.117603	78.104	7	4	4	15.5	205710000	0.3262	0.60897	-0.215404	91.847	3
	540	P20485	CKI1	YLR133W	Choline kinase	1	15	15	25.8	66.316	0	47.079	2603500000	-0.167487	0.326035	0	0	15	15	25.8	978100000	0.77964	0.92399	-0.0343327	37.627	13	12	12	19.9	1052800000	1.0086	0.90984	-0.041035	82.378	14	6	6	9.1	572530000	0.18946	0.37403	-0.427094	195.48	6
	541	P20486	CKS1	YBR135W	Cyclin-dependent kinases regulatory subunit	1	8	8	46	17.795	0	39.82	2654200000	-0.132925	0.139699	0	0	5	5	34	761430000	0.55122	0.66401	-0.177825	63.724	12	6	6	44	1168400000	1.0901	0.95019	-0.0221895	46.672	11	6	6	30.7	724320000	0.30401	0.63276	-0.198761	76.254	8
	2344	P48562	CLA4	YNL298W	Serine/threonine-protein kinase CLA4	1	4	4	5.5	93.908	0	14.892	91013000	-0.207785	0.321983	0	0	3	3	3.9	38427000	0.46132	0.53961	-0.26792	63.83	3	2	2	2.5	33938000	1.2781	1.2394	0.0932115	4.4008	2	2	2	3	18647000	0.26483	0.35592	-0.448648	54.995	2
	478	P17891	CLC1	YGR167W	Clathrin light chain	1	24	24	57.1	26.531	0	266.93	17498000000	-0.0402023	0.531037	0	0	20	20	53.2	4770200000	0.7355	0.96945	-0.0134746	44.043	23	19	19	49.4	3740200000	1.1567	1.087	0.0362295	69.607	25	22	22	53.6	8987400000	0.27728	0.71885	-0.143362	145.1	24
	3440	Q08685	CLP1	YOR250C	mRNA cleavage and polyadenylation factor CLP1	1	4	4	10.8	50.225	0	10.462	251370000	-0.0106932	0.461028	0	0	4	4	10.8	134810000	0.78118	0.95466	-0.0201513	25.621	3	3	3	7.9	93839000	1.1346	0.99716	-0.00123514	37.504	3	1	1	1.8	22720000	NaN	NaN	NaN	NaN	1
	2972	Q03690	CLU1	YMR012W	Clustered mitochondria protein 1	1	85	85	62.5	145.16	0	323.31	40575000000	0.248847	0.443231	0	0	73	73	59.4	13784000000	0.8102	1.0118	0.0050947	76.782	100	72	72	57.6	20042000000	1.0126	0.92894	-0.0320123	81.897	110	56	56	47.3	6749100000	2.8415	5.9355	0.773457	109.9	53
	1265	P36064	CMC1	YKL137W	COX assembly mitochondrial protein	1	5	5	45.9	13.007	0	15.085	509420000	-0.149973	0.680828	0	0	4	4	36	207990000	1.2034	1.3692	0.136467	111.98	4	4	4	36	148720000	1.6795	1.5578	0.192512	23.918	3	3	3	26.1	152710000	0.09186	0.16638	-0.778899	232.23	4
	3768	Q3E7A4	CMC2	YBL059C-A	COX assembly mitochondrial protein 2	1	13	13	82.6	12.947	0	79.588	5174200000	-0.0808861	0.476913	0	0	9	9	66.1	1638300000	0.72995	0.92335	-0.0346337	67.719	21	9	9	66.1	1360600000	1.2891	1.1281	0.0523476	28.92	21	13	13	82.6	2175400000	0.25339	0.54907	-0.260372	98.392	19
	3769	Q3E7A9	CMC4	YMR194C-B	Cx9C motif-containing protein 4, mitochondrial	1	3	3	57.5	8.2024	0	12.777	224110000	0.0917215	0.664841	0	0	2	2	42.5	146130000	0.6379	0.85882	-0.0660978	113.31	3	3	3	57.5	53008000	1.9142	1.7764	0.249541	36.58	2	1	1	15.1	24967000	NaN	NaN	NaN	NaN	0
	175	P06787	CMD1	YBR109C	Calmodulin	1	17	17	97.3	16.135	0	323.31	27658000000	0.13013	0.504058	0	0	17	17	97.3	11962000000	0.6251	0.78454	-0.105385	38.722	29	14	14	72.1	9876900000	1.2466	1.1414	0.0574379	27.51	27	12	12	72.1	5818500000	1.2132	2.7437	0.438337	100.19	28
	784	P27466	CMK1	YFR014C	Calcium/calmodulin-dependent protein kinase I	1	16	16	35.4	50.296	0	91.61	3882600000	0.0131085	0.937662	0	0	13	13	30.3	979910000	0.58625	0.71075	-0.148283	60.804	10	14	14	32.1	1481900000	0.83226	0.75524	-0.121915	116.76	10	10	10	22.6	1420700000	1.0882	2.0395	0.309524	86.603	5
	610	P22517	CMK2	YOL016C	Calcium/calmodulin-dependent protein kinase II	1	13	13	29.3	50.447	0	54.798	2175900000	0.0485392	0.604867	0	0	11	11	27.3	512620000	0.83783	1.0616	0.0259609	58.209	14	10	10	19.7	1055000000	0.90143	0.83755	-0.0769893	40.959	14	10	10	18.8	608260000	0.71287	1.5727	0.196646	108.62	9
	401	P14747	CMP2	YML057W	Serine/threonine-protein phosphatase 2B catalytic subunit A2	1	25	24	39.4	68.527	0	307.59	2781800000	-0.0834183	0.340997	0	0	16	16	27.8	717440000	0.83554	1.0088	0.00380509	46.289	18	17	16	27.8	692940000	1.0502	0.9158	-0.0381994	39.785	20	19	19	28.3	1371500000	0.34357	0.60833	-0.215861	46.994	12
	3380	Q07897	CMS1	YLR003C	Protein CMS1	1	10	10	31.6	33.394	0	29.218	1894900000	0.0197719	0.777523	0	0	8	8	28.2	494120000	0.69662	0.84479	-0.0732513	28.066	7	8	8	31.3	998810000	1.1045	0.9936	-0.00278841	23.144	7	6	6	21	402000000	0.82459	1.3657	0.135355	122.04	5
	628	P23287	CNA1	YLR433C	Serine/threonine-protein phosphatase 2B catalytic subunit A1	1	12	11	25.7	63.001	0	86.512	1668500000	0.088328	0.42105	0	0	8	8	20.3	468490000	0.91755	1.122	0.0499928	23.49	7	11	10	24.2	666840000	0.96525	0.9095	-0.0411973	18.708	4	7	7	15.9	533160000	0.72851	1.8038	0.256188	29.558	3
	682	P25296	CNB1	YKL190W	Calcineurin subunit B	1	8	8	53.1	19.639	0	311.59	4010900000	0.20885	0.44144	0	0	7	7	48.6	1362200000	0.74831	0.96145	-0.0170733	28.04	11	8	8	53.1	2054200000	1.1026	0.99136	-0.0037686	72.689	15	5	5	37.1	594480000	2.2251	4.4401	0.647393	194.08	6
	3252	Q06333	CNL1	YDR357C	Biogenesis of lysosome-related organelles complex 1 subunit CNL1	1	3	3	36.9	13.957	0	47.074	113600000	0.0235701	0.0850407	0	0	2	2	31.1	46882000	0.81984	1.0481	0.0204027	23.567	2	2	2	16.4	60783000	1.0925	1.0635	0.0267375	28.99	3	1	1	10.7	5930600	NaN	NaN	NaN	NaN	1
	2666	P53865	CNM67	YNL225C	Chaotic nuclear migration protein 67	1	4	4	9.8	67.399	0	63.058	284240000	0.00798185	0.943072	0	0	4	4	9.8	118270000	0.58752	0.73297	-0.134914	11.473	3	2	2	5.7	117350000	0.9541	0.91365	-0.0392202	21.163	2	2	2	4	48623000	0.95474	1.5779	0.198079	110.4	2
	2176	P43618	CNN1	YFR046C	Kinetochore-associated protein CNN1	1	2	2	6.4	41.312	0.00029334	4.9465	242510000	-0.307401	0.43839	0	0	1	1	3.3	29017000	NaN	NaN	NaN	NaN	1	2	2	6.4	64656000	0.96046	0.88226	-0.0544034	0.45822	2	2	2	6.4	148840000	0.13214	0.27517	-0.560399	11.117	2
	1115	P33313	CNS1	YBR155W	Hsp70/Hsp90 co-chaperone CNS1	1	14	14	33.8	44.112	0	46.046	1025900000	-0.0179703	0.795998	0	0	10	10	27	303440000	0.77308	0.98552	-0.00633456	64.278	8	9	9	21.6	397350000	1.3108	1.206	0.0813473	89.68	7	8	8	20	325120000	0.48465	0.74315	-0.128923	71.167	7
	1959	P40452	COA1	YIL157C	Cytochrome c oxidase assembly factor 1	1	7	7	23.9	22.044	0	11.542	1506800000	0.187944	0.502123	0	0	5	5	19.8	474750000	0.67311	0.7852	-0.10502	25.268	3	7	7	23.9	736750000	1.1884	1.0567	0.0239517	9.2002	5	3	3	10.2	295310000	2.1287	4.4147	0.644901	86	4
	3770	Q3E7B2	COA3	YJL062W-A	Cytochrome c oxidase assembly factor 3, mitochondrial	1	2	2	21.2	9.8814	0.00029412	5.0288	1810600000	0.103524	0.0713952	0	0	2	2	21.2	524080000	1.0484	1.2753	0.105612	115.54	5	2	2	21.2	655220000	1.2899	1.1268	0.0518468	87.472	7	2	2	21.2	631260000	0.81511	1.4227	0.153113	151.44	6
	3178	Q05809	COA4	YLR218C	Cytochrome oxidase assembly factor 4	1	4	4	50	11.239	0	19.852	166880000	0.0185529	0.885778	0	0	4	4	50	84338000	0.6964	0.84904	-0.0710719	84.227	4	2	2	38.5	50994000	1.8787	1.7584	0.245118	30.483	2	1	1	16.7	31548000	0.47907	0.7614	-0.118387	36.038	3
	3786	Q3E846	COA6	YMR244C-A	Cytochrome c oxidase assembly factor 6	1	7	7	42.3	12.445	0	33.306	3604900000	-0.17183	0.436952	0	0	7	7	42.3	1078900000	0.69643	0.95839	-0.0184577	25.032	4	6	6	34.6	738550000	1.1964	1.0724	0.0303568	23.986	4	7	7	42.3	1787500000	0.21312	0.2969	-0.52739	160.41	9
	2892	Q03048	COF1	YLL050C	Cofilin	1	20	20	95.8	15.901	0	323.31	71264000000	0.0486581	0.413073	0	0	19	19	95.8	21157000000	0.70909	0.89933	-0.0460809	85.138	33	17	17	93.7	29566000000	1.3456	1.2623	0.101163	73.948	25	16	16	76.9	20541000000	0.84061	1.2328	0.0908926	184.94	31
	2456	P53079	COG1	YGL223C	Conserved oligomeric Golgi complex subunit 1	1	3	3	8.4	48.336	0	18.624	402020000	0.736352	0.203724	0	0	3	3	8.4	98687000	0.86816	1.0406	0.0172838	147.45	3	2	2	5.5	234000000	28.316	24.075	1.38157	259.53	3	2	2	5.5	69330000	4.4377	6.4596	0.810206	211.05	2
	2556	P53271	COG2	YGR120C	Conserved oligomeric Golgi complex subunit 2	1	2	2	8	30.325	0.00029308	4.8925	136970000	-0.212465	0.166667	0	0	1	1	4.6	34179000	0.43345	0.53778	-0.269395	11.987	2	1	1	4.6	81486000	0.80223	0.69898	-0.155535	0.86824	2	1	1	3.4	21306000	NaN	NaN	NaN	NaN	1
	1888	P40094	COG3	YER157W	Conserved oligomeric Golgi complex subunit 3	1	5	5	8.1	92.543	0	13.097	259910000	0.315799	0.441085	0	0	3	3	3.7	71818000	1.0479	1.2401	0.0934567	17.997	3	4	4	7	146760000	0.84378	0.76986	-0.113588	21.454	4	2	2	2.5	41334000	5.2598	9.2796	0.967529	65.596	2
	3213	Q06096	COG4	YPR105C	Conserved oligomeric Golgi complex subunit 4	1	4	4	6.9	98.664	0	42.822	105760000	0.120764	0.484274	0	0	2	2	4.2	49773000	0.8664	1.0135	0.00582374	17.092	3	2	2	3.6	35539000	1.7529	1.7207	0.235705	79.127	2	2	2	4.4	20448000	NaN	NaN	NaN	NaN	1
	2718	P53959	COG6	YNL041C	Conserved oligomeric Golgi complex subunit 6	1	6	6	9.5	96.975	0	27.345	145910000	-0.0337659	0.851515	0	0	3	3	5.4	55382000	0.51123	0.63125	-0.199799	37.75	3	3	3	4.5	68841000	0.71211	0.65214	-0.185659	103.55	2	2	2	2.3	21683000	1.4403	1.9238	0.28416	142.64	2
	2517	P53195	COG7	YGL005C	Conserved oligomeric Golgi complex subunit 7	1	5	5	21.9	31.775	0	16.714	218500000	0.0843385	0.103403	0	0	4	4	18.6	95294000	1.0521	1.2536	0.098159	70.15	4	4	4	15.8	109140000	1.2759	1.1763	0.0705181	67.685	3	1	1	5.7	14062000	NaN	NaN	NaN	NaN	1
	2612	P53622	COP1	YDL145C	Coatomer subunit alpha	1	54	54	53.7	135.61	0	323.31	14320000000	0.188708	0.410981	0	0	44	44	47.3	4550300000	0.88146	1.0909	0.0377849	62.801	42	47	47	44.4	6943800000	1.0244	0.94465	-0.0247291	83.501	56	25	25	25.7	2826400000	2.2429	3.5733	0.553069	169.09	18
	496	P18900	COQ1	YBR003W	Hexaprenyl pyrophosphate synthase, mitochondrial	1	14	14	26.2	52.559	0	72.888	2317000000	-0.0210111	0.789394	0	0	9	9	17.3	554200000	1.0195	1.2113	0.0832517	118.7	11	11	11	22.6	996360000	1.1358	1.0117	0.00505176	135.92	13	9	9	15.2	766470000	0.4011	0.70577	-0.151337	134.68	9
	924	P32378	COQ2	YNR041C	4-hydroxybenzoate polyprenyltransferase, mitochondrial	1	5	5	12.4	41.001	0	8.2347	378580000	0.0667301	0.0442073	0	0	3	3	7.3	46209000	0.87696	1.1158	0.0475864	49.991	4	4	4	9.7	173060000	1.1543	1.1413	0.0573998	38.998	5	4	4	9.7	159310000	0.72179	1.2451	0.0952042	68.925	4
	15	O13525	COQ4	YDR204W	Ubiquinone biosynthesis protein COQ4, mitochondrial	1	4	4	11.9	38.627	0	6.5964	246100000	0.0565324	0.69721	0	0	2	2	6	128160000	0.82996	1.0307	0.0131323	75.286	2	4	4	11.9	38313000	0.76074	0.73041	-0.136433	69.183	3	2	2	4.8	79630000	1.5798	1.9629	0.292898	149.23	3
	2355	P49017	COQ5	YML110C	2-methoxy-6-polyprenyl-1,4-benzoquinol methylase, mitochondrial	1	18	18	59.9	34.684	0	293.28	4209100000	0.0589689	0.525703	0	0	14	14	55.4	1730900000	0.80465	0.96838	-0.0139542	79.042	19	15	15	55.4	1652200000	1.0306	0.94882	-0.0228162	79.98	24	13	13	40.4	826050000	1.0366	1.6356	0.213677	81.603	16
	2582	P53318	COQ6	YGR255C	Ubiquinone biosynthesis monooxygenase COQ6, mitochondrial	1	7	7	13.4	53.527	0	19	702990000	-0.279919	0.220514	0	1	2	2	5	96350000	0.74351	0.87342	-0.0587769	35.288	2	4	4	5.8	494180000	0.68112	0.64205	-0.192431	80.624	4	3	3	6.7	112460000	0.11435	0.2579	-0.588549	164.37	3
	793	P27697	COQ8	YGL119W	Atypical kinase COQ8, mitochondrial	1	4	4	7.6	56.741	0	5.7366	698630000	0.216847	0.401063	0	0	2	2	3.4	339880000	1.1335	1.3145	0.118761	90.796	3	3	3	6	241590000	0.88026	0.83389	-0.0788912	12.728	3	2	2	3.8	117150000	1.7556	4.0801	0.610671	213.23	2
	3173	Q05779	COQ9	YLR201C	Ubiquinone biosynthesis protein COQ9, mitochondrial	1	4	4	13.5	29.958	0	8.3505	1010000000	0.0816636	0.234541	0	0	3	3	10.8	251660000	0.96672	1.1048	0.0432837	53.889	4	4	4	13.5	391920000	1.7556	1.5069	0.178084	80.784	5	3	3	10.8	366370000	0.57904	1.0559	0.0236228	19.484	3
	192	P07256	COR1	YBL045C	Cytochrome b-c1 complex subunit 1, mitochondrial	1	45	45	76.1	50.227	0	323.31	164610000000	0.0371354	0.609069	0	1	39	39	72.9	47246000000	0.76996	0.92525	-0.0337409	71.901	66	38	38	71.3	64611000000	1.0269	0.96567	-0.0151713	114.81	69	34	34	59.1	52753000000	0.63347	1.4465	0.160318	146.33	39
	1047	P32798	COT1	YOR316C	Cobalt uptake protein COT1	1	2	2	5.5	48.154	0	5.2088	108040000	0.170513	0.64309	0	0	1	1	2.1	29337000	NaN	NaN	NaN	NaN	1	2	2	5.5	53983000	0.86783	0.79236	-0.101078	33.153	3	1	1	2.1	24719000	2.1002	2.7676	0.442103	26.076	2
	38	P00401	COX1	Q0045	Cytochrome c oxidase subunit 1	1	3	3	8.8	58.797	0	309.68	1065400000	0.0950763	0.788925	0	1	3	3	8.8	310400000	0.49876	0.60188	-0.22049	36.839	3	3	3	8.8	599820000	0.70159	0.61376	-0.212001	46.382	4	2	2	7.7	155210000	2.9175	5.2206	0.71772	110.04	2
	510	P19516	COX11	YPL132W	Cytochrome c oxidase assembly protein COX11, mitochondrial	1	8	8	32.3	34.044	0	37.772	955480000	0.162413	0.46325	0	0	7	7	28	357200000	0.82583	0.99581	-0.00182353	37.76	7	6	6	23.7	276320000	1.0023	0.92485	-0.0339287	49.234	7	3	3	11	321950000	1.1561	3.3342	0.522992	11.962	3
	2805	Q01519	COX12	YLR038C	Cytochrome c oxidase subunit 6B	1	11	11	94	9.7878	0	200.76	26037000000	-0.0040468	0.960027	0	1	10	10	94	10220000000	0.62632	0.73773	-0.132103	106.23	29	11	11	94	8012000000	1.1116	1.011	0.00475117	62.054	27	11	11	94	7805300000	0.53982	1.3038	0.115211	158.84	17
	1048	P32799	COX13	YGL191W	Cytochrome c oxidase subunit 6A, mitochondrial	1	9	9	51.2	15.021	0	68.045	6621900000	0.0725725	0.558955	0	1	8	8	43.4	3035100000	0.73742	0.90396	-0.0438508	74.225	14	7	7	37.2	2716100000	1.0794	0.95637	-0.0193741	31.482	13	6	6	38	870760000	1.1124	1.9096	0.280942	56.034	8
	1732	P39103	COX14	YML129C	Cytochrome c oxidase assembly protein COX14	1	4	4	51.4	7.9589	0	23.762	196530000	0.0776284	0.590601	0	0	4	4	51.4	98222000	0.61432	0.78197	-0.10681	42.966	5	3	3	25.7	69108000	1.1309	1.0731	0.0306402	7.0664	3	2	2	14.3	29196000	1.2818	2.0373	0.309055	61.792	3
	1882	P40086	COX15	YER141W	Cytochrome c oxidase assembly protein COX15	1	9	9	16	54.658	0	20.483	1750600000	-0.0286584	0.213755	0	1	7	7	13	525340000	0.76571	0.91483	-0.0386596	81.443	7	8	8	14.4	1119700000	1.0558	0.95795	-0.0186572	144.12	14	2	2	4.1	105510000	NaN	NaN	NaN	NaN	0
	3619	Q12287	COX17	YLL009C	Cytochrome c oxidase copper chaperone	1	3	3	29	8.056	0	59.182	1207000000	-0.0940307	0.705334	0	0	2	2	29	473950000	0.39923	0.52184	-0.282463	32.635	2	3	3	29	569220000	1.2474	1.2428	0.0944012	18.866	3	1	1	18.8	163830000	NaN	NaN	NaN	NaN	1
	3754	Q3E731	COX19	YLL018C-A	Cytochrome c oxidase assembly protein COX19	1	6	6	70.4	11.105	0	23.267	705850000	-0.182906	0.287284	0	0	5	5	52	218900000	0.68821	0.85715	-0.0669432	24.146	7	4	4	43.9	135480000	1.0465	0.90237	-0.0446154	27.759	5	5	5	56.1	351470000	0.21085	0.36546	-0.43716	134.7	3
	39	P00410	COX2	Q0250	Cytochrome c oxidase subunit 2	1	7	7	36.7	28.567	0	276.33	16408000000	0.283042	0.27189	0	1	7	7	36.7	4913300000	1.1344	1.3871	0.142108	65.893	14	7	7	36.7	9069800000	1.1744	1.1242	0.0508436	37.09	17	5	5	24.7	2425200000	1.7738	4.5308	0.656175	174.7	7
	3129	Q04935	COX20	YDR231C	Cytochrome c oxidase protein 20, mitochondrial	1	6	6	22	23.758	0	25.173	1405200000	0.0537346	0.787227	0	0	4	4	18	339100000	0.61916	0.80339	-0.0950736	61.698	4	6	6	22	800050000	0.77483	0.71577	-0.145227	46.291	4	3	3	13.7	266060000	1.4288	2.5206	0.401504	142.64	4
	1632	P38824	COX23	YHR116W	Cytochrome c oxidase-assembly factor COX23, mitochondrial	1	3	3	19.9	17.318	0	119.92	134860000	-0.334758	0.496434	0	0	2	2	18.5	15481000	0.8741	0.99145	-0.00372918	95.982	2	1	1	5.3	9700500	NaN	NaN	NaN	NaN	1	2	2	19.9	109670000	0.089498	0.21588	-0.665788	15.728	2
	89	P04037	COX4	YGL187C	Cytochrome c oxidase subunit 4, mitochondrial	1	15	15	90.3	17.142	0	323.31	114150000000	-0.126652	0.319006	0	1	13	13	85.8	28154000000	0.60841	0.7737	-0.111427	32.791	36	11	11	79.4	25117000000	1.1746	1.0765	0.0320141	36.015	30	14	14	90.3	60882000000	0.1497	0.50056	-0.300544	56.012	30
	40	P00424;P00425	COX5A	YNL052W	Cytochrome c oxidase polypeptide 5A, mitochondrial	2	3;8	3;8	56.9	17.14	0	65.903	1376100000	0.0244055	0.581553	0	1	7	7	48.4	752590000	0.89081	1.1377	0.0560277	79.089	9	7	7	47.7	607780000	1.1482	0.98352	-0.00721682	99.472	9	2	2	19	15698000	NaN	NaN	NaN	NaN	1
	41	P00427	COX6	YHR051W	Cytochrome c oxidase subunit 6, mitochondrial	1	20	20	72.3	17.341	0	209.15	80446000000	0.0624633	0.357691	0	1	16	16	72.3	30950000000	0.72682	0.93438	-0.0294765	83.409	47	14	14	66.2	28579000000	1.2478	1.1582	0.0637836	57.444	42	19	19	70.3	20917000000	0.639	1.4226	0.153083	110.86	39
	303	P10174	COX7	YMR256C	Cytochrome c oxidase subunit 7	1	2	2	35	6.9323	0	20.725	987960000	-0.170659	0.71844	0	1	2	2	35	350340000	0.2744	0.29442	-0.531033	278.11	5	1	1	15	408940000	1.7671	1.5478	0.189715	4.2554	2	1	1	15	228680000	NaN	NaN	NaN	NaN	1
	90	P04039	COX8	YLR395C	Cytochrome c oxidase polypeptide VIII, mitochondrial	1	2	2	15.4	8.9066	0	7.036	1678600000	-0.0394363	0.252347	0	1	2	2	15.4	663370000	0.75046	0.94857	-0.0229306	53.001	4	2	2	15.4	780980000	0.90041	0.87914	-0.0559419	16.249	4	1	1	12.8	234210000	NaN	NaN	NaN	NaN	1
	191	P07255	COX9	YDL067C	Cytochrome c oxidase subunit 7A	1	6	6	39	6.9631	0	16.74	8132400000	0.230431	0.429125	0	1	6	6	39	3281700000	0.78127	1.0085	0.00367589	126.47	7	5	5	37.3	3231700000	1.0745	0.97406	-0.0114143	111.67	8	5	5	37.3	1619000000	1.9152	5.0007	0.699031	166.67	7
	1179	P34237	COY1	YKL179C	Protein CASP	1	17	17	24.4	77.513	0	64.866	2069200000	0.0834247	0.306705	0	0	11	11	17.8	408270000	0.89023	1.2705	0.103975	28.883	12	15	15	21.2	1066400000	1.0163	0.92992	-0.0315544	33.491	13	13	13	19.7	594470000	0.89675	1.5061	0.177854	66.967	8
	88	P03965	CPA2	YJR109C	Carbamoyl-phosphate synthase arginine-specific large chain	1	66	62	60	123.91	0	323.31	17325000000	0.226102	0.468527	0	0	52	48	52	5403100000	0.72944	0.8564	-0.0673233	69.458	53	58	54	55.9	9791300000	1.14	1.0279	0.0119509	88.075	59	33	31	31.4	2131000000	2.8523	5.416	0.733679	95.845	16
	403	P14832	CPR1	YDR155C	Peptidyl-prolyl cis-trans isomerase	1	24	23	96.9	17.39	0	323.31	297960000000	0.0192281	0.428745	0	0	22	21	96.9	90431000000	0.83556	1.0224	0.00962085	83.928	82	18	17	93.2	69777000000	1.2378	1.1398	0.0568286	88.398	79	21	21	96.9	137760000000	0.45547	0.98002	-0.00876507	156.53	64
	627	P23285	CPR2	YHR057C	Peptidyl-prolyl cis-trans isomerase B	1	7	7	47.8	22.769	0	43.232	1346000000	0.0167193	0.743711	0	0	6	6	40.5	371960000	0.72794	0.92496	-0.033877	86.999	8	6	6	40.5	475960000	1.3943	1.2753	0.105612	83.87	12	6	6	42.9	498050000	0.60821	0.95153	-0.0215775	77.956	9
	767	P25719	CPR3	YML078W	Peptidyl-prolyl cis-trans isomerase C, mitochondrial	1	21	20	88.5	19.919	0	323.31	80213000000	-0.0578037	0.45587	0	0	17	16	79.1	20787000000	0.77777	0.96506	-0.0154457	63.596	39	16	15	81.9	27886000000	1.1982	1.0564	0.0238284	48.487	44	16	16	64.8	31540000000	0.27469	0.65797	-0.181794	84.652	38
	1197	P35176	CPR5	YDR304C	Peptidyl-prolyl cis-trans isomerase D	1	17	17	76.4	25.326	0	323.31	28307000000	0.0645679	0.553548	0	0	16	16	71.6	9668800000	0.66723	0.8262	-0.0829148	69.814	45	15	15	71.6	9978700000	1.236	1.1078	0.0444614	56.273	48	14	14	64.4	8659300000	0.74056	1.7067	0.232157	85.681	37
	2619	P53691	CPR6	YLR216C	Peptidyl-prolyl cis-trans isomerase CPR6	1	25	25	67.1	42.071	0	298.77	24227000000	0.197491	0.473398	0	0	23	23	63.9	6965600000	0.71699	0.87153	-0.0597177	125.23	31	19	19	50.7	8457200000	1.0701	1.0125	0.00539505	110.27	27	18	18	51.2	8804600000	2.2669	4.434	0.646796	122.57	21
	2274	P47103	CPR7	YJR032W	Peptidyl-prolyl cis-trans isomerase CYP7	1	12	12	29.5	45.133	0	41.342	811240000	-0.0755511	0.280703	0	0	10	10	24.2	260180000	0.59015	0.71107	-0.148088	72.784	10	9	9	21.4	419900000	0.82418	0.78914	-0.102846	70.734	10	5	5	15	131150000	0.77302	1.0575	0.0242804	162.88	5
	2628	P53728	CPR8	YNR028W	Peptidyl-prolyl cis-trans isomerase CYP8	1	4	4	12.7	34.946	0	14.836	208210000	-0.123968	0.41597	0	0	2	2	7.1	48752000	1.0224	1.2465	0.0956923	106.31	3	3	3	12	103080000	0.82695	0.72035	-0.142456	11.089	3	3	3	7.8	56379000	0.31594	0.473	-0.325139	20.391	2
	788	P27614	CPS1	YJL172W	Carboxypeptidase S	1	23	23	45	64.596	0	323.31	11781000000	0.223595	0.428724	0	0	20	20	39.1	3499900000	0.76354	0.95639	-0.019365	62.08	26	21	21	44.4	5715500000	1.1582	1.0295	0.0126263	67.615	29	20	20	36.1	2566100000	2.6539	4.7591	0.677525	140.93	15
	3621	Q12289	CRC1	YOR100C	Mitochondrial carnitine carrier	1	6	6	24.2	34.754	0	44.572	3221000000	-0.0415618	0.536025	0	0	4	4	19.6	877690000	0.8261	0.9813	-0.0081982	13.496	5	6	6	24.2	1232200000	1.1936	1.0828	0.0345483	40.314	8	4	4	14.7	1111000000	0.58909	0.70626	-0.151035	60.721	3
	2573	P53301	CRH1	YGR189C	Probable glycosidase CRH1	1	12	12	20.5	52.757	0	146.98	7123900000	0.0290702	0.783242	0	0	11	11	19.3	1976000000	0.58157	0.75628	-0.121317	65.774	15	9	9	13.6	3191300000	1.1606	1.025	0.0107239	86.658	16	9	9	12.6	1956700000	0.78883	1.5769	0.197804	165.55	14
	858	P30822	CRM1	YGR218W	Exportin-1	1	27	27	28	124.1	0	310.98	4087900000	0.257692	0.448247	0	0	23	23	23.3	1192800000	0.68364	0.88431	-0.0533955	41.274	15	20	20	19.6	1428000000	1.1318	1.046	0.0195317	20.136	18	10	10	12.3	1467100000	3.3063	6.4112	0.806939	166.6	9
	3267	Q06440	CRN1	YLR429W	Coronin-like protein	1	42	42	63	72.552	0	323.31	13961000000	-0.0147313	0.544681	0	0	35	35	58.1	4683100000	0.7147	0.89291	-0.0491923	67.421	30	29	29	46.4	3884300000	1.1403	1.0503	0.0213134	68.374	32	26	26	38.1	5393300000	0.57583	0.96313	-0.0163151	111.11	27
	1643	P38845	CRP1	YHR146W	Cruciform DNA-recognizing protein 1;CRP1 short N-terminal subpeptide;CRP1 short C-terminal subpeptide	1	27	27	56.1	51.115	0	323.31	5435500000	-0.0809577	0.218396	0	0	16	16	40.6	1716900000	0.66691	0.79937	-0.0972522	34.958	21	14	14	33.8	1675700000	1.0938	1.0117	0.00505176	48.508	21	23	23	47.7	2042900000	0.282	0.70685	-0.150673	152.45	16
	2721	P53968	CRZ1	YNL027W	Transcriptional regulator CRZ1	1	9	9	15.2	76.3	0	43.704	532740000	-0.0726209	0.392217	0	0	4	4	9.4	123680000	0.88057	1.0425	0.0180761	53.206	3	5	5	10	155500000	1.0022	0.92827	-0.0323257	21.58	4	7	7	10	253560000	0.34102	0.62573	-0.203613	66.227	5
	3286	Q06538	CSC1	YLR241W	Calcium permeable stress-gated cation channel 1	1	4	4	5.1	89.342	0	13.259	569820000	0.363745	0.365324	0	0	4	4	5.1	136660000	0.91899	1.1764	0.070555	28.632	3	4	4	5.1	336700000	1.1618	1.074	0.0310043	34.27	5	3	3	4	96456000	6.0021	9.7651	0.989677	6.5648	3
	1109	P33307	CSE1	YGL238W	Importin alpha re-exporter	1	10	10	16.5	109.35	0	198.35	3092800000	0.114983	0.598477	0	0	10	10	16.5	379660000	0.61657	0.78768	-0.10365	60.455	8	6	6	10	2105800000	0.9989	0.9222	-0.0351749	53.11	5	3	3	4.7	607350000	1.2768	3.0463	0.483773	106.31	3
	1110	P33308	CSE2	YNR010W	Mediator of RNA polymerase II transcription subunit 9	1	6	6	50.3	17.376	0	94.196	703810000	-0.0847784	0.610859	0	0	3	3	22.8	137630000	0.80678	1.022	0.00945088	7.1976	3	3	3	22.8	114510000	1.3635	1.2588	0.0999567	18.546	4	6	6	50.3	451670000	0.18345	0.43277	-0.363743	33.346	5
	2664	P53859	CSL4	YNL232W	Exosome complex component CSL4	1	10	10	33.6	31.583	0	52.599	2910100000	-0.0336436	0.75684	0	0	8	8	28.8	664490000	0.86518	1.0323	0.0138059	28.322	9	8	8	26.7	998010000	1.3452	1.2641	0.101781	42.55	10	8	8	28.8	1247600000	0.36199	0.60741	-0.216518	86.58	9
	762	P25651	CSM1	YCR086W	Monopolin complex subunit CSM1	1	5	5	49.5	21.751	0	48.754	275820000	0.125542	0.386469	0	0	4	4	43.7	143430000	0.7627	0.91186	-0.0400718	32.643	4	2	2	11.1	69342000	1.2863	1.1803	0.0719924	22.927	2	2	2	11.1	63047000	1.2107	2.2116	0.344707	9.1595	2
	3322	Q06705	CSR1	YLR380W	Phosphatidylinositol transfer protein CSR1	1	14	14	33.1	47.462	0	105.37	1313200000	-0.0283014	0.0804033	0	0	11	11	31.4	434130000	0.76807	0.91353	-0.0392772	75.413	11	11	11	29.4	613410000	0.99725	0.92434	-0.0341682	54.199	14	6	6	13.7	265640000	0.59207	0.97396	-0.0114589	160.62	7
	3741	Q12734	CSR2	YPR030W	Transcription factor CSR2	1	10	10	12	124.85	0	57.768	957190000	-0.0643266	0.146582	0	0	7	7	7.5	264920000	0.75241	0.90442	-0.0436298	48.123	3	7	7	8.1	322100000	0.97864	0.93321	-0.0300206	40.597	4	7	7	8.4	370170000	0.50074	0.75975	-0.119329	60.768	6
	2010	P40535	CST6	YIL036W	ATF/CREB activator 2	1	10	10	27.4	65.263	0	188.48	482260000	-0.163795	0.151182	0	0	7	7	20.3	129760000	0.56692	0.69883	-0.155629	49.472	5	4	4	9.9	63759000	0.91354	0.90546	-0.0431307	106.53	3	7	7	23.7	288740000	0.2926	0.50977	-0.292626	124.69	3
	414	P15202	CTA1	YDR256C	Peroxisomal catalase A	1	32	32	53.6	58.555	0	323.31	18173000000	0.209959	0.114589	1	1	27	27	51.5	5329200000	1.3864	1.7063	0.232055	44.388	38	25	25	49.5	7060800000	2.2667	2.1505	0.332539	84.771	35	25	25	46.8	5783200000	0.66534	1.1622	0.0652809	115.44	33
	2802	Q01454	CTF4	YPR135W	DNA polymerase alpha-binding protein	1	15	15	19.2	104.42	0	74.28	1168300000	0.0188652	0.521616	0	0	12	12	16.2	449800000	0.8048	0.99695	-0.00132664	19.797	10	12	12	16.5	632650000	1.2729	1.0941	0.039057	20.905	10	5	5	4.9	85823000	NaN	NaN	NaN	NaN	1
	1663	P38877	CTF8	YHR191C	Chromosome transmission fidelity protein 8	1	4	4	27.1	15.169	0	5.4417	171860000	0.0921162	0.223214	0	0	2	2	13.5	44328000	0.93486	1.144	0.058426	28.076	2	2	2	13.5	70985000	1.4609	1.336	0.125806	57.75	3	3	3	18.8	56552000	NaN	NaN	NaN	NaN	1
	3466	Q08923	CTI6	YPL181W	Histone deacetylase complex subunit CTI6	1	5	5	12.3	57.052	0	7.3427	375560000	0.245268	0.438127	0	0	3	3	6.3	99221000	0.86686	1.097	0.0402066	60.094	5	4	4	9.9	195840000	0.90962	0.87653	-0.0572332	100.39	4	3	3	6.1	80499000	2.8323	5.6602	0.752832	250.01	4
	2214	P46963	CTK3	YML112W	CTD kinase subunit gamma	1	3	3	8.8	34.809	0	5.4849	439800000	-0.00749387	0.932933	0	0	3	3	8.8	103790000	0.90239	1.1216	0.049838	26.553	5	3	3	8.8	120730000	1.2569	1.2332	0.0910335	14.338	3	3	3	8.8	215280000	0.58687	0.68651	-0.163353	105.17	3
	700	P25355	CTR86	YCR054C	Copper transport protein 86	1	4	4	6.7	65.205	0	6.5062	67536000	-0.0239585	0.243143	0	0	3	3	4.6	26538000	0.80048	0.96753	-0.0143356	39.19	5	3	3	5.2	29295000	0.97124	0.92559	-0.0335814	18.974	4	1	1	1.6	11703000	NaN	NaN	NaN	NaN	1
	2774	P89105	CTR9	YOL145C	RNA polymerase-associated protein CTR9	1	20	20	16.6	124.71	0	46.231	1561900000	0.283368	0.413235	0	0	16	16	14.5	552810000	0.7184	0.91528	-0.038446	38.566	13	14	14	13	697790000	1.1067	1.1344	0.0547662	43.87	13	6	6	5.9	311310000	4.599	6.82	0.833784	54.632	6
	830	P29029	CTS1	YLR286C	Endochitinase	1	5	5	6.9	59.014	0	106.52	2163700000	0.124242	0.423831	0	0	4	4	6.2	550230000	0.63481	0.86325	-0.0638634	79.834	4	4	4	6.2	1099700000	1.259	1.1931	0.0766768	63.734	6	5	5	6.9	513710000	0.93346	2.2904	0.359911	174.04	3
	148	P06115	CTT1	YGR088W	Catalase T	1	27	27	54.8	64.583	0	323.31	9037500000	0.158256	0.283206	1	1	24	24	54.1	3191800000	0.85177	1.1264	0.0516926	49.223	36	23	23	46.4	3665700000	1.1522	1.1146	0.047119	54.988	28	20	20	44	2180000000	1.4991	2.3766	0.375956	134.2	18
	1524	P38428	CUE1	YMR264W	Coupling of ubiquitin conjugation to ER degradation protein 1	1	9	9	63.1	22.762	0	115.7	2887300000	-0.0892797	0.171345	0	0	6	6	41.9	795120000	0.72798	0.84923	-0.0709747	29.529	7	4	4	20.2	874400000	0.97664	0.94126	-0.0262904	13.598	5	7	7	41.4	1217800000	0.27485	0.67519	-0.170574	60.669	7
	3048	Q04201	CUE4	YML101C	CUE domain-containing protein CUE4	1	2	2	33.3	12.893	0	37.103	1500800000	-0.0820597	0.63889	0	0	2	2	33.3	338940000	0.9643	1.251	0.0972573	35.944	3	2	2	33.3	424620000	1.1949	1.087	0.0362295	45.13	4	2	2	33.3	737290000	0.1985	0.41719	-0.379666	89.704	6
	3422	Q08412	CUE5	YOR042W	Ubiquitin-binding protein CUE5	1	18	18	38.7	46.869	0	193.47	6556400000	-0.15128	0.298924	0	0	14	14	36.7	1984400000	0.63195	0.8205	-0.0859214	58.319	20	12	12	34.5	1708100000	1.0519	0.99036	-0.0042069	17.308	15	15	15	30.7	2864000000	0.21825	0.4328	-0.363713	77.272	14
	296	P0CX81;P0CX80	CUP1-2;CUP1-1	YHR053C;YHR053C	Copper metallothionein 1-2;Copper metallothionein 1-1	2	2;2	2;2	39.3	6.6504	0	52.884	143490000	-0.0882319	0.784997	1	1	2	2	39.3	61989000	0.33147	0.45764	-0.339476	26.536	5	2	2	39.3	61877000	1.3859	1.4555	0.163012	35.7	6	2	2	39.3	19621000	NaN	NaN	NaN	NaN	1
	2081	P41817	CUP9	YPL177C	Homeobox protein CUP9	1	3	3	15.7	34.653	0	12.353	160650000	-0.00720553	0.979794	0	0	1	1	2.9	16661000	NaN	NaN	NaN	NaN	1	2	2	9.8	92997000	1.8209	1.6586	0.219742	42.558	3	2	2	8.8	50995000	0.29973	0.58324	-0.234153	113.2	2
	2839	Q02554	CUS1	YMR240C	Cold sensitive U2 snRNA suppressor 1	1	3	3	9.4	50.252	0.0024814	3.1048	113980000	0.0853192	0.708328	0	0	1	1	1.8	2292600	NaN	NaN	NaN	NaN	1	2	2	7.1	61554000	0.85802	0.81717	-0.0876876	58.699	2	3	3	9.4	50131000	1.2821	1.8127	0.258326	179.18	2
	2687	P53899	CUZ1	YNL155W	CDC48-associated ubiquitin-like/zinc finger protein 1	1	5	5	14.6	31.516	0	9.1698	475970000	0.18243	0.314195	0	0	3	3	7.7	103480000	0.93801	1.2006	0.0793984	38.487	2	5	5	14.6	243630000	1.2614	1.0334	0.0142685	53.703	4	2	2	7.3	128870000	0.93224	2.842	0.453624	3.9144	2
	2991	Q03772	CWC15	YDR163W	Pre-mRNA-splicing factor CWC15	1	13	13	64	19.935	0	94.531	1025600000	-0.248658	0.309823	0	0	7	7	36.6	157070000	0.65192	0.76542	-0.1161	120.88	8	5	5	30.9	188100000	1.0235	0.96166	-0.0169784	33.149	5	12	12	64	680410000	0.13027	0.24384	-0.612895	149.01	8
	3511	Q12046	CWC2	YDL209C	Pre-mRNA-splicing factor CWC2	1	3	3	10.3	38.43	0	7.6139	63757000	-0.0870172	0.509864	0	0	1	1	4.7	21554000	0.7648	0.94876	-0.0228437	8.4828	2	2	2	5.6	23870000	1.3227	1.1537	0.0620929	28.82	3	1	1	4.7	18333000	0.36721	0.50084	-0.300301	85.165	2
	2937	Q03375	CWC21	YDR482C	Pre-mRNA-splicing factor CWC21	1	6	6	36.3	15.762	0	12.898	381890000	-0.141337	0.502097	0	0	2	2	14.1	7972300	0.63551	0.81264	-0.0901018	47.123	2	3	3	20.7	39447000	1.5426	1.3529	0.131266	50.7	3	6	6	36.3	334470000	0.10799	0.34263	-0.465175	178.56	3
	2430	P53008	CWH41	YGL027C	Mannosyl-oligosaccharide glucosidase	1	13	13	19.4	96.506	0	100.55	1984700000	0.217579	0.367641	0	0	11	11	17.4	682970000	0.87194	1.0867	0.0361097	62.118	10	10	10	15	1050200000	1.0993	1.0524	0.0221808	55.782	11	5	5	7.4	251510000	2.4148	3.9305	0.594448	53.184	4
	748	P25618	CWH43	YCR017C	Protein CWH43	1	4	4	5	107.88	0	27.939	497160000	-0.0423853	0.538896	0	0	3	3	3.9	167460000	0.82021	1.0128	0.00552368	29.409	4	3	3	4	273550000	0.91802	0.81228	-0.0902942	158.14	3	1	1	1.2	56153000	NaN	NaN	NaN	NaN	1
	813	P28319	CWP1	YKL096W	Cell wall protein CWP1	1	13	13	45.2	24.268	0	323.31	32961000000	-0.0814271	0.388557	0	0	13	13	45.2	9034700000	0.45418	0.58865	-0.230143	93.851	21	11	11	38.5	11722000000	1.044	0.96517	-0.0153962	66.827	22	11	11	38.5	12204000000	0.51043	1.0029	0.00125763	106.97	25
	32	P00175	CYB2	YML054C	Cytochrome b2, mitochondrial	1	49	49	78.8	65.539	0	323.31	46114000000	0.0779041	0.595534	0	1	40	40	75.1	15512000000	0.74119	0.90716	-0.0423161	43.331	51	42	42	73.4	20666000000	0.97166	0.88932	-0.0509419	53.289	63	34	34	56.7	9936200000	1.2469	2.1231	0.32697	125.54	41
	1924	P40312	CYB5	YNL111C	Cytochrome b5	1	4	4	32.5	13.297	0	53.263	4451900000	0.191861	0.390581	0	0	3	3	30	1585500000	0.77359	1.0151	0.00650883	51.954	6	2	2	10.8	1930600000	1.1565	1.0577	0.0243625	12.042	3	2	2	13.3	935820000	1.4746	3.5052	0.544713	187.18	3
	1679	P38909	CYC2	YOR037W	Cytochrome c mitochondrial import factor CYC2	1	5	5	15	42.367	0	18.49	154840000	0.0470079	0.735532	0	1	3	3	9.8	35602000	0.75885	0.91625	-0.037986	22.985	3	4	4	12	75843000	0.85976	0.78143	-0.10711	67.752	4	4	4	12.8	43394000	1.2976	1.9325	0.28612	10.744	2
	152	P06182	CYC3	YAL039C	Cytochrome c heme lyase	1	9	9	32.7	30.081	0	85.911	4480800000	-0.066098	0.355173	0	0	9	9	32.7	1388200000	0.79402	0.97036	-0.0130671	112.67	11	7	7	30.1	1477600000	1.0631	0.98093	-0.008362	121.01	16	6	6	27.1	1615100000	0.31311	0.66548	-0.176865	83.838	13
	29	P00045	CYC7	YEL039C	Cytochrome c iso-2	1	15	10	66.4	12.532	0	70.563	7410300000	-0.215723	0.344956	0	0	13	9	66.4	1070600000	0.60572	0.77949	-0.108189	66.495	10	12	8	63.7	1187100000	1.1015	1.0488	0.0206927	32.054	13	15	10	66.4	5152500000	0.13124	0.27563	-0.559674	99.165	15
	409	P14922	CYC8	YBR112C	General transcriptional corepressor CYC8	1	14	14	17.4	107.2	0	49.998	1969400000	0.132754	0.367873	0	0	12	12	13.5	549250000	0.81066	1.0038	0.00164721	75.162	8	11	11	12	1093000000	1.1777	1.0827	0.0345081	77.782	14	8	8	12.9	327220000	1.3163	2.302	0.362105	115.05	6
	1081	P32898	CYM1	YDR430C	Mitochondrial presequence protease	1	29	29	27.8	112.18	0	323.31	5350000000	0.00373928	0.94441	0	0	24	24	24.2	1554300000	0.73512	0.90927	-0.0413071	60.347	21	21	21	20.6	2187100000	0.99751	0.89918	-0.0461534	38.009	22	20	20	20.8	1608600000	0.76567	1.2551	0.0986783	99.677	10
	239	P08678	CYR1	YJL005W	Adenylate cyclase	1	12	12	6.4	227.83	0	45.464	497330000	-0.171572	0.177714	0	0	8	8	4.5	90883000	0.66893	0.77749	-0.109305	68.746	5	8	8	4.7	217120000	0.93053	0.85576	-0.067648	43.785	6	8	8	4	189330000	0.24442	0.45945	-0.337762	188.56	4
	866	P31373	CYS3	YAL012W	Cystathionine gamma-lyase	1	22	22	73.1	42.542	0	323.31	40364000000	0.0447962	0.116463	0	0	19	19	71.6	12170000000	0.88802	1.1261	0.0515769	21.886	27	20	20	72.3	16696000000	1.1636	1.0302	0.0129216	62.411	33	19	19	56.3	11498000000	0.49928	1.1746	0.06989	108.07	30
	993	P32582	CYS4	YGR155W	Cystathionine beta-synthase	1	66	66	95.3	56.021	0	323.31	114780000000	-0.00358598	0.891802	0	0	58	58	90.5	34523000000	0.81997	1.014	0.00603798	62.757	77	56	56	90.3	43010000000	0.98685	0.89561	-0.0478811	64.69	85	52	52	91.1	37248000000	0.50114	1.0742	0.0310852	115.24	59
	179	P07143	CYT1	YOR065W	Cytochrome c1, heme protein, mitochondrial	1	13	13	57.3	34.054	0	272.92	26037000000	0.100953	0.320908	0	0	12	12	57	9467000000	0.87612	1.0857	0.0357099	115.31	32	12	12	57	10180000000	1.1103	1.0291	0.0124575	99.376	24	9	9	47.6	6390200000	0.86805	1.7976	0.254693	101.2	13
	2793	Q00873	CYT2	YKL087C	Cytochrome c1 heme lyase	1	3	3	12.5	26.076	0	6.5192	450410000	-0.132331	0.0395988	0	0	3	3	12.5	97764000	0.68166	0.80323	-0.0951601	26	4	3	3	12.5	115120000	0.82377	0.76446	-0.116645	40.933	3	2	2	7.1	237530000	0.42475	0.65285	-0.185187	4.6353	2
	2761	P69850	DAD3	YBR233W-A	DASH complex subunit DAD3	1	5	5	43.6	10.848	0	7.7222	974950000	0.0567	0.718663	0	0	4	4	35.1	239360000	0.54088	0.61287	-0.212632	78.615	4	4	4	36.2	468040000	1.4814	1.413	0.150142	40.101	4	3	3	25.5	267550000	0.85193	1.7084	0.23259	30.786	4
	2744	P54838	DAK1	YML070W	Dihydroxyacetone kinase 1	1	38	38	65.8	62.206	0	323.31	26175000000	0.226227	0.442316	0	0	29	29	57	7977800000	0.74638	0.99168	-0.00362843	83.749	37	36	36	65.4	12301000000	1.1187	0.95497	-0.0200103	85.068	49	31	31	57	5896100000	2.2169	5.0387	0.702318	132.66	29
	2554	P53267	DAM1	YGR113W	DASH complex subunit DAM1	1	4	4	14	38.421	0	16.492	288890000	-0.277537	0.226988	0	0	4	4	14	116730000	0.60843	0.78961	-0.102587	25.976	4	3	3	9.6	115900000	0.76168	0.73997	-0.130786	35.247	3	2	2	5.8	56256000	0.18223	0.25163	-0.599238	47.102	2
	3528	Q12091	DAP1	YPL170W	Damage response protein 1	1	10	10	61.2	16.757	0	111.38	3935000000	-0.0303105	0.486053	0	0	7	7	55.9	896280000	0.74622	0.91031	-0.0408107	181.78	7	6	6	42.1	1251900000	1.1702	1.087	0.0362295	170.09	7	8	8	42.1	1786900000	0.50354	0.81969	-0.0863504	193.69	6
	498	P18962	DAP2	YHR028C	Dipeptidyl aminopeptidase B	1	16	16	20.5	93.403	0	204.45	3084100000	0.135925	0.36711	0	0	13	13	20.2	766250000	0.89711	1.1227	0.0502637	38.177	13	16	16	20.5	1602100000	1.0838	0.9752	-0.0109063	77.264	15	13	13	18	715760000	1.1149	2.3357	0.368417	78.154	10
	3526	Q12084	DAS2	YDR020C	Putative uridine kinase DAS2	1	4	4	19	26.595	0	21.226	439790000	0.121266	0.451465	0	0	3	3	12.1	115380000	0.98915	1.1694	0.0679631	91.399	3	3	3	15.1	221490000	0.95553	0.84389	-0.0737142	19.878	3	1	1	3.9	102910000	1.2677	2.3418	0.36955	87.966	2
	377	P13483	DAT1	YML113W	Oligo(A)/oligo(T)-binding protein	1	3	3	13.3	27.066	0	6.7209	298510000	-0.234824	0.402266	0	0	2	2	8.1	30186000	0.72276	0.8651	-0.0629337	16.893	2	1	1	4.4	13609000	NaN	NaN	NaN	NaN	1	3	3	13.3	254720000	0.15506	0.392	-0.406714	60.655	5
	593	P22204	DBF2	YGR092W	Cell cycle protein kinase DBF2	1	6	4	10.7	66.147	0	40.767	134920000	0.0344071	0.576578	0	0	6	4	10.7	48796000	0.99966	1.1975	0.0782755	62.135	4	5	4	9.4	86123000	1.0644	0.97845	-0.00946136	34.101	3	1	0	1.2	0	NaN	NaN	NaN	NaN	0
	667	P24784	DBP1	YPL119C	ATP-dependent RNA helicase DBP1	1	19	13	34	67.916	0	37.921	874140000	0.00506707	0.847827	0	0	14	8	26.3	275170000	0.86555	1.0466	0.0197807	31.625	3	14	8	25.9	354120000	1.1291	1.0863	0.0359498	54.703	5	15	9	25.4	244850000	0.3626	0.9109	-0.0405293	180.26	4
	3658	Q12389	DBP10	YDL031W	ATP-dependent RNA helicase DBP10	1	24	24	23.4	112.94	0	149.29	2704200000	-0.0495314	0.0662163	0	0	15	15	16.6	515020000	0.67494	0.84111	-0.0751472	31.94	11	18	18	18	1180200000	0.93601	0.90433	-0.043673	41.17	17	15	15	14.5	1009000000	0.4741	0.93374	-0.029774	114.84	10
	666	P24783	DBP2	YNL112W	ATP-dependent RNA helicase DBP2	1	29	28	46.3	60.999	0	323.31	8621200000	-0.0184486	0.809267	0	0	28	27	46	2575900000	0.74273	0.88937	-0.0509175	36.579	31	26	25	42.1	3887100000	0.83727	0.76727	-0.115052	61.644	28	24	23	38.6	2158200000	0.64349	1.2901	0.110623	143.75	23
	534	P20447	DBP3	YGL078C	ATP-dependent RNA helicase DBP3	1	23	23	44.4	58.826	0	313.71	6783500000	0.00516025	0.873547	0	0	18	18	40	1784300000	0.83402	1.012	0.0051805	33.492	18	20	20	41.9	2965800000	0.99035	0.90276	-0.0444277	31.799	24	20	20	38.4	2033500000	0.62386	1.1343	0.0547279	110.52	12
	536	P20449	DBP5	YOR046C	ATP-dependent RNA helicase DBP5	1	34	34	73.7	53.873	0	323.31	16223000000	0.00318489	0.801439	0	0	22	22	53.3	3399800000	0.8042	1.0089	0.00384814	82.322	33	27	27	68	5941800000	1.0346	0.96296	-0.0163918	33.063	32	27	27	60.6	6881300000	0.45949	1.0522	0.0220983	102.62	23
	2634	P53734	DBP6	YNR038W	ATP-dependent RNA helicase DBP6	1	3	3	5.1	70.361	0	6.3481	187920000	0.132304	0.282215	0	0	1	1	1.6	21281000	NaN	NaN	NaN	NaN	1	3	3	5.1	129560000	1.3439	1.1735	0.0694831	42.159	3	2	2	2.7	37076000	1.1054	1.5672	0.195124	98.954	2
	1297	P36120	DBP7	YKR024C	ATP-dependent RNA helicase DBP7	1	5	5	7.8	83.307	0	24.464	227670000	0.0563733	0.423658	0	0	4	4	6.3	63630000	1.0321	1.2672	0.102845	38.458	3	4	4	6.2	103940000	0.94238	0.87881	-0.056105	18.131	5	2	2	3.5	60102000	0.69639	1.3255	0.12238	27.044	2
	1571	P38719	DBP8	YHR169W	ATP-dependent RNA helicase DBP8	1	5	5	11.1	47.878	0	9.1914	741340000	-0.0671729	0.696715	0	0	5	5	11.1	204460000	0.52006	0.6176	-0.209293	74.224	4	5	5	11.1	263620000	0.66222	0.59784	-0.223415	24.696	4	5	5	11.1	273270000	0.70341	1.7029	0.231189	102.19	4
	3240	Q06218	DBP9	YLR276C	ATP-dependent RNA helicase DBP9	1	18	18	36.9	68.059	0	188.64	1591800000	0.0652301	0.732952	0	0	11	11	22.2	423020000	0.54707	0.66333	-0.17827	29.129	7	15	15	31.3	842940000	1.0728	0.97813	-0.00960343	40.506	12	9	9	17.8	325850000	1.2915	2.4186	0.383564	60.051	4
	163	P06773	DCD1	YHR144C	Deoxycytidylate deaminase	1	4	4	14.7	35.646	0	7.3647	86745000	-0.152361	0.046034	0	0	3	3	9.6	24085000	0.59247	0.68644	-0.163397	69.703	2	3	3	11.9	58823000	0.78843	0.72223	-0.141324	39.082	3	1	1	2.9	3837500	NaN	NaN	NaN	NaN	1
	3727	Q12517	DCP1	YOL149W	mRNA-decapping enzyme subunit 1	1	6	6	32.5	26.266	0	77.75	1243000000	-0.0302599	0.107562	0	0	6	6	32.5	311740000	0.68606	0.89668	-0.0473625	128.91	5	6	6	32.5	402600000	1.0517	0.97671	-0.0102344	28.604	6	5	5	27.7	528670000	0.50484	0.92644	-0.0331827	34.259	4
	2602	P53550	DCP2	YNL118C	mRNA-decapping enzyme subunit 2	1	22	22	24.3	108.67	0	256.68	2892400000	-0.0713687	0.299877	0	0	17	17	20	612440000	0.60484	0.74528	-0.127681	142.1	14	13	13	15.8	969380000	1.1217	1.075	0.0314085	68.902	13	11	11	9.7	1310600000	0.39724	0.76237	-0.117834	218.59	9
	3191	Q05924	DCR2	YLR361C	Phosphatase DCR2	1	5	5	12.6	66.463	0	6.2417	3758300000	-0.0481267	0.523935	0	0	3	3	7.3	42965000	0.89818	1.0087	0.00376203	68.548	3	5	5	12.6	3697300000	0.90845	0.7943	-0.100015	64.768	4	1	1	1.4	18074000	NaN	NaN	NaN	NaN	1
	3226	Q06151	DCS1	YLR270W	m7GpppX diphosphatase	1	25	25	60.3	40.769	0	273.92	14068000000	0.182621	0.339712	0	0	22	22	55.7	4584000000	0.97864	1.2277	0.0890922	67.129	31	24	24	55.1	6141900000	1.0818	0.97326	-0.0117711	31.771	33	16	16	38.9	3342400000	1.2546	2.9549	0.470543	112.88	18
	3542	Q12123	DCS2	YOR173W	Inactive diphosphatase DCS2	1	18	18	52.4	40.94	0	213.14	4050100000	-0.0446493	0.424442	0	0	17	17	48.2	1374600000	0.76142	0.96977	-0.0133312	29.573	14	18	18	52.4	1734800000	1.1576	1.0292	0.0124998	75.966	18	11	11	33.1	940770000	0.44949	0.73601	-0.133116	76.008	5
	1883	P40087	DDI1	YER143W	DNA damage-inducible protein 1	1	18	18	43.2	47.354	0	124.88	5321500000	0.0695542	0.0296002	0	0	15	15	40.9	1388900000	0.90687	1.1448	0.0587296	77.261	17	14	14	33.9	2074900000	1.2486	1.1375	0.0559514	33.969	16	14	14	35.3	1857700000	0.69594	1.2416	0.0939817	110.3	9
	3823	Q99321	DDP1	YOR163W	Diphosphoinositol polyphosphate phosphohydrolase DDP1	1	14	14	61.2	21.572	0	90.746	2057100000	-0.105254	0.497395	0	0	10	10	51.1	687790000	0.99118	1.2028	0.0801934	67.554	13	9	9	54.8	620430000	0.88309	0.90137	-0.0450969	101.75	14	11	11	54.3	748880000	0.32139	0.4458	-0.35086	102.14	16
	495	P18899	DDR48	YMR173W	Stress protein DDR48	1	17	17	46.5	46.233	0	323.31	14429000000	0.244584	0.192949	0	0	15	15	44.9	3861300000	1.6257	2.1333	0.329052	38.332	34	15	15	44.9	3429900000	2.6278	2.5642	0.408952	30.401	37	17	17	46.5	7137800000	0.41198	0.99026	-0.00425076	84.086	37
	158	P06634	DED1	YOR204W	ATP-dependent RNA helicase DED1	1	40	34	67.4	65.552	0	323.31	28556000000	0.115403	0.472309	0	0	33	27	62.1	7447700000	0.88093	1.044	0.0187005	95.771	46	36	30	62.6	13988000000	0.95305	0.8958	-0.0477889	79.707	63	34	28	64.6	7119900000	1.3758	2.373	0.375298	170.45	27
	1563	P38707	DED81	YHR019C	Asparagine--tRNA ligase, cytoplasmic	1	40	40	63.4	62.206	0	323.31	39150000000	0.173016	0.449995	0	0	36	36	61.2	12105000000	0.79973	1.0087	0.00376203	66.504	57	37	37	57.6	18111000000	0.99167	0.93585	-0.0287937	75.25	68	29	29	50.5	8933700000	1.6612	3.5001	0.54408	164.66	44
	1223	P35732	DEF1	YKL054C	RNA polymerase II degradation factor 1	1	13	13	16.8	83.972	0	206.65	3191800000	-0.126049	0.134865	0	0	11	11	15.3	1001100000	0.6433	0.84288	-0.0742343	50.034	11	8	8	10.6	924270000	0.84507	0.84232	-0.0745229	119.85	13	12	12	13.8	1266500000	0.22686	0.58967	-0.229391	159.68	11
	862	P31115	DEG1	YFL001W	tRNA pseudouridine(38/39) synthase	1	4	4	7.9	50.888	0	16.505	309910000	0.0507165	0.278888	0	0	3	3	7.7	80294000	0.93168	1.1333	0.0543449	26.532	3	4	4	7.9	144100000	0.92806	0.97568	-0.0106926	23.792	6	2	2	4.1	85514000	0.77948	1.2838	0.108497	3.2987	2
	875	P31385	DEP1	YAL013W	Transcriptional regulatory protein DEP1	1	3	3	9.1	46.977	0	7.6696	107020000	-0.0929038	0.129504	0	0	3	3	9.1	54825000	0.69614	0.84384	-0.0737399	40.745	2	2	2	5.4	35019000	0.74359	0.77256	-0.112068	58.644	3	1	1	3.7	17175000	NaN	NaN	NaN	NaN	1
	3818	Q99288	DET1	YDR051C	Broad-range acid phosphatase DET1	1	11	11	34.1	39.172	0	81.794	2399800000	0.0384699	0.66739	0	0	9	9	32.6	567920000	0.81965	0.97555	-0.0107505	41.428	13	9	9	29.6	972040000	0.92007	0.86392	-0.0635265	47.396	13	9	9	27.8	859870000	0.46792	1.5477	0.189687	80.271	10
	3144	Q05031	DFG5	YMR238W	Mannan endo-1,6-alpha-mannosidase DFG5	1	5	5	14.2	50.54	0	154.21	1941400000	0.0899987	0.486445	0	0	4	4	12.4	611330000	0.63034	0.75786	-0.120411	25.708	3	4	4	12.4	699120000	1.6474	1.474	0.168497	8.2991	3	5	5	14.2	630900000	0.94195	1.6669	0.22191	108.74	11
	3742	Q12743	DFM1	YDR411C	DER1-like family member protein 1	1	6	6	23.5	38.13	0	74.487	446150000	-0.0774973	0.591866	0	0	5	5	19.6	123820000	1.0007	1.2358	0.0919482	9.5939	4	4	4	15.8	169660000	0.99219	0.97996	-0.00879164	20.799	4	4	4	16.7	152670000	0.23582	0.48345	-0.315648	61.816	4
	1744	P39517	DHH1	YDL160C	ATP-dependent RNA helicase DHH1	1	17	17	43.5	57.543	0	223.23	12713000000	0.140081	0.565912	0	0	16	16	39.3	3579900000	0.70678	0.88751	-0.0518267	52.133	22	17	17	43.5	6461300000	0.9335	0.83398	-0.0788443	81.399	26	13	13	33.8	2671300000	1.4808	3.5556	0.550913	76.084	12
	1562	P38705	DIA4	YHR011W	Serine--tRNA ligase, mitochondrial	1	2	2	4.9	50.389	0	5.6625	225260000	-0.0202327	0.884874	0	0	2	2	4.9	62356000	0.50134	0.59603	-0.224732	75.462	2	1	1	2.2	96411000	1.02	0.9167	-0.0377728	0.58192	2	1	1	2.2	66490000	0.61403	1.5915	0.201807	38.909	2
	3222	Q06143	DIC1	YLR348C	Mitochondrial dicarboxylate transporter	1	5	5	15.1	32.991	0	13.774	354740000	0.340078	0.342978	0	0	3	3	10.7	69632000	0.99907	1.2914	0.111061	51.022	4	5	5	15.1	210740000	1.1205	1.0466	0.0197807	27.376	4	4	4	13.1	74366000	5.2261	7.7516	0.889391	84.665	4
	2760	P69771	DID2	YKR035W-A	Vacuolar protein-sorting-associated protein 46	1	15	15	54.9	23.091	0	136.23	4090700000	-0.143453	0.439885	0	0	13	13	47.1	1100500000	0.87917	1.0075	0.00324508	26.306	13	12	12	45.1	1223200000	1.0296	1.023	0.00987564	41.496	14	14	14	49.5	1767000000	0.25253	0.36018	-0.44348	61.491	11
	1288	P36108	DID4	YKL002W	DOA4-independent degradation protein 4	1	12	12	37.1	26.29	0	26.59	1595400000	-0.00896714	0.915012	0	0	8	8	26.7	538230000	0.75204	0.94292	-0.0255251	8.7393	4	7	7	24.1	479690000	0.82996	0.74363	-0.128643	34.907	4	10	10	32.8	577500000	0.58538	1.3405	0.127267	146.59	4
	2893	Q03063	DIG1	YPL049C	Down-regulator of invasive growth 1	1	9	9	24.6	49.356	0	82.93	719930000	-0.242083	0.339974	0	0	7	7	18.8	116300000	0.71029	0.90049	-0.0455211	21.91	6	7	7	20.8	142200000	0.97898	0.89335	-0.0489783	45.695	8	8	8	22.6	461430000	0.18753	0.23348	-0.63175	45.361	7
	2083	P41819	DIM1	YPL266W	Dimethyladenosine transferase	1	13	13	39	35.95	0	95.1	1308300000	0.105535	0.50974	0	0	10	10	33.6	300910000	0.71657	0.86413	-0.0634209	55.73	6	12	12	37.1	609070000	1.1282	1.03	0.0128372	67.913	12	11	11	33.6	398350000	1.7043	2.3291	0.367188	56.971	7
	3585	Q12220	DIP2	YLR129W	U3 small nucleolar RNA-associated protein 12	1	6	6	6.8	106.34	0	8.0635	151920000	-0.0628836	0.583982	0	0	2	2	3	18198000	0.62467	0.71613	-0.145008	26.59	2	6	6	6.8	130010000	1.1282	1.0453	0.0192409	35.274	6	1	1	1.4	3716600	NaN	NaN	NaN	NaN	1
	3397	Q08162	DIS3	YOL021C	Exosome complex exonuclease DIS3	1	23	23	22.4	113.71	0	126.16	1950000000	0.114432	0.542302	0	0	16	16	20.1	515320000	0.7626	0.95784	-0.018707	30.121	15	19	19	20.7	978070000	0.92196	0.85975	-0.0656278	48.021	16	13	13	13	456620000	1.9394	2.6769	0.427632	71.406	5
	2026	P40564	DJP1	YIR004W	DnaJ-like protein 1	1	22	22	47.9	48.574	0	241.59	2021200000	0.135182	0.474949	0	0	17	17	42.8	657030000	0.73372	0.90348	-0.0440815	51.218	14	18	18	44.9	989750000	1.0782	1.0137	0.00590945	86.734	15	11	11	30.8	374450000	2.2349	2.7779	0.443717	114.93	8
	1076	P32891	DLD1	YDL174C	D-lactate dehydrogenase [cytochrome] 1, mitochondrial	1	41	41	65.6	65.292	0	323.31	18106000000	0.0549087	0.526661	0	1	37	37	61.8	5445300000	0.7991	0.96809	-0.0140843	27.161	45	35	35	62	7929600000	1.0349	0.95376	-0.0205609	46.083	54	26	26	42.8	4731100000	0.72917	1.5826	0.199371	98.178	36
	2202	P46681	DLD2	YDL178W	D-lactate dehydrogenase [cytochrome] 2, mitochondrial	1	26	24	49.1	59.268	0	305.02	11987000000	-0.0193948	0.47318	0	1	21	19	45.3	3517700000	0.75401	0.95245	-0.0211578	51.503	30	19	19	45.1	4295800000	1.1405	1.0466	0.0197807	57.747	30	22	22	44.2	4173400000	0.51567	0.87739	-0.0568073	132.63	26
	1815	P39976	DLD3	YEL071W	D-lactate dehydrogenase [cytochrome] 3	1	20	18	47.6	55.224	0	212.47	3787600000	-0.0491441	0.503543	0	1	18	16	44.6	1045500000	0.89242	1.0602	0.0253878	37.285	13	13	13	29	1358500000	1.103	0.99246	-0.00328698	33.781	11	8	8	23	1383600000	0.46492	0.67681	-0.169533	78.864	4
	2703	P53924	DMA2	YNL116W	E3 ubiquitin-protein ligase DMA2	1	3	1	7.7	57.584	0	34.838	114440000	0.0443177	0.578622	0	0	3	1	7.7	42170000	0.80488	0.97149	-0.0125617	18.626	2	3	1	7.7	33912000	NaN	NaN	NaN	NaN	1	3	1	7.7	38360000	0.72563	1.2624	0.101197	0.57773	2
	2962	Q03652	DML1	YMR211W	Protein DML1	1	5	5	10.1	55.312	0.00028944	4.5501	209580000	-0.0117835	0.884605	0	0	4	4	7.6	58957000	0.63008	0.73523	-0.133577	73.886	3	4	4	7.4	111610000	1.0974	0.96268	-0.0165181	37.661	4	2	2	4	39017000	0.90527	1.3024	0.114744	29.541	2
	1651	P38859	DNA2	YHR164C	DNA replication ATP-dependent helicase/nuclease DNA2;DNA replication nuclease DNA2;DNA replication ATP-dependent helicase DNA2	1	3	3	1.9	171.69	0	5.3784	583350000	0.269901	0.386089	0	0	3	3	1.9	147580000	0.82572	1.1164	0.0478198	160.89	3	3	3	1.9	265220000	1.0523	1.0044	0.00190671	90.525	4	3	3	1.9	170550000	2.4975	5.7541	0.759977	81.227	3
	1028	P32660	DNF1	YER166W	Phospholipid-transporting ATPase DNF1	1	12	8	9.1	177.8	0	49.048	258760000	0.0426434	0.63661	0	0	11	8	8.5	170750000	1.0042	1.2345	0.0914911	27.056	6	6	2	4.3	77098000	0.84735	0.77836	-0.108819	58.652	5	3	1	2.2	10912000	1.218	1.3972	0.145259	24.514	2
	3736	Q12675	DNF2	YDR093W	Phospholipid-transporting ATPase DNF2	1	12	8	8.1	182.62	0	23.033	832080000	0.49653	0.236219	0	0	7	4	4.5	191910000	8.055	10.4	1.01703	211.26	5	7	3	4.1	410980000	1.054	0.97598	-0.0105591	41.871	3	6	4	4.7	229190000	1.8934	3.0417	0.483116	278.52	4
	2749	P54861	DNM1	YLL001W	Dynamin-related protein DNM1	1	43	43	60.8	84.971	0	323.31	17562000000	0.070617	0.425883	0	0	36	36	52.7	5137100000	0.82276	1.0347	0.0148145	39.798	39	41	41	58.9	7956800000	1.0595	0.96613	-0.0149644	75.052	40	31	31	43.2	4468200000	0.70138	1.6293	0.212001	110.61	22
	1249	P36037	DOA1	YKL213C	Protein DOA1	1	21	21	38.7	79.505	0	234.55	2309900000	0.104055	0.483835	0	0	14	14	24.9	928660000	0.84254	1.0407	0.0173255	26.1	13	13	13	20.6	854290000	0.96677	0.89072	-0.0502588	39.226	17	13	13	20.6	526990000	1.1938	2.2136	0.345099	118.89	6
	1595	P38773;P38774	DOG2;DOG1	YHR043C;YHR044C	2-deoxyglucose-6-phosphate phosphatase 2;2-deoxyglucose-6-phosphate phosphatase 1	2	11;16	11;16	56.5	27.165	0	164.53	7317600000	0.178438	0.482599	0	0	12	12	48	2292300000	0.74294	0.90685	-0.0424645	53.999	16	12	12	52.4	3465800000	1.0652	0.95988	-0.0177831	21.721	14	12	12	55.3	1559400000	1.8211	3.9406	0.595562	84.326	11
	1111	P33309	DOM34	YNL001W	Protein DOM34	1	4	4	12.4	44.057	0	19.803	313410000	0.317862	0.470587	0	0	3	3	9.3	98360000	0.68544	0.82001	-0.0861809	50.441	5	4	4	12.4	167940000	1.0511	1.0079	0.00341744	68.608	4	2	2	6.5	47109000	6.2338	10.873	1.03635	37.073	2
	3011	Q03921	DOP1	YDR141C	Protein dopey	1	16	16	8.2	194.69	0	37.71	2188000000	0.101539	0.565305	0	0	10	10	5.7	536210000	0.71199	0.87518	-0.0579026	53.887	12	13	13	6.7	1361800000	0.97376	0.91991	-0.0362546	31.114	19	9	9	5.5	290020000	1.7296	2.5048	0.398773	83.049	3
	2747	P54858	DOS2	YDR068W	Protein DOS2	1	5	5	18.4	35.964	0	10.565	115470000	-0.228722	0.358005	0	0	4	4	18.4	74558000	0.34302	0.42377	-0.37287	40.205	3	4	4	10.3	35129000	0.82088	0.82305	-0.0845738	32.047	3	1	1	2.9	5779200	NaN	NaN	NaN	NaN	1
	3035	Q04089	DOT1	YDR440W	Histone-lysine N-methyltransferase, H3 lysine-79 specific	1	3	3	8.1	66.201	0	17.626	209240000	0.134113	0.618371	0	0	2	2	4.3	90878000	1.7871	2.1398	0.330373	93.732	2	2	2	4.3	58182000	0.92215	0.86667	-0.0621462	14.904	3	2	2	5.8	60184000	NaN	NaN	NaN	NaN	1
	2017	P40553	DOT5	YIL010W	Peroxiredoxin DOT5	1	20	20	75.3	24.119	0	213.12	3314000000	-0.0593104	0.476935	1	1	12	12	59.1	659660000	0.7566	0.92996	-0.0315357	79.986	10	14	14	61.9	1110800000	1.0634	1.1033	0.0426936	110.48	14	19	19	75.3	1543600000	0.41043	0.64701	-0.189089	119.09	12
	1867	P40059	DOT6	YER088C	Transcriptional regulatory protein DOT6	1	2	2	4.2	73.048	0	11.76	161890000	-0.0494205	0.452827	0	0	1	1	2.1	34520000	0.6057	0.72457	-0.13992	1.6473	2	2	2	4.2	98339000	1.0931	1.1095	0.0451273	23.353	3	1	1	2.1	29031000	0.4886	0.88416	-0.0534691	20.608	3
	782	P27344	DPB3	YBR278W	DNA polymerase epsilon subunit C	1	3	3	12.4	22.665	0	6.0432	619180000	-0.0818591	0.0229902	0	0	3	3	12.4	174030000	0.66885	0.83387	-0.0789017	109.95	4	3	3	12.4	187230000	0.94708	0.82259	-0.0848166	22.303	3	1	1	4	257910000	NaN	NaN	NaN	NaN	1
	3101	Q04603	DPB4	YDR121W	DNA polymerase epsilon subunit D	1	9	9	63.3	21.997	0	165	4651700000	-0.0369192	0.700611	0	0	8	8	63.3	1731600000	0.79234	0.97222	-0.0122355	32.797	8	7	7	43.9	1027500000	1.3019	1.2395	0.0932465	20.95	9	8	8	50.5	1892500000	0.30352	0.64303	-0.191769	79.921	7
	1983	P40487	DPH1	YIL103W	Diphthamide biosynthesis protein 1	1	3	3	7.1	48.31	0	8.0747	108470000	-0.0587316	0.129346	0	0	3	3	7.1	24041000	0.81684	0.84951	-0.0708315	12.466	3	3	3	7.1	84429000	0.95897	0.89819	-0.0466318	68.54	5	1	1	1.9	0	NaN	NaN	NaN	NaN	0
	942	P32461	DPH2	YKL191W	Diphthamide biosynthesis protein 2	1	7	7	20.4	59.775	0	319.74	1049600000	0.0405674	0.318233	0	0	5	5	17.2	258970000	1.008	1.1778	0.0710716	93.152	3	6	6	16.5	583450000	1.0694	0.95281	-0.0209937	66.528	6	6	6	18.9	207200000	0.91924	1.1793	0.0716243	49.154	4
	947	P32469	DPH5	YLR172C	Diphthine synthase	1	13	13	64	33.847	0	323.31	5750700000	0.263169	0.411271	0	0	13	13	64	1413100000	0.83541	1.0249	0.0106815	49.831	13	12	12	60	3504600000	1.0657	1.0108	0.00466524	34.862	17	7	7	35.3	833030000	2.5325	5.9451	0.774159	51.262	4
	3676	Q12429	DPH6	YLR143W	Diphthine--ammonia ligase	1	5	5	9.6	77.94	0	50.167	110760000	0.0100446	0.937727	0	0	3	3	8	86788000	1.0457	1.2954	0.112404	20.4	2	3	3	3.1	23975000	0.88421	0.80851	-0.0923146	37.032	3	0	0	0	0	NaN	NaN	NaN	NaN	0
	3163	Q05567	DPL1	YDR294C	Sphingosine-1-phosphate lyase	1	23	23	40.2	65.565	0	177.24	4033200000	0.218273	0.259271	0	0	19	19	34	1244000000	0.98779	1.2183	0.0857542	65.675	21	20	20	38.2	2107400000	1.2844	1.1775	0.0709609	57.502	23	11	11	18.2	681710000	2.1735	3.1485	0.498104	96.239	5
	385	P14020	DPM1	YPR183W	Dolichol-phosphate mannosyltransferase	1	24	24	79	30.362	0	323.31	61676000000	0.135625	0.258382	0	0	21	21	76.8	17501000000	0.97142	1.2367	0.0922644	81.317	46	23	23	79	29639000000	1.1183	1.0276	0.0118241	105.91	51	21	21	75.7	14535000000	1.0795	2.0081	0.302785	119.26	40
	107	P04802	DPS1	YLL018C	Aspartate--tRNA ligase, cytoplasmic	1	60	60	79.4	63.515	0	323.31	77234000000	0.124073	0.440288	0	0	55	55	77.4	24482000000	0.8508	1.0323	0.0138059	74.199	101	54	54	72.9	31875000000	1.0177	0.94514	-0.0245039	61.626	102	50	50	68.6	20877000000	1.2576	2.415	0.382917	135.13	63
	1317	P36152	DRE2	YKR071C	Fe-S cluster assembly protein DRE2	1	7	7	27.6	38.542	0	92.603	1199300000	0.134777	0.140144	0	0	6	6	19.8	366550000	1.0583	1.2347	0.0915614	148.5	4	6	6	21.6	606630000	1.3114	1.1636	0.0658037	55.501	5	5	5	19.8	226110000	1.0674	1.7659	0.246966	65.886	4
	1077	P32892	DRS1	YLL008W	ATP-dependent RNA helicase DRS1	1	16	16	22.7	84.842	0	59.677	2275500000	0.0185329	0.668957	0	0	11	11	17.8	1054800000	0.96735	1.177	0.0707765	38.953	7	12	12	14.9	882010000	0.97322	0.88341	-0.0538377	104.61	15	5	5	6.4	338680000	0.42325	1.0931	0.0386599	61.142	3
	1750	P39524	DRS2	YAL026C	Probable phospholipid-transporting ATPase DRS2	1	6	6	4.7	153.76	0	14.889	382410000	-0.185387	0.365643	0	0	5	5	3.9	61928000	0.80464	0.9626	-0.0165542	53.477	3	4	4	3	110800000	0.96477	0.92278	-0.0349018	27.087	4	4	4	3.5	209690000	0.16916	0.31282	-0.504706	90.023	2
	2466	P53095	DSD1	YGL196W	D-serine dehydratase	1	12	12	26.9	47.827	0	67.661	1696900000	-0.110443	0.125597	0	0	11	11	23.8	474150000	0.51249	0.63526	-0.197048	75.106	11	8	8	21.3	815570000	0.98583	0.86242	-0.0642812	51.98	10	6	6	15.2	407150000	0.29783	0.85114	-0.069999	21.861	3
	2642	P53753	DSE4	YNR067C	Endo-1,3(4)-beta-glucanase 1	1	4	4	4.9	121.06	0	39.817	1494500000	-0.027606	0.507418	0	0	3	3	4.3	89971000	0.816	1.0015	0.000650958	13.25	3	3	3	3.8	130340000	0.97262	0.8793	-0.0558629	14.469	4	1	1	0.6	1274200000	NaN	NaN	NaN	NaN	1
	2338	P48510	DSK2	YMR276W	Ubiquitin domain-containing protein DSK2	1	16	16	42.6	39.345	0	323.31	28901000000	-0.0883917	0.594682	0	0	14	14	34	6708700000	0.94349	1.1417	0.057552	80.105	40	13	13	34	5559100000	1.2352	1.1157	0.0475474	51.672	40	16	16	42.6	16633000000	0.18378	0.42631	-0.370275	61.773	44
	2655	P53847	DSL1	YNL258C	Protein transport protein DSL1	1	8	8	13.5	88.071	0	29.482	466120000	0.172256	0.468459	0	0	4	4	6.8	87363000	0.84559	1.0682	0.0286526	15.573	4	7	7	11.5	250850000	0.91609	0.85451	-0.0682828	41.813	4	3	3	4	127910000	1.9575	3.6008	0.556399	64.659	3
	204	P07273	DST1	YGL043W	Transcription elongation factor S-II	1	28	28	69.6	34.843	0	187.71	5034600000	-0.0317303	0.347628	0	0	15	15	52.8	1441900000	0.81413	1.0213	0.00915331	49.676	17	15	15	57.9	1034900000	0.95135	0.94589	-0.0241594	46.662	18	25	25	56.6	2557800000	0.45669	0.83141	-0.0801848	89.205	13
	3359	Q07648	DTD1	YDL219W	D-tyrosyl-tRNA(Tyr) deacylase	1	5	5	24.7	16.745	0	8.152	764960000	0.107007	0.255885	0	0	3	3	16.7	258350000	0.82041	1.0556	0.0234994	26.868	3	5	5	24.7	341240000	1.1998	1.1375	0.0559514	24.489	4	2	2	12	165370000	0.92703	1.7441	0.241571	68.741	2
	2174	P43616	DUG1	YFR044C	Cys-Gly metallodipeptidase DUG1	1	46	46	88.1	52.871	0	323.31	67347000000	0.0724995	0.4393	0	0	42	42	86.9	19047000000	0.82767	1.0024	0.00104108	51.819	56	41	41	86.9	23958000000	1.09	0.98316	-0.00737579	83.373	69	34	34	68	24342000000	0.66371	1.6743	0.223833	132.35	49
	1418	P38149	DUG2	YBR281C	Probable di- and tripeptidase DUG2	1	4	4	5.1	98.07	0	18.91	516990000	0.491603	0.387215	0	0	4	4	5.1	308400000	0.91601	1.11	0.045323	15.015	4	4	4	5.1	176130000	1.222	1.0998	0.0413137	31.044	7	1	1	1.8	32456000	15.452	24.444	1.38817	132.71	2
	1718	P39009	DUN1	YDL101C	DNA damage response protein kinase DUN1	1	9	9	19.1	58.632	0	22.312	410350000	-0.147685	0.46775	0	0	8	8	16.6	153880000	1.2198	1.3542	0.131683	74.672	7	5	5	10.3	189170000	0.81013	0.73843	-0.131691	53.348	3	3	3	7.6	67303000	0.2302	0.36054	-0.443047	22.269	3
	2502	P53168	DUO1	YGL061C	DASH complex subunit DUO1	1	3	3	16.2	27.473	0	9.0516	142870000	-0.00219941	0.989826	0	0	2	2	10.9	26457000	NaN	NaN	NaN	NaN	1	2	2	10.1	43928000	1.4253	1.3659	0.135419	63.987	2	2	2	10.1	72488000	0.36288	0.72474	-0.139818	79.836	2
	976	P32528	DUR1,2	YBR208C	Urea amidolyase;Urea carboxylase;Allophanate hydrolase	1	18	18	11.8	201.83	0	52.191	1303400000	0.0947825	0.534267	0	0	12	12	7.1	359910000	0.76639	0.95172	-0.0214908	47.552	11	15	15	9.5	686580000	0.97492	0.90506	-0.0433226	28.4	17	11	11	7.5	256890000	1.3232	2.2344	0.349161	141.78	7
	3207	Q06053	DUS3	YLR401C	tRNA-dihydrouridine(47) synthase [NAD(P)(+)]	1	22	22	35.8	76.595	0	149.83	2399300000	-0.01615	0.862688	0	1	17	17	29.3	629280000	0.78742	0.89546	-0.0479538	35.309	13	19	19	32.5	1237000000	0.80884	0.72402	-0.140249	21.791	11	14	14	23.1	533090000	0.81464	1.3796	0.139753	84.065	9
	1117	P33317	DUT1	YBR252W	Deoxyuridine 5-triphosphate nucleotidohydrolase	1	8	8	55.1	15.307	0	76.97	10899000000	-0.017585	0.60934	0	0	8	8	55.1	2654600000	0.70887	0.87576	-0.0576149	24.522	11	6	6	49	3316100000	1.2002	1.0952	0.0394934	15.563	8	7	7	50.3	4928700000	0.33829	0.92335	-0.0346337	85.731	12
	2844	Q02647	DYN2	YDR424C	Dynein light chain 1, cytoplasmic	1	7	7	62	10.441	0	45.442	2510200000	-0.0695337	0.550282	0	0	7	7	62	944320000	0.9158	1.2344	0.0914559	89.25	7	6	6	50	1117100000	0.90928	0.88252	-0.0542754	149.94	6	6	6	50	448740000	0.28627	0.56783	-0.245782	144.6	6
	1607	P38791	DYS1	YHR068W	Deoxyhypusine synthase	1	26	26	71.8	42.892	0	274.84	7418600000	0.153939	0.525886	0	0	26	26	71.8	3202200000	0.65208	0.82333	-0.0844261	69.933	31	24	24	66.1	3428000000	1.0926	0.97797	-0.00967447	67.798	38	12	12	32.8	788480000	2.6034	3.5968	0.555916	26.286	5
	3254	Q06337	EAF1	YDR359C	Chromatin modification-related protein EAF1	1	7	7	8.6	112.5	0	15.398	525560000	-0.1388	0.39541	0	0	5	5	6.1	97627000	0.82382	0.93876	-0.0274454	30.265	6	6	6	7.2	156780000	1.1612	1.0178	0.00766244	16.457	7	6	6	7.2	271160000	0.22062	0.40122	-0.396617	57.1	6
	3677	Q12432	EAF3	YPR023C	Chromatin modification-related protein EAF3	1	9	9	24.4	45.203	0	34.657	804480000	-0.054379	0.45762	0	0	7	7	20.2	256430000	0.90014	1.1134	0.0466512	30.261	6	7	7	17.7	344640000	0.94406	0.89076	-0.0502393	79.368	9	6	6	13.7	203410000	0.32333	0.69255	-0.159549	32.002	4
	2287	P47128	EAF6	YJR082C	Chromatin modification-related protein EAF6	1	4	4	37.2	12.895	0	42.793	737620000	-0.300603	0.293068	0	0	4	4	37.2	114430000	0.5003	0.5942	-0.226067	66.846	5	4	4	37.2	168170000	1.1808	1.0587	0.0247729	41.115	5	4	4	37.2	455010000	0.092175	0.19929	-0.700515	60.388	5
	1251	P36041	EAP1	YKL204W	Protein EAP1	1	19	19	39.1	69.761	0	323.31	8092700000	-0.176877	0.319237	0	0	13	13	24.1	1244700000	0.77566	0.97245	-0.0121327	108.86	18	14	14	24.2	1734500000	0.88423	0.84155	-0.0749201	53.906	16	18	18	36.4	5113400000	0.20121	0.3601	-0.443577	106.86	24
	1255	P36049	EBP2	YKL172W	rRNA-processing protein EBP2	1	25	25	39.3	49.734	0	218.6	2267500000	-0.200027	0.0531081	0	0	15	15	26.9	456040000	0.59956	0.73775	-0.132091	174.97	14	14	14	30	735800000	0.73167	0.66807	-0.175178	116.87	16	20	20	33.7	1075600000	0.36015	0.50955	-0.292813	130.26	16
	3183	Q05871	ECI1	YLR284C	3,2-trans-enoyl-CoA isomerase	1	2	2	8.2	31.698	0.0089544	2.2091	856500000	-0.318973	0.415111	0	1	2	2	8.2	268170000	0.097484	0.11903	-0.924344	80.112	2	1	1	4.3	386850000	0.80501	0.70331	-0.152853	197.58	2	1	1	4.3	201480000	0.78625	1.3191	0.120278	242.56	2
	1770	P39715	ECM1	YAL059W	Shuttling pre-60S factor ECM1	1	13	13	51.4	23.891	0	73.493	2709000000	-0.203001	0.503913	0	0	10	10	43.9	442270000	0.99846	1.2818	0.10782	44.921	8	8	8	34.9	553530000	1.0584	0.96271	-0.0165045	19.305	7	11	11	40.6	1713200000	0.080316	0.19938	-0.700318	69.605	10
	1820	P39987	ECM10	YEL030W	Heat shock protein SSC3, mitochondrial	1	13	2	15.1	70.084	0	12.898	2587100000	-0.489927	0.0798741	0	0	11	1	14	781340000	0.13357	0.17043	-0.768454	106.48	3	10	1	13.5	411230000	0.40439	0.36765	-0.434565	9.191	2	13	2	15.1	1394500000	0.2053	0.54105	-0.266763	169.78	4
	1638	P38836	ECM14	YHR132C	Putative metallocarboxypeptidase ECM14	1	11	11	37.9	49.829	0	65.36	3604500000	0.38529	0.408621	0	0	11	11	37.9	1273100000	0.82821	0.98778	-0.00533978	34.112	13	9	9	27	1737000000	1.2097	1.0796	0.0332629	29.509	8	4	4	13	594380000	6.0174	13.426	1.12795	123.03	4
	1210	P35195	ECM15	YBL001C	UPF0045 protein ECM15	1	7	7	80.8	11.518	0	280.84	3817900000	0.160999	0.24591	0	0	6	6	80.8	1476000000	0.83597	1.084	0.0350293	17.09	7	4	4	77.9	1900100000	1.3884	1.2341	0.0913503	19.296	6	4	4	50	441810000	1.1485	2.2731	0.356619	107.02	3
	3051	Q04217	ECM16	YMR128W	Probable ATP-dependent RNA helicase DHR1	1	20	20	20.6	144.95	0	95.292	1111400000	0.13458	0.399646	0	0	12	12	12.7	275220000	0.87238	1.0714	0.0299517	27.675	8	14	14	13.7	510780000	1.0335	0.97028	-0.0131029	41.065	15	12	12	11.8	325450000	1.6146	2.4372	0.386891	140.86	6
	3206	Q06011	ECM19	YLR390W	Protein ECM19	1	4	4	29.5	12.515	0	24.205	1411600000	0.0516039	0.784134	0	0	4	4	29.5	317330000	0.57454	0.70456	-0.152082	62.694	3	4	4	29.5	652920000	0.86946	0.84816	-0.0715222	37.765	4	4	4	29.5	441310000	1.1219	2.3901	0.378416	121.58	5
	1426	P38167	ECM21	YBL101C	Protein ECM21	1	12	12	10.7	123.61	0	31.688	1040700000	-0.108796	0.0702688	0	0	10	10	9.3	252710000	0.7006	0.86321	-0.0638835	40.193	6	10	10	8.6	480850000	0.74477	0.68089	-0.166923	48.291	7	6	6	5.3	307130000	0.32429	0.80245	-0.095582	37.24	5
	3201	Q05958	ECM22	YLR228C	Sterol regulatory element-binding protein ECM22	1	2	2	2.3	89.285	0	5.1311	161120000	0.0886648	0.482757	0	0	1	1	1.2	31083000	0.79684	0.9577	-0.0187705	90.225	2	2	2	2.3	70331000	1.0527	0.97425	-0.0113296	82.982	3	2	2	2.3	59701000	1.1867	1.9774	0.296094	183.91	2
	974	P32525	ECM25	YJL201W	Protein ECM25	1	7	7	12.9	68.463	0	18.584	650330000	-0.120989	0.210445	0	0	5	5	8.8	206860000	0.77639	0.90952	-0.0411878	15.763	4	5	5	8.3	164650000	0.60185	0.55844	-0.253023	62.177	3	5	5	9.7	278820000	0.55646	0.85358	-0.0687558	79.758	4
	1575	P38737	ECM29	YHL030W	Proteasome component ECM29	1	15	15	9.5	210.43	0	119.35	1044600000	0.27736	0.398993	0	0	9	9	6.2	171950000	0.82625	0.95909	-0.0181406	31.454	6	12	12	6.8	692060000	1.1859	1.1294	0.0528478	59.863	11	6	6	4.1	180560000	2.7428	6.2715	0.797371	132.32	5
	1402	P38122	ECM31	YBR176W	3-methyl-2-oxobutanoate hydroxymethyltransferase	1	7	7	24	34.465	0	62.463	473440000	-0.0178227	0.914572	0	0	3	3	12.5	87079000	1.1915	1.4562	0.163221	59.173	3	4	4	17.9	185280000	1.2679	1.2366	0.0922292	26.812	5	5	5	18.6	201080000	0.23477	0.491	-0.308918	88.009	4
	1025	P32644	ECM32	YER176W	Putative ATP-dependent RNA helicase ECM32	1	5	5	3.7	126.97	0.0002907	4.7195	179740000	0.0326732	0.530118	0	0	4	4	3.1	63088000	0.87861	0.99255	-0.0032476	66.167	5	4	4	2.9	86442000	1.132	1.1711	0.068594	43.979	3	1	1	0.8	30208000	NaN	NaN	NaN	NaN	1
	1469	P38248	ECM33	YBR078W	Cell wall protein ECM33	1	6	6	11.4	43.768	0	68.87	48067000000	0.131122	0.57483	0	0	6	6	11.4	13387000000	0.55812	0.71873	-0.143434	113.2	12	6	6	11.4	20523000000	1.2302	1.0538	0.0227582	110.68	11	6	6	11.4	14157000000	1.6885	3.2662	0.514043	216.94	12
	1319	P36156	ECM4	YKR076W	Glutathione S-transferase omega-like 2	1	18	18	59.2	43.273	0	323.31	2657900000	0.836227	0.0680266	0	0	16	16	54.9	900220000	3.3066	4.2617	0.629583	38.356	14	13	13	33	1312000000	4.1249	3.8337	0.583618	29.63	14	7	7	21.4	445690000	9.9129	19.746	1.29548	93.199	4
	2914	Q03214	ECM5	YMR176W	Protein ECM5	1	3	3	3.2	162.7	0	9.5434	435840000	0.0106819	0.857461	1	0	3	3	3.2	102560000	0.94032	1.1418	0.0575901	28.615	3	2	2	2.4	238780000	0.99653	0.91997	-0.0362263	25.985	3	1	1	0.9	94498000	NaN	NaN	NaN	NaN	1
	1827	P39998	EDC3	YEL015W	Enhancer of mRNA-decapping protein 3	1	13	13	20.5	61.339	0	45.521	1017200000	-0.0723112	0.0409879	0	0	10	10	18.9	303840000	0.71229	0.82297	-0.084616	65.455	7	10	10	19.1	341500000	0.94572	0.90728	-0.0422587	68.105	11	9	9	15.2	371900000	0.47862	0.81272	-0.0900591	144.1	6
	1163	P34216	EDE1	YBL047C	EH domain-containing and endocytosis protein 1	1	47	47	36.6	150.78	0	323.31	16781000000	-0.0983933	0.19703	0	0	35	35	32.8	4540700000	0.73194	0.90459	-0.0435482	49.398	45	30	30	27.7	4475800000	0.94278	0.89121	-0.0500199	54.158	41	39	39	29.5	7764200000	0.28657	0.62862	-0.201612	100.98	42
	948	P32471	EFB1	YAL003W	Elongation factor 1-beta	1	17	17	72.3	22.627	0	323.31	107450000000	0.263644	0.372961	0	0	15	15	67.5	47908000000	0.71221	0.91083	-0.0405627	76.086	61	13	13	67.5	42715000000	1.4517	1.2979	0.113241	122.64	46	15	15	72.3	16827000000	1.9944	5.227	0.718252	190.62	17
	1573	P38732	EFM1	YHL039W	Protein-lysine N-methyltransferase EFM1	1	6	6	14.9	67.452	0	20.508	424070000	0.0963926	0.630723	0	0	5	5	12.5	144840000	0.63316	0.75681	-0.121013	40.016	4	5	5	10.9	214300000	1.0376	0.94465	-0.0247291	50.725	5	3	3	6.7	64936000	1.4183	2.7222	0.43492	109.69	3
	2001	P40516	EFM4	YIL064W	Protein-lysine N-methyltransferase EFM4	1	8	8	37	28.689	0	56.657	1459600000	0.374542	0.336616	0	0	6	6	24.1	505590000	0.88413	1.1679	0.0674056	22.506	7	8	8	37	779910000	1.3168	1.2142	0.0842902	54.854	8	3	3	14.8	174140000	5.3022	9.3741	0.97193	25.394	4
	2520	P53200	EFM5	YGR001C	Protein-lysine N-methyltransferase EFM5	1	11	11	50.8	28.582	0	59.356	3210700000	0.422742	0.43222	0	0	11	11	50.8	1233700000	0.78328	0.98573	-0.00624203	39.395	13	10	10	50.4	1412100000	1.0548	0.96598	-0.0150319	52.259	12	9	9	42.7	564950000	14.289	19.476	1.2895	98.103	5
	2963	Q03653	EFR3	YMR212C	Protein EFR3	1	10	10	12	89.19	0	18.975	409230000	-0.0931629	0.134974	0	0	6	6	9	117040000	0.79037	0.96212	-0.0167708	52.799	6	5	5	6.3	132300000	0.79513	0.74193	-0.129637	26.883	4	7	7	8.6	159890000	0.36368	0.73607	-0.133081	117.5	5
	896	P32324	EFT1	YDR385W	Elongation factor 2	1	86	86	86.1	93.288	0	323.31	585810000000	0.0531226	0.4658	0	0	79	79	85.2	170080000000	0.83932	1.0191	0.00821678	67.439	254	79	79	85.3	242740000000	1.0406	0.95553	-0.0197557	62.116	271	71	71	77.3	172980000000	0.69693	1.4822	0.170907	174.69	162
	2843	Q02642	EGD1	YPL037C	Nascent polypeptide-associated complex subunit beta-1	1	15	15	89.8	17.02	0	323.31	60171000000	-0.0668201	0.546026	0	0	11	11	68.2	13456000000	0.74326	0.92412	-0.0342716	92.819	42	12	12	89.8	16369000000	1.2764	1.1886	0.0750357	52.299	34	14	14	70.7	30345000000	0.27227	0.57382	-0.241224	102.41	48
	1665	P38879	EGD2	YHR193C	Nascent polypeptide-associated complex subunit alpha	1	18	18	75.3	18.709	0	323.31	152710000000	-0.147666	0.389549	0	0	15	15	64.4	37920000000	0.74258	0.95064	-0.0219839	72.414	44	15	15	64.4	30502000000	1.094	0.99398	-0.00262236	83.351	32	18	18	75.3	84283000000	0.18902	0.3816	-0.418392	111.17	38
	828	P28817	EHD3	YDR036C	3-hydroxyisobutyryl-CoA hydrolase, mitochondrial	1	19	19	36.6	56.288	0	82.227	4717300000	0.0694163	0.10375	0	0	13	13	26.8	1368800000	0.93175	1.1909	0.0758753	35.568	13	17	17	32.6	2050200000	1.1757	1.058	0.0244857	60.384	16	13	13	25.2	1298300000	0.62095	1.282	0.107888	78.556	15
	1491	P38295	EHT1	YBR177C	Medium-chain fatty acid ethyl ester synthase/esterase 2	1	30	30	64.1	51.255	0	323.31	19973000000	0.161148	0.350827	0	0	28	28	63.4	7759000000	0.89257	1.1136	0.0467292	58.653	44	26	26	61.6	7393700000	1.1294	1.0219	0.00940842	72.789	43	22	22	50.8	4820300000	1.6039	2.6749	0.427308	109.73	22
	3147	Q05050	EIS1	YMR031C	Eisosome protein 1	1	81	81	70.3	93.344	0	323.31	28625000000	-0.0430047	0.109913	0	0	54	54	61.3	6501100000	0.73529	0.90697	-0.0424071	45.847	63	55	55	58.1	10510000000	0.9996	0.96308	-0.0163376	47.81	81	73	73	65.7	11613000000	0.42043	0.85061	-0.0702695	77.393	70
	2895	Q03071	ELC1	YPL046C	Elongin-C	1	3	3	29.3	11.328	0	7.1514	368850000	0.0269267	0.815339	0	0	3	3	29.3	168260000	0.69237	0.8644	-0.0632852	14.37	4	3	3	29.3	176660000	1.4127	1.3096	0.117139	9.5588	3	1	1	9.1	23926000	NaN	NaN	NaN	NaN	1
	1258	P36053	ELF1	YKL160W	Transcription elongation factor 1	1	5	5	31	16.157	0	10.492	491340000	-0.0943057	0.748419	0	0	4	4	25.5	188290000	0.39851	0.4782	-0.32039	68.804	4	4	4	24.8	240070000	1.4732	1.3545	0.131779	25.675	3	4	4	24.8	62983000	NaN	NaN	NaN	NaN	1
	3512	Q12050	ELG1	YOR144C	Telomere length regulation protein ELG1	1	4	4	5.7	91.26	0	7.6112	185840000	-0.00382807	0.969489	0	0	1	1	1.1	21831000	NaN	NaN	NaN	NaN	1	3	3	4	107180000	0.89323	0.82482	-0.0836408	45.382	3	3	3	4.2	56836000	0.7256	1.1912	0.0759847	16.071	2
	702	P25358	ELO2	YCR034W	Elongation of fatty acids protein 2	1	2	2	6.9	40.002	0	7.3622	947830000	0.258753	0.488768	0	0	2	2	6.9	298950000	0.83131	0.98221	-0.00779566	67.345	4	2	2	6.9	427230000	0.89043	0.81635	-0.0881236	117.98	4	2	2	6.9	221640000	3.0057	7.4504	0.87218	58.328	3
	1929	P40319	ELO3	YLR372W	Elongation of fatty acids protein 3	1	4	4	16.5	39.465	0	76.283	429110000	0.00313909	0.895318	0	0	4	4	16.5	213510000	0.73043	0.96432	-0.0157788	13.468	3	3	3	11	183050000	1.0751	1.0521	0.022057	13.57	3	1	1	4.9	32543000	NaN	NaN	NaN	NaN	1
	2114	P42935	ELP2	YGR200C	Elongator complex protein 2	1	13	13	15.9	89.409	0	28.353	993690000	0.158995	0.57307	0	0	11	11	13.6	366680000	0.7435	0.88621	-0.0524633	73.835	11	10	10	12.4	482910000	0.90587	0.78551	-0.104848	66.723	9	5	5	7.4	144090000	2.1114	4.3082	0.634296	175.3	4
	2878	Q02908	ELP3	YPL086C	Elongator complex protein 3	1	16	16	26	63.656	0	43.774	1767700000	0.179777	0.486449	0	0	14	14	23.5	443560000	0.7815	0.93417	-0.0295741	39.326	14	15	15	25.7	871160000	0.98704	0.92118	-0.0356555	14.62	12	8	8	12.6	452940000	3.1803	4.0231	0.604561	78.762	6
	2873	Q02884	ELP4	YPL101W	Elongator complex protein 4	1	8	8	18	51.155	0	22.029	1396300000	-0.212883	0.214498	0	0	7	7	18	827110000	0.68092	0.81867	-0.0868911	47.263	8	5	5	12.9	280740000	0.8221	0.79097	-0.10184	19.489	4	5	5	9.2	288430000	0.28395	0.35488	-0.449918	60.088	6
	3122	Q04868	ELP6	YMR312W	Elongator complex protein 6	1	4	4	19.4	30.573	0	34.062	295230000	0.204483	0.51702	0	0	3	3	16.8	99868000	0.74476	0.90985	-0.0410302	133.89	5	3	3	10.3	158800000	0.92476	0.84345	-0.0739406	69.705	3	1	1	3.7	36567000	3.2167	5.3508	0.728419	18.313	2
	735	P25574	EMC1	YCL045C	ER membrane protein complex subunit 1	1	13	13	15.1	87.18	0	83.491	2935700000	0.195326	0.465891	0	0	12	12	15	907550000	0.80086	1.0512	0.0216854	56.815	15	11	11	14.7	1480200000	0.96113	0.86026	-0.0653703	24.379	13	8	8	12.5	548010000	1.9047	4.2625	0.629664	102.83	5
	2291	P47133	EMC2	YJR088C	ER membrane protein complex subunit 2	1	11	11	31.8	33.855	0	108.31	2736700000	0.195588	0.358415	0	0	9	9	27.7	788860000	1.1031	1.2365	0.0921941	61.05	11	10	10	31.2	1412500000	1.0269	0.94461	-0.0247475	102.4	14	7	7	16.1	535360000	1.5253	3.3061	0.519316	136.17	6
	2452	P53073	EMC4	YGL231C	ER membrane protein complex subunit 4	1	7	7	40	21.46	0	22.396	587520000	0.0718475	0.292143	0	0	6	6	34.7	228220000	0.88707	1.0873	0.0363494	51.013	5	5	5	29.5	298780000	1.4449	1.2804	0.107346	62.681	3	2	2	10.5	60524000	NaN	NaN	NaN	NaN	1
	2011	P40540	EMC5	YIL027C	ER membrane protein complex subunit 5	1	5	5	46.1	15.907	0	30.206	664610000	0.148554	0.339046	0	0	5	5	46.1	237630000	1.4046	1.7223	0.236109	38.463	4	3	3	32.6	348780000	1.2415	1.1508	0.0609999	97.154	5	1	1	6.4	78200000	NaN	NaN	NaN	NaN	1
	3247	Q06287	EMG1	YLR186W	Ribosomal RNA small subunit methyltransferase NEP1	1	11	11	58.7	27.895	0	57.78	1696600000	0.0523951	0.505679	0	0	9	9	40.1	366410000	1.2239	1.4693	0.16711	44.412	5	9	9	50.8	1024900000	0.82214	0.87401	-0.0584836	44.063	7	4	4	15.9	305280000	1.0268	1.1183	0.0485583	190.76	4
	3077	Q04409	EMI2	YDR516C	Putative glucokinase-2	1	38	37	66.6	55.92	0	274.28	16769000000	0.187485	0.527137	0	0	33	32	59.2	5553900000	0.68029	0.82546	-0.083304	102.42	48	34	33	62	8562400000	1.0177	0.92255	-0.0350101	90.514	57	25	24	48.8	2652500000	2.4229	4.7948	0.68077	103.63	15
	1050	P32803	EMP24	YGL200C	Endosomal protein P24B	1	5	5	25.1	23.332	0	140.21	4054000000	0.327903	0.370524	0	0	5	5	25.1	1840800000	0.86119	1.1081	0.044579	29.918	9	4	4	25.1	1627300000	1.1903	1.0935	0.0388188	9.1464	10	3	3	21.2	585790000	3.964	7.949	0.900312	20.202	4
	2135	P43555	EMP47	YFL048C	Protein EMP47	1	21	21	55.5	50.33	0	323.31	3569800000	0.199616	0.357524	0	0	17	17	50.3	1217300000	0.93497	1.2029	0.0802295	33.874	21	19	19	51.7	1607800000	1.0403	0.96974	-0.0133447	43.34	26	13	13	30.8	744640000	2.1925	3.4038	0.531964	77.152	8
	1049	P32802	EMP70	YLR083C	Transmembrane 9 superfamily member 1;Protein p24a	1	8	7	12.4	75.962	0	63.259	1762100000	0.207074	0.530256	0	0	7	6	11.4	846630000	0.47456	0.6051	-0.218173	40.27	4	5	5	10	788120000	1.4122	1.3096	0.117139	32.247	5	3	3	5.7	127390000	2.1969	5.2754	0.722255	37.649	5
	2106	P42842	EMW1	YNL313C	Essential for maintenance of the cell wall protein 1	1	11	11	14.9	102.34	0	73.91	818620000	0.195916	0.505861	0	0	7	7	8.8	220450000	0.6452	0.79254	-0.100979	91.103	6	9	9	12.6	491270000	1.0675	1.0222	0.00953587	37.369	9	4	4	5.6	106890000	2.539	4.7774	0.679192	21.712	3
	1721	P39013	END3	YNL084C	Actin cytoskeleton-regulatory complex protein END3	1	10	10	25.2	40.297	0	42.506	1157900000	-0.0458185	0.601945	0	0	8	8	25.2	284860000	0.65912	0.7096	-0.148986	24.227	5	6	6	17.5	486120000	1.3278	1.2568	0.0992662	40.977	4	6	6	10.3	386870000	0.40355	0.81708	-0.0877354	128.36	4
	59	P00924	ENO1	YGR254W	Enolase 1	1	69	36	96.3	46.816	0	323.31	435190000000	0.00627154	0.855889	0	0	62	31	92.2	121450000000	0.81827	1.0021	0.000911058	64.34	134	62	32	94.3	159620000000	0.96992	0.90451	-0.0435866	73.882	121	59	29	95.9	154120000000	0.54157	1.1521	0.0614902	154.65	85
	60	P00925	ENO2	YHR174W	Enolase 2	1	69	36	99.8	46.914	0	323.31	965720000000	0.0130878	0.0390288	0	0	65	34	99.8	305330000000	0.82209	1.0293	0.012542	78.656	229	60	30	99.3	294750000000	1.1111	1.0204	0.00877047	79.465	227	63	33	99.8	365640000000	0.52263	1.0422	0.0179511	148.48	163
	1507	P38333	ENP1	YBR247C	Essential nuclear protein 1	1	12	12	22.8	55.136	0	35.619	1114300000	-0.0491671	0.357232	0	0	6	6	11.6	289470000	0.66885	0.80103	-0.0963512	67.861	7	6	6	11.8	445680000	0.90801	0.82305	-0.0845738	44.144	6	9	9	19.7	379120000	0.72011	1.08	0.0334238	52.191	4
	2325	P48234	ENP2	YGR145W	Ribosome biogenesis protein ENP2	1	13	13	25.7	81.733	0	68.725	1031100000	-0.0868542	0.0921032	0	0	8	8	16	401190000	0.71126	0.90394	-0.0438604	25.174	8	7	7	10.2	392160000	0.86139	0.83884	-0.0763209	31.302	8	9	9	16.5	237790000	0.46755	0.7238	-0.140381	62.588	3
	3728	Q12518	ENT1	YDL161W	Epsin-1	1	12	11	28	52.351	0	98.694	544660000	-0.158359	0.293203	0	0	8	7	18.9	179430000	0.77335	0.91871	-0.0368216	28.53	10	9	8	22.9	196140000	0.94689	0.87898	-0.056021	18.947	8	7	6	15	169090000	0.26593	0.41473	-0.382234	65.211	6
	3174	Q05785	ENT2	YLR206W	Epsin-2	1	11	10	21.9	71.806	0	150.94	658690000	-0.190509	0.367306	0	0	7	6	13.1	187640000	0.79749	0.96955	-0.0134298	33.566	11	6	5	11.9	271510000	0.89806	0.91594	-0.038133	14.778	7	11	10	21.9	199540000	0.23261	0.30202	-0.519964	211.41	8
	2306	P47160	ENT3	YJR125C	Epsin-3	1	23	23	38	45.091	0	123.12	12430000000	-0.0429584	0.236827	0	0	19	19	34.6	3149600000	0.66548	0.83684	-0.0773576	88.869	22	18	18	34.1	4327300000	0.96186	0.87321	-0.0588813	96.655	24	15	15	31.4	4952900000	0.64307	1.0171	0.00736364	78.991	12
	3376	Q07872	ENT4	YLL038C	Epsin-4	1	4	4	24.7	28.271	0	80.187	446280000	-0.161586	0.477044	0	0	3	3	19	91462000	0.9229	1.1224	0.0501477	15.265	4	3	3	20.6	120140000	1.0582	0.99521	-0.00208527	13.165	3	4	4	24.7	234680000	0.19875	0.29321	-0.532821	48.188	3
	2989	Q03769	ENT5	YDR153C	Epsin-5	1	9	9	19.5	47.321	0	89.154	1414800000	0.0390366	0.728712	0	0	9	9	19.5	397220000	0.64517	0.79832	-0.097823	56.06	9	5	5	12.4	380970000	1.7448	1.6936	0.228811	75.629	5	5	5	12.9	636640000	0.4929	0.96855	-0.0138779	117.63	6
	2020	P40557	EPS1	YIL005W	ER-retained PMA1-suppressing protein 1	1	15	15	24.3	81.218	0	113.95	2477800000	-0.0175151	0.489479	0	1	14	14	22.8	584710000	0.76123	0.89011	-0.0505563	32.699	16	13	13	21.5	788030000	1.1026	1.0497	0.0210652	39.608	14	8	8	10.3	1105000000	0.51489	0.9483	-0.0230542	133.94	9
	3106	Q04660	ERB1	YMR049C	Ribosome biogenesis protein ERB1	1	17	17	20.7	91.704	0	47.242	3541800000	0.0550174	0.32786	0	0	16	16	20.7	1098800000	0.83958	1.0287	0.0122887	65.796	13	14	14	17.3	1711700000	1.1035	1.0281	0.0120354	55.524	12	8	8	10.3	731400000	0.51181	1.3827	0.140728	163.18	5
	952	P32476	ERG1	YGR175C	Squalene monooxygenase	1	11	11	21.4	55.125	0	40.906	2188200000	-0.333187	0.0696566	0	1	11	11	21.4	664990000	0.28929	0.36956	-0.432315	58.926	11	10	10	20	1035900000	0.41461	0.38051	-0.419634	68.01	12	8	8	17.1	487310000	0.42658	0.71185	-0.147612	73.256	6
	2066	P41338	ERG10	YPL028W	Acetyl-CoA acetyltransferase	1	38	38	95.5	41.728	0	323.31	66060000000	0.0314366	0.558275	0	0	31	31	91	18528000000	0.76368	0.95307	-0.0208752	98.531	45	29	29	85.9	25198000000	1.0499	0.98595	-0.00614511	101.44	46	29	29	72.6	22334000000	0.53319	1.3223	0.12133	97.254	42
	310	P10614	ERG11	YHR007C	Lanosterol 14-alpha demethylase	1	21	21	47.9	60.719	0	185.62	5986000000	-0.106914	0.275603	0	1	18	18	44.3	1630900000	0.62809	0.76875	-0.114215	49.372	19	18	18	44	2851600000	0.63458	0.59195	-0.227715	102.01	27	12	12	28.3	1503500000	0.52724	1.05	0.0211893	132.63	10
	208	P07277	ERG12	YMR208W	Mevalonate kinase	1	17	17	53.5	48.459	0	299.59	5179500000	0.193284	0.403724	0	0	14	14	47	1706400000	0.73183	0.95444	-0.0202514	57.784	13	14	14	46.3	2695700000	1.1537	1.0977	0.0404837	47.201	14	9	9	27.1	777440000	1.9408	3.6276	0.559619	182.34	7
	2745	P54839	ERG13	YML126C	Hydroxymethylglutaryl-CoA synthase	1	42	42	70.7	55.013	0	323.31	73210000000	0.21128	0.410234	0	0	34	34	67.6	23092000000	0.81869	1.048	0.0203613	101.6	60	36	36	67.4	33450000000	1.0662	0.98481	-0.00664755	112.75	70	35	35	55.2	16668000000	2.0164	4.1699	0.620126	152.02	43
	916	P32352	ERG2	YMR202W	C-8 sterol isomerase	1	7	7	27.9	24.895	0	238.61	5725500000	0.325259	0.531581	0	1	5	5	27	2029200000	0.55175	0.68178	-0.166356	56.735	9	7	7	27.9	2927500000	0.99873	0.8953	-0.0480314	34.755	12	5	5	26.1	768760000	6.9825	15.494	1.19016	155.35	5
	232	P08524	ERG20	YJL167W	Farnesyl pyrophosphate synthase	1	32	32	64.8	40.483	0	323.31	90410000000	0.0348249	0.64474	0	0	29	29	63.6	24791000000	0.81618	1.0093	0.00402027	101.68	60	27	27	55.4	37368000000	0.94696	0.87341	-0.0587818	91.649	72	26	26	41.5	28251000000	0.64762	1.4429	0.159236	127.31	56
	2519	P53199	ERG26	YGL001C	Sterol-4-alpha-carboxylate 3-dehydrogenase, decarboxylating	1	14	14	46.7	38.706	0	229.02	7484000000	0.19247	0.469512	0	1	11	11	43.3	2166100000	0.79476	1.001	0.000434098	17.589	13	10	10	32.7	3495900000	0.98453	0.8923	-0.0494891	58.651	13	9	9	22.3	1822100000	2.1108	4.2312	0.626464	62.782	12
	3688	Q12452	ERG27	YLR100W	3-keto-steroid reductase	1	12	12	32.3	39.724	0	56.326	4396100000	-0.0623512	0.203565	0	1	10	10	24.8	1143100000	0.7513	0.94855	-0.0229398	75.353	13	12	12	32.3	2135300000	0.99805	0.92218	-0.0351843	67.797	17	8	8	20.7	1117800000	0.34529	0.74314	-0.128929	86.609	12
	1847	P40030	ERG28	YER044C	Ergosterol biosynthetic protein 28	1	3	3	20.9	17.135	0	9.5946	2374000000	0.194738	0.504523	0	0	3	3	20.9	890020000	0.69934	0.83943	-0.0760155	110.13	7	3	3	20.9	1136100000	1.057	0.96367	-0.0160716	91.131	10	3	3	20.9	347950000	2.7942	4.7457	0.6763	71.781	6
	917	P32353	ERG3	YLR056W	C-5 sterol desaturase	1	4	4	10.4	42.73	0	6.5651	715360000	-0.289117	0.0123152	0	1	4	4	10.4	223810000	0.43624	0.57592	-0.239638	29.115	3	3	3	8.2	389380000	0.57956	0.52764	-0.277662	12.476	3	3	3	8.2	102180000	0.23594	0.44663	-0.350052	113.6	2
	691	P25340	ERG4	YGL012W	Delta(24(24(1)))-sterol reductase	1	12	12	21.6	56.039	0	49.909	2609800000	0.229493	0.439244	0	1	10	10	19.7	854040000	0.77399	0.96953	-0.0134387	101.21	10	11	11	17.3	1188100000	1.0248	0.98452	-0.00677545	116.72	9	7	7	12.3	567610000	2.4645	5.1132	0.708693	187.2	6
	2737	P54781	ERG5	YMR015C	Cytochrome P450 61	1	15	15	30.3	61.334	0	72.76	3104500000	-0.103448	0.0899116	0	1	13	13	27.5	1185200000	0.65127	0.86308	-0.0639489	43.347	11	12	12	24.5	1143400000	0.73569	0.67662	-0.169655	20.566	10	7	7	13.8	775940000	0.33808	0.83803	-0.0767404	117.99	5
	679	P25087	ERG6	YML008C	Sterol 24-C-methyltransferase	1	36	36	75.2	43.43	0	323.31	49698000000	0.226141	0.421086	0	0	27	27	70	16088000000	0.82188	0.98739	-0.00551128	122.22	68	31	31	72.8	23989000000	1.0884	1.0172	0.00740635	124.7	84	28	28	65.5	9620900000	2.3148	4.7482	0.676529	163.46	41
	1531	P38604	ERG7	YHR072W	Lanosterol synthase	1	6	6	7.7	83.459	0	11.392	646780000	0.149189	0.224747	0	0	4	4	5.6	138170000	1.0125	1.2333	0.0910687	84.357	4	5	5	6	311790000	1.1391	1.0918	0.0381431	56.105	4	3	3	3.8	196810000	0.81636	2.0814	0.318356	169.6	3
	664	P24521	ERG8	YMR220W	Phosphomevalonate kinase	1	13	13	35.7	50.454	0	92.488	1236500000	0.0755724	0.379386	0	0	11	11	29.3	461350000	0.87249	1.0883	0.0367486	45.003	12	12	12	30.4	554520000	1.0313	0.96157	-0.0170191	27.752	9	6	6	19.3	220600000	0.96395	1.6106	0.206988	60.742	5
	846	P29704	ERG9	YHR190W	Squalene synthase	1	19	19	37.4	51.719	0	249.84	10776000000	0.520701	0.417566	0	0	17	17	34.2	2495900000	0.72746	0.90815	-0.0418424	59.582	18	17	17	32.2	6395000000	1.2137	1.1405	0.0570953	31.623	26	9	9	21.8	1885400000	17.269	35.225	1.54685	233.96	4
	2172	P43613	ERJ5	YFR041C	ER-localized J domain-containing protein 5	1	4	4	13.9	34.191	0	8.9353	122950000	-0.0705169	0.458169	0	0	4	4	13.9	59540000	0.59277	0.73735	-0.132326	60.592	3	2	2	6.1	62106000	1.0731	0.98015	-0.00870746	23.144	2	1	1	2.7	1304800	NaN	NaN	NaN	NaN	1
	2898	Q03103	ERO1	YML130C	Endoplasmic oxidoreductin-1	1	14	14	30.4	65.032	0	70.474	1330400000	0.227778	0.462721	0	1	12	12	27	435920000	0.57379	0.73755	-0.132209	56.469	11	11	11	25.2	758190000	1.3462	1.2596	0.100233	23.864	14	3	3	8.2	136270000	1.8605	5.1917	0.71531	48.501	3
	3150	Q05359	ERP1	YAR002C-A	Protein ERP1	1	11	11	51.1	24.723	0	248.31	4406900000	0.26475	0.400463	0	0	10	10	47.9	1452500000	0.85496	1.0192	0.0082594	25.232	12	10	10	51.1	2292200000	1.1565	1.0507	0.0214787	56.586	17	7	7	38.8	662200000	3.9541	5.8145	0.764512	93.049	11
	1765	P39704	ERP2	YAL007C	Protein ERP2	1	7	4	28.8	24.063	0	85.254	371470000	-0.0836886	0.283852	0	0	6	3	28.8	99270000	0.61732	0.75216	-0.12369	44.085	3	7	4	28.8	255710000	0.99969	0.9043	-0.0436875	137.8	4	2	1	9.8	16495000	NaN	NaN	NaN	NaN	0
	3662	Q12403	ERP3	YDL018C	Protein ERP3	1	3	3	13.8	26.511	0	5.0657	462400000	0.028956	0.640086	0	0	3	3	13.8	147280000	0.95924	1.1874	0.074597	18.599	3	2	2	6.2	262670000	1.052	0.96231	-0.016685	56.641	3	1	1	3.1	52447000	NaN	NaN	NaN	NaN	1
	1627	P38819	ERP5	YHR110W	Protein ERP5	1	3	3	11.3	24.248	0.00029155	4.7804	210790000	0.0726703	0.765734	0	0	3	3	11.3	93288000	0.59428	0.73517	-0.133612	99.998	4	3	3	11.3	102360000	0.77717	0.7121	-0.147459	34.655	5	2	2	7.5	15143000	1.6142	3.1556	0.499082	93.273	2
	276	P42222;P0CX11;P0CX10	ERR3;ERR2;ERR1	YMR323W;YOR393W	Enolase-related protein 3;Enolase-related protein 2;Enolase-related protein 1	3	4;4;4	4;4;4	14.4	47.312	0	31.137	162260000	-0.0350568	0.199059	0	0	4	4	14.4	59513000	0.80322	0.94684	-0.0237234	56.334	5	3	3	10.5	76395000	1.013	0.89869	-0.0463901	82.014	3	2	2	7.3	26350000	NaN	NaN	NaN	NaN	1
	799	P27882	ERV1	YGR029W	Mitochondrial FAD-linked sulfhydryl oxidase ERV1	1	9	9	46	21.639	0	84.869	1983100000	-0.0783301	0.475681	1	1	8	8	39.2	534540000	0.7766	0.98227	-0.00776912	25.055	10	6	6	39.2	468740000	1.0971	1.0708	0.0297083	9.9552	7	6	6	41.8	979810000	0.24879	0.55344	-0.256929	111.98	7
	3616	Q12284	ERV2	YPR037C	FAD-linked sulfhydryl oxidase ERV2	1	6	5	29.1	22.141	0	45.404	173870000	-0.0388915	0.715435	0	1	5	4	25	67557000	1.192	1.3934	0.144076	39.578	6	5	4	29.1	84721000	0.89244	0.78515	-0.105047	86.506	5	3	2	18.4	21591000	0.54006	0.69871	-0.155703	30.635	2
	2743	P54837	ERV25	YML012W	Endoplasmic reticulum vesicle protein 25	1	11	11	49.8	24.106	0	323.31	12614000000	0.189102	0.334442	0	0	10	10	48.8	4301700000	0.9869	1.1745	0.069853	40.321	20	10	10	48.8	5928600000	1.1107	1.0243	0.0104272	47.373	22	11	11	49.8	2383300000	1.2968	3.0692	0.487025	147.97	14
	2593	P53337	ERV29	YGR284C	ER-derived vesicles protein ERV29	1	4	4	15.8	35.012	0	40.933	1578100000	0.340015	0.393946	0	0	4	4	15.8	1067300000	0.87209	1.0906	0.0376655	35.148	9	3	3	15.8	423030000	1.258	1.0267	0.0114436	64.176	6	1	1	3.9	87691000	4.4823	9.3527	0.970937	28.094	2
	3104	Q04651	ERV41	YML067C	ER-derived vesicles protein ERV41	1	4	4	11.6	40.705	0	36.739	494230000	0.493501	0.323938	0	0	4	4	11.6	176210000	1.1011	1.3562	0.132324	20.1	4	3	3	7.1	226710000	1.4059	1.2426	0.0943313	118.37	3	2	2	4.3	91312000	8.7309	17.941	1.25385	114.76	3
	1778	P39727	ERV46	YAL042W	ER-derived vesicles protein ERV46	1	11	11	34.9	46.235	0	42.842	866490000	0.121232	0.651079	0	0	9	9	29.2	339280000	0.61307	0.73992	-0.130815	59.226	14	8	8	27	336720000	0.87844	0.81942	-0.0864934	25.62	11	7	7	19.8	190490000	2.5017	3.8107	0.581005	90.96	7
	2967	Q03661	ESC1	YMR219W	Silent chromatin protein ESC1	1	16	16	10.7	187.14	0	54.8	716610000	0.00609481	0.798106	0	0	10	10	7.3	222990000	0.82676	1.03	0.0128372	57.219	7	9	9	6.6	240740000	0.98181	0.9268	-0.033014	16.281	8	9	9	6.2	252880000	0.53149	1.0926	0.0384612	106.96	7
	3256	Q06344	ESF1	YDR365C	Pre-rRNA-processing protein ESF1	1	22	22	34.2	72.409	0	85.196	2201700000	-0.185695	0.194695	0	0	13	13	23.6	365520000	0.66186	0.89039	-0.0504197	36.035	16	13	13	23.6	596390000	0.7846	0.735	-0.133713	17.946	13	18	18	26.4	1239800000	0.19538	0.42369	-0.372952	88.463	15
	2641	P53743	ESF2	YNR054C	Pre-rRNA-processing protein ESF2	1	11	11	30.4	36.407	0	28.444	746130000	-0.0705333	0.0874082	0	0	6	6	17.1	204870000	0.75832	0.93591	-0.0287659	35.917	7	5	5	17.1	179740000	0.85936	0.83628	-0.0776483	31.738	6	10	10	27.2	361520000	0.48771	0.7849	-0.105186	90.004	6
	613	P22696	ESS1	YJR017C	Peptidyl-prolyl cis-trans isomerase ESS1	1	18	18	85.9	19.404	0	181.47	5589200000	-0.0220619	0.788726	0	0	14	14	77.6	1674000000	0.90752	1.187	0.0744507	85.674	20	14	14	82.4	1520800000	1.1091	1.0535	0.0226346	43.754	20	16	16	71.2	2394300000	0.27678	0.68664	-0.163271	45.036	16
	1379	P38071	ETR1	YBR026C	Enoyl-[acyl-carrier protein] reductase [NADPH, B-specific], mitochondrial	1	21	21	64.2	42.066	0	323.31	20740000000	0.139584	0.454382	0	1	19	19	61.8	6051200000	0.76994	1.0105	0.0045363	81.01	36	18	18	56.8	9642800000	0.99358	0.9376	-0.0279824	94.199	34	18	18	60.3	5046300000	1.7291	2.7682	0.442197	97.98	29
	3423	Q08421	ETT1	YOR051C	Enhancer of translation termination 1	1	13	13	34	47.351	0	72.028	1091200000	-0.000622667	0.996121	0	0	12	12	34	371560000	0.64735	0.80497	-0.0942203	50.158	8	10	10	27.4	579990000	0.82607	0.73628	-0.132957	71.494	9	6	6	14.3	139640000	0.78868	1.68	0.225309	92.621	3
	951	P32474	EUG1	YDR518W	Protein disulfide-isomerase EUG1	1	12	12	24.6	58.981	0	86.978	2007200000	0.164256	0.411699	0	1	8	8	14.5	465990000	0.72724	0.97975	-0.00888474	13.634	7	11	11	21.3	1166600000	1.1302	1.0435	0.0184924	39.09	13	6	6	13.5	374600000	2.159	3.042	0.483159	81.764	5
	651	P23776	EXG1	YLR300W	Glucan 1,3-beta-glucosidase I/II	1	17	17	43.8	51.31	0	323.31	7029100000	0.262036	0.463137	0	0	17	17	43.8	2540200000	0.65455	0.84188	-0.0747498	27.146	16	14	14	36.8	3696900000	1.1255	1.0447	0.0189916	30.26	21	8	8	22.8	792070000	4.4523	6.9481	0.841866	70.331	9
	513	P19658	EXO70	YJL085W	Exocyst complex component EXO70	1	4	4	8	71.293	0	29.051	217660000	0.20914	0.288063	0	0	2	2	4.3	18923000	1.2499	1.4147	0.150664	53.566	2	4	4	8	166270000	1.0667	0.97915	-0.00915077	27.486	4	2	2	3.9	32473000	2.0021	3.0613	0.485906	91.896	2
	1477	P38261	EXO84	YBR102C	Exocyst complex component EXO84	1	7	7	9	85.537	0	29.061	535130000	-0.121995	0.431458	0	0	6	6	7	97669000	0.63308	0.79069	-0.101994	46.662	3	6	6	8	220090000	1.3267	1.212	0.0835026	24.565	3	4	4	4.1	217370000	0.23786	0.44927	-0.347493	104.17	4
	851	P30624	FAA1	YOR317W	Long-chain-fatty-acid--CoA ligase 1	1	44	43	59.9	77.865	0	323.31	28661000000	0.173492	0.489347	0	0	41	40	56.9	9600700000	0.81618	1.0172	0.00740635	77.985	53	40	39	55.3	13537000000	0.9228	0.84911	-0.071036	84.314	59	26	25	38.4	5523600000	1.8519	3.838	0.584105	136.14	25
	1745	P39518	FAA2	YER015W	Long-chain-fatty-acid--CoA ligase 2	1	33	33	50.1	83.437	0	323.31	6916500000	0.0454573	0.756705	0	0	28	28	46.5	2450600000	0.72534	0.86258	-0.0642006	32.97	25	28	28	44.2	2710800000	0.87645	0.79373	-0.100327	62.67	31	21	21	32.4	1755100000	0.9299	1.9994	0.3009	89.13	15
	1189	P34756	FAB1	YFR019W	1-phosphatidylinositol 3-phosphate 5-kinase FAB1	1	5	5	4	257.42	0	13.889	382580000	-0.137247	0.53353	0	0	4	4	3.1	333830000	0.85181	1.0865	0.0360297	27.174	4	2	2	1.2	17621000	1.1554	1.1411	0.0573237	32.55	2	4	4	2.5	31126000	0.21714	0.31254	-0.505094	1.5975	2
	1683	P38913	FAD1	YDL045C	FAD synthase	1	4	4	18.6	35.546	0	15.521	200760000	-0.0318939	0.695004	0	0	3	3	15.7	133450000	0.92748	1.0703	0.0295055	24.453	3	2	2	7.5	26169000	0.86686	0.80669	-0.0932933	20.554	2	1	1	5.2	41147000	NaN	NaN	NaN	NaN	1
	3513	Q12055	FAP7	YDL166C	Adenylate kinase isoenzyme 6 homolog FAP7	1	8	8	42.6	22.723	0	53.969	1185700000	0.279671	0.347749	1	0	7	7	38.6	347800000	0.82976	1.0564	0.0238284	53.079	9	8	8	42.6	636330000	1.3105	1.1937	0.0768952	54.868	9	6	6	26.9	201560000	3.0487	5.4738	0.738289	86.666	4
	3145	Q05040	FAR8	YMR029C	Factor arrest protein 8	1	15	15	25.2	59.3	0	76.634	6338200000	-0.103132	0.310863	0	0	10	10	17.2	576770000	0.769	0.94333	-0.0253364	51.039	10	11	11	16.3	439690000	0.99518	0.93849	-0.0275704	47.869	12	12	12	23.7	5321800000	0.31991	0.554	-0.25649	52.14	11
	180	P07149	FAS1	YKL182W	Fatty acid synthase subunit beta;3-hydroxyacyl-[acyl-carrier-protein] dehydratase;Enoyl-[acyl-carrier-protein] reductase [NADH];[Acyl-carrier-protein] acetyltransferase;[Acyl-carrier-protein] malonyltransferase;S-acyl fatty acid synthase thioesterase	1	163	163	72.9	228.69	0	323.31	390400000000	0.341555	0.428259	0	1	150	150	70.7	127040000000	0.80983	1.017	0.00732094	66.831	331	155	155	69.8	204970000000	1.0543	0.96116	-0.0172043	76.739	379	121	121	59	58396000000	5.2812	10.828	1.03455	157.61	145
	501	P19097	FAS2	YPL231W	Fatty acid synthase subunit alpha;Acyl carrier;3-oxoacyl-[acyl-carrier-protein] reductase;3-oxoacyl-[acyl-carrier-protein] synthase	1	183	183	85.1	206.94	0	323.31	482420000000	0.1824	0.417178	0	1	163	163	82.6	152600000000	0.84628	1.0592	0.024978	95.96	381	162	162	83.6	225690000000	1.02	0.95734	-0.0189338	77.629	412	146	146	66.1	104130000000	1.7712	3.4766	0.541155	126.21	239
	1454	P38225	FAT1	YBR041W	Very long-chain fatty acid transport protein	1	6	6	9.3	77.14	0	22.181	3536300000	0.155483	0.510915	0	0	6	6	9.3	851400000	0.78618	0.93798	-0.0278064	117.39	6	5	5	7.5	1457400000	0.91081	0.88491	-0.0531009	80.193	5	2	2	3	1227500000	2.9096	3.5266	0.547356	252.29	3
	1891	P40099	FAU1	YER183C	5-formyltetrahydrofolate cyclo-ligase	1	3	3	20.9	24.058	0	16.924	293500000	0.210426	0.467034	0	0	3	3	20.9	87906000	0.95963	1.1053	0.0434802	21.296	2	3	3	20.9	146660000	0.89509	0.81497	-0.0888584	21.194	3	2	2	14.7	58929000	2.2983	4.7496	0.676657	18.278	2
	394	P14540	FBA1	YKL060C	Fructose-bisphosphate aldolase	1	41	41	86.4	39.62	0	323.31	801870000000	0.0628962	0.525605	0	0	40	40	86.4	241560000000	0.72396	0.88846	-0.0513621	79.183	173	32	32	83	347400000000	1.1492	1.0396	0.0168663	85.606	173	37	37	74.4	212920000000	0.97575	1.6718	0.223184	148.07	128
	244	P09201	FBP1	YLR377C	Fructose-1,6-bisphosphatase	1	14	14	46.8	38.262	0	187.65	3175700000	0.073683	0.257142	0	0	13	13	42.8	1204900000	0.92273	1.157	0.0633333	39.39	16	11	11	37.1	1284300000	1.0851	0.99547	-0.00197183	36.382	19	9	9	33.3	686550000	1.0385	1.4444	0.159688	75.295	11
	1006	P32604	FBP26	YJL155C	Fructose-2,6-bisphosphatase	1	10	10	27.9	52.594	0	45.901	585240000	-0.0993178	0.33403	0	0	8	8	24.8	227000000	0.73315	0.94351	-0.0252535	27.992	7	4	4	12.4	130410000	1.0639	0.96352	-0.0161393	28.37	4	3	3	6.2	227830000	0.26318	0.55391	-0.256561	38.581	3
	3507	Q12035	FCF2	YLR051C	rRNA-processing protein FCF2	1	6	6	24.4	25.636	0	8.9801	203150000	0.183127	0.425576	0	0	3	3	12.4	45926000	0.8416	1.0707	0.0296678	151.89	3	5	5	17.5	81257000	0.87133	0.93152	-0.0308078	11.791	4	4	4	16.1	75970000	1.8523	3.5524	0.550522	109.17	4
	2920	Q03254	FCP1	YMR277W	RNA polymerase II subunit A C-terminal domain phosphatase	1	5	5	10.4	83.44	0	33.947	111670000	0.0665252	0.517372	0	0	5	5	10.4	66700000	0.82999	0.99144	-0.00373356	30.008	3	3	3	5.6	44971000	1.3964	1.3702	0.136784	97.434	3	0	0	0	0	NaN	NaN	NaN	NaN	0
	3568	Q12178	FCY1	YPR062W	Cytosine deaminase	1	13	13	87.3	17.507	0	323.31	6237500000	-0.0100417	0.630519	0	0	11	11	78.5	2512300000	0.75347	0.90846	-0.0416942	31.248	20	10	10	77.8	1735100000	1.1039	1.0474	0.0201126	36.518	16	10	10	82.9	1990100000	0.45381	0.98052	-0.00854354	99.011	15
	2891	Q03034	FDC1	YDR539W	Ferulic acid decarboxylase 1	1	15	15	30.6	56.163	0	70.42	1820800000	0.10079	0.590394	0	0	15	15	30.6	743500000	0.6722	0.83539	-0.0781107	60.478	14	9	9	16.3	869840000	1.0076	0.9186	-0.0368735	41.986	10	7	7	12.7	207490000	1.5762	2.6143	0.417355	165.4	5
	3461	Q08911;P0CF35;P0CF36	FDH1;FDH2	YOR388C;YPL275W	Formate dehydrogenase 1;Putative formate dehydrogenase 2	3	13;6;7	13;6;7	44.1	41.714	0	116.44	2024100000	0.199843	0.525418	0	1	10	10	35.1	911440000	0.65433	0.87789	-0.0565599	82.099	9	7	7	20.7	378650000	0.95148	0.85528	-0.0678917	49.161	7	8	8	24.5	734060000	2.6535	5.2964	0.723981	120.41	4
	1476	P38260	FES1	YBR101C	Hsp70 nucleotide exchange factor FES1	1	12	12	52.1	32.604	0	317.43	1802500000	0.254986	0.41713	0	0	11	11	52.1	680570000	0.67335	0.81072	-0.0911291	67.854	13	8	8	41.7	715530000	1.4093	1.2951	0.112303	42.015	8	8	8	38.6	406390000	3.5936	5.5435	0.743784	104.63	7
	1706	P38993	FET3	YMR058W	Iron transport multicopper oxidase FET3	1	4	4	9.7	72.359	0	84.079	1355500000	0.271479	0.357144	0	1	4	4	9.7	385270000	0.78056	0.94181	-0.0260367	20.574	8	4	4	9.7	723420000	1.4398	1.3161	0.119289	12.316	7	3	3	8.5	246800000	2.5427	5.2624	0.721184	44.014	4
	2140	P43561	FET5	YFL041W	Iron transport multicopper oxidase FET5	1	13	13	24.3	70.879	0	105.46	3987400000	0.146298	0.328032	0	1	10	10	18.8	996920000	0.81365	0.98818	-0.00516395	23.616	10	12	12	24.3	2202700000	1.2251	1.1869	0.0744141	52.203	15	8	8	17.2	787760000	1.3095	2.3423	0.369642	72.553	11
	1747	P39521	FHL1	YPR104C	Pre-rRNA-processing protein FHL1	1	4	3	7.5	103.5	0	7.8196	230440000	0.0224359	0.618674	0	0	3	2	6	119860000	0.90148	1.1358	0.0553019	31.091	3	3	2	6	83054000	1.0575	0.97627	-0.01043	84.89	2	3	2	4	27527000	NaN	NaN	NaN	NaN	1
	2187	P45976	FIP1	YJR093C	Pre-mRNA polyadenylation factor FIP1	1	5	5	26.3	35.777	0	77.73	172990000	-0.00595365	0.944685	0	0	4	4	22.3	111310000	0.64406	0.84275	-0.0743012	30.485	5	3	3	11.9	61677000	1.184	1.1545	0.0623939	67.686	3	0	0	0	0	NaN	NaN	NaN	NaN	0
	2000	P40515	FIS1	YIL065C	Mitochondria fission 1 protein	1	8	8	52.3	17.733	0	55.683	2401800000	0.310319	0.328008	0	0	7	7	42.6	742500000	0.91686	1.1262	0.0516155	196.76	9	8	8	52.3	1246300000	1.3373	1.2184	0.0857899	46.579	12	4	4	32.9	412960000	3.7996	6.2166	0.793553	118.98	6
	2078	P41813	FKH2	YNL068C	Fork head protein homolog 2	1	6	5	7.2	94.373	0	23.517	404180000	-0.0573309	0.668078	0	0	3	2	2.9	29766000	0.79783	0.89538	-0.0479926	49.815	2	4	3	4.2	187910000	1.4898	1.3721	0.137386	30.631	3	5	4	6.1	186500000	0.23987	0.54779	-0.261386	82.369	3
	3479	Q08967	FLC1	YPL221W	Flavin carrier protein 1	1	4	3	4.8	89.29	0	6.3363	243280000	0.069437	0.515174	0	0	3	2	3.5	44281000	1.4252	1.7505	0.243162	62.354	3	3	2	3.5	59948000	0.94088	0.89653	-0.0474352	54.012	3	4	3	4.8	139050000	0.79154	1.0294	0.0125842	71.247	4
	1772	P39719	FLC2	YAL053W	Flavin carrier protein 2	1	11	11	19.2	87.468	0	248.57	1350700000	-0.192179	0.500307	0	0	8	8	13.3	348380000	0.79017	0.96785	-0.0141919	55.87	8	8	8	13.3	868440000	1.4045	1.2491	0.0965972	41.094	8	7	7	12.1	133920000	0.17554	0.21931	-0.658942	125.17	3
	2480	P53121	FLC3	YGL139W	Putative flavin carrier protein 3	1	5	4	8	90.76	0	19.998	272890000	-0.149254	0.333207	0	0	3	2	4.1	55514000	0.8683	1.0495	0.0209824	18.943	3	4	3	6	74758000	0.83568	0.80736	-0.0929328	23.845	3	4	3	6.1	142620000	0.24531	0.42091	-0.375811	108.11	3
	1984	P40491	FMC1	YIL098C	ATP synthase assembly factor FMC1, mitochondrial	1	7	7	47.7	18.364	0	41.116	1498900000	0.117357	0.176464	0	0	6	6	40.6	499930000	0.92654	1.1307	0.0533474	9.1596	5	6	6	40.6	632780000	1.3183	1.1677	0.0673313	8.6116	6	5	5	40	366140000	0.99057	1.7037	0.231393	83.891	4
	2993	Q03778	FMN1	YDR236C	Riboflavin kinase	1	5	5	34.4	24.537	0	76.211	497170000	-0.091201	0.493323	0	0	4	4	28.9	151040000	0.5306	0.65992	-0.180509	74.742	4	4	4	28.9	289060000	1.0725	0.99565	-0.00189331	50.805	5	3	3	21.1	57067000	NaN	NaN	NaN	NaN	1
	1655	P38866	FMO1	YHR176W	Thiol-specific monooxygenase	1	3	3	10.6	49.098	0	27.159	201260000	0.0100269	0.545566	0	1	3	3	10.6	75937000	0.82746	0.99644	-0.00154885	28.051	3	1	1	4.4	18170000	NaN	NaN	NaN	NaN	1	2	2	7.9	107150000	0.64087	1.051	0.0216027	21.268	2
	1890	P40098	FMP10	YER182W	Uncharacterized mitochondrial membrane protein FMP10	1	13	13	52	27.698	0	269.18	1638200000	0.0278415	0.631925	0	0	11	11	39.8	523380000	1.0953	1.2606	0.100577	32.403	11	11	11	52	801300000	0.92854	0.85649	-0.0672777	37.976	12	9	9	43.9	313490000	0.63443	1.1226	0.050225	141.3	7
	3713	Q12497	FMP16	YDR070C	Protein FMP16, mitochondrial	1	9	9	55.9	10.845	0	24.598	1751200000	-0.211665	0.369375	0	0	6	6	47.3	502640000	0.50232	0.64653	-0.189411	19.217	6	2	2	21.5	204060000	1.2964	1.2464	0.0956574	0.84559	2	7	7	47.3	1044500000	0.11999	0.28758	-0.541241	93.601	8
	3391	Q08023	FMP25	YLR077W	Protein FMP25, mitochondrial	1	4	4	12.2	66.689	0	28.73	259040000	0.0762545	0.608411	0	0	4	4	12.2	119140000	1.2623	1.5282	0.18418	29.275	4	4	4	12.2	126920000	1.058	0.92967	-0.0316712	23.223	3	1	1	3.3	12976000	NaN	NaN	NaN	NaN	1
	3233	Q06179	FMP27	YLR454W	Protein FMP27, mitochondrial	1	10	10	5	303.48	0	21.492	395440000	0.0360716	0.656393	0	0	6	6	3.1	169980000	1.1212	1.2482	0.0962842	45.392	6	7	7	2.9	125980000	0.95225	0.94593	-0.024141	61.806	5	1	1	0.3	99487000	NaN	NaN	NaN	NaN	1
	2872	Q02883	FMP30	YPL103C	N-acyl-phosphatidylethanolamine-hydrolyzing phospholipase D, mitochondrial	1	2	2	5.3	54.367	0	11.034	361220000	0.237604	0.389541	0	0	2	2	5.3	81858000	0.9185	1.1502	0.0607734	13.692	2	2	2	5.3	188600000	1.0737	0.95698	-0.0190971	104.81	3	2	2	5.3	90764000	3.6573	4.6896	0.671136	132.05	3
	2137	P43557	FMP32	YFL046W	Protein FMP32, mitochondrial	1	3	3	15.9	24.018	0	8.1561	1207200000	0.0922835	0.128057	0	0	3	3	15.9	374890000	0.90994	1.1771	0.0708133	47.864	4	3	3	15.9	162270000	1.1335	1.1024	0.0423392	7.5851	3	3	3	15.9	670020000	1.1659	1.4578	0.163698	104.96	3
	3480	Q08968	FMP40	YPL222W	UPF0061 protein FMP40	1	18	18	25.7	78.312	0	69.15	953160000	0.475069	0.527633	0	0	12	12	19.3	244270000	0.46151	0.56783	-0.245782	63.487	9	14	14	19	610900000	1.0092	0.88565	-0.0527379	33.035	8	6	6	7.1	97995000	35.333	52.933	1.72373	127.68	4
	2679	P53889	FMP41	YNL168C	Uncharacterized mitochondrial hydrolase FMP41	1	10	10	41.7	28.792	0	72.699	3008100000	0.255139	0.383161	0	0	10	10	41.7	1032600000	0.90227	1.0923	0.038342	68.76	16	10	10	41.7	1545100000	1.0992	1.0275	0.0117818	48.932	17	7	7	30.9	430420000	3.5809	5.1915	0.715293	98.139	7
	3136	Q04991	FMP42	YMR221C	Protein FMP42	1	2	2	4.4	56.177	0.0022118	3.1686	143380000	-0.0107845	0.145882	0	0	2	2	4.4	61780000	0.77011	0.98114	-0.00826901	17.633	3	1	1	2.2	69756000	1.0356	0.96984	-0.0132999	39.962	2	1	1	2.2	11845000	NaN	NaN	NaN	NaN	1
	1309	P36141	FMP46	YKR049C	Putative redox protein FMP46, mitochondrial	1	9	9	73.7	15.65	0	139.39	2711400000	-0.132095	0.499938	0	0	8	8	71.4	565130000	0.72846	0.9036	-0.0440238	48.435	7	6	6	63.9	716180000	1.2925	1.2401	0.0934567	31.656	7	6	6	51.9	1430100000	0.20008	0.35833	-0.445717	88.39	5
	1831	P40008	FMP52	YER004W	Protein FMP52, mitochondrial	1	20	20	74.5	25.086	0	218.56	10232000000	0.193852	0.290028	0	0	19	19	72.7	3383300000	0.88425	1.0947	0.0392951	43.936	26	18	18	64.9	4285500000	1.2693	1.195	0.0773679	45.052	21	12	12	50.2	2562800000	1.3542	2.9167	0.464892	70.652	14
	1038	P32785	FMT1	YBL013W	Methionyl-tRNA formyltransferase, mitochondrial	1	5	5	15	44.616	0	61.742	538950000	0.0424392	0.678963	0	0	4	4	12.5	129660000	0.74315	0.86668	-0.0621412	16.447	3	4	4	13	216480000	0.99936	0.93541	-0.028998	26.875	3	3	3	7.5	192800000	0.62851	1.6537	0.218457	47.7	3
	2656	P53848	FOL1	YNL256W	Folic acid synthesis protein FOL1;Dihydroneopterin aldolase;2-amino-4-hydroxy-6-hydroxymethyldihydropteridine pyrophosphokinase;Dihydropteroate synthase	1	8	8	8.1	93.119	0	12.829	492550000	0.168064	0.258021	0	0	7	7	7.8	205100000	1.4599	1.7069	0.232208	81.464	8	5	5	5.5	137670000	0.94792	0.90886	-0.041503	63.826	5	4	4	3.2	149780000	1.2892	2.0582	0.313488	167.41	4
	2407	P51601	FOL2	YGR267C	GTP cyclohydrolase 1	1	18	18	68.3	27.769	0	159.69	3589100000	0.155937	0.391013	0	0	17	17	64.2	1089500000	0.9052	1.0042	0.00182021	38.046	22	17	17	59.7	1637800000	1.0762	1.0546	0.0230878	53.321	22	14	14	56	861870000	2.3039	2.7727	0.442903	131.61	13
	2827	Q02207	FOX2	YKR009C	Peroxisomal hydratase-dehydrogenase-epimerase;2-enoyl-CoA hydratase;(3R)-3-hydroxyacyl-CoA dehydrogenase	1	39	39	50.2	98.702	0	306.42	11858000000	0.0255085	0.866735	0	1	36	36	46.8	3824200000	0.62221	0.77533	-0.110513	69.802	38	31	31	37.3	4926300000	0.83555	0.78209	-0.106743	87.641	42	25	25	32.1	3107500000	0.74157	1.9669	0.293782	96.711	21
	2638	P53739	FPK1	YNR047W	Flippase kinase 1	1	7	7	10.4	100.55	0	25.869	407730000	-0.145233	0.4653	0	0	3	3	3.1	61197000	1.224	1.5061	0.177854	47.826	3	4	4	5.3	150490000	0.51902	0.52521	-0.279667	62.337	3	6	6	9.2	196050000	0.2489	0.46357	-0.333885	88.952	4
	525	P20081	FPR1	YNL135C	FK506-binding protein 1	1	18	18	99.1	12.158	0	323.31	136830000000	-0.0524512	0.478044	0	0	15	15	92.1	35504000000	0.8344	0.96736	-0.0144119	73.401	28	15	15	93.9	39238000000	1.1799	1.0671	0.0282051	82.912	40	17	17	99.1	62092000000	0.20187	0.6743	-0.171147	112.23	32
	949	P32472	FPR2	YDR519W	Peptidyl-prolyl cis-trans isomerase FPR2	1	10	10	74.1	14.487	0	154.48	15792000000	-0.103399	0.378052	0	0	8	8	73.3	3673500000	0.63456	0.78819	-0.103369	62.159	11	8	8	63.7	4129500000	1.2217	1.1377	0.0560277	57.363	13	9	9	63.7	7989000000	0.23737	0.54594	-0.262855	117.1	14
	1681	P38911	FPR3	YML074C	FK506-binding nuclear protein	1	15	14	29.4	46.553	0	112.88	19451000000	-0.00919712	0.707156	0	0	13	12	29.2	4454700000	0.71831	0.91897	-0.0366987	29.828	16	13	12	29.2	5962200000	1.0028	0.94739	-0.0234712	77.168	17	15	14	29.4	9034600000	0.40554	1.0779	0.0325785	68.841	16
	3235	Q06205	FPR4	YLR449W	FK506-binding protein 4	1	17	16	41.6	43.903	0	165.25	11647000000	0.00111039	0.954191	0	0	13	12	35.2	1260800000	0.6852	0.95296	-0.0209253	29.141	13	11	10	28.1	6323900000	1.0286	0.97595	-0.0105724	107.66	12	14	13	37.2	4062100000	0.4719	1.0835	0.0348289	79.168	12
	3372	Q07825	FRA1	YLL029W	Putative Xaa-Pro aminopeptidase FRA1	1	21	21	30.7	84.923	0	134.52	4003500000	0.167216	0.339677	0	0	16	16	23.2	1287000000	0.82008	1.0109	0.00470821	41.818	20	18	18	27.6	2040300000	1.2382	1.1558	0.0628827	41.454	24	13	13	18.7	676100000	1.8208	2.7168	0.434058	93.867	13
	2459	P53082	FRA2	YGL220W	Fe repressor of activation 2	1	3	3	20	14.102	0	28.43	387020000	0.0831552	0.137524	0	0	2	2	20	103270000	0.81278	1.1612	0.064907	37.247	2	2	2	12.5	214260000	1.3146	1.263	0.101403	15.062	2	1	1	12.5	69495000	NaN	NaN	NaN	NaN	1
	1013	P32614	FRD1	YEL047C	Fumarate reductase 1	1	34	34	71.7	50.843	0	323.31	16956000000	0.0203222	0.70534	0	1	32	32	71.1	5194100000	0.75586	0.93149	-0.0308218	41.416	37	28	28	66.4	6464300000	1.0644	0.95151	-0.0215866	47.264	41	25	25	59.4	5297300000	0.8393	1.2983	0.113375	123.27	29
	3259	Q06389	FRQ1	YDR373W	Calcium-binding protein NCS-1	1	4	4	27.9	22.011	0	11.27	191060000	0.0903772	0.254485	0	0	4	4	27.9	91280000	0.88015	1.1277	0.0521936	15.184	3	2	2	13.2	57805000	1.4698	1.3445	0.128561	12.962	2	1	1	8.4	41974000	NaN	NaN	NaN	NaN	1
	425	P15624	FRS1	YLR060W	Phenylalanine--tRNA ligase beta subunit	1	41	41	66.9	67.364	0	323.31	31566000000	0.236891	0.386136	0	0	35	35	63.2	10008000000	0.83879	1.0434	0.0184509	98.156	55	38	38	65.9	15878000000	1.2236	1.0581	0.0245267	84.858	57	23	23	44.4	5680300000	1.8411	4.6526	0.667696	136.51	21
	426	P15625	FRS2	YFL022C	Phenylalanine--tRNA ligase alpha subunit	1	42	42	82.1	57.511	0	323.31	22633000000	0.17613	0.522758	0	0	37	37	80.1	8556300000	0.65013	0.81453	-0.0890929	72.634	46	34	34	70	10025000000	1.0652	0.96534	-0.0153197	72.699	57	27	27	55.3	4050800000	2.4764	4.2934	0.632801	138.02	28
	3501	Q12029	FSF1	YOR271C	Probable mitochondrial transport protein FSF1	1	18	18	46.2	35.414	0	137.32	5944200000	-0.0256166	0.569866	0	0	17	17	46.2	2160600000	0.8867	1.0919	0.0381829	38.466	24	16	16	45.9	2132200000	1.0145	0.95127	-0.0216962	62.662	23	10	10	30	1651400000	0.40081	0.80661	-0.0933364	126.89	12
	1597	P38777	FSH1	YHR049W	Family of serine hydrolases 1	1	18	18	87.7	27.339	0	323.31	13678000000	0.0509903	0.346948	0	0	14	14	82.3	4112800000	0.76264	0.96219	-0.0167392	122.1	27	17	17	87.2	5048100000	1.1767	1.1025	0.0423786	109.3	37	14	14	70.8	4517300000	0.60848	1.3407	0.127332	120.64	23
	3137	Q05015	FSH2	YMR222C	Family of serine hydrolases 2	1	5	5	26	24.533	0	41.681	762380000	-0.067646	0.19434	0	0	5	5	26	300010000	0.66422	0.73938	-0.131132	79.779	9	3	3	20.2	226100000	0.97784	0.8667	-0.0621312	37.477	7	3	3	20.2	236270000	0.66282	0.97797	-0.00967447	71.189	7
	3827	Q99369	FSH3	YOR280C	Family of serine hydrolases 3	1	10	10	49.2	30.418	0	55.008	1399000000	-0.0194698	0.666455	0	0	10	10	49.2	494170000	0.92217	1.1273	0.0520395	83.142	10	9	9	44.7	678600000	0.99777	0.9362	-0.0286313	41.738	13	6	6	28.6	226180000	0.66655	0.82829	-0.0818176	55.366	4
	1884	P40088	FTR1	YER145C	Plasma membrane iron permease	1	3	3	6.7	45.722	0	6.2567	142240000	0.405458	0.226822	0	0	3	3	6.7	45728000	1.5157	2.0031	0.301703	63.912	3	3	3	6.7	91634000	1.1025	1.1483	0.0600554	52.029	5	1	1	2.5	4880600	4.5515	7.1551	0.854616	5.2173	2
	226	P08417	FUM1	YPL262W	Fumarate hydratase, mitochondrial	1	39	39	72.1	53.151	0	323.31	79738000000	0.0026334	0.934419	0	0	34	34	68.4	25743000000	0.77963	0.97917	-0.00914189	103.58	62	31	31	66.6	26930000000	0.99013	0.9131	-0.0394817	59.565	54	27	27	55.7	27065000000	0.66338	1.139	0.0565237	139.45	37
	1780	P39730	FUN12	YAL035W	Eukaryotic translation initiation factor 5B	1	68	68	55.5	112.27	0	323.31	22217000000	-0.0445769	0.353184	0	0	56	56	50.3	6424000000	0.65937	0.78442	-0.105451	55.363	61	58	58	50.7	9830900000	0.97242	0.88904	-0.0510787	97.932	65	58	58	52	5962200000	0.64423	1.0539	0.0227994	138.44	44
	870	P31380	FUN30	YAL019W	ATP-dependent helicase FUN30	1	15	15	14.8	128.51	0	87.182	1014100000	-0.189173	0.149059	0	0	9	9	7.6	253630000	0.70527	0.83665	-0.0774562	62.854	10	7	7	5	245840000	0.8096	0.72492	-0.13971	37.3	6	10	10	11.3	514600000	0.20905	0.44632	-0.350354	93.488	5
	490	P18562	FUR1	YHR128W	Uracil phosphoribosyltransferase	1	20	20	87.5	24.594	0	177.41	11089000000	0.0984428	0.322497	0	0	20	20	87.5	3487700000	0.84207	1.083	0.0346284	71.852	20	16	16	67.1	5647100000	1.1245	1.0273	0.0116973	39.951	22	13	13	61.6	1954200000	0.81458	1.7742	0.249003	107.23	4
	457	P16892	FUS3	YBL016W	Mitogen-activated protein kinase FUS3	1	4	4	11.3	40.772	0	8.9664	327090000	-0.137757	0.278765	0	0	2	2	5.9	96313000	0.3825	0.47501	-0.323297	105.81	2	3	3	7.9	92178000	0.94745	0.85917	-0.0659209	136.32	3	2	2	5.9	138600000	0.50652	0.94612	-0.0240538	247.27	3
	1601	P38783	FYV4	YHR059W	Protein FYV4, mitochondrial	1	5	5	19.2	15.291	0	8.4865	1068100000	-0.171457	0.381663	0	0	4	4	18.5	202230000	0.85468	1.0524	0.0221808	10.517	5	5	5	19.2	245570000	0.9481	0.86969	-0.0606355	17.216	6	5	5	19.2	620330000	0.13284	0.33426	-0.475916	53.155	5
	2695	P53913	FYV6	YNL133C	Protein FYV6	1	10	10	54.3	20.025	0	22.573	404630000	-0.0633967	0.110604	0	0	5	5	31.2	37251000	0.80832	0.8838	-0.053646	14.511	3	4	4	23.1	40146000	1.0412	0.93483	-0.0292674	13.474	3	8	8	46.8	327230000	0.4666	0.78113	-0.107277	90.382	3
	3599	Q12247	FYV7	YLR068W	rRNA-processing protein FYV7	1	8	8	38.4	18.19	0	22.58	660820000	-0.186617	0.452418	0	0	4	4	16.6	46053000	1.1595	1.2792	0.106938	110.97	3	2	2	10.6	37656000	0.8713	0.80553	-0.0939183	34.753	2	7	7	38.4	577120000	0.14543	0.26738	-0.572871	92.197	6
	2208	P46949	FYV8	YGR196C	Protein FYV8	1	12	12	14.4	90.797	0	97.994	1203100000	-0.0432942	0.789792	0	0	9	9	10.6	234820000	0.43829	0.52291	-0.281573	66.874	5	8	8	8.8	499120000	1.6015	1.6251	0.21088	42.774	7	10	10	10.8	469210000	0.51564	0.87259	-0.0591898	44.537	6
	1492	P38297	FZO1	YBR179C	Mitofusin FZO1	1	6	6	9.1	97.807	0	17.909	332990000	0.410805	0.184783	0	0	5	5	7.6	119680000	1.1426	1.3899	0.142984	75.433	4	4	4	6.1	133050000	2.0463	1.8739	0.272746	64.986	5	4	4	6.4	80260000	4.6327	6.5567	0.816685	52.436	4
	3118	Q04792	GAD1	YMR250W	Glutamate decarboxylase	1	17	17	33.2	65.989	0	216.36	6610800000	-0.0947258	0.470249	1	0	13	13	29.2	1552700000	0.80359	1.0433	0.0184092	68.218	17	15	15	33	1662000000	1.1025	1.0151	0.00650883	59.398	18	12	12	18.8	3396100000	0.27778	0.4908	-0.309095	128.22	11
	98	P04385	GAL1	YBR020W	Galactokinase	1	53	48	79.5	57.944	0	323.31	469720000000	0.121991	0.542523	0	0	49	44	78.6	176840000000	0.70657	0.86311	-0.0639339	72.484	127	48	43	77.8	187930000000	1.0178	0.9403	-0.0267336	82.613	129	44	41	74.6	104950000000	1.3073	2.8618	0.456639	170.04	60
	100	P04397	GAL10	YBR019C	Bifunctional protein GAL10;UDP-glucose 4-epimerase;Aldose 1-epimerase	1	69	69	87.7	78.194	0	323.31	394410000000	0.262674	0.468136	0	0	66	66	87	138900000000	0.72103	0.89543	-0.0479683	77.852	198	66	66	85.7	183870000000	1.0405	0.95964	-0.0178916	81.372	209	52	52	78	71647000000	3.405	7.143	0.853881	183.4	83
	514	P19659	GAL11	YOL051W	Mediator of RNA polymerase II transcription subunit 15	1	15	15	15.2	120.31	0	122.89	825190000	-0.258967	0.155859	0	0	9	9	11.3	185470000	0.57556	0.70557	-0.15146	24.02	4	5	5	5.2	151420000	0.79073	0.73436	-0.134091	32.434	4	12	12	11.6	488300000	0.22413	0.32259	-0.491349	79.234	6
	367	P13181	GAL2	YLR081W	Galactose transporter	1	8	8	13.1	63.625	0	105.52	2518400000	0.296529	0.517829	0	0	6	6	12	1251800000	0.631	0.80954	-0.0917617	38.737	13	6	6	11.8	1081000000	0.90583	0.83738	-0.0770774	11.615	9	4	4	10.3	185560000	7.8462	11.44	1.05843	28.606	3
	365	P13045	GAL3	YDR009W	Protein GAL3	1	24	19	50.6	58.128	0	323.31	6293300000	0.101237	0.581024	0	0	21	16	49.8	1933800000	0.67838	0.77473	-0.11085	54.694	19	20	15	45.8	3177400000	1.0985	1.026	0.0111474	58.675	17	14	11	26.9	1182100000	1.5507	2.5317	0.403412	96.69	9
	228	P08431	GAL7	YBR018C	Galactose-1-phosphate uridylyltransferase	1	31	31	69.9	42.385	0	323.31	188500000000	0.0124952	0.691795	0	0	29	29	69.9	63257000000	0.86337	1.1067	0.0440299	77.735	105	28	28	67.8	78076000000	0.97437	0.90821	-0.0418137	98.992	106	31	31	69.9	47170000000	0.53622	1.0846	0.0352696	146.31	80
	99	P04387	GAL80	YML051W	Galactose/lactose metabolism regulatory protein GAL80	1	9	9	26.2	48.323	0	100.26	2156100000	0.398414	0.429597	0	0	9	9	26.2	683300000	0.80271	0.98303	-0.00743322	26.405	12	9	9	26.2	1189100000	1.0685	0.98383	-0.00707995	14.893	11	6	6	16.8	283720000	7.6724	16.209	1.20976	16.235	4
	3111	Q04739	GAL83	YER027C	SNF1 protein kinase subunit beta-3	1	6	3	15.6	46.648	0	5.2647	95895000	-0.085453	0.513581	0	0	5	2	11.5	13475000	1.2087	1.3475	0.129529	43.23	2	5	2	13.4	44060000	0.73528	0.68091	-0.16691	133.72	2	4	2	10.8	38359000	0.42964	0.60398	-0.218977	76.918	2
	502	P19145	GAP1	YKR039W	General amino-acid permease GAP1	1	2	2	4.3	65.655	0.00056802	3.8857	146670000	0.124712	0.428421	0	0	2	2	4.3	21947000	0.87533	1.06	0.0253058	29.313	2	2	2	4.3	108300000	1.7936	1.6754	0.224118	22.111	3	2	2	4.3	16425000	NaN	NaN	NaN	NaN	1
	805	P28007	GAR1	YHR089C	H/ACA ribonucleoprotein complex subunit 1	1	10	10	49.8	21.48	0	323.31	8209800000	-0.0707328	0.283646	0	0	8	8	43.4	2096000000	0.52941	0.69146	-0.160233	27.184	8	9	9	45.9	2738300000	1.1649	1.0171	0.00736364	33.163	9	10	10	49.8	3375500000	0.44006	0.87231	-0.0593292	89.797	8
	589	P22146	GAS1	YMR307W	1,3-beta-glucanosyltransferase GAS1	1	19	19	25.8	59.582	0	323.31	42445000000	0.0460971	0.385161	0	0	18	18	25.8	10742000000	0.71341	0.9185	-0.0369208	84.062	36	18	18	25.8	16662000000	1.3743	1.2482	0.0962842	69.62	43	15	15	25.8	15041000000	0.50261	1.1993	0.0789278	128.38	29
	2965	Q03655	GAS3	YMR215W	Probable 1,3-beta-glucanosyltransferase GAS3	1	14	14	44.1	56.793	0	323.31	6425900000	0.0476688	0.722676	0	0	13	13	42.4	2437600000	0.54704	0.6955	-0.157703	21.816	16	11	11	37.2	2190000000	1.1883	1.1325	0.0540382	24.443	14	9	9	25.2	1798300000	1.0249	1.7647	0.246671	90.248	8
	3400	Q08193	GAS5	YOL030W	1,3-beta-glucanosyltransferase GAS5	1	14	14	34.9	51.869	0	323.31	19079000000	0.199716	0.484572	0	0	13	13	33.7	5642800000	0.61115	0.73859	-0.131597	34.569	21	12	12	29.8	8233200000	1.2367	1.1945	0.0771861	33.688	27	11	11	29.3	5202800000	2.8069	4.5036	0.65356	123.45	17
	2150	P43574	GAT1	YFL021W	Transcriptional regulatory protein GAT1	1	4	4	8.2	56.327	0	14.307	425620000	-0.0734573	0.308518	0	0	3	3	6.7	89572000	0.77777	0.98288	-0.0074995	63.49	3	2	2	4.1	91147000	1.0272	0.9294	-0.0317973	24.39	2	3	3	5.7	244900000	0.32536	0.65906	-0.181075	78.777	2
	729	P25555	GBP2	YCL011C	Single-strand telomeric DNA-binding protein GBP2	1	17	17	46.6	48.728	0	106.37	3294600000	-0.00663008	0.545425	0	0	13	13	41	723380000	0.82409	0.96676	-0.0146813	30.204	13	13	13	40.5	1108900000	1.1434	1.0273	0.0116973	31.948	16	10	10	25.8	1462300000	0.71423	0.96182	-0.0169062	85.791	16
	242	P09032	GCD1	YOR260W	Translation initiation factor eIF-2B subunit gamma	1	9	9	18.3	65.699	0	36.157	793890000	-0.0373478	0.409096	0	0	7	7	13.5	158080000	0.74519	0.93842	-0.0276027	26.688	5	9	9	18.3	310630000	1.0956	1.0463	0.0196563	44.806	8	4	4	7.1	325190000	0.33422	0.78687	-0.104097	243.96	4
	2079	P41814	GCD10	YNL062C	tRNA (adenine(58)-N(1))-methyltransferase non-catalytic subunit TRM6	1	5	5	13.6	54.389	0	30.973	263490000	0.230926	0.468974	0	0	3	3	8.4	101730000	2.2369	2.7566	0.440374	47.83	3	4	4	10.5	161760000	1.0757	1.0507	0.0214787	81.72	3	1	1	2.9	0	NaN	NaN	NaN	NaN	0
	956	P32481	GCD11	YER025W	Eukaryotic translation initiation factor 2 subunit gamma	1	34	34	65.3	57.865	0	323.31	16642000000	0.203811	0.441475	0	0	30	30	60.9	5227400000	0.82875	1.0565	0.0238695	42.765	30	33	33	65.3	8364400000	1.002	0.90659	-0.0425891	78.567	42	23	23	46.3	3050400000	2.1853	4.2673	0.630153	147.81	20
	2213	P46959	GCD14	YJL125C	tRNA (adenine(58)-N(1))-methyltransferase catalytic subunit TRM61	1	11	11	34.7	43.919	0	31.441	551570000	0.0380688	0.289251	0	0	9	9	27.4	217900000	0.93349	1.1193	0.0489465	23.437	8	9	9	27.9	252180000	1.0809	0.97153	-0.0125438	70.374	8	4	4	11.2	81488000	0.64734	1.1962	0.0778038	51.492	4
	358	P12754	GCD2	YGR083C	Translation initiation factor eIF-2B subunit delta	1	13	13	17.2	70.851	0	116.88	2263000000	-0.0573184	0.707933	0	0	8	8	14.9	401240000	0.8919	1.1845	0.0735351	49.997	6	8	8	15.1	775020000	1.2699	1.1947	0.0772589	60.426	7	13	13	17.2	1086700000	0.25921	0.47561	-0.322749	148.49	9
	968	P32501	GCD6	YDR211W	Translation initiation factor eIF-2B subunit epsilon	1	17	17	25.7	81.16	0	75.614	2906200000	0.152962	0.407678	0	0	13	13	20.6	472040000	1.1353	1.2843	0.108666	28.746	9	13	13	18.3	1756500000	0.91529	0.83789	-0.076813	39.995	13	10	10	14.2	677710000	1.2859	2.6732	0.427031	76.203	7
	969	P32502	GCD7	YLR291C	Translation initiation factor eIF-2B subunit beta	1	9	9	26.2	42.569	0	48.376	1723300000	0.133484	0.415519	0	0	8	8	26.2	343950000	0.79443	0.98883	-0.00487838	38.08	9	9	9	26.2	888130000	1.1329	1.0231	0.00991809	39.867	11	9	9	26.2	491190000	1.2239	2.4855	0.395414	109.69	5
	1026	P32656	GCG1	YER163C	Glutathione-specific gamma-glutamylcyclotransferase	1	4	4	20.3	26.293	0	41.852	781630000	0.136312	0.348634	0	0	4	4	20.3	203170000	1.0205	1.228	0.0891984	34.536	5	4	4	20.3	347210000	0.98807	0.93266	-0.0302767	42.215	5	4	4	20.3	231250000	1.0951	2.2388	0.350015	152.32	5
	1150	P33892	GCN1	YGL195W	Translational activator GCN1	1	76	76	35.2	296.69	0	323.31	16704000000	0.278987	0.406039	0	0	66	66	30.8	5111200000	0.89256	1.1214	0.0497606	58.249	58	61	61	28.9	8855500000	1.045	0.94523	-0.0244625	59.268	75	40	40	18.2	2736900000	3.3162	6.4813	0.811662	122.79	15
	421	P15442	GCN2	YDR283C	Serine/threonine-protein kinase GCN2	1	9	9	5.7	190.19	0	17.233	299980000	0.03485	0.400438	0	0	7	7	4.3	108710000	1.0138	1.1487	0.0602066	30.242	6	7	7	4.4	151060000	1.1114	1.0221	0.00949338	40.788	5	2	2	1.3	40205000	NaN	NaN	NaN	NaN	1
	2131	P43535	GCN20	YFR009W	Protein GCN20	1	28	28	41.1	85.026	0	321.87	4482500000	0.123223	0.419734	0	0	23	23	39	1352800000	0.75345	0.97704	-0.0100877	47.502	17	23	23	38.3	2377000000	1.0438	1.0287	0.0122887	57.004	17	13	13	23	752670000	1.8961	2.3306	0.367468	50.078	5
	398	P14741	GCN3	YKR026C	Translation initiation factor eIF-2B subunit alpha	1	7	7	36.7	34.025	0	75.756	464970000	0.449518	0.386027	0	0	7	7	36.7	227270000	0.87438	1.1001	0.0414322	26.107	5	4	4	16.7	199030000	1.231	1.0973	0.0403254	28.549	6	3	3	13.1	38671000	12.137	18.484	1.2668	68.095	3
	2932	Q03330	GCN5	YGR252W	Histone acetyltransferase GCN5	1	4	4	8.9	51.069	0	8.1469	186590000	-0.0510546	0.233944	0	0	4	4	8.9	75481000	0.73001	0.84975	-0.0707088	9.2602	3	3	3	6.8	90623000	0.97955	0.93025	-0.0314003	86.898	4	1	1	2.5	20489000	NaN	NaN	NaN	NaN	1
	2811	Q01722	GCR2	YNL199C	Glycolytic genes transcriptional activator GCR2	1	3	3	4.9	58.061	0	8.5532	499680000	0.147502	0.556161	0	0	2	2	3.7	146890000	1.1016	1.3941	0.144294	89.106	2	1	1	1.3	179760000	3.6019	3.2646	0.51383	146.38	2	2	2	2.4	173030000	0.2765	0.60867	-0.215618	129.53	2
	1211	P35197	GCS1	YDL226C	ADP-ribosylation factor GTPase-activating protein GCS1	1	23	23	76.4	39.296	0	323.31	4237100000	-0.00972722	0.424402	0	0	20	20	73.6	1394300000	0.78721	0.95802	-0.0186254	107.6	26	17	17	58.8	1404500000	0.99839	0.95423	-0.0203469	67.893	22	16	16	56.8	1438400000	0.53187	1.0228	0.00979071	67.879	17
	2320	P48015	GCV1	YDR019C	Aminomethyltransferase, mitochondrial	1	16	16	43	44.468	0	123.25	2647300000	-0.0750404	0.307586	0	1	15	15	41.5	924890000	0.5905	0.69206	-0.159856	79.919	14	14	14	36.2	1169800000	0.89706	0.80523	-0.09408	65.824	14	9	9	22.2	552540000	0.60895	1.0686	0.0288152	81.199	10
	2359	P49095	GCV2	YMR189W	Glycine dehydrogenase (decarboxylating), mitochondrial	1	11	11	12.8	114.45	0	78.029	854320000	-0.0512736	0.0338099	0	1	10	10	12.8	334520000	0.67482	0.85138	-0.0698766	34.125	9	6	6	7.6	272660000	0.98688	0.91757	-0.0373608	9.8688	6	8	8	8.1	247130000	0.49091	0.89829	-0.0465834	127.64	4
	1777	P39726	GCV3	YAL044C	Glycine cleavage system H protein, mitochondrial	1	6	6	39.4	18.793	0	176.48	6293700000	0.0861812	0.462601	0	1	6	6	39.4	2579500000	0.70871	0.9179	-0.0372046	116.44	14	5	5	35.9	2461400000	1.1512	1.0503	0.0213134	140.51	12	5	5	35.9	1252700000	1.2207	1.8812	0.274435	52.591	7
	387	P14065	GCY1	YOR120W	Glycerol 2-dehydrogenase (NADP(+))	1	54	52	95.5	35.079	0	323.31	235700000000	0.0958826	0.164993	1	1	49	47	94.6	80027000000	0.94126	1.1517	0.0613394	94.396	101	45	43	94.9	99413000000	1.2015	1.101	0.0417873	95.629	100	43	42	94.6	56263000000	0.81088	1.5294	0.184521	137.09	79
	1016	P32621	GDA1	YEL042W	Guanosine-diphosphatase	1	19	19	48.8	56.821	0	308.05	5845500000	0.163528	0.440314	0	0	18	18	48.8	1908300000	0.7285	0.91313	-0.0394674	62.981	23	16	16	40	2601300000	1.1502	1.0622	0.0262063	29.103	23	14	14	32	1335900000	1.1648	3.1904	0.503845	101.26	11
	3297	Q06625	GDB1	YPR184W	Glycogen debranching enzyme;4-alpha-glucanotransferase;Amylo-alpha-1,6-glucosidase	1	27	27	23.9	174.97	0	323.31	5801100000	0.0991941	0.350049	0	0	21	21	20	1629000000	1.0106	1.1951	0.0774042	53.802	28	22	22	17.4	2650600000	1.0236	0.93174	-0.0307053	65.08	27	15	15	11.2	1521500000	1.2543	1.7819	0.250883	112.02	11
	2885	Q02979	GDE1	YPL110C	Glycerophosphodiester phosphodiesterase GDE1	1	3	3	2.9	138.01	0	12.511	275440000	-0.0446541	0.693964	0	0	3	3	2.9	72913000	0.65637	0.72656	-0.138729	30.563	3	3	3	2.9	147570000	0.84115	0.7129	-0.146971	27.582	3	3	3	2.9	54959000	0.93306	1.4182	0.151737	104.23	2
	197	P07262	GDH1	YOR375C	NADP-specific glutamate dehydrogenase 1	1	52	37	96.5	49.569	0	323.31	100790000000	0.108307	0.436939	0	1	45	32	95.4	31199000000	0.74204	0.92357	-0.0345302	91.393	65	44	29	87.4	43550000000	1.1752	1.07	0.0293838	71.78	79	40	29	79.3	26043000000	1.0449	2.1383	0.330069	118.96	46
	1120	P33327	GDH2	YDL215C	NAD-specific glutamate dehydrogenase	1	58	58	60.5	124.33	0	323.31	30998000000	0.165329	0.471897	0	1	57	57	59.9	12498000000	0.71264	0.88882	-0.0511862	56.22	74	52	52	56.4	14366000000	1.0897	1.0172	0.00740635	64.491	74	35	35	43	4134800000	2.0472	3.4655	0.539766	180.77	17
	1768	P39708	GDH3	YAL062W	NADP-specific glutamate dehydrogenase 2	1	28	13	57.1	49.627	0	323.31	6562700000	0.18297	0.453245	0	1	25	12	55.1	5477500000	0.75473	0.88344	-0.0538229	47.594	11	25	10	48.8	787050000	1.1189	1.0622	0.0262063	33.938	10	17	6	38.3	298140000	2.1645	3.7716	0.576526	125.19	4
	1807	P39958	GDI1	YER136W	Rab GDP-dissociation inhibitor	1	31	31	71.4	51.206	0	323.31	17616000000	0.198083	0.408782	0	0	26	26	66.5	5639000000	0.82681	1.0215	0.00923837	59.937	36	27	27	69.6	8144500000	1.0957	1.0111	0.00479413	76.764	32	19	19	51.4	3832200000	1.6136	3.8038	0.580218	101.96	18
	2273	P47102	GEA1	YJR031C	ARF guanine-nucleotide exchange factor 1	1	5	5	3.8	159.44	0	15.78	97120000	-0.142343	0.406032	0	0	2	2	1.8	18818000	0.46422	0.56515	-0.247836	59.767	2	4	4	3.1	67046000	0.91652	0.91865	-0.0368499	29.275	4	1	1	0.7	11256000	NaN	NaN	NaN	NaN	1
	1823	P39993	GEA2	YEL022W	ARF guanine-nucleotide exchange factor 2	1	4	4	3.4	165.67	0	22.001	229520000	0.0495586	0.320901	0	0	3	3	2.9	69482000	0.86136	1.0525	0.0222221	17.425	4	4	4	3.4	160030000	1.2466	1.1937	0.0768952	15.732	4	0	0	0	0	NaN	NaN	NaN	NaN	0
	1346	P37020	GEF1	YJR040W	Anion/proton exchange transporter GEF1;GEF1 N-terminal;GEF1 C-terminal	1	3	3	3.9	87.591	0	5.0961	153540000	0.0566637	0.771565	0	0	1	1	1.2	27815000	0.67517	0.80461	-0.0944146	11.817	2	3	3	3.9	125720000	1.6671	1.6134	0.207742	32.985	3	0	0	0	0	NaN	NaN	NaN	NaN	0
	1774	P39722	GEM1	YAL048C	Mitochondrial Rho GTPase 1	1	8	8	15	75.149	0	37.309	401330000	-0.0411636	0.683023	0	0	5	5	8.5	73936000	0.85988	1.006	0.002598	88.396	5	7	7	13.3	176100000	1.2797	1.2105	0.0829648	37.112	4	2	2	4.4	151300000	0.36954	0.61794	-0.209054	99.907	2
	1622	P38812	GEP4	YHR100C	Phosphatidylglycerophosphatase GEP4, mitochondrial	1	4	4	15.1	20.945	0	6.828	575420000	0.185785	0.13179	0	0	3	3	10.8	163880000	1.3815	1.7871	0.252149	5.5237	2	3	3	10.8	303850000	1.1711	1.0863	0.0359498	57.514	3	3	3	15.1	107700000	0.90864	1.8589	0.269256	61.293	2
	2505	P53171	GEP7	YGL057C	Genetic interactor of prohibitin 7, mitochondrial	1	5	5	24.7	32.959	0	89.379	444620000	0.152653	0.289966	0	0	4	4	19.2	153240000	0.96698	1.1461	0.0592225	57.078	5	4	4	19.5	183690000	1.1917	1.0778	0.0325382	78.565	5	3	3	16.4	107700000	1.6164	2.3238	0.366199	102.34	4
	1866	P40056	GET2	YER083C	Golgi to ER traffic protein 2	1	7	7	29.8	31.493	0	128.23	588010000	-0.00820389	0.966652	0	0	3	3	16.1	134870000	0.79424	0.98841	-0.00506287	17.506	4	3	3	8.4	100050000	1.9974	1.9559	0.291347	117.31	4	6	6	29.8	353100000	0.24379	0.48877	-0.310895	41.44	3
	3554	Q12154	GET3	YDL100C	ATPase GET3	1	19	19	62.1	39.353	0	323.31	12823000000	0.283757	0.379761	0	0	18	18	61.3	4822500000	0.80546	1.0203	0.0087279	89.437	23	17	17	47.5	5416600000	1.2226	1.1269	0.0518854	73.518	22	12	12	34.7	2583600000	2.809	6.1753	0.790658	117.27	16
	3543	Q12125	GET4	YOR164C	Golgi to ER traffic protein 4	1	12	12	38.5	36.28	0	219.74	1604500000	-0.0220652	0.597896	0	0	10	10	32.1	732470000	0.88082	1.0593	0.025019	83.139	11	8	8	26.9	512320000	0.90537	0.80967	-0.091692	26.522	9	8	8	24	359680000	0.47257	1.0011	0.000477437	52.361	7
	399	P14742	GFA1	YKL104C	Glutamine--fructose-6-phosphate aminotransferase [isomerizing]	1	43	43	62.6	80.046	0	323.31	22957000000	0.300075	0.432859	0	0	39	39	60.9	7436500000	0.77608	0.97934	-0.0090665	45.255	54	39	39	61.8	11639000000	1.0423	0.98386	-0.00706669	64.339	55	30	30	49	3881900000	3.9847	8.2482	0.916359	112.98	14
	3253	Q06336	GGA1	YDR358W	ADP-ribosylation factor-binding protein GGA1	1	23	23	51.2	62.319	0	290.79	2795500000	0.105444	0.512841	0	0	20	20	47.9	846380000	0.79194	1.0058	0.00251163	45.431	20	17	17	34.8	999930000	0.96924	0.87751	-0.0567479	32.211	16	14	14	31.1	949160000	0.99411	2.3473	0.370569	112.04	11
	1626	P38817	GGA2	YHR108W	ADP-ribosylation factor-binding protein GGA2	1	16	16	31.3	64.346	0	124.14	2589800000	0.0141369	0.814028	0	0	14	14	29.9	905520000	0.75137	0.97961	-0.00894678	23.698	11	14	14	29.6	1064800000	0.94385	0.8638	-0.0635868	49.202	17	10	10	18.6	619490000	0.6434	1.303	0.114944	77.146	11
	1703	P38988	GGC1	YDL198C	Mitochondrial GTP/GDP carrier protein 1	1	24	24	70.3	33.215	0	321.25	7394100000	0.143745	0.4583	0	0	20	20	63	1984300000	0.77266	0.9331	-0.0300718	71.907	22	22	22	70.3	3645100000	1.0644	1.0062	0.00268429	44.315	20	14	14	56.7	1764700000	1.3535	2.8749	0.458623	170.39	14
	1911	P40208	GID8	YMR135C	Glucose-induced degradation protein 8	1	4	4	10.1	51.729	0	11.312	173770000	-0.0874727	0.05846	0	0	3	3	7.7	75256000	0.66311	0.83288	-0.0794176	68.738	3	3	3	7.7	54063000	0.9024	0.80255	-0.0955279	34.811	3	2	2	4.8	44453000	NaN	NaN	NaN	NaN	1
	2688	P53900	GIM3	YNL153C	Prefoldin subunit 4	1	9	9	62.8	15.18	0	23.525	2481600000	0.225825	0.401491	0	0	7	7	50.4	1024600000	0.79308	0.9839	-0.00704904	72.488	9	6	6	47.3	1000100000	1.1591	1.076	0.0318123	88.613	10	6	6	44.2	456910000	1.829	4.4948	0.65271	138.94	4
	1829	P40005	GIM4	YEL003W	Prefoldin subunit 2	1	10	10	79.3	12.994	0	152.28	4815400000	-0.150269	0.382593	0	0	10	10	79.3	954410000	0.67499	0.86392	-0.0635265	58.63	11	7	7	74.8	595040000	1.1491	1.0678	0.0284899	53.121	10	10	10	79.3	3265900000	0.15677	0.38391	-0.415771	84.038	15
	3091	Q04493	GIM5	YML094W	Prefoldin subunit 5	1	12	12	71.2	18.356	0	221.19	6999300000	-0.0506049	0.551627	0	0	10	10	68.1	1794300000	0.5726	0.70433	-0.152224	39.218	9	10	10	68.1	2148700000	1.3217	1.2216	0.086929	18.291	9	11	11	64.4	3056300000	0.44189	0.81937	-0.08652	54.166	10
	3605	Q12263	GIN4	YDR507C	Serine/threonine-protein kinase GIN4	1	17	17	18.8	129.86	0	98.434	897760000	-0.0450443	0.226053	0	0	9	9	11	175880000	0.76476	0.95668	-0.0192333	27.452	6	7	7	8.1	248160000	1.0196	0.95778	-0.0187342	34.727	5	13	13	14.8	473710000	0.43579	0.79953	-0.0971652	107.83	6
	1853	P40036	GIP2	YER054C	GLC7-interacting protein 2	1	4	4	6.6	62.318	0	6.9901	101730000	-0.159788	0.503072	0	0	2	2	3.1	7275500	1.0098	1.2562	0.0990588	13.493	2	3	3	4.6	17752000	0.96222	0.93057	-0.0312509	4.9982	3	4	4	6.6	76705000	0.20053	0.28368	-0.547171	44.198	4
	2888	Q03016	GIP3	YPL137C	GLC7-interacting protein 3	1	9	8	7.9	140.89	0	14.397	394640000	-0.0261029	0.514772	0	0	6	5	5.4	112900000	0.86692	1.0448	0.0190332	115.71	3	6	6	5.5	143080000	1.0062	0.98548	-0.00635218	36.595	4	6	6	4.3	138660000	0.67056	0.81098	-0.0909898	163.51	5
	2988	Q03768	GIR2	YDR152W	Protein GIR2	1	5	5	17	31.03	0	7.5439	615880000	0.638487	0.439055	0	0	2	2	7.2	125160000	0.81262	0.88459	-0.053258	74.806	4	5	5	17	412200000	1.0763	0.99531	-0.00204163	73.917	4	3	3	10.9	78526000	40.29	93.489	1.97076	180.38	3
	3002	Q03833	GIS1	YDR096W	Transcriptional activator/repressor GIS1	1	15	12	17.6	99.48	0	132.22	621790000	-0.041171	0.50093	0	1	8	7	11.1	129140000	0.72807	0.93	-0.031517	64.093	5	7	5	6.6	193980000	1.2713	1.0994	0.0411557	10.318	3	10	7	11.3	298660000	0.35943	0.73595	-0.133152	75.85	6
	2657	P53849	GIS2	YNL255C	Zinc finger protein GIS2	1	14	14	84.3	17.103	0	120.79	7901200000	0.261061	0.516621	0	0	13	13	84.3	3234400000	0.57222	0.71053	-0.148418	69.125	36	11	11	73.9	3245400000	1.1078	1.0187	0.00804631	39.422	38	10	10	71.9	1421400000	7.0401	8.386	0.923555	148.56	21
	3056	Q04233	GIS4	YML006C	Protein GIS4	1	5	5	6.7	87.138	0	6.2453	1047200000	0.845373	0.35165	0	0	3	3	5	259780000	120.41	133.71	2.12616	325.56	3	3	3	5	603590000	5.954	5.0447	0.702835	285.49	4	5	5	6.7	183870000	0.32007	0.50947	-0.292881	199.1	4
	1034	P32775	GLC3	YEL011W	1,4-alpha-glucan-branching enzyme	1	33	33	48.7	81.115	0	213.66	11879000000	0.253084	0.416101	0	0	30	30	46.9	3876000000	0.85953	1.0323	0.0138059	51.268	39	31	31	42.3	6025000000	1.0917	0.98822	-0.00514637	52.254	42	18	18	28.4	1978000000	2.5388	5.6311	0.750593	126.64	19
	1002	P32598	GLC7	YER133W	Serine/threonine-protein phosphatase PP1-2	1	14	14	51.6	35.907	0	180.31	5949800000	0.294212	0.478433	0	0	14	14	51.6	2198100000	0.63622	0.80558	-0.0938913	39.37	21	12	12	51.6	2987900000	1.0907	1.0093	0.00402027	15.023	19	8	8	28.8	763870000	4.6283	9.3866	0.972508	79.032	5
	2082	P41818	GLC8	YMR311C	Protein GLC8	1	16	16	57.2	26.649	0	274.03	7418300000	-0.113506	0.337694	0	0	11	11	49.3	1515400000	0.65475	0.84217	-0.0746002	62.103	15	9	9	41.5	1229200000	1.1066	1.0487	0.0206513	36.953	15	16	16	57.2	4673600000	0.19094	0.51693	-0.286568	76.305	24
	3628	Q12315	GLE1	YDL207W	Nucleoporin GLE1	1	7	6	17.5	62.073	0	21.98	146820000	-0.088402	0.29272	0	0	2	2	5.8	42182000	0.80391	0.90235	-0.044625	43.796	2	3	2	5.8	13307000	NaN	NaN	NaN	NaN	1	5	4	11.7	91332000	0.40012	0.7376	-0.132179	50.344	4
	1871	P40066	GLE2	YER107C	Nucleoporin GLE2	1	8	8	24.1	40.522	0	58.514	589200000	-0.108832	0.292845	0	0	5	5	15.3	202580000	0.82633	0.98561	-0.0062949	30.003	5	5	5	17.3	289730000	0.91338	0.86952	-0.0607204	34.035	4	4	4	12.1	96897000	0.26249	0.5502	-0.259479	75.473	3
	2231	P47011	GLG2	YJL137C	Glycogenin-2	1	4	4	10.8	44.545	0	7.0752	159760000	-0.197126	0.356074	0	0	3	3	8.9	46958000	0.36225	0.47805	-0.320527	40.997	3	3	3	7.4	65867000	0.98886	0.84387	-0.0737245	19.304	3	1	1	1.8	46931000	NaN	NaN	NaN	NaN	1
	475	P17709	GLK1	YCL040W	Glucokinase-1	1	51	50	83.2	55.377	0	323.31	287460000000	0.335475	0.420853	0	0	46	45	77.8	102780000000	0.76339	0.94321	-0.0253916	70.182	157	48	47	80.6	132970000000	1.1376	1.0697	0.029262	58.943	155	42	41	77	51712000000	4.2147	10.059	1.00256	134.68	81
	892	P32288	GLN1	YPR035W	Glutamine synthetase	1	22	22	50	41.766	0	323.31	26495000000	0.0430327	0.416216	0	0	20	20	50	9614400000	1.0511	1.2954	0.112404	82.556	43	17	17	48.1	9668000000	1.0315	0.92545	-0.033647	70.939	34	20	20	41.9	7212600000	0.58265	1.1229	0.0503411	106.97	28
	487	P18494	GLN3	YER040W	Nitrogen regulatory protein GLN3	1	6	6	7.9	79.382	0	8.9987	341950000	0.0894699	0.557973	0	0	3	3	4.1	27637000	0.76431	0.95944	-0.0179822	7.9528	2	4	4	4.7	205350000	1.756	1.5737	0.196922	23.891	3	3	3	4	108970000	NaN	NaN	NaN	NaN	1
	370	P13188	GLN4	YOR168W	Glutamine--tRNA ligase	1	57	57	58.1	93.132	0	323.31	21264000000	0.0159511	0.759452	0	0	47	47	53.2	5577400000	0.75368	0.97292	-0.0119229	97.932	63	51	51	55.4	9450800000	0.95881	0.90125	-0.0451547	99.076	73	40	40	46.5	6235900000	0.67466	1.2733	0.104931	103.62	43
	2386	P50107	GLO1	YML004C	Lactoylglutathione lyase	1	13	13	41.1	37.208	0	154.66	3820100000	-0.0178992	0.867347	0	0	12	12	40.5	1168600000	0.57457	0.70788	-0.15004	33.077	15	12	12	39	1750100000	0.95747	0.85306	-0.0690204	57.698	19	9	9	26.7	901360000	0.9624	1.4634	0.165363	102.54	11
	3166	Q05584	GLO2	YDR272W	Hydroxyacylglutathione hydrolase, cytoplasmic isozyme	1	18	18	74.5	31.326	0	235.07	5191800000	-0.0265826	0.578453	0	0	16	16	70.1	1345900000	0.66999	0.82009	-0.0861385	50.188	22	11	11	45.3	2377300000	0.9921	0.90327	-0.0441824	21.363	18	16	16	66.8	1468500000	0.58505	1.1235	0.0505731	113	12
	1548	P38682	GLO3	YER122C	ADP-ribosylation factor GTPase-activating protein GLO3	1	24	24	41.4	55.093	0	264.69	7204700000	-0.191573	0.325612	0	0	17	17	36.1	1918800000	0.77799	1.0051	0.00220928	40.13	21	17	17	36.9	1526800000	0.88307	0.80544	-0.0939668	51.816	19	22	22	38.3	3759100000	0.1926	0.32888	-0.482963	71.203	20
	3629	Q12320	GLO4	YOR040W	Hydroxyacylglutathione hydrolase, mitochondrial	1	9	9	32.6	32.338	0	17.15	535530000	-0.0374905	0.281331	0	0	7	7	26.7	260900000	0.74886	0.93217	-0.0305049	29.917	8	5	5	16.1	125690000	1.0792	1.007	0.00302946	93.685	6	4	4	14	148940000	0.5072	0.82225	-0.0849961	114.67	4
	2094	P41921	GLR1	YPL091W	Glutathione reductase	1	35	35	67.5	53.44	0	323.31	21496000000	0.189453	0.0695977	1	1	31	31	62.5	7085200000	1.0736	1.3489	0.12998	69.576	54	31	31	62.3	8282100000	1.5452	1.3921	0.14367	71.831	58	28	28	57.8	6128200000	1.3358	1.9711	0.294709	115.82	35
	3737	Q12680	GLT1	YDL171C	Glutamate synthase [NADH]	1	100	100	49.5	238.1	0	323.31	29602000000	0.125526	0.506567	0	1	87	87	43.4	9646500000	0.8454	1.0546	0.0230878	60.87	108	89	89	46.2	14552000000	0.92367	0.83307	-0.0793185	63.863	120	64	64	31.4	5402600000	1.6478	2.709	0.432809	107.4	50
	1360	P37303	GLY1	YEL046C	Low specificity L-threonine aldolase	1	15	15	49.4	42.815	0	201.69	4354400000	0.291914	0.376259	0	0	13	13	43.2	1307000000	0.8539	1.0285	0.0122043	30.682	14	14	14	48.6	2631000000	1.2598	1.1347	0.054881	32.787	15	7	7	24	416420000	3.9562	6.4366	0.808657	112.05	7
	2151	P43577	GNA1	YFL017C	Glucosamine 6-phosphate N-acetyltransferase	1	14	14	83.6	18.135	0	92.977	2204900000	0.0724199	0.0546234	0	0	9	9	63.5	618690000	0.86997	1.0932	0.0386996	42.888	5	11	11	74.8	1248000000	1.3445	1.2542	0.0983668	46.605	10	6	6	33.3	338230000	0.84099	1.2028	0.0801934	145.84	4
	1572	P38720	GND1	YHR183W	6-phosphogluconate dehydrogenase, decarboxylating 1	1	59	47	89.2	53.543	0	323.31	127430000000	0.290072	0.398773	1	1	55	44	89.2	37065000000	0.83348	1.0774	0.032377	54.906	80	54	42	89.2	63911000000	1.1271	1.0065	0.00281378	44.636	75	46	36	76.3	26451000000	2.2893	6.8395	0.835024	165.87	35
	2583	P53319	GND2	YGR256W	6-phosphogluconate dehydrogenase, decarboxylating 2	1	20	8	46.1	53.922	0	39.091	1156500000	0.252333	0.0238509	0	1	18	7	41.9	353600000	1.664	2.1325	0.328889	94.772	6	20	8	46.1	543950000	1.5101	1.5701	0.195927	106.24	9	15	5	34.1	258980000	0.97895	1.7068	0.232183	35.055	4
	2352	P48813	GNP1	YDR508C	High-affinity glutamine permease	1	11	11	15.4	73.597	0	150.55	1524400000	-0.114756	0.241464	0	0	10	10	15.2	442250000	0.7815	0.97223	-0.012231	46.079	9	9	9	11.6	450490000	0.90733	0.82376	-0.0841993	56.136	12	7	7	9.2	631670000	0.37685	0.56515	-0.247836	80.981	9
	3531	Q12096	GNT1	YOR320C	Glucose N-acetyltransferase 1	1	2	2	4.7	57.577	0	10.179	214470000	0.021978	0.314754	0	0	2	2	4.7	76228000	0.86747	1.081	0.0338257	24.537	2	2	2	4.7	113560000	1.1662	1.0236	0.0101303	7.4977	2	1	1	2.9	24680000	NaN	NaN	NaN	NaN	1
	2221	P46984	GON7	YJL184W	EKC/KEOPS complex subunit GON7	1	8	8	82.1	13.605	0	203.02	5512500000	-0.155827	0.410216	0	0	5	5	46.3	918980000	0.75886	0.93353	-0.0298717	33.75	7	6	6	59.3	873210000	1.1197	1.0439	0.0186589	17.277	9	8	8	82.1	3720300000	0.13516	0.34973	-0.456267	39.347	12
	2650	P53839	GOR1	YNL274C	Glyoxylate reductase 1	1	28	28	86.6	38.831	0	323.31	29603000000	0.164317	0.302229	0	1	23	23	80.3	9812400000	0.90709	1.1041	0.0430084	65.617	41	20	20	73.7	11182000000	1.213	1.1145	0.0470801	71.754	41	21	21	58.3	8608600000	1.4958	2.5285	0.402863	101.82	33
	1574	P38736	GOS1	YHL031C	Golgi SNAP receptor complex member 1	1	14	14	61.4	25.394	0	111.13	2099900000	0.0562964	0.094423	0	0	11	11	49.3	562090000	0.85307	1.0937	0.0388982	37.693	8	12	12	47.5	815840000	1.1912	1.0875	0.0364293	54.135	8	6	6	23.3	721940000	0.54615	1.2404	0.0935617	123.63	5
	235	P08539	GPA1	YHR005C	Guanine nucleotide-binding protein alpha-1 subunit	1	7	7	15.7	54.075	0	45.517	177540000	-0.215336	0.222215	0	0	4	4	8.1	38579000	0.46215	0.5085	-0.293709	18.109	3	4	4	9.7	138960000	0.76769	0.72952	-0.136963	27.815	3	0	0	0	0	NaN	NaN	NaN	NaN	0
	316	P10823	GPA2	YER020W	Guanine nucleotide-binding protein alpha-2 subunit	1	11	11	24.3	50.447	0	68.708	622240000	-0.17656	0.344698	0	0	9	9	21.6	235050000	0.88718	1.0829	0.0345884	69.276	6	9	9	24.1	277220000	0.79091	0.77136	-0.112743	32.54	6	7	7	14.7	109960000	0.22849	0.35357	-0.451525	135.88	4
	3459	Q08886	GPB1	YOR371C	Guanine nucleotide-binding protein subunit beta 1	1	6	6	8.4	100.94	0	12.796	316410000	0.404875	0.37319	0	0	4	4	5.8	75864000	0.85556	1.0033	0.00143079	35.743	3	5	5	6.5	192570000	1.3547	1.2554	0.0987821	121.2	4	2	2	1.8	47969000	6.8146	13.014	1.11441	91.975	2
	2776	Q00055	GPD1	YDL022W	Glycerol-3-phosphate dehydrogenase [NAD(+)] 1	1	18	17	56.8	42.868	0	323.31	25001000000	0.148611	0.463804	0	1	17	16	55.2	7927900000	0.79079	0.96483	-0.0155492	52.496	41	18	17	56.8	12173000000	1.0516	0.95923	-0.0180772	51.258	41	15	15	45.8	4900600000	1.6282	3.0162	0.47946	144.68	22
	2091	P41911	GPD2	YOL059W	Glycerol-3-phosphate dehydrogenase [NAD(+)] 2, mitochondrial	1	17	16	45.5	49.421	0	150.94	5873800000	0.219783	0.493725	0	1	16	15	45.2	1977000000	0.7819	0.93422	-0.0295508	59.235	18	15	14	40.2	3071500000	0.96159	0.8709	-0.0600317	55.165	18	12	12	28.9	825240000	2.4395	5.6096	0.748932	57.568	7
	2484	P53130	GPG1	YGL121C	Heterotrimeric G protein gamma subunit GPG1	1	2	2	21.4	14.922	0	37.103	477800000	0.024761	0.604683	0	0	2	2	21.4	182230000	0.81406	0.97757	-0.00985214	19.602	3	2	2	21.4	295580000	1.3983	1.1465	0.0593741	9.1004	3	0	0	0	0	NaN	NaN	NaN	NaN	0
	162	P06738	GPH1	YPR160W	Glycogen phosphorylase	1	60	60	65	103.27	0	323.31	52398000000	0.125164	0.410473	0	0	57	57	63.2	16795000000	0.86071	1.0562	0.0237462	49.009	73	53	53	55.5	21379000000	1.0488	0.96623	-0.0149195	55.656	78	41	41	45.1	14224000000	1.0949	2.3263	0.366666	158.74	44
	1662	P38875	GPI16	YHR188C	GPI transamidase component GPI16	1	7	7	14.6	68.771	0	43.866	1940000000	0.247321	0.45162	0	0	7	7	14.6	691350000	0.74943	0.90237	-0.0446154	37.299	9	7	7	14.6	880870000	1.1373	1.0156	0.00672268	53.642	12	4	4	9.5	367780000	3.923	6.0236	0.779856	60.417	5
	3032	Q04080	GPI17	YDR434W	GPI transamidase component GPI17	1	3	3	6.9	60.813	0	13.446	508270000	-0.034028	0.030337	0	0	3	3	6.9	244930000	0.74766	0.92119	-0.0356508	29.966	4	3	3	6.9	190730000	1.0158	0.9281	-0.0324052	12.52	4	1	1	1.9	72617000	NaN	NaN	NaN	NaN	1
	2356	P49018	GPI8	YDR331W	GPI-anchor transamidase	1	3	3	7.3	47.402	0.0016662	3.2734	451260000	0.0253092	0.724845	0	0	3	3	7.3	38657000	1.2391	1.3814	0.14032	20.824	3	3	3	7.3	313520000	0.94432	0.84191	-0.0747343	75.114	4	1	1	2.7	99087000	0.57422	1.0241	0.0103423	67.374	2
	65	P00950	GPM1	YKL152C	Phosphoglycerate mutase 1	1	39	39	86.2	27.608	0	323.31	499020000000	-0.0807734	0.208564	0	0	35	35	83	164790000000	0.81977	0.96602	-0.0150139	61.33	108	32	32	77.7	190500000000	0.93077	0.86553	-0.0627179	67.095	96	36	36	77.7	143730000000	0.35884	0.68456	-0.164588	108.66	97
	3287	Q06543	GPN3	YLR243W	GPN-loop GTPase 3	1	2	2	10.7	30.653	0	15.164	498970000	0.0498175	0.449768	0	0	2	2	10.7	111880000	0.74289	0.9155	-0.0383417	72.117	3	2	2	10.7	281280000	1.2838	1.1003	0.0415111	54.338	5	1	1	4.8	105800000	0.94526	1.4005	0.146283	19.462	2
	2064	P41277	GPP1	YIL053W	Glycerol-1-phosphate phosphohydrolase 1	1	16	8	57.2	27.947	0	44.15	2124500000	0.16373	0.640761	0	0	15	8	56.4	840660000	0.52891	0.69852	-0.155821	10.707	4	12	5	42.4	1187600000	0.81111	0.76235	-0.117846	8.4259	4	9	3	35.6	96281000	3.9272	5.8191	0.764856	25.372	2
	1892	P40106	GPP2	YER062C	Glycerol-1-phosphate phosphohydrolase 2	1	19	11	73.2	27.813	0	104.87	6034700000	0.22439	0.319879	0	0	17	10	70.8	1976500000	0.89954	1.0974	0.0403649	17.303	6	15	8	56	2880800000	1.2442	1.166	0.0666985	23.137	7	13	7	50.4	1177400000	1.5168	3.6822	0.566107	82.511	4
	1313	P36148	GPT2	YKR067W	Glycerol-3-phosphate O-acyltransferase 2	1	26	26	44.7	83.644	0	221.18	4290900000	0.202711	0.259388	0	0	22	22	42.8	1325400000	1.0184	1.2291	0.0895872	41.852	22	22	22	35.8	1714900000	1.2353	1.1388	0.0564475	53.794	20	15	15	26.6	1250700000	1.4732	2.898	0.462098	111.74	10
	1569	P38715	GRE3	YHR104W	NADPH-dependent aldose reductase GRE3	1	31	31	79.5	37.118	0	323.31	20650000000	0.150985	0.455537	1	1	28	28	79.5	6142500000	0.80703	0.96979	-0.0133223	77.807	36	28	28	77.4	10753000000	1.044	0.96904	-0.0136583	96.137	37	18	18	45.9	3754700000	1.4441	3.0195	0.479935	134.69	16
	3078	Q04410	GRH1	YDR517W	GRASP65 homolog protein 1	1	11	11	34.7	41.118	0	44.532	1481300000	0.34687	0.40132	0	0	10	10	33.3	537930000	0.7958	0.97625	-0.010439	16.882	8	7	7	25.3	635790000	1.2742	1.1188	0.0487525	10.923	7	7	7	21.5	307580000	3.6931	10.053	1.0023	176.94	6
	1391	P38088-2;P38088	GRS1	YBR121C	Glycine--tRNA ligase 1, mitochondrial	2	73;74	72;73	81.7	75.338	0	323.31	108570000000	0.198538	0.452673	0	0	72	71	80.4	32203000000	0.74916	0.95978	-0.0178283	76.623	140	66	65	77.4	45649000000	1.034	0.96733	-0.0144253	71.574	129	53	52	67.8	30720000000	1.8882	4.2449	0.627868	137.16	82
	712	P25373	GRX1	YCL035C	Glutaredoxin-1	1	19	19	100	12.38	0	323.31	50409000000	0.00710109	0.750658	1	1	16	16	99.1	14884000000	0.77366	0.97191	-0.0123739	60.707	30	16	16	95.5	12967000000	1.2343	1.112	0.0461048	80.096	29	16	16	95.5	22558000000	0.50813	0.97179	-0.0124276	126.2	29
	474	P17695	GRX2	YDR513W	Glutaredoxin-2, mitochondrial	1	17	17	76.2	15.861	0	323.31	109570000000	0.0787742	0.551301	1	1	15	15	76.2	22952000000	0.99052	1.2682	0.103188	56.351	37	12	12	74.1	28475000000	1.9493	1.8095	0.257559	54.167	34	17	17	76.2	58140000000	0.39427	0.75089	-0.124424	80.095	33
	3004	Q03835	GRX3	YDR098C	Monothiol glutaredoxin-3	1	9	7	26.3	32.481	0	64.579	4546300000	0.401011	0.418609	1	1	7	5	20	1283400000	0.78958	0.86706	-0.0619509	70.019	11	6	4	14.4	2443100000	1.3103	1.1864	0.0742312	89.548	8	6	4	17.5	819770000	8.1784	15.515	1.19075	224.72	9
	1023	P32642	GRX4	YER174C	Monothiol glutaredoxin-4	1	10	8	39.8	27.493	0	121.92	4367400000	0.361156	0.459346	1	1	10	8	39.8	1366200000	0.7989	0.97069	-0.0129194	56.579	7	8	6	28.3	2281000000	0.95647	0.87289	-0.0590405	132.67	8	7	5	26.2	720250000	6.3541	14.303	1.15543	259.66	3
	2858	Q02784	GRX5	YPL059W	Monothiol glutaredoxin-5, mitochondrial	1	12	12	73.3	16.931	0	323.31	15120000000	0.0364301	0.351872	1	1	9	9	73.3	4876900000	0.81791	1.0395	0.0168245	17.829	29	9	9	73.3	5397400000	1.4003	1.2469	0.0958316	54.933	23	9	9	63.3	4846000000	0.46282	0.99228	-0.00336576	75.684	24
	1376	P38068	GRX7	YBR014C	Monothiol glutaredoxin-7	1	6	6	40.4	22.565	0	242.27	2191500000	-0.167362	0.0564216	1	1	2	2	11.8	328520000	0.55661	0.69679	-0.156898	57.69	3	4	4	25.6	480030000	0.90016	0.79208	-0.101231	41.789	3	6	6	40.4	1383000000	0.25127	0.57022	-0.243958	124.98	3
	3192	Q05926	GRX8	YLR364W	Glutaredoxin-8	1	3	3	28.4	12.519	0	6.2082	545760000	0.364219	0.48862	0	1	3	3	28.4	203840000	0.77462	0.97643	-0.0103589	141.26	3	2	2	19.3	201300000	0.8159	0.75114	-0.124279	57.736	2	2	2	19.3	140620000	8.2883	16.877	1.2273	124	2
	2057	P40989	GSC2	YGR032W	1,3-beta-glucan synthase component GSC2	1	42	13	26.8	216.99	0	196.14	2030200000	0.220974	0.520502	0	0	40	12	25.8	743990000	0.72488	0.88596	-0.0525859	23.662	12	37	11	23.2	1057200000	0.90959	0.83712	-0.0772123	35.195	11	23	6	14.1	228990000	4.3774	6.2047	0.792721	120.52	3
	3109	Q04697	GSF2	YML048W	Glucose-signaling factor 2	1	21	21	47.9	45.869	0	298.16	11341000000	0.260721	0.321713	0	0	21	21	47.9	3528400000	0.97699	1.2375	0.0925452	108.18	23	20	20	47.9	5897300000	1.1653	1.0741	0.0310447	106.52	27	16	16	37.2	1915100000	1.9898	4.5559	0.658574	102.39	15
	3407	Q08220	GSH2	YOL049W	Glutathione synthetase	1	15	15	40.3	55.815	0	222.67	1963400000	0.272372	0.341492	0	0	13	13	33.8	608310000	0.86948	1.1231	0.0504184	14.835	9	11	11	33.2	1135000000	1.2325	1.1327	0.0541149	21.682	8	2	2	4.5	220100000	3.058	5.1592	0.712582	312.9	2
	1058	P32835	GSP1	YLR293C	GTP-binding nuclear protein GSP1/CNR1	1	18	1	60.3	24.81	0	194.76	982740000	-0.00907567	0.799512	0	0	17	1	60.3	255690000	NaN	NaN	NaN	NaN	1	14	1	59.4	371100000	1.1478	1.0442	0.0187837	30.995	2	14	1	41.1	355950000	0.45621	0.91847	-0.036935	19.085	2
	633	P23337	GSY1	YFR015C	Glycogen [starch] synthase isoform 1	1	22	16	40.7	80.509	0	199.55	2321700000	0.127949	0.385627	0	0	21	15	40.4	839150000	0.91058	1.1451	0.0588434	28.23	12	20	14	33.8	1179900000	1.0423	0.93402	-0.0296438	26.452	15	13	8	21	302690000	1.1218	2.2628	0.354646	85.894	5
	785	P27472	GSY2	YLR258W	Glycogen [starch] synthase isoform 2	1	27	21	41.8	80.078	0	243.48	4474900000	0.172021	0.382588	0	0	24	18	40.7	1528500000	0.91331	1.1542	0.062281	20.87	17	25	19	39	2242900000	1.0216	0.94591	-0.0241502	43.008	25	18	13	31.1	703570000	1.7112	3.0056	0.477931	123.51	8
	3127	Q04924	GTB1	YDR221W	Glucosidase 2 subunit beta	1	13	13	18.5	79.907	0	54.132	1150900000	0.11679	0.543818	0	0	8	8	11.5	265940000	0.66426	0.81949	-0.0864563	28.211	7	12	12	16.7	614430000	1.0272	1.0044	0.00190671	32.528	10	8	8	11.8	270570000	1.6506	2.7222	0.43492	133.53	6
	2549	P53260	GTF1	YGR102C	Glutamyl-tRNA(Gln) amidotransferase subunit F, mitochondrial	1	5	5	27.3	20.787	0	10.032	281760000	0.147771	0.654331	0	0	2	2	7.7	53064000	4.0292	4.6184	0.664492	193.52	2	3	3	16.9	112940000	1.3444	1.2365	0.0921941	41.388	3	4	4	23.5	115750000	0.30235	0.48599	-0.313373	46.28	4
	2566	P53290	GTR2	YGR163W	GTP-binding protein GTR2	1	3	3	8.5	38.6	0	8.3023	155000000	0.00629186	0.905322	0	0	3	3	8.5	50803000	0.89703	1.1176	0.0482864	93.753	3	3	3	8.5	104190000	1.0144	0.92108	-0.0357027	59.942	4	0	0	0	0	NaN	NaN	NaN	NaN	0
	2047	P40956	GTS1	YGL181W	Protein GTS1	1	7	7	23.5	44.406	0	33.457	1071000000	0.0432367	0.439434	0	0	5	5	17.2	250770000	0.99986	1.2404	0.0935617	26.952	4	5	5	17.2	123670000	1.2457	1.2107	0.0830366	32.963	5	5	5	16.4	696510000	0.49497	0.89766	-0.0468881	131.13	4
	2037	P40582	GTT1	YIR038C	Glutathione S-transferase 1	1	18	18	56	26.794	0	73.61	3504800000	0.118677	0.195767	0	1	14	14	51.3	1339700000	1.0493	1.378	0.139249	72.972	11	14	14	46.2	1604400000	1.0522	1.0057	0.00246845	76.241	13	8	8	34.2	560620000	1.0573	1.638	0.214314	151.53	9
	3659	Q12390	GTT2	YLL060C	Glutathione S-transferase 2	1	6	6	24.5	26.339	0	19.289	313220000	1.08021	0.100769	0	0	5	5	24	112620000	14.931	17.891	1.25263	55.249	3	4	4	19.7	155990000	9.0208	8.0869	0.907782	103.67	2	1	1	6	44605000	NaN	NaN	NaN	NaN	1
	1826	P39996	GTT3	YEL017W	Glutathione transferase 3	1	3	3	10.7	38.234	0	28.391	286630000	-0.110239	0.0220058	0	0	1	1	5.9	22751000	NaN	NaN	NaN	NaN	1	2	2	6.2	176140000	0.96529	0.78266	-0.106427	28.776	2	3	3	10.7	87745000	0.43857	0.76904	-0.114051	103.53	3
	1537	P38625	GUA1	YMR217W	GMP synthase [glutamine-hydrolyzing]	1	38	38	71.8	58.482	0	323.31	36816000000	0.399612	0.411005	0	0	33	33	65.5	12214000000	0.90577	1.1149	0.0472359	62.748	60	35	35	71	18933000000	1.0258	0.94979	-0.0223724	52.017	66	21	21	35.6	5669200000	6.2945	14.927	1.17397	141.56	17
	422	P15454	GUK1	YDR454C	Guanylate kinase	1	24	24	89.3	20.637	0	323.31	56324000000	-0.0463115	0.246453	0	0	21	21	87.2	14098000000	0.63859	0.81763	-0.0874432	29.271	31	20	20	85.6	19421000000	1.1115	1.02	0.00860016	35.945	25	24	24	89.3	22804000000	0.37777	0.87078	-0.0600916	78.009	30
	2494	P53154	GUP1	YGL084C	Glycerol uptake protein 1	1	3	3	6.4	65.339	0	24.648	719910000	0.128527	0.121637	0	0	2	2	5	131040000	1.2069	1.4236	0.153388	2.6429	2	3	3	6.4	491970000	1.3601	1.2696	0.103667	34.192	3	1	1	3.2	96899000	NaN	NaN	NaN	NaN	1
	2192	P46655	GUS1	YGL245W	Glutamate--tRNA ligase, cytoplasmic	1	75	75	86	80.842	0	323.31	81056000000	0.182751	0.447221	0	0	63	63	78.5	26071000000	0.78909	0.99848	-0.00066062	71.888	97	70	70	81.2	36640000000	1.0205	0.9479	-0.0232375	71.842	110	51	51	63.7	18346000000	1.8069	3.7338	0.572151	101.8	56
	886	P32190	GUT1	YHL032C	Glycerol kinase	1	20	20	39.2	79.823	0	205.18	1711100000	-0.0583422	0.11866	0	0	16	16	32.9	711890000	0.68026	0.86661	-0.0621763	27.68	11	14	14	25.7	641220000	0.8713	0.80429	-0.0945873	28.998	11	10	10	15.7	357940000	0.5414	0.95882	-0.0182629	75.995	6
	887	P32191	GUT2	YIL155C	Glycerol-3-phosphate dehydrogenase, mitochondrial	1	59	59	77.3	72.388	0	323.31	62666000000	0.264983	0.462606	0	1	55	55	76.3	20366000000	0.7791	0.91558	-0.0383037	76.922	110	53	53	76	32467000000	1.0359	0.95562	-0.0197148	75.366	104	37	37	59.2	9833400000	3.7765	7.128	0.852968	135.82	53
	2008	P40531	GVP36	YIL041W	Protein GVP36	1	28	28	72.4	36.67	0	323.31	51384000000	0.128679	0.477142	0	0	24	24	72.4	18166000000	0.752	0.90422	-0.0437259	90.8	39	22	22	66.3	20512000000	1.1051	1.0134	0.00578088	78.997	40	26	26	69.9	12706000000	1.4644	2.6545	0.423983	114.06	38
	3064	Q04322	GYL1	YMR192W	Probable GTPase-activating protein GYL1	1	9	9	15.1	82.13	0	90.884	743560000	-0.18751	0.0178307	0	0	7	7	12.5	152920000	0.57528	0.71521	-0.145566	25.38	3	6	6	9.9	172250000	0.68184	0.65505	-0.183726	27.417	4	4	4	7.6	418390000	0.30389	0.58447	-0.233238	84.548	6
	3429	Q08484	GYP1	YOR070C	GTPase-activating protein GYP1	1	5	5	10.5	73.288	0	14.794	206710000	-0.282415	0.237862	0	0	1	1	3.3	27300000	NaN	NaN	NaN	NaN	1	3	3	7.4	64596000	0.7353	0.67345	-0.171695	55.173	3	4	4	8.8	114820000	0.22753	0.40445	-0.393135	107.17	3
	3641	Q12344	GYP5	YPL249C	GTPase-activating protein GYP5	1	13	13	15.9	101.8	0	109.67	776730000	0.0136477	0.00911937	0	0	8	8	11.5	277710000	0.87693	1.0374	0.0159462	12.187	7	9	9	10.1	259610000	1.1183	1.0266	0.0114013	22.846	8	7	7	9.4	239410000	0.60145	1.0318	0.0135955	64.123	6
	1052	P32806	GYP6	YJL044C	GTPase-activating protein GYP6	1	2	2	5.5	53.814	0	6.7901	103400000	-0.012639	0.761962	0	0	2	2	5.5	37854000	0.72671	0.90188	-0.0448512	9.5808	3	2	2	5.5	55839000	1.0789	1.0461	0.0195732	10.996	2	2	2	5.5	9706400	NaN	NaN	NaN	NaN	1
	2333	P48365	GYP7	YDL234C	GTPase-activating protein GYP7	1	6	6	9.5	87.305	0	19.069	479610000	-0.187405	0.363867	0	0	4	4	5.4	105770000	0.57889	0.73467	-0.133908	49.819	4	6	6	9.5	247880000	1.2524	1.1491	0.0603578	104.57	4	3	3	3.9	125970000	0.20284	0.32459	-0.488665	47.32	2
	2122	P42944	GZF3	YJL110C	Protein GZF3	1	3	3	5.4	60.519	0	5.6649	46288000	-0.409676	0.120455	0	0	2	2	3.8	12321000	0.31045	0.32499	-0.48813	115.23	2	1	1	1.5	3090900	NaN	NaN	NaN	NaN	1	2	2	4	30876000	0.31814	0.46642	-0.331223	96.705	2
	3745	Q12753	HAA1	YPR008W	Transcriptional activator HAA1	1	13	13	20.2	76.67	0	61.806	1286300000	-0.127328	0.488413	0	0	8	8	12	292240000	0.85335	1.0438	0.0186173	38.166	8	9	9	12.4	242360000	1.0919	1.0693	0.0290996	54.729	8	10	10	14.7	751690000	0.21003	0.37179	-0.429702	27.395	9
	1699	P38970	HAL5	YJL165C	Serine/threonine-protein kinase HAL5	1	13	13	14.4	95.454	0	52.644	1180600000	-0.241195	0.208378	0	0	8	8	8.9	233710000	0.59116	0.68868	-0.161983	47.031	7	7	7	7.3	375070000	0.90328	0.86425	-0.0633606	125.82	10	12	12	13.3	571790000	0.20911	0.31751	-0.498243	121.17	7
	3569	Q12180	HAL9	YOL089C	Halotolerance protein 9	1	4	4	4.2	117.93	0	48.374	280860000	-0.282874	0.341017	0	0	2	2	1.5	36860000	1.1099	1.2719	0.104453	158.75	2	2	2	1.5	95275000	0.20745	0.20609	-0.685943	269.59	3	3	3	3.4	148730000	0.25561	0.54059	-0.267132	239.48	3
	2281	P47119	HAM1	YJR069C	Inosine triphosphate pyrophosphatase	1	12	12	73.6	22.093	0	150.74	1934900000	0.167999	0.420863	0	0	11	11	73.6	1033200000	0.73153	0.9363	-0.028585	39.207	10	7	7	53.8	603210000	1.2022	1.0764	0.0319737	24.861	4	5	5	35.5	298460000	1.5236	3.1667	0.500607	189.84	5
	164	P06774	HAP2	YGL237C	Transcriptional activator HAP2	1	4	4	20.4	29.867	0	161.24	495560000	-0.111923	0.434888	0	0	3	3	14	115150000	0.87892	1.131	0.0534626	138.16	4	2	2	6.8	60983000	0.89448	0.88135	-0.0548516	12.478	2	3	3	16.6	319430000	0.12531	0.46304	-0.334381	42.114	3
	2837	Q02516	HAP5	YOR358W	Transcriptional activator HAP5	1	3	3	13.6	27.675	0	10.821	88284000	0.0257606	0.513256	0	0	2	2	8.7	20013000	0.83624	0.99748	-0.00109581	4.8092	2	3	3	13.6	55368000	1.2409	1.1288	0.052617	23.562	3	1	1	3.3	12903000	NaN	NaN	NaN	NaN	1
	2951	Q03532	HAS1	YMR290C	ATP-dependent RNA helicase HAS1	1	25	25	55.6	56.717	0	113.41	6373600000	-0.0455398	0.121958	0	0	19	19	43.2	1608900000	0.83054	0.95065	-0.0219794	56.603	25	20	20	47.1	2930600000	1.0089	0.92303	-0.0347842	52.986	26	16	16	31.7	1834100000	0.44924	0.83204	-0.0798558	100.3	8
	3639	Q12341	HAT1	YPL001W	Histone acetyltransferase type B catalytic subunit	1	8	8	19.3	43.872	0	13.24	519520000	-0.107724	0.111134	0	0	3	3	8.6	101510000	0.56382	0.66093	-0.179844	48.948	4	7	7	18.4	304770000	0.9869	0.90207	-0.0447598	86.549	9	4	4	8.8	113250000	0.49835	0.79695	-0.0985689	92.972	4
	1817	P39984	HAT2	YEL056W	Histone acetyltransferase type B subunit 2	1	6	6	16.5	45.06	0	17.439	374180000	0.194703	0.446912	0	0	5	5	14.5	112100000	0.73257	0.88884	-0.0511764	28.933	5	5	5	13.2	237460000	1.1471	1.0675	0.0283679	52.546	6	2	2	5	24623000	3.1246	4.045	0.606919	44.607	2
	1029	P32769	HBS1	YKR084C	Elongation factor 1 alpha-like protein	1	13	13	30.4	68.729	0	141.84	1766200000	0.235021	0.521248	0	0	13	13	30.4	531540000	0.6714	0.82307	-0.0845632	39.987	10	12	12	27.5	1166500000	0.93578	0.88174	-0.0546595	38.417	12	3	3	5.6	68098000	4.6908	6.9869	0.844284	11.422	3
	3361	Q07653	HBT1	YDL223C	Protein HBT1	1	43	43	48	113.61	0	323.31	3436300000	-0.167945	0.337859	0	0	18	18	22.8	638080000	0.68196	0.87878	-0.0561198	63.616	24	19	19	23.4	709080000	1.0308	0.97237	-0.0121684	63.213	26	40	40	45	2089100000	0.20678	0.36682	-0.435547	97.681	26
	535	P20448	HCA4	YJL033W	ATP-dependent RNA helicase HCA4	1	14	14	25.7	87.192	0	108.48	1634000000	0.0143136	0.808857	0	0	9	9	13.5	270950000	0.89076	1.0847	0.0353096	36.22	5	11	11	17.5	806700000	0.87691	0.82347	-0.0843522	45.773	10	11	11	19.7	556370000	0.70457	1.2359	0.0919834	48.241	7
	2648	P53834	HCH1	YNL281W	Hsp90 co-chaperone HCH1	1	10	10	49.7	17.246	0	57.93	4512900000	0.141309	0.562048	0	0	9	9	45.8	1521300000	0.64626	0.8168	-0.0878843	77.796	10	8	8	45.8	1834600000	0.95258	0.91467	-0.0387356	50.468	11	8	8	39.2	1157000000	1.6028	3.5526	0.550546	106.3	6
	3171	Q05775	HCR1	YLR192C	Eukaryotic translation initiation factor 3 subunit J	1	26	26	62.6	29.564	0	323.31	18611000000	-0.0202507	0.806152	0	0	20	20	54	5212000000	0.84069	1.0901	0.0374664	93.518	20	20	20	53.2	5393200000	1.3042	1.1642	0.0660276	75.443	31	25	25	62.6	8005700000	0.30061	0.6851	-0.164246	77.893	35
	1182	P34243	HCS1	YKL017C	DNA polymerase alpha-associated DNA helicase A	1	3	3	4.7	78.272	0	6.8803	196010000	0.368148	0.404849	0	0	2	2	3.1	31633000	0.882	1.0454	0.0192825	55.089	2	3	3	4.7	126060000	1.1464	1.0328	0.0140162	1.6959	2	3	3	4.7	38318000	6.995	11.78	1.07115	45.035	2
	2724	P53973	HDA1	YNL021W	Histone deacetylase HDA1	1	5	5	10.3	80.069	0	22.131	532900000	0.0229168	0.727787	0	0	5	5	10.3	260130000	0.90661	1.1836	0.0732049	28.617	3	4	4	6.5	255900000	1.0186	0.93892	-0.0273714	70.957	4	1	1	1.7	16863000	NaN	NaN	NaN	NaN	1
	3295	Q06623	HDA3	YPR179C	HDA1 complex subunit 3	1	4	4	6.1	75.462	0	16.097	752910000	-0.147351	0.213646	0	0	3	3	4.4	313390000	0.6023	0.69208	-0.159844	138.76	4	3	3	4.7	401540000	1.0918	1.0006	0.00026049	34.547	3	2	2	2.7	37986000	0.35051	0.52183	-0.282471	61.931	2
	2725	P53978	HEF3	YNL014W	Elongation factor 3B	1	31	8	27.8	115.87	0	21.983	6424900000	0.231799	0.402374	0	0	26	7	26.7	5128700000	0.64925	0.7973	-0.0983783	37.64	6	25	6	22.5	1013700000	1.4925	1.3973	0.14529	50.736	5	21	3	19.4	282490000	2.3455	4.4513	0.648487	178.69	4
	2925	Q03281	HEH2	YDR458C	Inner nuclear membrane protein HEH2	1	8	7	10.9	76.376	0	19.314	312310000	-0.177217	0.335979	0	0	5	4	7.7	99409000	0.75922	0.99767	-0.00101309	76.747	6	4	3	6	155260000	0.82995	0.84254	-0.0744095	37.651	4	6	5	7.7	57643000	0.23749	0.34976	-0.45623	45.556	4
	1439	P38199	HEK2	YBL032W	Heterogeneous nuclear rnp K-like protein 2	1	19	19	48.3	41.682	0	214.94	4036600000	-0.0734168	0.194289	0	0	13	13	37.3	812270000	0.79547	1.0029	0.00125763	37.409	7	14	14	40.7	1823700000	0.81468	0.75087	-0.124435	51.115	13	11	11	28.9	1400700000	0.32684	0.7997	-0.0970729	40.479	6
	3164	Q05580	HEL2	YDR266C	E3 ubiquitin-protein ligase HEL2	1	12	12	23.5	72.755	0	186.55	1782900000	-0.149024	0.40989	0	0	8	8	15.2	370860000	0.82176	1.006	0.002598	54.575	8	9	9	15.5	465410000	1.0475	0.97174	-0.0124499	43.078	7	10	10	18.9	946630000	0.17108	0.36541	-0.43722	107.01	10
	258	P09950	HEM1	YDR232W	5-aminolevulinate synthase, mitochondrial	1	14	14	33.9	59.362	0	176.07	1913900000	-0.0832346	0.0747355	0	0	10	10	26.3	458120000	0.68013	0.82913	-0.0813774	47.613	14	13	13	30.1	920440000	0.98429	0.90698	-0.0424023	49.684	17	7	7	14.4	535330000	0.50882	0.7483	-0.125924	67.754	7
	912	P32347	HEM12	YDR047W	Uroporphyrinogen decarboxylase	1	15	15	41.2	41.349	0	85.221	3830000000	0.18721	0.458673	0	0	14	14	39	1408100000	0.73529	0.92514	-0.0337925	67.308	22	13	13	34.5	1562500000	1.1004	0.99398	-0.00262236	72.392	21	9	9	26.8	859420000	2.0386	3.9632	0.598046	125.16	11
	329	P11353	HEM13	YDR044W	Oxygen-dependent coproporphyrinogen-III oxidase	1	13	13	54.6	37.711	0	148.27	2845100000	-0.0938253	0.321272	0	1	12	12	53	1001100000	0.71678	0.96456	-0.0156708	29.549	9	10	10	41.5	942170000	1.0378	0.93626	-0.0286035	49.672	15	7	7	25.9	901830000	0.30562	0.57916	-0.237202	105.08	8
	1835	P40012	HEM14	YER014W	Protoporphyrinogen oxidase	1	10	10	23.9	59.702	0	64.817	776560000	0.024887	0.779205	0	1	9	9	22.1	272880000	0.88314	1.05	0.0211893	66.88	8	8	8	18.4	302680000	0.83892	0.78007	-0.107866	42.699	6	5	5	10.9	201000000	0.83755	1.4499	0.161338	70.179	5
	450	P16622	HEM15	YOR176W	Ferrochelatase, mitochondrial	1	26	26	68.2	44.596	0	323.31	9978900000	0.010517	0.897294	0	0	22	22	65.4	3318800000	0.69021	0.89561	-0.0478811	53.271	27	20	20	65.4	4111900000	0.90069	0.84271	-0.0743218	47.969	26	14	14	33.6	2548200000	0.72782	1.4248	0.153754	87.403	14
	121	P05373	HEM2	YGL040C	Delta-aminolevulinic acid dehydratase	1	15	15	62	37.74	0	237.67	7778400000	0.0616152	0.540414	0	0	13	13	56.7	2099000000	0.82881	1.0014	0.000607584	30.814	16	13	13	52	3811400000	0.99793	0.90406	-0.0438027	58.159	18	9	9	40.6	1868000000	0.70907	1.6906	0.228041	100.78	11
	826	P28789	HEM3	YDL205C	Porphobilinogen deaminase	1	15	15	48.9	36.674	0	219.62	4081700000	0.154644	0.365497	0	0	13	13	39.1	1246700000	0.84489	1.0409	0.017409	31.641	13	14	14	48.3	1979600000	1.1264	1.0605	0.0255107	44.433	13	11	11	31.2	855500000	1.0101	2.6364	0.421011	49.567	8
	151	P06174	HEM4	YOR278W	Uroporphyrinogen-III synthase	1	10	10	34.9	30.911	0	69.296	893970000	0.225826	0.358017	0	0	9	9	28.4	262330000	0.89821	1.048	0.0203613	22.011	6	9	9	34.9	420050000	1.1985	1.1227	0.0502637	26.94	7	8	8	28.4	211600000	2.2402	4.0444	0.606854	111.36	4
	3613	Q12276	HER1	YOR227W	HMG2-induced ER-remodeling protein 1	1	16	15	12.7	139.46	0	53.889	1174500000	-0.202062	0.441389	0	0	8	7	6.9	160190000	0.85115	1.0188	0.00808894	15.059	6	8	8	6.3	252780000	1.1261	1.0282	0.0120776	43.542	8	14	14	11.2	761570000	0.14636	0.2364	-0.626352	57.618	11
	2954	Q03557	HER2	YMR293C	Glutamyl-tRNA(Gln) amidotransferase subunit A, mitochondrial	1	3	3	7.1	50.918	0	24.789	139000000	-0.00885079	0.720584	0	0	3	3	7.1	35639000	0.85633	1.0233	0.010003	22.169	2	3	3	7.1	92796000	1.0198	0.9382	-0.0277046	17.414	2	1	1	3.7	10566000	NaN	NaN	NaN	NaN	0
	1074	P32874	HFA1	YMR207C	Acetyl-CoA carboxylase, mitochondrial;Biotin carboxylase	1	8	3	3.5	259.16	0.0022106	3.1633	1125200000	0.0845833	0.671021	0	0	6	1	2.6	339410000	NaN	NaN	NaN	NaN	1	8	3	3.5	239300000	0.97661	0.86246	-0.064261	63.746	3	7	2	2.9	546520000	1.1118	1.7117	0.233428	154.36	3
	3085	Q04458	HFD1	YMR110C	Fatty aldehyde dehydrogenase HFD1	1	24	24	46.6	59.978	0	212.86	5503600000	0.11718	0.542159	0	1	21	21	44	2007100000	0.71493	0.89161	-0.0498251	77.872	21	20	20	38.7	2696500000	1.0645	0.91722	-0.0375265	74.104	22	15	15	25.2	800070000	1.3113	2.7472	0.43889	108.15	12
	2331	P48362	HGH1	YGR187C	Protein HGH1	1	9	9	25.1	44.951	0	91.688	2350500000	0.120942	0.113141	0	0	7	7	22.1	728330000	1.0062	1.4407	0.158574	13.415	5	7	7	19	1029000000	1.178	1.0769	0.0321754	73.923	9	5	5	14.2	593130000	0.66268	1.4862	0.172077	161.17	5
	75	P02309	HHF1	YBR009C	Histone H4	1	19	19	68.9	11.368	0	323.31	79409000000	0.208602	0.487204	0	0	18	18	68.9	26402000000	0.64142	0.75864	-0.119964	124.16	31	18	18	68.9	37791000000	1.2311	1.1312	0.0535394	101.48	30	12	12	67	15216000000	2.7233	4.923	0.69223	140.74	16
	2603	P53551	HHO1	YPL127C	Histone H1	1	28	28	61.6	27.803	0	323.31	13540000000	-0.118688	0.497192	0	0	17	17	47.7	1460700000	0.83457	1.1927	0.0765312	92.55	23	18	18	51.2	2803600000	0.99149	0.92839	-0.0322695	86.125	26	28	28	61.6	9275300000	0.19188	0.39781	-0.400324	53.341	21
	2759	P61830	HHT1	YBR010W	Histone H3	1	13	13	66.9	15.356	0	48.598	15216000000	0.0252563	0.890988	0	0	8	8	38.2	5488100000	0.61395	0.74994	-0.124974	68.877	8	12	12	66.9	7999800000	0.75024	0.70812	-0.149893	96.516	13	7	7	38.2	1727700000	1.6651	2.242	0.350636	183.88	6
	3650	Q12373	HIF1	YLL022C	HAT1-interacting factor 1	1	5	5	13.2	43.428	0	13.804	438060000	0.0191625	0.887958	0	0	4	4	11.4	151570000	0.52285	0.63695	-0.195895	19.018	4	4	4	9.9	194600000	1.088	1.0808	0.0337454	26.351	3	2	2	5.2	91893000	1.1066	1.6582	0.219637	176.46	2
	45	P00498	HIS1	YER055C	ATP phosphoribosyltransferase	1	13	13	52.2	32.266	0	149.88	3023700000	0.200094	0.512717	0	0	10	10	39.1	1092200000	0.67634	0.80742	-0.0929005	170.1	8	11	11	44.1	1689700000	1.1362	0.97306	-0.0118604	29.096	11	5	5	21.5	241760000	2.8943	5.0704	0.705042	96.794	5
	1546	P38635	HIS2	YFR025C	Histidinol-phosphatase	1	4	4	19.4	38.581	0	6.861	394990000	-0.0116386	0.340716	0	0	2	2	10.4	148510000	0.72576	0.95821	-0.0185393	25.824	3	4	4	19.4	246480000	1.0501	0.98915	-0.00473785	26.77	5	0	0	0	0	NaN	NaN	NaN	NaN	0
	53	P00815	HIS4	YCL030C	Histidine biosynthesis trifunctional protein;Phosphoribosyl-AMP cyclohydrolase;Phosphoribosyl-ATP pyrophosphohydrolase;Histidinol dehydrogenase	1	37	37	49.4	87.72	0	301.62	11705000000	-0.0240266	0.696191	0	1	30	30	44.2	3941300000	0.71781	0.88132	-0.0548664	76.665	31	29	29	41.6	4480400000	0.83553	0.79995	-0.0969372	68.869	34	27	27	34.4	3283500000	0.68994	1.2015	0.0797238	126.01	20
	182	P07172	HIS5	YIL116W	Histidinol-phosphate aminotransferase	1	11	11	30.9	42.646	0	224.29	2371900000	-0.0824991	0.613279	0	0	8	8	21.8	602970000	0.86399	1.0463	0.0196563	29.173	6	10	10	30.1	768590000	1.3101	1.2318	0.0905402	41.531	9	7	7	22.3	1000400000	0.18652	0.43884	-0.357694	151.92	7
	2013	P40545	HIS6	YIL020C	1-(5-phosphoribosyl)-5-[(5-phosphoribosylamino)methylideneamino] imidazole-4-carboxamide isomerase	1	8	8	31.4	29.556	0	18.84	554170000	0.0927773	0.0468365	0	1	7	7	25.7	230370000	1.1815	1.3559	0.132228	64.931	5	7	7	31.4	213110000	1.2641	1.215	0.0845763	25.393	4	3	3	14.9	110690000	0.84447	1.1522	0.0615279	77.259	3
	1139	P33734	HIS7	YBR248C	Imidazole glycerol phosphate synthase hisHF;Glutamine amidotransferase;Cyclase	1	31	31	54.2	61.067	0	279	9335100000	0.193448	0.436403	0	0	31	31	54.2	2637200000	0.8229	1.0253	0.010851	54.532	35	27	27	52	4449300000	1.0377	0.94534	-0.024412	58.018	38	21	21	44.7	2248500000	1.8206	3.9256	0.593906	103.12	26
	2328	P48353	HLJ1	YMR161W	Protein HLJ1	1	6	6	22.3	25.008	0	14.866	1346300000	-0.029176	0.292977	0	0	5	5	20.5	324620000	0.74527	0.91135	-0.0403148	55.172	9	5	5	20.5	352700000	1.0248	1.0252	0.0108086	17.19	6	6	6	22.3	668950000	0.5086	0.87494	-0.0580217	65.257	8
	1854	P40037	HMF1	YER057C	Protein HMF1	1	8	8	96.9	13.906	0	270.3	10822000000	0.364013	0.304646	0	0	7	7	89.9	4136000000	0.90671	1.1448	0.0587296	192.44	18	8	8	96.9	5092100000	1.5505	1.3781	0.139281	62.681	17	6	6	82.9	1593800000	3.6384	7.8348	0.894028	56.267	10
	350	P12683	HMG1	YML075C	3-hydroxy-3-methylglutaryl-coenzyme A reductase 1	1	23	19	23.4	115.62	0	102.09	2865000000	0.0541391	0.743937	0	1	18	14	20.6	851310000	0.64147	0.77554	-0.110396	37.809	14	20	17	21.2	1622400000	0.95204	0.85233	-0.0693922	69.889	16	12	10	14.1	391290000	1.2303	2.1989	0.342205	79.07	6
	351	P12684	HMG2	YLR450W	3-hydroxy-3-methylglutaryl-coenzyme A reductase 2	1	13	9	19.2	115.69	0	73.602	1542100000	0.0225003	0.896842	0	1	10	6	12.6	155810000	0.47656	0.56027	-0.251603	48.536	4	10	7	15	1279500000	1.1798	1.0969	0.040167	73.803	5	5	3	5.7	106720000	0.85788	1.9008	0.278936	188	3
	3018	Q03973	HMO1	YDR174W	High mobility group protein 1	1	12	12	39.8	27.544	0	323.31	9466400000	-0.0181437	0.486838	0	0	7	7	26	1956700000	0.77589	0.99107	-0.00389568	51.724	9	7	7	26	2563200000	1.0145	1.0228	0.00979071	121.99	11	12	12	39.8	4946500000	0.41394	0.87031	-0.060326	86.971	11
	1381	P38074	HMT1	YBR034C	Protein arginine N-methyltransferase 1	1	20	20	57.5	39.786	0	149.19	3348300000	-0.10643	0.0442087	0	0	15	15	54.3	920140000	0.57481	0.7035	-0.152736	57.537	14	14	14	41.4	1683200000	0.8769	0.82545	-0.0833092	70.308	19	14	14	34.2	744950000	0.40977	0.82557	-0.0832461	177.01	5
	3068	Q04344	HNT1	YDL125C	Hit family protein 1	1	12	12	73.4	17.679	0	200.78	22781000000	0.0866532	0.222818	0	0	10	10	69	6230100000	0.87302	1.1065	0.0439514	53.767	27	11	11	70.9	9504700000	1.2122	1.0726	0.0304378	28.678	25	11	11	71.5	7046000000	0.71081	1.5331	0.18557	81.771	27
	2369	P49775	HNT2	YDR305C	Bis(5-adenosyl)-triphosphatase	1	4	4	11.7	23.541	0	7.8573	333480000	-0.0888334	0.370401	0	0	3	3	8.3	80509000	0.81506	0.97491	-0.0110355	43.999	4	4	4	11.7	112000000	1.0873	0.97363	-0.011606	31.468	3	3	3	8.3	140970000	0.24082	0.57035	-0.243859	101.4	3
	2285	P47124	HOC1	YJR075W	Putative glycosyltransferase HOC1	1	6	6	19.7	46.296	0	42.099	1431100000	0.473188	0.154453	0	0	6	6	19.7	409510000	1.4731	1.7908	0.253047	64.289	7	5	5	11.9	768370000	2.1081	1.866	0.270912	94.688	8	3	3	7.1	253250000	3.7038	7.8633	0.895605	150.78	4
	957	P32485	HOG1	YLR113W	Mitogen-activated protein kinase HOG1	1	14	13	44.4	48.858	0	106.28	8669900000	0.151396	0.34182	0	0	14	13	44.4	2727400000	0.84711	1.0748	0.0313277	38.522	21	12	11	33.6	3694400000	1.1779	1.0631	0.0265741	43.597	26	9	8	24.1	2248100000	0.97346	2.4905	0.396286	90.145	22
	381	P13663	HOM2	YDR158W	Aspartate-semialdehyde dehydrogenase	1	28	28	63.6	39.543	0	309.44	33925000000	0.0950931	0.571929	0	1	26	26	57.5	10181000000	0.76543	0.98963	-0.00452715	68.398	42	25	25	61.4	15274000000	0.8914	0.82159	-0.0853448	44.269	41	22	22	49.9	8470100000	1.1487	2.3722	0.375151	100.86	33
	319	P10869	HOM3	YER052C	Aspartokinase	1	15	15	38.7	58.109	0	220.12	3811200000	0.0808162	0.45139	0	0	12	12	33	1032000000	1.1305	1.3725	0.137512	72.084	15	15	15	38.7	1787000000	0.91036	0.81253	-0.0901606	95.572	17	11	11	28.7	992230000	0.87487	1.5671	0.195097	105.36	9
	863	P31116	HOM6	YJR139C	Homoserine dehydrogenase	1	32	32	80.8	38.502	0	323.31	74029000000	0.162218	0.250146	0	1	27	27	73.5	23922000000	1.027	1.2683	0.103222	73.185	49	29	29	80.8	28002000000	1.1768	1.0569	0.0240339	76.759	48	26	26	63.5	22105000000	1.1438	2.2877	0.359399	178.26	36
	2882	Q02959	HOS3	YPL116W	Histone deacetylase HOS3	1	9	9	16.8	79.199	0	72.425	841410000	-0.0264599	0.85017	0	0	8	8	15.4	218200000	0.52428	0.69828	-0.15597	68.961	7	7	7	13.2	373670000	0.77785	0.71816	-0.143779	72.246	8	6	6	10.9	249540000	0.81518	1.661	0.22037	81.038	3
	1976	P40480	HOS4	YIL112W	Protein HOS4	1	7	7	8.3	123.55	0	95.534	220570000	-0.301268	0.336655	0	0	2	2	2.3	1534900	NaN	NaN	NaN	NaN	0	1	1	0.7	29988000	0.81722	0.7495	-0.125228	89.745	2	6	6	6.7	189050000	0.16751	0.33319	-0.477308	11.581	4
	3291	Q06592	HPA2	YPR193C	Histone acetyltransferase HPA2	1	5	5	35.3	18.333	0	19.991	417930000	0.18534	0.113384	0	0	3	3	26.3	94062000	0.92645	1.1581	0.0637461	13.133	3	3	3	17.3	115450000	1.7365	1.5559	0.191982	94.487	3	3	3	17.3	208410000	0.98901	1.9966	0.300291	153.36	3
	1816	P39979	HPA3	YEL066W	D-amino-acid N-acetyltransferase HPA3	1	6	6	24.6	20.698	0	12.1	1608800000	0.212512	0.291247	0	0	6	6	24.6	524030000	0.85679	1.0295	0.0126263	28.109	5	6	6	24.6	799620000	1.4549	1.3174	0.119718	34.129	7	5	5	24	285140000	1.9141	3.2003	0.505191	131.81	5
	2801	Q01448	HPC2	YBR215W	Histone promoter control protein 2	1	7	7	12.6	67.775	0	21.14	376070000	-0.262956	0.521382	0	0	1	1	1.3	14068000	NaN	NaN	NaN	NaN	1	2	2	3.5	50676000	1.159	1.043	0.0182843	36.326	2	7	7	12.6	311330000	0.16727	0.28563	-0.544196	50.063	5
	1977	P40481	HPM1	YIL110W	Histidine protein methyltransferase 1	1	3	3	14.1	42.514	0	23.875	404690000	-0.0976253	0.391986	0	0	3	3	14.1	139010000	0.75874	0.93636	-0.0285571	39.532	4	2	2	5.6	207470000	0.77264	0.68125	-0.166693	19.437	3	1	1	3.2	58207000	NaN	NaN	NaN	NaN	1
	472	P17629	HPR1	YDR138W	THO complex subunit HPR1	1	5	5	6.6	87.828	0	5.6282	271840000	0.0829889	0.764183	0	0	3	3	5.2	158670000	0.33392	0.4055	-0.392009	155.45	4	2	2	2.4	56731000	2.6797	2.5083	0.399379	28.596	2	2	2	2.8	56437000	0.82886	1.7442	0.241596	147.94	3
	3042	Q04178	HPT1	YDR399W	Hypoxanthine-guanine phosphoribosyltransferase	1	8	8	48	25.19	0	53.311	2052300000	0.0546872	0.271555	0	0	7	7	43	677900000	0.88565	1.1036	0.0428117	28.959	6	6	6	30.3	921420000	1.0628	0.9965	-0.00152269	21.818	6	5	5	33.5	452930000	0.74654	1.3267	0.122773	34.48	4
	1687	P38922	HRB1	YNL004W	Protein HRB1	1	24	24	49.8	52.141	0	180.62	2939000000	-0.0427189	0.0578484	0	0	19	19	41.9	883380000	0.69131	0.86317	-0.0639036	48.151	18	17	17	36.8	718620000	0.93853	0.93544	-0.0289841	75.579	19	15	15	31.7	1337000000	0.57005	0.922	-0.0352691	113.88	12
	3175	Q05787	HRD3	YLR207W	ERAD-associated E3 ubiquitin-protein ligase component HRD3	1	2	2	1.8	95.48	0.0046322	2.8592	329170000	0.12105	0.689198	0	0	2	2	1.8	112160000	0.7246	0.90452	-0.0435818	22.273	6	1	1	1	74960000	0.57717	0.5929	-0.227019	24.991	3	2	2	1.8	142050000	2.4435	4.3028	0.633751	67.136	6
	3189	Q05905	HRI1	YLR301W	Protein HRI1	1	13	13	52.5	27.5	0	161.11	5567500000	0.0531916	0.503234	0	0	11	11	50.8	1971000000	0.80376	0.96218	-0.0167437	137.9	6	11	11	40.2	2054200000	1.0478	0.98129	-0.00820263	57.935	10	6	6	23.8	1542300000	0.57136	1.5294	0.184521	115.75	6
	3445	Q08732	HRK1	YOR267C	Serine/threonine-protein kinase HRK1	1	20	19	25	85.695	0	66.918	2947400000	0.0356927	0.00128729	0	0	9	9	12.1	606490000	0.8762	1.0912	0.0379044	67.519	12	14	14	18.2	1007300000	1.2006	1.0857	0.0357099	75.81	9	16	16	19.8	1333600000	0.53966	1.0801	0.033464	97.688	17
	3828	Q99383	HRP1	YOL123W	Nuclear polyadenylated RNA-binding protein 4	1	24	24	36.7	59.649	0	323.31	10367000000	-0.0516433	0.245396	0	0	20	20	35.6	2549700000	0.71287	0.8707	-0.0601315	66.382	34	17	17	35.4	3132500000	1.0643	1.0165	0.00710738	49.919	30	21	21	34.8	4685100000	0.35424	0.79085	-0.101906	86.264	28
	833	P29295	HRR25	YPL204W	Casein kinase I homolog HRR25	1	8	7	20	57.339	0	76.084	373970000	0.126111	0.495981	0	0	6	5	14.4	113950000	0.64743	0.7864	-0.104357	57.196	8	6	6	15.2	196450000	1.311	1.1682	0.0675172	58.233	8	4	4	9.3	63572000	1.755	2.6012	0.415174	134.94	3
	411	P15108	HSC82	YMR186W	ATP-dependent molecular chaperone HSC82	1	91	22	75.6	80.899	0	323.31	63484000000	0.196575	0.417356	0	0	79	20	72.5	21459000000	0.88872	1.1442	0.0585019	55.921	51	81	19	72.9	30760000000	0.90427	0.89494	-0.0482061	57.245	58	69	17	65.4	11266000000	2.017	3.7969	0.579429	143.58	31
	1583	P38753	HSE1	YHL002W	Class E vacuolar protein-sorting machinery protein HSE1	1	8	8	18.6	51.16	0	68.32	793720000	-0.108017	0.485278	0	0	6	6	13.9	222390000	0.86723	1.0925	0.0384214	21.961	7	7	7	17	279700000	1.0901	0.99763	-0.0010305	24.525	9	6	6	14.2	291640000	0.22528	0.43507	-0.361441	119.61	7
	321	P10961	HSF1	YGL073W	Heat shock factor protein	1	5	4	7.3	93.281	0	12.128	302830000	0.377519	0.441905	0	0	4	3	5.6	31147000	4.6324	5.3127	0.725315	12.812	2	3	2	4.4	159640000	7.1403	6.6308	0.821566	0	2	4	3	5.4	112040000	0.25569	0.38519	-0.414325	109.45	4
	2371	P49955	HSH155	YMR288W	U2 snRNP component HSH155	1	5	5	6	110.03	0	19.189	299960000	0.327514	0.416535	0	0	4	4	4.2	64221000	0.87406	1.1313	0.0535778	176.06	3	5	5	6	189170000	0.93136	0.91004	-0.0409395	192.34	6	3	3	3.4	46575000	6.088	9.3305	0.969905	142.29	3
	1183	P34244	HSL1	YKL101W	Probable serine/threonine-protein kinase HSL1	1	4	4	2.6	169.6	0	6.1156	863010000	-0.190069	0.734212	0	0	2	2	1.3	133530000	0.20218	0.24068	-0.61856	408.5	2	2	2	1.3	389920000	1.9747	1.7315	0.238423	350.07	3	2	2	1.4	339570000	NaN	NaN	NaN	NaN	1
	1515	P38348	HSM3	YBR272C	DNA mismatch repair protein HSM3	1	4	4	8.3	55.542	0	10.188	265080000	0.0825026	0.624592	0	0	3	3	5.6	98862000	0.51926	0.62313	-0.205421	55.74	4	3	3	6.7	121260000	1.8297	1.7152	0.234315	82.979	4	3	3	6.7	44954000	1.1011	1.6543	0.218614	74.885	3
	1680	P38910	HSP10	YOR020C	10 kDa heat shock protein, mitochondrial	1	14	14	89.6	11.372	0	323.31	181900000000	-0.198625	0.351136	0	0	12	12	84.9	34573000000	0.70539	0.86244	-0.0642711	60.347	26	9	9	77.4	38684000000	1.1199	0.98778	-0.00533978	61.038	27	13	13	89.6	108640000000	0.14216	0.29767	-0.526265	107.34	27
	877	P31539	HSP104	YLL026W	Heat shock protein 104	1	98	97	79.2	102.03	0	323.31	119130000000	0.0928402	0.46234	1	0	86	85	73.3	36508000000	0.8335	1.0376	0.01603	82.55	163	87	86	72.1	51422000000	1.0121	0.92428	-0.0341965	83.904	194	83	82	66.2	31197000000	1.0853	1.9801	0.296687	139.04	120
	619	P22943	HSP12	YFL014W	12 kDa heat shock protein	1	22	22	99.1	11.693	0	323.31	187330000000	-0.203447	0.344659	1	0	17	17	99.1	45035000000	0.64742	0.83844	-0.076528	50.821	54	16	16	99.1	31491000000	1.0241	0.99636	-0.00158371	41.037	50	21	21	99.1	110810000000	0.13678	0.29361	-0.532229	103.88	63
	438	P15992	HSP26	YBR072W	Heat shock protein 26	1	29	29	97.7	23.879	0	323.31	72306000000	0.0837107	0.36392	0	0	23	23	78.5	20116000000	0.7998	0.98293	-0.00747741	154.64	36	19	19	77.1	24744000000	1.1715	1.0795	0.0332226	109.98	39	25	25	76.6	27446000000	0.94536	1.6803	0.225387	101.28	28
	3081	Q04432	HSP31	YDR533C	Glutathione-independent glyoxalase HSP31	1	28	28	96.2	25.67	0	323.31	37192000000	0.197771	0.0946819	1	0	25	25	94.5	10587000000	1.2289	1.583	0.199481	122.24	33	23	23	90.3	12294000000	2.2268	2.0443	0.310545	94.338	32	23	23	95.4	14311000000	0.53323	1.2114	0.0832876	99.113	25
	3125	Q08992;Q04902;Q08914	HSP32;SNO4;HSP33	YPL280W;YMR322C;YOR391C	Probable glutathione-independent glyoxalase HSP32;Probable glutathione-independent glyoxalase SNO4;Probable glutathione-independent glyoxalase HSP33	3	4;5;5	4;5;5	23.6	25.94	0	12.55	356010000	0.191599	0.279683	0	0	4	4	20.7	96062000	0.91323	1.0656	0.0275942	2.2589	4	4	4	20.7	178930000	1.3265	1.2527	0.0978471	14.357	4	4	4	16.9	81019000	1.8443	2.8142	0.449355	198.56	3
	3633	Q12329	HSP42	YDR171W	Heat shock protein 42	1	22	22	59.7	42.816	0	323.31	11145000000	0.0435564	0.231747	0	0	20	20	58.9	3415900000	0.83289	1.0456	0.0193656	34.978	33	14	14	38.4	3682300000	1.2426	1.2441	0.0948553	85.257	36	19	19	54.4	4046600000	0.70903	1.0386	0.0164483	80.465	41
	520	P19882	HSP60	YLR259C	Heat shock protein 60, mitochondrial	1	80	80	84.6	60.751	0	323.31	457990000000	0.0699532	0.396677	0	0	76	76	84.6	138310000000	0.80961	1.0232	0.00996055	93.933	179	72	72	82.7	189950000000	1.0697	0.99844	-0.000678017	79.068	158	71	71	72.9	129730000000	0.89788	1.587	0.200577	141.8	142
	1133	P33416	HSP78	YDR258C	Heat shock protein 78, mitochondrial	1	55	54	65.1	91.335	0	323.31	18501000000	0.0366928	0.484899	0	0	46	45	60.3	5170000000	0.84411	0.99977	-9.99054e-05	52.972	54	45	44	52.7	9150100000	1.0192	0.97149	-0.0125617	41.527	56	41	40	48.8	4180800000	0.75279	1.3266	0.12274	152.12	29
	114	P04912;P04911	HTA2;HTA1	YBL003C;YDR225W	Histone H2A.2;Histone H2A.1	2	6;7	5;6	43.2	13.989	0	150.56	55164000000	-0.113866	0.128209	0	0	6	5	43.2	12635000000	0.72788	0.94721	-0.0235537	86.059	6	4	3	34.8	19037000000	0.76639	0.68567	-0.163885	72.533	5	5	4	25.8	23493000000	0.30108	0.7012	-0.154158	97.033	6
	73	P02293	HTB1	YDR224C	Histone H2B.1	1	18	1	68.7	14.252	0.0002891	4.5087	1137500000	-0.0170466	0.913771	0	0	14	1	68.7	189160000	1.3647	1.5119	0.179523	177.04	3	14	1	68.7	272840000	1.2349	1.1365	0.0555694	3.6558	3	17	1	68.7	675510000	0.44854	0.51733	-0.286232	170.43	4
	74	P02294	HTB2	YBL002W	Histone H2B.2	1	18	1	68.7	14.237	0	282.02	880280000	-0.372168	0.3436	0	0	14	1	68.7	184490000	0.58102	0.70734	-0.150372	6.6722	2	14	1	68.7	196840000	0.96318	1.01	0.00432137	5.9023	2	17	1	68.7	498950000	0.068724	0.10704	-0.970454	3.6511	3
	3833	Q9URQ5	HTL1	YCR020W-B	High temperature lethal protein 1	1	6	6	76.9	9.1794	0	46.225	2977800000	-0.206332	0.375372	0	0	4	4	56.4	349050000	0.66425	0.81064	-0.091172	16.179	5	5	5	57.7	592520000	1.1395	1.0861	0.0358698	12.661	6	6	6	76.9	2036300000	0.13627	0.27309	-0.563694	80.398	8
	198	P07263-2;P07263	HTS1	YPR033C	Histidine--tRNA ligase, mitochondrial	2	36;38	36;38	68.4	57.75	0	323.31	19040000000	0.148976	0.497549	0	0	34	34	66.2	6156500000	0.77026	0.93181	-0.0306726	50.866	39	34	34	65.2	9671000000	1.0137	0.92489	-0.0339099	58.748	43	24	24	47.3	3212500000	2.0277	3.2472	0.511509	104.4	25
	3739	Q12692	HTZ1	YOL012C	Histone H2A.Z	1	6	5	35.8	14.282	0	107.2	8501700000	-0.0278304	0.225868	0	0	5	4	29.9	2325900000	0.72749	0.87224	-0.059364	142.38	9	5	4	29.9	3674300000	1.0002	0.9602	-0.0176383	132.8	10	6	5	35.8	2501400000	0.41911	0.98517	-0.00648882	176.52	11
	3787	Q6Q546	HUB1	YNR032C-A	Ubiquitin-like modifier HUB1	1	7	7	91.8	8.2715	0	88.346	3167500000	-0.0450645	0.533319	0	0	7	7	91.8	942550000	0.79159	0.94794	-0.0232192	41.783	9	6	6	84.9	905510000	1.1774	1.114	0.0468852	32.401	7	6	6	83.6	1319500000	0.40295	0.69365	-0.15886	126.54	8
	2478	P53119	HUL5	YGL141W	Probable E3 ubiquitin-protein ligase HUL5	1	3	3	3.5	105.56	0	7.6216	419650000	-0.224743	0.448878	0	0	2	2	1.8	112700000	0.31256	0.3837	-0.416008	164.04	2	3	3	3.5	196100000	1.008	0.92581	-0.0334781	48.605	4	2	2	1.8	110850000	NaN	NaN	NaN	NaN	1
	109	P04806	HXK1	YFR053C	Hexokinase-1	1	54	51	97.3	53.738	0	323.31	172460000000	0.242344	0.480491	0	0	48	45	90.1	55893000000	0.71651	0.86091	-0.0650422	85.628	131	48	45	94.8	87286000000	1.0876	0.97012	-0.0131745	55.739	146	44	41	86.2	29284000000	2.8464	6.3863	0.805249	113.51	70
	110	P04807	HXK2	YGL253W	Hexokinase-2	1	56	53	97.7	53.942	0	323.31	365440000000	0.246168	0.438704	0	0	52	49	97.7	121580000000	0.75461	0.9451	-0.0245222	69.734	148	48	45	90.9	127980000000	1.0979	1.0088	0.00380509	81.097	153	45	42	89.7	115880000000	2.6047	5.7441	0.759222	136.99	79
	1713	P39004	HXT7	YDR342C	High-affinity hexose transporter HXT6	1	17	3	25.1	62.734	0	323.31	3889500000	-0.00111512	0.982766	0	0	17	3	25.1	1458900000	0.87083	1.0485	0.0205684	48.044	19	15	3	23	1141300000	1.0105	0.81483	-0.088933	37.258	19	11	2	18.4	1289200000	0.64818	1.1615	0.0650192	73.735	20
	945	P32464	HYM1	YKL189W	Protein HYM1	1	3	3	8.8	45.853	0	7.1372	178260000	-0.0185225	0.909799	0	0	2	2	6.8	34730000	1.0834	1.2922	0.11133	49.013	3	1	1	2	69571000	NaN	NaN	NaN	NaN	1	2	2	5	73958000	0.37066	0.7106	-0.148375	37.788	2
	632	P23301	HYP2	YEL034W	Eukaryotic translation initiation factor 5A-1	1	17	13	90.4	17.114	0	323.31	194740000000	0.164105	0.261378	0	0	17	13	90.4	58648000000	0.76888	1.0199	0.00855758	62.343	54	13	9	62.4	87672000000	1.3815	1.3103	0.117371	28.506	47	16	12	73.9	48416000000	1.493	2.3248	0.366386	173.28	37
	2036	P40581	HYR1	YIR037W	Peroxiredoxin HYR1	1	21	17	65.6	18.641	0	217.55	15605000000	0.0888466	0.394503	1	1	15	12	63.8	6788200000	0.73513	0.8986	-0.0464336	67.616	17	17	13	63.8	5572600000	1.1853	1.187	0.0744507	61.902	17	19	15	65.6	3244200000	0.91141	1.7319	0.238523	114.53	16
	2071	P41734	IAH1	YOR126C	Isoamyl acetate-hydrolyzing esterase	1	6	6	28.6	27.346	0	31.986	658910000	0.31527	0.435932	0	0	4	4	22.7	367820000	0.84227	1.0352	0.0150243	25.035	3	4	4	20.6	226280000	0.96627	0.91941	-0.0364908	28.637	4	3	3	15.1	64811000	4.9718	9.2742	0.967276	6.8344	2
	2305	P47158	IBA57	YJR122W	Putative transferase CAF17, mitochondrial	1	7	7	14.5	57.054	0	13.238	391790000	-0.173074	0.603922	0	0	6	6	12.1	198050000	1.0593	1.2892	0.11032	28.446	5	6	6	12.7	151260000	1.3609	1.2911	0.11096	80.151	4	2	2	4	42478000	0.10964	0.18176	-0.740502	100.76	2
	2681	P53892	IBD2	YNL164C	Protein IBD2	1	2	2	6	40.016	0.00028686	4.2306	24072000	-0.131428	0.0516047	0	0	2	2	6	5188400	0.5555	0.6419	-0.192533	66.076	2	1	1	3.4	9538300	0.83773	0.81082	-0.0910756	1.4465	2	2	2	6	9345200	0.63531	0.77504	-0.110676	4.6399	3
	807	P28240	ICL1	YER065C	Isocitrate lyase	1	35	35	66.1	62.408	0	323.31	15466000000	0.0723024	0.472376	0	0	32	32	65.5	6507600000	0.85877	1.036	0.0153598	64.881	49	29	29	58.3	6129700000	0.96458	0.92684	-0.0329952	48.381	47	25	25	47.6	2828500000	0.95138	1.7161	0.234543	109.02	29
	3503	Q12031	ICL2	YPR006C	Mitochondrial 2-methylisocitrate lyase	1	20	20	37.2	64.975	0	70.287	1875700000	-0.0369259	0.146823	0	0	15	15	31.1	651030000	0.8197	0.96747	-0.0143625	56.901	14	15	15	26.4	834500000	1.0069	0.93617	-0.0286453	38.664	12	7	7	12.5	390170000	0.47808	0.85552	-0.0677698	117.86	4
	1861	P40051	ICP55	YER078C	Intermediate cleaving peptidase 55	1	5	5	14.3	57.989	0	28.078	229950000	0.0752981	0.523245	0	0	5	5	14.3	90217000	0.80592	0.93082	-0.0311343	28.097	3	4	4	9.6	97697000	1.0783	0.96745	-0.0143715	6.7357	3	2	2	3.3	42037000	1.2203	1.8681	0.2714	45.691	2
	829	P28834	IDH1	YNL037C	Isocitrate dehydrogenase [NAD] subunit 1, mitochondrial	1	37	37	72.8	39.324	0	323.31	108510000000	0.0127364	0.871788	0	1	32	32	67.8	31341000000	0.73518	0.89428	-0.0485265	61.114	66	33	33	70.3	41434000000	0.96509	0.86099	-0.0650019	82.844	70	31	31	66.9	35739000000	0.68492	1.4182	0.151737	129.51	67
	808	P28241	IDH2	YOR136W	Isocitrate dehydrogenase [NAD] subunit 2, mitochondrial	1	23	23	64.5	39.739	0	323.31	57360000000	0.0463966	0.718195	0	1	22	22	64.5	17737000000	0.6232	0.76956	-0.113757	100.74	32	23	23	64.5	22553000000	1.0897	0.98082	-0.00841069	58.195	27	18	18	58.8	17070000000	1.0058	1.8254	0.261358	158.75	17
	423	P15496	IDI1	YPL117C	Isopentenyl-diphosphate Delta-isomerase	1	18	18	61.1	33.351	0	313.89	11708000000	-0.0456315	0.544997	0	1	18	18	61.1	4186200000	0.82728	1.0168	0.00723556	73.187	32	18	18	61.1	5025000000	1.1257	1.0648	0.027268	79.297	41	12	12	43.4	2497200000	0.294	0.67391	-0.171398	131.56	19
	572	P21954	IDP1	YDL066W	Isocitrate dehydrogenase [NADP], mitochondrial	1	36	32	71.7	48.19	0	323.31	58942000000	0.0391139	0.624812	0	1	33	29	71.3	17036000000	0.78231	0.92933	-0.03183	77.363	53	32	28	64.7	24748000000	1.0057	0.94065	-0.026572	68.278	50	29	25	53.3	17158000000	0.65165	1.4988	0.175744	122.9	36
	2095	P41939	IDP2	YLR174W	Isocitrate dehydrogenase [NADP] cytoplasmic	1	40	36	81.6	46.562	0	323.31	44210000000	0.224852	0.434207	0	1	38	34	80.8	15994000000	0.75777	0.96296	-0.0163918	54.015	53	34	30	77.9	20180000000	1.0754	1.0065	0.00281378	78.113	43	29	25	72.6	8036100000	2.4775	4.8768	0.688135	113.11	27
	2727	P53982	IDP3	YNL009W	Isocitrate dehydrogenase [NADP]	1	13	8	28.6	47.856	0	42.896	919470000	-0.102392	0.0361076	0	1	11	6	25.7	227290000	0.677	0.8306	-0.0806081	72.018	7	13	8	28.6	604030000	0.95868	0.82371	-0.0842256	51.05	3	9	4	20.2	88147000	0.46826	0.72054	-0.142342	104.75	4
	2212	P46958	IDS2	YJL146W	IME2-dependent-signaling protein	1	6	6	13.9	53.216	0	161.32	286890000	-0.0245559	0.888858	0	0	5	5	13.6	84083000	0.89635	1.0955	0.0396124	20.213	4	3	3	7.9	74851000	1.6662	1.6087	0.206475	67.755	4	4	4	10.2	127950000	0.30002	0.4789	-0.319755	33.479	5
	2152	P43579	IES1	YFL013C	Ino eighty subunit 1	1	7	7	13.2	78.752	0	54.97	1152500000	-0.190094	0.524707	0	0	3	3	5.3	975050000	0.66486	0.87519	-0.0578976	23.109	3	2	2	3.3	44275000	1.5823	1.4431	0.159296	55.205	2	3	3	5.6	133180000	0.13318	0.21297	-0.671682	52.39	3
	1895	P40154	IES2	YNL215W	Ino eighty subunit 2	1	6	6	18.8	36.153	0	12.434	368030000	0.0971698	0.517814	0	0	5	5	16.6	120580000	0.59547	0.75085	-0.124447	20.007	4	4	4	13.8	144950000	1.3768	1.2835	0.108396	101.29	4	5	5	15.9	102490000	1.0869	2.0303	0.30756	57.564	4
	3642	Q12345	IES3	YLR052W	Ino eighty subunit 3	1	6	6	26.4	28.242	0	10.994	233060000	-0.16373	0.0314533	0	0	3	3	12.4	45025000	0.48278	0.61782	-0.209138	15.05	3	4	4	18	126760000	0.86028	0.78029	-0.107744	73.41	3	2	2	9.2	61283000	0.82007	0.66941	-0.174308	47.529	3
	3433	Q08561	IES4	YOR189W	Ino eighty subunit 4	1	6	6	56.9	13.092	0	25.32	722620000	-0.171207	0.410704	0	0	5	5	46.6	164700000	0.63072	0.85905	-0.0659816	55.371	6	4	4	39.7	146440000	1.1241	1.119	0.0488301	29.674	5	4	4	36.2	411480000	0.1933	0.31881	-0.496468	41.445	7
	1868	P40060	IES5	YER092W	Ino eighty subunit 5	1	5	5	57.6	14.312	0	105.86	245840000	0.16514	0.076057	0	0	4	4	46.4	98588000	1.0022	1.1772	0.0708502	24.453	4	3	3	37.6	66662000	1.8668	1.7015	0.230832	44.976	3	4	4	46.4	80590000	0.91565	1.5622	0.193737	52.127	3
	1014	P32617	IES6	YEL044W	Chromatin-remodeling complex subunit IES6	1	6	6	43.4	18.533	0	21.94	1198000000	0.0502931	0.886712	0	0	3	3	13.9	279000000	1.4556	1.7132	0.233808	192.51	3	2	2	8.4	337850000	3.1125	2.9843	0.474843	130.33	3	5	5	38	581180000	0.14778	0.27684	-0.557771	86.426	6
	1487	P38286	IFA38	YBR159W	Very-long-chain 3-oxoacyl-CoA reductase	1	8	8	28.5	38.708	0	59.411	990360000	0.381263	0.452463	0	1	7	7	25.4	268450000	0.66608	0.79461	-0.099846	46.834	5	8	8	28.5	644780000	1.134	1.1027	0.0424574	44.222	9	2	2	6.9	77134000	9.7859	15.892	1.20118	90.116	4
	672	P25038	IFM1	YOL023W	Translation initiation factor IF-2, mitochondrial	1	3	3	2.5	75.656	0	9.0312	99719000	0.209914	0.0594686	0	0	3	3	2.5	51813000	1.2602	1.5497	0.190248	53.654	3	2	2	1.3	47907000	1.8204	1.6966	0.229579	93.779	2	1	1	1.2	0	NaN	NaN	NaN	NaN	0
	2165	P43598	IGD1	YFR017C	Inhibitor of glycogen debranching 1	1	12	12	68.2	21.783	0	323.31	1985300000	-0.143389	0.464984	0	0	11	11	65.1	485420000	0.79258	0.95137	-0.0216506	36.967	14	9	9	55.9	302200000	1.2445	1.1278	0.0522321	36.213	15	10	10	54.4	1197700000	0.16932	0.34614	-0.460748	56.931	24
	2685	P53897	IGO1	YNL157W	mRNA stability protein IGO1	1	13	12	54.2	18.051	0	211.07	1947900000	-0.11208	0.540527	0	0	9	9	48.8	447790000	0.5909	0.7706	-0.113171	53.292	8	8	7	52.4	281270000	1.4761	1.425	0.153815	31.856	7	12	11	50	1218800000	0.17712	0.41987	-0.376885	99.568	8
	3832	Q9P305	IGO2	YHR132W-A	mRNA stability protein IGO2	1	14	13	82.4	14.395	0	265.31	4563900000	-0.126014	0.174172	0	0	7	7	56.5	950380000	0.63261	0.86175	-0.0646187	70.755	13	8	7	63.4	711680000	0.95506	0.85957	-0.0657187	19.572	9	14	13	82.4	2901900000	0.30282	0.56532	-0.247706	81.15	10
	1661	P38874	IKI1	YHR187W	Elongator complex protein 5	1	3	3	11.3	35.219	0	26.597	453560000	0.248449	0.631618	0	0	3	3	11.3	133200000	0.60349	0.67558	-0.170323	92.819	3	3	3	11.3	252750000	0.67527	0.60388	-0.219049	57.348	4	2	2	8.1	67607000	7.5519	13.637	1.13472	134.03	3
	3323	Q06706	IKI3	YLR384C	Elongator complex protein 1	1	30	30	26.7	152.99	0	262.56	4533400000	0.214833	0.418593	0	0	26	26	22.9	1618300000	0.85478	1.0432	0.0183676	45.16	21	26	26	22.8	2228900000	1.0402	0.96947	-0.0134656	82.291	31	12	12	10	686100000	1.9077	4.3611	0.639596	191.31	5
	247	P09436	ILS1	YBL076C	Isoleucine--tRNA ligase, cytoplasmic	1	91	91	71.7	122.98	0	323.31	40072000000	0.139475	0.477157	0	0	83	83	71	14606000000	0.78409	0.96673	-0.0146948	58.808	80	78	78	66.8	19216000000	1.009	0.93788	-0.0278527	84.122	86	54	54	48.7	6249600000	1.5629	2.8905	0.460973	150.35	40
	61	P00927	ILV1	YER086W	Threonine dehydratase, mitochondrial	1	35	35	69.8	63.83	0	323.31	13049000000	0.174736	0.4762	0	0	33	33	68.9	4730700000	0.76346	0.97218	-0.0122533	64.212	44	31	31	67.2	6353000000	0.99372	0.91236	-0.0398338	75.089	46	21	21	49	1965800000	2.1155	3.7696	0.576295	97.79	23
	214	P07342	ILV2	YMR108W	Acetolactate synthase catalytic subunit, mitochondrial	1	41	41	62.2	74.936	0	323.31	47845000000	-0.0273088	0.440166	0	0	34	34	59.5	15928000000	0.7018	0.85706	-0.0669888	65.515	58	34	34	60.6	17392000000	1.0019	0.90552	-0.0431019	56.582	69	41	41	62.2	14525000000	0.61189	1.067	0.0281644	118.41	54
	1748	P39522	ILV3	YJR016C	Dihydroxy-acid dehydratase, mitochondrial	1	40	40	71.1	62.86	0	323.31	46523000000	0.0662432	0.444423	0	0	36	36	63.9	14813000000	0.79083	0.98057	-0.00852139	65.069	62	32	32	66	18950000000	1.0982	1.0021	0.000911058	60.88	59	35	35	61.7	12760000000	0.75971	1.6082	0.20634	118.26	45
	149	P06168	ILV5	YLR355C	Ketol-acid reductoisomerase, mitochondrial	1	45	45	86.3	44.368	0	323.31	155880000000	0.113849	0.495661	0	1	39	39	79.5	57349000000	0.68415	0.85752	-0.0667558	87.747	99	35	35	81.5	66833000000	1.1623	1.0563	0.0237873	96.154	94	37	37	75.9	31703000000	1.1888	2.4239	0.384515	179.27	58
	744	P25605	ILV6	YCL009C	Acetolactate synthase small subunit, mitochondrial	1	26	26	90.9	33.986	0	323.31	27042000000	0.0751639	0.592276	0	0	23	23	87.4	9496900000	0.72545	0.91055	-0.0406962	43.408	48	21	21	85.4	13944000000	0.96035	0.89742	-0.0470043	35.881	48	17	17	70.2	3600500000	0.88028	2.0568	0.313192	112.7	30
	2444	P53051	IMA1	YGR287C	Oligo-1,6-glucosidase IMA1	1	3	1	5.1	68.591	0.0068911	2.3353	70913000	0.0330334	0.64712	0	0	3	1	5.1	17494000	0.86732	0.95427	-0.0203287	58.408	2	3	1	5.1	46185000	1.3213	1.2201	0.0863954	71.06	2	3	1	5.1	7234200	NaN	NaN	NaN	NaN	0
	275	P0CW41;P0CW40;Q08295	IMA4;IMA3;IMA2	YIL172C; YOL157C	Oligo-1,6-glucosidase IMA4;Oligo-1,6-glucosidase IMA3;Oligo-1,6-glucosidase IMA2	3	5;6;6	2;3;3	9	68.698	0	13.566	570270000	0.506235	0.229263	0	0	5	2	8.8	150020000	1.6902	2.0371	0.309012	0.098327	2	5	2	8.8	280820000	1.425	1.3231	0.121593	49.696	2	6	3	9	139430000	8.448	12.249	1.0881	134.5	3
	1557	P38697;P39567	IMD2	YHR216W	Inosine-5-monophosphate dehydrogenase 2	2	22;8	3;7	52.8	56.529	0	49.81	1317100000	-0.011864	0.840006	0	1	19	5	45.5	336900000	0.76371	0.8727	-0.059135	93.506	9	21	7	51.8	608860000	0.94151	0.8551	-0.0679831	93.452	10	18	6	42.4	371300000	0.76571	1.2346	0.0915263	63.406	5
	2382	P50095	IMD3	YLR432W	Inosine-5-monophosphate dehydrogenase 3	1	35	15	67.3	56.584	0	323.31	27172000000	0.00157796	0.899008	0	1	30	12	64.6	6836200000	0.74822	1.0025	0.00108441	92.494	26	29	11	64.6	7774400000	1.1673	1.0492	0.0208583	53.117	24	32	15	60	12561000000	0.39278	0.96115	-0.0172088	108.2	27
	2381	P50094	IMD4	YML056C	Inosine-5-monophosphate dehydrogenase 4	1	28	16	56.9	56.393	0	259.76	2754100000	-0.0207426	0.269809	0	1	24	12	54.4	951890000	0.74535	0.93882	-0.0274177	30.083	11	26	14	56.9	1023400000	1.0029	0.91104	-0.0404625	28.07	9	21	11	40.6	778800000	0.65276	1.0131	0.00565233	145.69	10
	750	P25626	IMG1	YCR046C	54S ribosomal protein IMG1, mitochondrial	1	12	12	65.1	19.393	0	104.26	3382100000	-0.0200607	0.331164	0	0	10	10	55	829090000	0.75662	0.94682	-0.0237326	37.292	12	10	10	61.5	1417300000	1.0125	0.90085	-0.0453475	56.3	13	11	11	65.1	1135700000	0.48411	1.0207	0.0088981	104.94	12
	759	P25642	IMG2	YCR071C	54S ribosomal protein IMG2, mitochondrial	1	10	10	46.6	16.38	0	27.849	2685600000	-0.18182	0.35412	0	0	8	8	43.8	569170000	0.77361	0.90198	-0.0448031	19.68	8	6	6	35.6	756680000	1.0831	0.96521	-0.0153782	45.286	7	9	9	46.6	1359700000	0.18016	0.32713	-0.48528	61.223	4
	3321	Q06704	IMH1	YLR309C	Golgin IMH1	1	30	30	32.3	105.22	0	104.01	3526700000	-0.0560487	0.0301725	0	0	22	22	24.5	752120000	0.68523	0.86124	-0.0648758	36.942	19	22	22	24.5	1840400000	0.97426	0.9201	-0.036165	38.315	18	17	17	20.9	934160000	0.50738	0.85683	-0.0671053	56.129	15
	2242	P47031	IML2	YJL082W	Mitochondrial outer membrane protein IML2	1	13	13	20	82.535	0	92.615	1538200000	0.278672	0.37983	0	0	12	12	17.6	450320000	0.99172	1.2378	0.0926505	35.532	10	12	12	18.6	895310000	0.98445	0.93572	-0.0288541	63.684	10	6	6	8.6	192590000	3.1799	5.9186	0.772219	84.271	5
	2527	P53219	IMO32	YGR031W	Abhydrolase domain-containing protein IMO32	1	10	10	37.4	38.51	0	77.894	2333700000	-0.0514332	0.27143	0	0	10	10	37.4	549070000	0.90547	1.0397	0.0169081	79.277	10	8	8	22.8	995520000	0.95285	0.81711	-0.0877195	66.913	11	5	5	15.8	789150000	0.65395	0.82511	-0.0834881	124.96	9
	915	P32351	IMP2	YIL154C	Sugar utilization regulatory protein IMP2	1	7	7	24.6	39.07	0	29.822	399040000	-0.231009	0.179191	0	0	3	3	10.7	147030000	0.55232	0.67303	-0.171966	27.892	3	2	2	4.3	151960000	1.0908	0.85036	-0.0703972	10.317	3	5	5	16.2	100050000	0.64252	0.35427	-0.450666	96.586	3
	1082	P32899	IMP3	YHR148W	U3 small nucleolar ribonucleoprotein protein IMP3	1	4	4	15.3	21.885	0	6.5987	189390000	0.0103176	0.531954	0	0	3	3	10.9	40378000	0.8684	1.0513	0.0217267	10.927	3	4	4	15.3	147740000	1.0638	0.99749	-0.00109145	32.698	5	1	1	4.4	1274700	NaN	NaN	NaN	NaN	1
	2710	P53941	IMP4	YNL075W	U3 small nucleolar ribonucleoprotein protein IMP4	1	7	7	22.8	33.482	0	39.65	1542500000	-0.122406	0.0681516	0	0	6	6	17.9	273730000	0.55525	0.68382	-0.165058	147.53	4	5	5	17.6	722190000	0.75504	0.71403	-0.146284	146.15	6	4	4	15.5	546570000	0.35093	0.87927	-0.0558777	136.36	5
	2875	Q02888	INA17	YPL099C	Inner membrane assembly complex subunit 17	1	7	7	39	21.842	0	174.57	521440000	-0.00774538	0.135973	0	0	6	6	36.3	245000000	0.82301	0.98458	-0.006749	21.938	7	4	4	29.1	152920000	1.0944	0.99361	-0.00278404	45.906	3	4	4	35.2	123520000	0.60722	0.96894	-0.0137031	261.75	3
	1565	P38710	INM1	YHR046C	Inositol monophosphatase 1	1	7	7	25.8	32.823	0	27.664	944380000	0.0641923	0.447114	0	0	5	5	18.6	251210000	0.74166	0.97307	-0.0118559	28.114	5	7	7	25.8	571140000	0.9737	1.0086	0.00371896	59.903	7	2	2	6.8	122030000	0.68547	1.5875	0.200714	74.206	2
	3160	Q05533	INM2	YDR287W	Inositol monophosphatase 2	1	7	7	29.8	32.092	0	33.047	626510000	0.14858	0.49338	0	0	5	5	21.6	202500000	0.84245	1.0487	0.0206513	26.094	4	5	5	20.5	249620000	0.89411	0.83822	-0.076642	10.071	5	4	4	16.8	174400000	1.5454	3.1749	0.50173	104.6	4
	345	P11986	INO1	YJL153C	Inositol-3-phosphate synthase	1	48	48	70	59.641	0	323.31	229600000000	0.171073	0.530846	0	0	40	40	61.5	76679000000	0.68984	0.90652	-0.0426226	91.076	104	42	42	68.9	96442000000	0.92468	0.85044	-0.0703563	58.693	115	43	43	62.7	56477000000	2.4669	4.2286	0.626197	144.42	67
	781	P26798	INO2	YDR123C	Protein INO2	1	2	2	11.8	34.234	0	7.5429	3131900000	-0.131586	0.387752	0	0	2	2	11.8	1162600000	0.92065	1.1062	0.0438337	9.8688	2	2	2	11.8	1320900000	0.88671	0.83745	-0.0770411	1.6362	2	2	2	11.8	648460000	0.26575	0.43496	-0.361551	156.21	3
	2476	P53115	INO80	YGL150C	Putative DNA helicase INO80	1	12	12	8.9	171.45	0	30.702	1167900000	0.0947392	0.379216	0	0	5	5	3.8	494000000	0.99097	1.2038	0.0805543	34.465	5	9	9	6.1	485980000	0.98959	0.90326	-0.0441872	115.91	7	8	8	6.3	187960000	0.9015	1.7695	0.247851	88.765	8
	2022	P40559	INP51	YIL002C	Phosphatidylinositol 4,5-bisphosphate 5-phosphatase INP51	1	3	3	5	108.43	0	7.5827	120250000	-0.21169	0.0230075	0	0	2	2	3.1	38707000	0.49181	0.60347	-0.219344	69.355	2	0	0	0	0	NaN	NaN	NaN	NaN	0	2	2	3.5	81543000	0.41325	0.62512	-0.204037	49.983	3
	3609	Q12271	INP53	YOR109W	Polyphosphatidylinositol phosphatase INP53;SAC1-like phosphoinositide phosphatase;Phosphatidylinositol 4,5-bisphosphate 5-phosphatase	1	22	22	23	124.58	0	96.235	1360900000	-0.106404	0.330763	0	0	17	17	16.7	417980000	0.76328	0.96787	-0.014183	31.967	20	17	17	17.3	563540000	1.0118	0.92926	-0.0318628	50.481	19	12	12	12.2	379400000	0.32417	0.53313	-0.273167	131.44	8
	3411	Q08227	INP54	YOL065C	Phosphatidylinositol 4,5-bisphosphate 5-phosphatase INP54	1	5	5	15.1	43.798	0	53.504	443270000	-0.0084835	0.564834	0	0	5	5	15.1	95448000	0.85572	1.0002	8.68646e-05	28.158	4	4	4	11.7	217610000	1.0075	0.92695	-0.0329437	58.543	5	2	2	7.6	130210000	0.37687	1.0172	0.00740635	78.139	3
	3521	Q12072	IOC2	YLR095C	ISWI one complex protein 2	1	9	9	11.8	93.445	0	18.111	819920000	0.320822	0.44157	0	0	6	6	8.6	188670000	1.1187	1.3293	0.123623	56.982	4	7	7	8.6	436650000	0.82574	0.72656	-0.138729	31.101	3	4	4	5.7	194600000	6.2201	9.4967	0.977573	92.931	3
	2163	P43596	IOC3	YFR013W	ISWI one complex protein 3	1	5	5	6.9	90.896	0	7.1804	304650000	-0.00735647	0.806956	0	0	4	4	5.6	155090000	0.72828	0.93139	-0.0308684	214.27	3	5	5	6.9	149560000	1.2054	1.0379	0.0161555	199.37	5	0	0	0	0	NaN	NaN	NaN	NaN	0
	3050	Q04213	IOC4	YMR044W	ISWI one complex protein 4	1	7	7	15.6	55.426	0	13.227	193930000	0.256906	0.155363	0	0	3	3	8.4	52457000	0.92938	1.122	0.0499928	98.178	2	3	3	5.3	71838000	1.871	1.8743	0.272839	239.63	4	5	5	9.1	69633000	1.3675	2.8047	0.447886	156.8	3
	1615	P38803	IPI1	YHR085W	Pre-rRNA-processing protein IPI1	1	4	4	12.3	37.866	0	17.031	135470000	-0.162652	0.311987	0	0	2	2	3.9	24121000	0.70105	0.83969	-0.075881	19.662	2	4	4	12.3	101080000	0.61445	0.56309	-0.249422	57.518	4	1	1	3.6	10278000	NaN	NaN	NaN	NaN	1
	2673	P53877	IPI3	YNL182C	Pre-rRNA-processing protein IPI3	1	7	7	11.9	61.772	0	11.924	698120000	0.16032	0.346714	0	0	4	4	6.3	211630000	1.1378	1.4079	0.148572	95.2	5	5	5	8.3	406140000	0.96221	0.86869	-0.0611352	70.375	6	2	2	3.2	80341000	1.4525	2.4747	0.393523	207.85	2
	54	P00817	IPP1	YBR011C	Inorganic pyrophosphatase	1	28	28	87.5	32.299	0	323.31	76308000000	0.0328097	0.198953	0	0	24	24	86.8	23618000000	0.85909	1.0699	0.0293432	53.524	32	23	23	81.9	30683000000	1.2763	1.1599	0.0644205	46.816	38	24	24	76	22007000000	0.523	1.0108	0.00466524	163.81	29
	499	P18963	IRA1	YBR140C	Inhibitory regulator protein IRA1	1	7	7	2.9	350.98	0	19.674	218920000	0.0655869	0.752863	0	0	4	4	1.7	8807600	0.49586	0.56871	-0.245109	6.8689	3	5	5	1.8	136410000	1.2802	1.1409	0.0572476	43.508	3	3	3	1.1	73710000	1.152	2.4245	0.384622	112.34	3
	504	P19158	IRA2	YOL081W	Inhibitory regulator protein IRA2	1	6	6	1.9	351.66	0	10.204	280580000	-0.0347898	0.511476	1	0	5	5	1.5	70469000	0.89636	1.087	0.0362295	45.342	5	6	6	1.9	143110000	0.84209	0.76715	-0.11512	98.886	6	2	2	0.7	67004000	0.40655	0.94302	-0.0254791	99.476	2
	3114	Q04772	IRC21	YMR073C	Increased recombination centers protein 21	1	2	2	13.9	23.182	0	6.4051	89316000	-0.270337	0.471617	0	0	1	1	5	2375100	NaN	NaN	NaN	NaN	1	1	1	5	11008000	0.99869	0.94822	-0.0230909	29.407	2	2	2	13.9	75933000	0.1782	0.30368	-0.517584	56.94	4
	2035	P40580	IRC24	YIR036C	Benzil reductase ((S)-benzoin forming) IRC24	1	21	21	73.4	28.804	0	218.01	9740000000	0.0294612	0.212605	0	1	17	17	65.4	2690000000	0.80368	0.99506	-0.00215072	90.85	22	18	18	69.2	4179000000	1.1961	1.1278	0.0522321	67.44	22	17	17	65	2871000000	0.4746	1.0922	0.0383022	157.31	9
	3385	Q07951	IRC25	YLR021W	Proteasome chaperone 3	1	2	2	14.5	20.06	0	7.3442	203850000	-0.0262241	0.719287	0	0	2	2	14.5	89953000	0.86293	1.0699	0.0293432	21.043	3	1	1	6.7	80241000	0.90285	0.82834	-0.0817914	4.3077	2	1	1	6.7	33654000	NaN	NaN	NaN	NaN	1
	2012	P40541	IRR1	YIL026C	Cohesin subunit SCC3	1	3	3	3.1	133.01	0	9.1821	238590000	-0.12497	0.218119	0	0	3	3	3.1	66122000	0.5991	0.63847	-0.194859	22.672	4	3	3	3.1	128330000	0.73122	0.6368	-0.195997	47.595	6	3	3	3.1	44146000	0.72712	1.0374	0.0159462	77.597	3
	3673	Q12425	ISA2	YPR067W	Iron-sulfur assembly protein 2	1	3	3	23.8	20.876	0	117.64	728510000	0.0339458	0.785535	0	0	3	3	23.8	223180000	0.97876	1.1913	0.0760212	54.728	4	3	3	23.8	194800000	1.82	1.5802	0.198712	42.957	3	3	3	23.8	310540000	0.44476	0.67159	-0.172896	64.325	5
	1838	P40015	ISC1	YER019W	Inositol phosphosphingolipids phospholipase C	1	3	3	10.3	53.94	0	60.257	327250000	0.309529	0.553277	0	0	2	2	6.7	96079000	0.68354	0.87764	-0.0566836	144.19	3	3	3	10.3	180100000	5.0831	4.7396	0.675742	176.27	2	1	1	1.9	51075000	NaN	NaN	NaN	NaN	1
	3789	Q6Q560	ISD11	YER048W-A	Protein ISD11	1	8	8	64.9	11.266	0	41.042	6622700000	0.177822	0.0488724	0	0	7	7	61.7	1872100000	1.0443	1.3148	0.11886	85.839	10	8	8	64.9	2380100000	1.982	1.8039	0.256213	109.91	10	8	8	64.9	2370600000	0.70509	1.4401	0.158393	85.772	9
	959	P32488	ISF1	YMR081C	Increasing suppression factor 1	1	12	12	34.6	37.11	0	66.168	2148300000	-0.145176	0.370221	0	0	5	5	17.8	362010000	0.74535	0.95197	-0.0213767	37.123	7	7	7	25.7	379350000	1.0347	0.96435	-0.0157653	39.656	11	12	12	34.6	1407000000	0.19337	0.39959	-0.398385	87.122	9
	2341	P48526	ISM1	YPL040C	Isoleucine--tRNA ligase, mitochondrial	1	5	5	5.2	115.79	0	12.163	718540000	-0.0132949	0.71509	0	0	2	2	1.8	156890000	0.94402	1.1209	0.0495669	17.725	2	3	3	3.2	287350000	1.04	0.88953	-0.0508394	90.407	3	2	2	1.6	274300000	0.5877	0.91493	-0.0386121	71.299	2
	3821	Q99312	ISN1	YOR155C	IMP-specific 5-nucleotidase 1	1	16	16	43.6	51.329	0	124.28	1289800000	0.138893	0.306997	0	0	11	11	34.4	512980000	0.92018	1.1195	0.0490241	90.5	12	12	12	30.2	676910000	1.1669	1.059	0.024896	41.424	9	3	3	10.2	99933000	1.0814	2.2017	0.342758	178.79	2
	2651	P53843	IST1	YNL265C	Vacuolar protein sorting-associated protein IST1	1	4	4	13.8	34.495	0	15.954	211410000	-0.399419	0.520428	0	0	1	1	2.7	53375000	NaN	NaN	NaN	NaN	1	3	3	10.7	66362000	0.9863	1.0629	0.0264924	23.983	3	2	2	7.7	91676000	0.18411	0.14951	-0.82533	56.198	4
	1471	P38250	IST2	YBR086C	Increased sodium tolerance protein 2	1	24	24	23.8	105.85	0	299.83	4209400000	-0.134923	0.178701	0	0	16	16	17	916290000	0.74075	0.91226	-0.0398814	56.577	17	16	16	18.7	696480000	0.87191	0.78988	-0.102439	69.83	18	17	17	19.3	2596600000	0.19237	0.54645	-0.26245	120.61	9
	2889	Q03020	ISU1	YPL135W	Iron sulfur cluster assembly protein 1, mitochondrial	1	6	4	37.6	17.895	0	12.888	622960000	-0.125067	0.249289	0	0	4	3	18.8	153150000	0.70748	0.90064	-0.0454488	14.479	4	6	4	37.6	177450000	0.98577	0.8932	-0.0490513	23.913	4	5	3	26.1	292360000	0.26631	0.52396	-0.280702	17.314	5
	1414	P38144	ISW1	YBR245C	ISWI chromatin-remodeling complex ATPase ISW1	1	22	21	21.5	131.1	0	133.97	1924200000	0.0063431	0.954697	0	0	15	14	16.5	481330000	0.68342	0.79426	-0.100037	41.273	12	16	15	15.9	980250000	0.98395	0.82245	-0.0848905	59.728	10	12	11	11.4	462580000	0.95443	1.5994	0.203957	97.997	4
	3451	Q08773	ISW2	YOR304W	ISWI chromatin-remodeling complex ATPase ISW2	1	5	4	4.5	130.33	0	5.7317	108370000	-0.0407036	0.596523	0	0	4	3	3.6	23495000	0.91468	1.2298	0.0898345	63.635	3	4	3	3.4	53157000	0.89159	0.78471	-0.105291	46.588	4	2	1	1.8	31717000	0.56043	0.78225	-0.106654	33.913	2
	2482	P53125	ITC1	YGL133W	Imitation switch two complex protein 1	1	7	7	7.2	145.64	0	21.027	192680000	0.0463778	0.236892	0	0	5	5	4.7	42716000	0.9709	1.2471	0.0959013	35.899	3	3	3	2.4	71703000	1.0311	0.99961	-0.000169405	98.037	3	3	3	3	78262000	0.61376	1.1051	0.0434016	216.33	4
	849	P30605	ITR1	YDR497C	Myo-inositol transporter 1	1	5	5	7.7	63.569	0	12.652	513020000	-0.20802	0.424572	0	0	3	3	5	127740000	0.54145	0.61453	-0.211457	154.28	3	3	3	5	123950000	0.28784	0.27015	-0.568395	47.1	3	4	4	7.4	261330000	0.95303	1.4315	0.155791	69.636	3
	3128	Q04934	IVY1	YDR229W	Protein IVY1	1	10	10	23	49.975	0	18.478	710950000	-0.07023	0.004442	0	0	6	6	13.5	315380000	0.70922	0.8563	-0.0673741	97.874	5	6	6	14.8	189510000	0.90166	0.8329	-0.0794071	43.817	3	6	6	11.5	206060000	0.60079	0.86316	-0.0639087	120.44	4
	3351	Q07532	IWR1	YDL115C	RNA polymerase II nuclear localization protein IWR1	1	6	6	20.7	40.64	0	28.38	916110000	0.174327	0.388205	0	0	3	3	9.3	270200000	0.84682	0.97063	-0.0129463	15.585	3	3	3	9.1	174680000	1.2047	1.1081	0.044579	103.61	3	5	5	18.4	471230000	1.5306	3.0999	0.491348	110.78	3
	1134	P33417	IXR1	YKL032C	Intrastrand cross-link recognition protein	1	5	5	6.7	67.855	0	9.4962	221870000	-0.131997	0.167914	0	0	3	3	5.4	81177000	0.57655	0.75718	-0.120801	13.269	4	2	2	3.5	60760000	0.91237	0.93267	-0.030272	7.6648	3	4	4	4.9	79935000	0.27625	0.56896	-0.244918	60.274	3
	1946	P40358	JEM1	YJL073W	DnaJ-like chaperone JEM1	1	5	5	8.4	75.143	0	14.655	107390000	0.38383	0.464886	0	0	4	4	7.1	71615000	0.92395	1.0969	0.040167	83.178	5	2	2	2.6	3042900	NaN	NaN	NaN	NaN	1	3	3	5	32737000	3.5557	5.3394	0.727492	18.725	2
	1247	P36035	JEN1	YKL217W	Carboxylic acid transporter protein homolog	1	8	8	10.9	69.375	0	20.849	663520000	-0.0229025	0.809473	0	0	8	8	10.9	345190000	0.65356	0.80908	-0.0920085	47.603	8	6	6	9.6	286280000	0.77867	0.75875	-0.119901	27.164	5	4	4	5.7	32053000	0.83433	1.3906	0.143202	194.2	3
	2934	Q03361	JIP4	YDR475C	Uncharacterized protein JIP4	1	7	7	9.2	98.69	0	10.776	115130000	-0.102398	0.397512	0	0	3	3	4.7	19094000	0.61252	0.69977	-0.155045	44.87	3	3	3	4.7	21324000	1.2057	1.2125	0.0836817	53.454	3	5	5	5.7	74710000	0.38646	0.58099	-0.235831	127.56	6
	3238	Q06214	JIP5	YPR169W	WD repeat-containing protein JIP5	1	7	7	15.4	55.263	0	19.647	93163000	0.0940691	0.567833	0	0	6	6	13.2	28857000	0.72467	0.89312	-0.0490902	6.1691	3	3	3	7.1	41506000	0.92737	0.91133	-0.0403243	38.529	2	3	3	7.7	22800000	1.6421	2.353	0.371622	165.08	3
	2292	P47135	JSN1	YJR091C	Protein JSN1	1	6	5	7.1	120.37	0	57.676	701990000	-0.163732	0.220312	0	0	4	3	4.9	251050000	0.51631	0.6459	-0.189835	153.29	4	6	5	7.1	258530000	1.0551	1.0204	0.00877047	55.399	5	5	5	6.3	192400000	0.26652	0.48963	-0.310132	180.66	6
	1449	P38217	KAP104	YBR017C	Importin subunit beta-2	1	7	7	9.9	103.68	0	15.389	1185900000	0.167066	0.755122	0	0	6	6	8.6	293760000	0.47974	0.61812	-0.208927	67.633	4	5	5	5.6	724680000	0.4453	0.41044	-0.38675	179.25	4	4	4	4.4	167440000	7.836	12.499	1.09688	38.145	4
	2449	P53067	KAP114	YGL241W	Importin subunit beta-5	1	5	5	5.7	113.92	0	30.848	296190000	0.020548	0.821776	0	0	4	4	4.7	95700000	0.75384	0.88936	-0.0509224	15.472	3	4	4	4.6	160940000	1.3155	1.236	0.0920185	45.244	5	2	2	2.7	39545000	NaN	NaN	NaN	NaN	1
	1872	P40069	KAP123	YER110C	Importin subunit beta-4	1	55	55	51.8	122.6	0	323.31	45195000000	0.261575	0.435593	0	0	46	46	48.1	13893000000	0.81258	1.0012	0.000520824	51.719	62	48	48	46.4	24330000000	1.0479	0.95872	-0.0183082	58.084	75	38	38	36.8	6971400000	3.6072	6.3462	0.802514	164.83	21
	3221	Q06142	KAP95	YLR347C	Importin subunit beta-1	1	22	22	31.8	94.775	0	323.31	6607800000	0.257073	0.344312	0	0	19	19	29.4	2231300000	0.98414	1.1901	0.0755834	53.663	23	19	19	27.6	3653100000	1.1216	1.0498	0.0211066	81.663	22	12	12	20.3	723460000	2.6861	4.7264	0.67453	84.326	8
	445	P16474	KAR2	YJL034W	78 kDa glucose-regulated protein homolog	1	62	58	58.1	74.467	0	323.31	42474000000	0.152256	0.399542	0	0	58	54	57.3	12892000000	0.82184	1.068	0.0285712	76.053	80	54	50	54.1	19621000000	1.0408	0.97735	-0.00994988	63.346	82	54	51	53.2	9960700000	1.4411	2.7425	0.438147	132	59
	720	P25389	KCC4	YCL024W	Probable serine/threonine-protein kinase KCC4	1	8	8	8.9	116.47	0	18.3	4150300000	-0.0399759	0.592465	0	0	3	3	3.8	28964000	1.0597	1.1539	0.0621682	33.003	3	4	4	3	1527100000	0.94836	0.94155	-0.0261566	58.608	5	6	6	7.3	2594300000	0.37304	0.69833	-0.155939	40.768	3
	3710	Q12494	KCS1	YDR017C	Inositol hexakisphosphate kinase 1	1	13	13	9.3	119.55	0	21.025	692250000	0.012614	0.830155	0	0	5	5	4.4	97358000	1.0768	1.3061	0.115976	48.823	4	6	6	4.1	362180000	0.98386	0.90415	-0.0437595	66.854	6	11	11	7.3	232720000	0.5024	0.9239	-0.034375	145.94	4
	1647	P38853	KEL1	YHR158C	Kelch repeat-containing protein 1	1	35	35	32	131.09	0	195.35	3497000000	0.0661183	0.62807	0	0	27	27	24.7	1105600000	0.69258	0.86021	-0.0653955	47.214	29	26	26	24.5	1486000000	0.97335	0.9224	-0.0350807	33.813	27	23	23	19.2	905390000	1.1236	1.9899	0.298831	98.162	17
	2380	P50090	KEL2	YGR238C	Kelch repeat-containing protein 2	1	4	4	6.1	99.974	0	43.681	87980000	-0.1926	0.0930937	0	0	3	3	4.6	27215000	0.52543	0.68512	-0.164233	49.7	3	1	1	1.6	28580000	NaN	NaN	NaN	NaN	1	3	3	4.8	32186000	0.44319	0.60122	-0.220967	64.942	2
	3485	Q08979	KEL3	YPL263C	Kelch repeat-containing protein 3	1	8	8	15.7	75.432	0	26.413	315910000	0.155512	0.434368	0	0	6	6	11.4	99598000	0.74218	0.83867	-0.0764089	98.827	5	4	4	7.8	160030000	1.3003	1.2015	0.0797238	44.031	5	3	3	5.5	56288000	1.5363	2.9055	0.463221	49.165	2
	1226	P35844	KES1	YPL145C	Protein KES1	1	19	19	46.8	49.491	0	139.91	10891000000	0.136069	0.446098	0	0	18	18	44.7	3554900000	0.98356	1.2505	0.0970837	67.327	25	17	17	42.6	5025000000	0.86195	0.80789	-0.0926478	107.19	20	9	9	26	2311500000	1.4588	2.5338	0.403772	62.497	16
	251	P09620	KEX1	YGL203C	Pheromone-processing carboxypeptidase KEX1	1	7	7	9.3	82.244	0	13.405	440750000	0.124253	0.689032	0	0	4	4	4.9	102810000	0.44725	0.56186	-0.250372	18.444	4	6	6	8	278980000	1.0242	0.95126	-0.0217008	59.747	5	3	3	3.7	58958000	2.7934	4.414	0.644832	39.122	3
	546	P20967	KGD1	YIL125W	2-oxoglutarate dehydrogenase, mitochondrial	1	82	82	70.2	114.41	0	323.31	130290000000	0.225476	0.48543	0	1	74	74	70.1	40624000000	0.73909	0.96081	-0.0173625	72.381	120	74	74	67.6	60772000000	0.95632	0.86617	-0.0623969	60.038	137	54	54	51.4	28893000000	2.6739	5.7041	0.756187	153	79
	506	P19262	KGD2	YDR148C	Dihydrolipoyllysine-residue succinyltransferase component of 2-oxoglutarate dehydrogenase complex, mitochondrial	1	29	29	58.1	50.43	0	323.31	62429000000	0.102158	0.327336	0	0	24	24	51.4	21674000000	0.8671	1.082	0.0342273	70.719	38	23	23	48.2	25583000000	1.0665	1.0273	0.0116973	82.726	37	27	27	55.9	15172000000	0.98729	1.822	0.260548	161.8	39
	1554	P38692	KIC1	YHR102W	Serine/threonine-protein kinase KIC1	1	8	8	8.1	117.06	0	186.06	822680000	-0.217144	0.312912	0	0	4	4	3.1	173210000	0.6864	0.87158	-0.0596927	50.854	4	6	6	4.4	189350000	0.96127	0.89144	-0.0499079	37.592	6	7	7	8.1	460120000	0.14504	0.28719	-0.541831	94.489	6
	368	P13185	KIN1	YDR122W	Serine/threonine protein kinase KIN1	1	9	9	11.7	120.07	0	48.844	269330000	-0.0581788	0.528356	0	0	8	8	10.7	85016000	0.91832	1.1457	0.0590709	53.735	6	5	5	5.9	108740000	0.98273	0.93203	-0.0305701	13.041	3	5	5	6	75573000	0.39771	0.62656	-0.203037	72.445	3
	369	P13186	KIN2	YLR096W	Serine/threonine-protein kinase KIN2	1	7	7	6.9	128.34	0	20.797	499320000	-0.0284939	0.866971	0	0	4	4	3.8	65863000	1.0818	1.2453	0.095274	31.678	3	3	3	2.6	81101000	1.4794	1.4012	0.1465	29.733	3	5	5	4.4	352360000	0.19723	0.4707	-0.327256	51.577	6
	2815	Q01919	KIN4	YOR233W	Serine/threonine-protein kinase KIN4	1	4	4	4.4	90.087	0.0002924	4.8501	111250000	-0.480769	0.422739	0	0	2	2	2	24054000	0.65696	0.7861	-0.104522	35.612	2	1	1	0.9	22895000	NaN	NaN	NaN	NaN	1	4	4	4.4	64305000	0.095423	0.13899	-0.857016	134.92	3
	1233	P36004	KKQ8	YKL168C	Probable serine/threonine-protein kinase KKQ8	1	3	3	4.4	82.589	0	5.563	137060000	-0.0900876	0.208881	0	0	3	3	4.4	40075000	0.8256	1.0021	0.000911058	40.049	4	2	2	2.8	42275000	0.8162	0.78899	-0.102929	17.502	3	2	2	2.8	54712000	0.3285	0.67882	-0.168245	210.33	3
	1660	P38873	KOG1	YHR186C	Target of rapamycin complex 1 subunit KOG1	1	5	5	4.1	177.61	0	16.728	177980000	0.461671	0.333482	0	0	2	2	1.9	35285000	1.2712	1.3992	0.14588	57.371	3	5	5	4.1	122430000	1.2018	1.1203	0.0493344	190.19	6	2	2	1.2	20264000	11.367	15.481	1.1898	4.5385	2
	796	P27809	KRE2	YDR483W	Glycolipid 2-alpha-mannosyltransferase	1	7	7	18.8	51.386	0	72.472	2470900000	0.16729	0.497666	0	0	7	7	18.8	899050000	0.67108	0.83198	-0.0798871	38.277	11	7	7	18.8	1113600000	1.1307	1.0247	0.0105968	50.995	10	6	6	14.9	458210000	1.755	3.7253	0.571161	86.388	6
	2696	P53914	KRE33	YNL132W	UPF0202 protein KRE33	1	27	27	28.6	119.35	0	89.749	2408900000	0.0312671	0.689717	0	0	23	23	24.9	727380000	0.66219	0.84418	-0.073565	34.134	19	21	21	22.1	1167500000	1.1172	1.0218	0.00936592	51.801	16	13	13	12.3	514010000	0.77023	1.4388	0.158	92.156	5
	576	P22023	KRE5	YOR336W	Killer toxin-resistance protein 5	1	10	10	9.6	156.48	0	42.202	426760000	0.216252	0.37382	0	0	7	7	6.9	125610000	0.81735	0.91179	-0.0401052	77.597	5	7	7	6.4	239990000	1.3117	1.2606	0.100577	85.449	6	2	2	1.8	61157000	1.7469	3.8751	0.588283	121.16	2
	958	P32486	KRE6	YPR159W	Beta-glucan synthesis-associated protein KRE6	1	13	12	22.9	80.122	0	203.47	1098100000	-0.0487818	0.48871	0	0	12	11	22.6	465640000	0.92288	1.0189	0.00813158	35.419	13	10	9	19.4	408470000	1.0992	1.0239	0.0102576	44.224	11	6	6	10.7	224030000	0.39617	0.68433	-0.164734	57.183	5
	2110	P42846	KRI1	YNL308C	Protein KRI1	1	15	15	26.7	68.653	0	120.22	3388300000	-0.132267	0.130183	0	0	14	14	26.1	742980000	0.66096	0.8355	-0.0780535	61.979	14	13	13	22	1357400000	0.92686	0.83102	-0.0803885	82.855	14	11	11	16.4	1288000000	0.226	0.57762	-0.238358	74.29	12
	741	P25586	KRR1	YCL059C	KRR1 small subunit processome component	1	13	13	44.6	37.159	0	30.023	1946000000	-0.087626	0.204907	0	0	9	9	29.1	452670000	0.74069	0.89635	-0.0475224	45.616	6	12	12	36.1	731810000	1.0353	0.92566	-0.0335485	96.37	8	8	8	32	761520000	0.36259	0.65795	-0.181807	78.957	4
	413	P15180	KRS1	YDR037W	Lysine--tRNA ligase, cytoplasmic	1	47	47	65.8	67.958	0	323.31	63427000000	0.0408618	0.607683	0	0	42	42	63.6	16936000000	0.78484	0.96434	-0.0157698	52.922	72	41	41	62.8	28037000000	1.0212	0.91745	-0.0374176	51.52	85	40	40	54	18455000000	0.8149	1.4989	0.175773	136.4	45
	1553	P38691	KSP1	YHR082C	Serine/threonine-protein kinase KSP1	1	4	4	4.3	117.08	0	11.7	1488900000	0.0558113	0.740639	0	0	4	4	4.3	327310000	0.54399	0.64195	-0.192499	5.396	3	2	2	2.4	85545000	1.1642	1.1061	0.0437944	74.411	3	2	2	2.4	1076000000	1.1932	2.0708	0.316138	94.53	3
	396	P14681	KSS1	YGR040W	Mitogen-activated protein kinase KSS1	1	6	6	19.8	42.692	0	35.099	347060000	0.164415	0.59273	0	0	5	5	17.7	112120000	0.57979	0.65879	-0.181253	29.229	5	3	3	8.4	170940000	1.0868	0.99809	-0.000830283	29.871	3	2	2	5.7	63998000	2.8941	4.7351	0.675329	145.06	2
	1187	P34253	KTI12	YKL110C	Protein KTI12	1	7	7	19.5	35.322	0	17.853	592760000	0.272493	0.241704	0	0	6	6	18.5	218040000	1.0097	1.2289	0.0895165	47.592	7	6	6	18.5	247170000	1.5127	1.3329	0.124798	64.75	7	4	4	8.9	127550000	2.7268	4.0102	0.603166	57.35	3
	797	P27810	KTR1	YOR099W	Alpha-1,2 mannosyltransferase KTR1	1	16	16	39.7	46.022	0	71.558	2792100000	0.103779	0.511447	0	0	15	15	36.9	1070500000	0.7243	0.88716	-0.051998	44.56	16	13	13	36.6	1298600000	1.0753	0.99794	-0.000895568	42.463	17	7	7	13.5	422990000	1.2639	2.3133	0.364232	117.07	8
	1406	P38130	KTR3	YBR205W	Probable mannosyltransferase KTR3	1	15	15	29.5	47.482	0	39.429	2154700000	0.0932074	0.619865	0	0	14	14	29.5	683290000	0.86861	1.0845	0.0352295	63.972	7	12	12	21	1035600000	0.72071	0.70634	-0.150986	111.22	14	8	8	18.1	435840000	1.6371	2.4853	0.395379	88.586	7
	1407	P38131	KTR4	YBR199W	Probable mannosyltransferase KTR4	1	8	8	14.9	54.555	0	47.283	1208200000	0.116868	0.502029	0	0	7	7	12.9	329330000	0.71327	0.86796	-0.0615003	56.376	10	7	7	13.1	626920000	1.0896	1.0243	0.0104272	62.147	10	4	4	9.3	251960000	1.4586	2.5216	0.401676	79.186	4
	2731	P54070	KTR6	YPL053C	Mannosyltransferase KTR6	1	7	7	18.2	52.127	0	61.611	655230000	0.138298	0.551095	0	0	5	5	11.7	198370000	0.6823	0.83702	-0.0772642	89.324	6	6	6	15.9	356800000	1.002	0.92324	-0.0346854	90.826	7	2	2	5.2	100060000	1.8611	3.3639	0.526843	128.07	2
	1752	P39526	LAA1	YJL207C	AP-1 accessory protein LAA1	1	4	4	2.3	229.9	0	15.121	173230000	-0.263798	0.444722	0	0	2	2	1	9923500	NaN	NaN	NaN	NaN	1	3	3	1.9	73451000	0.98811	0.9073	-0.0422491	60.377	3	2	2	1.1	89856000	0.20035	0.32708	-0.485346	137.3	2
	1561	P38703	LAG1	YHL003C	Sphingosine N-acyltransferase LAG1	1	4	4	8.8	48.454	0	19.747	192300000	-0.423056	0.238812	0	0	3	3	8.8	31245000	0.5896	0.64854	-0.188063	43.707	3	2	2	3.9	26165000	0.68232	0.70989	-0.148809	46.836	3	3	3	3.9	134890000	0.080922	0.11687	-0.932297	40.783	3
	3487	Q10740	LAP2	YNL045W	Leukotriene A-4 hydrolase homolog	1	24	24	34.3	77.352	0	259.7	7637400000	0.219727	0.489032	0	0	20	20	31	2587900000	0.6756	0.86832	-0.0613202	43.352	22	24	24	34.3	3847400000	1.0991	0.95175	-0.0214771	46.715	29	13	13	24	1202100000	2.2473	5.5205	0.741978	81.593	13
	2806	Q01532-2;Q01532	LAP3	YNL239W	Cysteine proteinase 1, mitochondrial	2	38;39	38;39	81.5	52.088	0	323.31	57259000000	0.11747	0.445994	0	0	36	36	80.6	18671000000	0.75927	0.94697	-0.0236638	83.283	55	35	35	80.4	25952000000	1.1173	1.0226	0.00970581	81.133	73	27	27	61.7	12636000000	1.3864	2.3247	0.366367	159.69	28
	3683	Q12446	LAS17	YOR181W	Proline-rich protein LAS17	1	16	16	28	67.571	0	163.45	2066800000	-0.132654	0.341046	0	0	10	10	17.1	461690000	0.7205	0.89391	-0.0487062	70.77	11	11	11	19.1	469020000	1.0786	0.99079	-0.00401838	42.171	16	16	16	28	1136100000	0.28282	0.45161	-0.345237	63.812	13
	355	P12695	LAT1	YNL071W	Dihydrolipoyllysine-residue acetyltransferase component of pyruvate dehydrogenase complex, mitochondrial	1	40	40	56.4	51.817	0	323.31	46838000000	-0.0405863	0.155129	0	0	25	25	50.2	10501000000	0.6885	0.88841	-0.0513866	116.42	36	26	26	49.8	16229000000	1.0206	0.98825	-0.00513317	108.11	41	34	34	48.1	20107000000	0.59549	0.86052	-0.065239	133.19	41
	678	P25045	LCB1	YMR296C	Serine palmitoyltransferase 1	1	17	17	49.3	62.206	0	233.42	2263500000	0.25153	0.481963	0	0	15	15	41.8	891400000	0.77017	0.8946	-0.0483711	17.718	13	14	14	42.3	1064900000	1.0293	0.92073	-0.0358677	22.497	14	8	8	22.8	307150000	2.2764	6.8997	0.83883	63.987	3
	2054	P40970	LCB2	YDR062W	Serine palmitoyltransferase 2	1	13	13	24.4	63.11	0	45.419	1269600000	0.0659954	0.653442	0	0	11	11	22.3	489700000	0.63025	0.74614	-0.12718	46.008	12	10	10	19.1	589650000	1.1275	1.051	0.0216027	31.381	8	5	5	8.6	190220000	1.0781	2.0117	0.303563	101.98	6
	3598	Q12246	LCB4	YOR171C	Sphingoid long chain base kinase 4	1	10	10	16.2	69.639	0	30.442	1199400000	0.124375	0.121953	0	0	6	6	11.4	356570000	0.88081	1.1392	0.0566	59.952	7	9	9	16	574790000	1.3302	1.2576	0.0995425	36.977	10	9	9	14.6	268030000	0.92919	1.6481	0.216984	127.61	6
	3225	Q06147	LCB5	YLR260W	Sphingoid long chain base kinase 5	1	8	8	14	77.565	0	29.043	326570000	0.0982761	0.6595	0	0	4	4	5.2	53661000	0.56283	0.67329	-0.171798	43.305	4	6	6	9.3	168430000	1.0952	0.99351	-0.00282775	42.55	3	5	5	10	104480000	1.6935	2.9475	0.469454	138.84	3
	3392	Q08045	LCL2	YLR104W	Long chronological lifespan protein 2	1	4	4	26	14.922	0	15.636	534530000	0.221874	0.444439	0	0	3	3	24.4	136050000	0.52612	0.67008	-0.173873	16.353	4	3	3	24.4	100660000	1.5804	1.5878	0.200796	19.281	3	3	3	16	297820000	0.84855	4.3521	0.638699	243.19	3
	1879	P40079	LCP5	YER127W	U3 small nucleolar ribonucleoprotein protein LCP5	1	14	14	26.9	40.794	0	64.164	1339900000	-0.171729	0.284105	0	0	5	5	12.9	219560000	0.75712	0.93819	-0.0277092	152.09	7	7	7	18.5	394010000	0.88931	0.83007	-0.0808853	149	8	13	13	26.9	726350000	0.218	0.39211	-0.406592	156.64	10
	3717	Q12502	LDB19	YOR322C	Protein LDB19	1	8	8	12.3	89.825	0	45.884	849990000	-0.203314	0.279932	0	0	4	4	7	120280000	0.78456	0.93357	-0.0298531	31.507	3	3	3	4	391590000	0.8648	0.789	-0.102923	28.683	3	7	7	11	338110000	0.22012	0.3333	-0.477165	53.931	4
	1445	P38210	LDB7	YBL006C	Chromatin structure-remodeling complex protein RSC14	1	5	5	54.4	19.792	0	64.544	523830000	0.0739048	0.0966999	0	0	3	3	28.3	255870000	1.0865	1.2863	0.109342	26.992	4	4	4	43.9	176980000	1.3247	1.2198	0.0862886	36.306	4	3	3	25.6	90985000	0.51637	1.0619	0.0260836	39.025	3
	3477	Q08963	LEA1	YPL213W	U2 small nuclear ribonucleoprotein A	1	7	7	35.7	27.193	0	32.522	945800000	-0.109159	0.245855	0	0	6	6	27.7	190920000	0.78626	0.95152	-0.0215821	52.73	6	6	6	29	306360000	0.96475	0.86174	-0.0646237	23.082	6	6	6	29	448520000	0.27809	0.57376	-0.24127	36.383	7
	2103	P42838	LEM3	YNL323W	Alkylphosphocholine resistance protein LEM3	1	9	9	16.9	47.437	0	32.738	1834400000	0.0327117	0.208242	0	0	8	8	16.4	405100000	0.87463	0.9956	-0.00191512	41.67	9	8	8	16.7	697010000	1.2554	1.1416	0.057514	24.573	9	5	5	11.8	732280000	0.65965	1.1029	0.0425362	97.062	7
	1528	P38439	LEO1	YOR123C	RNA polymerase-associated protein LEO1	1	12	12	34.9	53.919	0	174.9	1390500000	0.202676	0.340693	0	0	8	8	26.1	459850000	0.83305	1.0147	0.00633768	73.443	9	8	8	26.9	605820000	1.2539	1.1872	0.0745239	102.61	7	7	7	19	324830000	1.5404	3.3664	0.527166	20.365	3
	199	P07264	LEU1	YGL009C	3-isopropylmalate dehydratase	1	67	67	71.6	85.793	0	323.31	126360000000	0.0903865	0.463632	0	0	56	56	66.1	38728000000	0.81145	0.98496	-0.0065814	82.151	138	53	53	61.6	51715000000	1.0309	0.96886	-0.013739	83.18	141	58	58	63.9	35921000000	0.91688	1.9565	0.29148	125.34	110
	97	P04173	LEU2	YCL018W	3-isopropylmalate dehydrogenase	1	12	12	29.4	38.952	0	125.27	10023000000	-0.102233	0.124341	0	1	11	11	29.4	3285200000	0.67722	0.79474	-0.0997749	25.536	12	7	7	22.8	4761700000	0.97995	0.92376	-0.0344409	36.164	11	8	8	27.5	1976100000	0.35374	0.67223	-0.172482	183.48	8
	154	P06208	LEU4	YNL104C	2-isopropylmalate synthase	1	51	5	69.1	68.408	0	323.31	2965500000	0.00422066	0.978183	0	0	48	4	67.7	513310000	1.4215	1.7917	0.253265	103.66	4	46	3	65.1	794840000	0.59455	0.605	-0.218245	90.945	4	41	5	56.9	1657300000	0.65697	0.94982	-0.0223587	147.44	8
	3565	Q12166	LEU9	YOR108W	2-isopropylmalate synthase 2, mitochondrial	1	27	8	36.8	67.199	0	46.821	833780000	0.163494	0.326193	0	0	23	4	30.5	122930000	0.75963	1.0002	8.68646e-05	17.722	4	26	7	35.1	465330000	1.3592	1.1948	0.0772952	54.343	9	22	5	32.8	245520000	1.7165	2.5888	0.413098	49.212	4
	2863	Q02796	LGE1	YPL055C	Transcriptional regulatory protein LGE1	1	6	6	20.5	37.309	0	16.383	4524600000	0.18197	0.761756	0	0	3	3	9.3	35968000	1.0337	1.2342	0.0913855	48.609	3	2	2	5.7	1904700000	15.175	13.564	1.13239	389.78	2	6	6	20.5	2584000000	0.14752	0.20996	-0.677863	344.49	5
	1131	P33399	LHP1	YDL051W	La protein homolog	1	22	22	76.4	32.104	0	265.31	11071000000	-0.0375814	0.456402	0	0	13	13	51.6	3211600000	0.77772	0.99958	-0.000182431	44.539	23	16	16	70.2	4282700000	0.85408	0.75938	-0.119541	43.229	19	15	15	55.3	3576200000	0.47513	1.0162	0.00697917	128.64	21
	1242	P36016	LHS1	YKL073W	Heat shock protein 70 homolog LHS1	1	27	27	34.1	99.57	0	214.32	4768600000	0.0511761	0.529061	0	0	22	22	31.3	1461400000	0.76697	0.95837	-0.0184668	39.379	20	22	22	26.9	2035900000	1.0569	0.96664	-0.0147352	52.175	22	22	22	26.1	1271300000	0.73867	1.5372	0.18673	86.613	14
	2282	P47120	LIA1	YJR070C	Deoxyhypusine hydroxylase	1	27	27	78.8	36.164	0	323.31	18473000000	0.0493499	0.826312	0	1	23	23	73.2	7174800000	0.55989	0.68664	-0.163271	40.168	36	24	24	76	8124500000	0.8063	0.73559	-0.133364	45.103	36	20	20	66.5	3173600000	1.6228	2.7841	0.444685	104.07	21
	3204	Q06005	LIP2	YLR239C	Octanoyltransferase, mitochondrial	1	2	2	5.2	37.237	0	5.4708	606140000	-0.0934244	0.533557	0	0	2	2	5.2	174270000	0.96534	1.181	0.0722499	7.6248	3	2	2	5.2	165290000	0.50026	0.4581	-0.33904	19.387	2	2	2	5.2	266570000	0.41335	0.96943	-0.0134835	189.93	3
	1075	P32875	LIP5	YOR196C	Lipoyl synthase, mitochondrial	1	12	12	30.2	46.247	0	122.07	1127600000	-0.0399184	0.640903	0	0	8	8	25.8	385170000	0.78821	0.96278	-0.0164729	61.509	8	6	6	19.3	281070000	1.3344	1.1852	0.0737916	32.593	6	8	8	16.9	461390000	0.36702	0.66516	-0.177074	76.727	8
	1664	P38878	LNP1	YHR192W	Protein lunapark	1	4	4	19.1	32.062	0	39.277	193840000	0.0173354	0.86616	0	0	4	4	19.1	93718000	0.98917	1.2548	0.0985745	192.2	5	2	2	8.3	100130000	0.90119	0.86317	-0.0639036	87.86	4	0	0	0	0	NaN	NaN	NaN	NaN	0
	3280	Q06508	LOA1	YPR139C	Lysophosphatidic acid:oleoyl-CoA acyltransferase 1	1	7	7	24	33.816	0	30.952	535720000	-0.0824279	0.108578	0	0	3	3	13.7	87081000	0.7518	0.94765	-0.023352	26.489	4	5	5	17.3	245940000	0.79001	0.76556	-0.116021	31.393	5	6	6	24	202690000	0.34121	0.77999	-0.107911	52.416	6
	2156	P43586	LOC1	YFR001W	60S ribosomal subunit assembly/export protein LOC1	1	13	13	50.5	23.59	0	106.49	3103600000	-0.255519	0.305081	0	0	6	6	29.9	241900000	0.90491	1.1055	0.0435587	34.482	6	7	7	34.3	417050000	0.68001	0.61562	-0.210687	31.234	5	13	13	50.5	2444600000	0.1087	0.25152	-0.599428	26.873	8
	252	P09624	LPD1	YFL018C	Dihydrolipoyl dehydrogenase, mitochondrial	1	63	63	93	54.009	0	323.31	176420000000	0.100668	0.516752	0	1	56	56	91.4	57261000000	0.75229	0.94582	-0.0241915	79.726	125	53	53	89.4	76023000000	0.97477	0.92822	-0.0323491	82.516	125	60	60	87	43140000000	1.0915	2.2832	0.358544	135.95	111
	3664	Q12405	LPX1	YOR084W	Peroxisomal membrane protein LPX1	1	8	8	36.2	43.726	0	70.992	2242700000	-0.00688285	0.955349	0	0	8	8	36.2	860800000	0.89557	1.0954	0.0395727	58.959	10	6	6	25.3	647020000	0.67594	0.61042	-0.214371	45.26	8	4	4	17.3	734930000	0.56288	1.4261	0.15415	60.069	3
	738	P25579	LRE1	YCL051W	Laminarase-resistance protein LRE1	1	6	6	13.9	64.791	0	15.326	871370000	-0.131552	0.579327	0	0	2	2	5.5	283720000	0.91468	1.0198	0.00851498	22.134	2	4	4	9.9	412690000	1.5302	1.3305	0.124015	36.229	4	4	4	8.4	174960000	0.22108	0.29704	-0.527185	6.7845	3
	1939	P40345	LRO1	YNR008W	Phospholipid:diacylglycerol acyltransferase	1	6	6	11.3	75.392	0	70.042	422270000	-0.142945	0.182187	0	0	3	3	7.6	78093000	0.80579	0.95891	-0.0182222	32.126	4	4	4	7.9	108400000	0.81361	0.7144	-0.146059	55.203	3	5	5	8	235780000	0.24038	0.54381	-0.264553	72.13	4
	1614	P38801	LRP1	YHR081W	Exosome complex protein LRP1	1	6	6	44	21.045	0	29.111	649360000	0.0658084	0.262572	0	0	5	5	38.6	150890000	0.82327	1.0262	0.011232	21.647	4	5	5	38.6	210340000	1.2149	1.0874	0.0363893	34.346	6	6	6	44	288140000	0.5696	1.4119	0.149804	74.895	7
	2564	P53281	LSB1	YGR136W	LAS seventeen-binding protein 1	1	11	11	49	26.139	0	129.61	2451400000	-0.0257449	0.860736	0	0	8	8	47.7	615170000	0.64516	0.80624	-0.0935356	45.779	8	8	8	44.8	645560000	1.8059	1.677	0.224533	25.038	6	8	8	42.3	1190700000	0.30223	0.61911	-0.208232	61.002	9
	2168	P43603	LSB3	YFR024C-A	LAS seventeen-binding protein 3	1	26	17	44.2	49.343	0	177.28	4434700000	0.0578926	0.475531	0	0	17	10	38.6	1138500000	0.80012	0.95057	-0.0220159	50.855	9	15	8	26.8	1409500000	1.1003	1.0136	0.0058666	116.7	13	20	13	30.5	1886800000	0.61033	1.5482	0.189827	103.84	14
	709	P25369	LSB5	YCL034W	LAS seventeen-binding protein 5	1	7	7	31.4	39.872	0	70.141	1314200000	0.200777	0.476873	0	0	7	7	31.4	451270000	0.82001	1.0048	0.00207961	28.022	7	6	6	26.3	622980000	0.90438	0.86767	-0.0616454	49.415	5	3	3	12.4	239970000	2.8503	4.5909	0.661898	92.385	4
	2605	P53598	LSC1	YOR142W	Succinyl-CoA ligase [ADP-forming] subunit alpha, mitochondrial	1	29	29	80.9	35.032	0	323.31	59900000000	-0.0970692	0.0573357	0	0	24	24	79.9	16753000000	0.59785	0.77872	-0.108619	111.75	48	23	23	78.4	20265000000	0.95045	0.89041	-0.05041	119.99	45	27	27	80.2	22882000000	0.41934	0.7376	-0.132179	163.99	45
	2577	P53312	LSC2	YGR244C	Succinyl-CoA ligase [ADP-forming] subunit beta, mitochondrial	1	51	51	88.5	46.9	0	323.31	55055000000	0.029461	0.530348	0	0	41	41	81.3	16830000000	0.78098	1.0269	0.0115282	80.172	77	41	41	81.7	21389000000	1.0494	0.93843	-0.0275981	78.989	81	45	45	75.4	16836000000	0.65775	1.2719	0.104453	92.571	69
	2492	P53145	LSG1	YGL099W	Large subunit GTPase 1	1	23	23	39.2	72.727	0	290.16	5280700000	-0.0138438	0.286094	0	0	19	19	34.7	1197600000	0.85501	1.0069	0.00298632	37.559	20	16	16	28.3	1676900000	1.031	0.96772	-0.0142503	55.688	17	15	15	27.7	2406200000	0.39987	0.93268	-0.0302673	111.93	16
	2236	P47017	LSM1	YJL124C	Sm-like protein LSm1	1	9	9	57	20.307	0	57.223	2608200000	0.0756835	0.453239	0	0	8	8	45.3	780660000	0.75961	0.93412	-0.0295973	35.544	11	9	9	57	1106900000	1.1708	1.046	0.0195317	40.7	12	7	7	36	720590000	0.77116	1.7263	0.237116	133.96	5
	1635	P38828	LSM12	YHR121W	Protein LSM12	1	8	8	52.4	21.313	0	197.97	2160200000	0.346178	0.402253	0	0	7	7	52.4	657340000	0.85063	1.0481	0.0204027	107.15	10	8	8	52.4	1306600000	1.1491	1.036	0.0153598	96.784	12	5	5	36.9	196200000	5.0756	10.064	1.00277	95.273	4
	1442	P38203	LSM2	YBL026W	U6 snRNA-associated Sm-like protein LSm2	1	5	5	52.6	11.163	0	19.418	379970000	0.419234	0.379655	0	0	5	5	52.6	126940000	0.77445	1.0514	0.021768	164.39	5	3	3	34.7	200790000	1.2692	1.1683	0.0675544	281.88	3	2	2	21.1	52239000	9.9543	14.736	1.16838	170.42	2
	2755	P57743	LSM3	YLR438C-A	U6 snRNA-associated Sm-like protein LSm3	1	6	6	83.1	10.03	0	291.63	1516900000	0.0583101	0.506206	0	0	6	6	83.1	550410000	0.83668	0.99736	-0.00114806	43.539	8	4	4	60.7	893440000	1.4465	1.3115	0.117768	44.572	7	1	1	7.9	73048000	NaN	NaN	NaN	NaN	0
	1873	P40070	LSM4	YER112W	U6 snRNA-associated Sm-like protein LSm4	1	6	6	31	21.276	0	12.421	2278300000	0.133869	0.181443	0	0	6	6	31	649900000	0.80243	1.015	0.00646604	50.438	6	5	5	21.4	1129600000	1.5952	1.462	0.164947	70.131	5	4	4	20.9	498810000	0.74016	1.699	0.230193	190.42	5
	1885	P40089	LSM5	YER146W	U6 snRNA-associated Sm-like protein LSm5	1	8	8	64.5	10.423	0	83.94	5960900000	0.436436	0.206861	0	0	7	7	53.8	2265500000	0.90375	1.1428	0.0579702	107.45	6	6	6	53.8	2552200000	2.5901	2.3911	0.378598	42.918	6	5	5	52.7	1143200000	2.7764	7.46	0.872739	102.75	5
	3261	Q06406	LSM6	YDR378C	U6 snRNA-associated Sm-like protein LSm6	1	9	9	93	9.3975	0	323.31	14091000000	-0.0515553	0.709232	0	0	5	5	84.9	3721600000	0.77805	0.99012	-0.00431217	77.197	9	6	6	89.5	3995600000	1.4694	1.3444	0.128528	50.889	11	9	9	93	6373700000	0.29684	0.52616	-0.278882	77.407	13
	2691	P53905	LSM7	YNL147W	U6 snRNA-associated Sm-like protein LSm7	1	3	3	19.1	13.006	0.00028877	4.4338	1685100000	0.113266	0.210005	0	0	3	3	19.1	421570000	0.79886	0.98349	-0.00723006	53.876	3	3	3	19.1	975910000	1.5228	1.4029	0.147027	126.85	4	3	3	19.1	287590000	0.82844	1.5849	0.200002	97.721	3
	3589	Q12230	LSP1	YPL004C	Sphingolipid long chain base-responsive protein LSP1	1	28	27	63.6	38.071	0	323.31	41724000000	0.0941095	0.452101	0	0	27	26	63.6	15291000000	0.79375	1.0327	0.0139741	56.883	54	25	24	55.4	17163000000	0.98369	0.93855	-0.0275426	82.955	51	21	20	46	9270300000	1.0506	1.9765	0.295897	96.488	30
	2065	P41318	LST8	YNL006W	Target of rapamycin complex subunit LST8	1	5	5	19.5	34.033	0	11.707	395160000	0.0879041	0.539836	0	0	5	5	19.5	149070000	0.75085	0.87228	-0.0593441	54.984	7	5	5	19.5	165860000	1.069	0.9944	-0.00243887	28.844	6	3	3	11.2	80232000	1.5539	2.1159	0.325495	48.666	3
	1940	P40347	LTP1	YPR073C	Low molecular weight phosphotyrosine protein phosphatase	1	6	6	50.9	18.675	0	69.01	1295500000	0.0304876	0.0945938	0	0	5	5	42.2	519200000	0.79871	1.1033	0.0426936	92.778	7	5	5	42.2	588600000	1.0488	1.0243	0.0104272	38.271	6	3	3	18.6	187700000	0.52845	1.0923	0.038342	140.2	5
	1154	P34078	LTV1	YKL143W	Protein LTV1	1	10	10	30	53.39	0	137.53	1613700000	-0.0431894	0.492928	1	0	9	9	29.6	435970000	0.66177	0.77908	-0.108418	85.439	10	8	8	21.2	386830000	0.91931	0.83076	-0.0805244	58.259	5	6	6	14	790850000	0.58225	1.1465	0.0593741	28.87	4
	1709	P38998	LYS1	YIR034C	Saccharopine dehydrogenase [NAD(+), L-lysine-forming]	1	14	14	36.7	41.464	0	314.71	7355100000	-0.0511424	0.434683	0	1	12	12	32.2	1745700000	0.87265	1.1085	0.0447357	42.496	14	12	12	34.9	2603800000	0.96079	0.86918	-0.0608903	48.665	14	11	11	30.6	3005600000	0.30138	0.729	-0.137272	77.602	14
	1987	P40495	LYS12	YIL094C	Homoisocitrate dehydrogenase, mitochondrial	1	30	30	72	40.068	0	323.31	19457000000	0.0611254	0.53688	0	1	27	27	72	5477700000	0.81548	0.97742	-0.00991879	47.072	35	27	27	72	7497600000	1.0192	0.92739	-0.0327376	49.929	38	23	23	58.8	6481900000	0.78973	1.6828	0.226032	124.15	26
	3541	Q12122	LYS21	YDL131W	Homocitrate synthase, mitochondrial	1	31	6	69.8	48.594	0	323.31	3591100000	0.0707049	0.662065	0	0	29	6	64.3	1147700000	0.69415	0.91113	-0.0404197	29.007	7	28	5	69.8	1608800000	0.90204	0.80376	-0.0948736	11.654	7	21	5	59.5	834670000	1.3101	2.2254	0.347408	49.242	6
	2363	P49367	LYS4	YDR234W	Homoaconitase, mitochondrial	1	23	23	38.8	75.15	0	256.37	2704100000	-0.0412424	0.00539312	0	0	17	17	30.4	740240000	0.72915	0.91138	-0.0403005	28.126	8	19	19	32.8	1274400000	1.0258	0.91937	-0.0365097	87.683	15	14	14	24.7	689480000	0.41891	0.8976	-0.0469172	136.9	10
	1710	P38999	LYS9	YNR050C	Saccharopine dehydrogenase [NADP(+), L-glutamate-forming]	1	21	21	66.8	48.917	0	259.08	4437200000	0.182223	0.43377	0	1	18	18	59.6	1519300000	0.83087	1.0913	0.0379442	52.256	15	18	18	55.4	2278200000	0.98631	0.90049	-0.0455211	39.293	20	12	12	32.1	639750000	1.7009	3.583	0.554247	89.323	10
	2048	P40957	MAD1	YGL086W	Spindle assembly checkpoint component MAD1	1	5	5	4.5	87.65	0.00029002	4.6419	141800000	-0.0888179	0.209092	0	0	3	3	3.5	50810000	0.73741	0.9228	-0.0348924	28.425	3	4	4	3.5	57616000	0.66097	0.65193	-0.185799	47.907	3	2	2	2.3	33370000	0.65736	0.89999	-0.0457623	50.341	2
	2049	P40958	MAD2	YJL030W	Mitotic spindle checkpoint component MAD2	1	4	4	27.6	22.284	0	60.246	327930000	0.216127	0.488056	0	0	2	2	14.3	23500000	NaN	NaN	NaN	NaN	1	4	4	27.6	230780000	1.1148	1.0185	0.00796102	23.805	3	3	3	21.4	73651000	1.8432	2.6564	0.424293	86.396	3
	1240	P36013	MAE1	YKL029C	NAD-dependent malic enzyme, mitochondrial	1	28	28	59.2	74.375	0	312.87	4139000000	-0.0465372	0.149753	0	1	21	21	48.1	1699900000	0.76486	0.94663	-0.0238197	48.406	17	17	17	38.4	1571600000	0.97502	0.93626	-0.0286035	48.318	14	8	8	18.2	867560000	0.49916	0.81811	-0.0871883	96.32	8
	2090	P41910	MAF1	YDR005C	Repressor of RNA polymerase III transcription MAF1	1	6	6	12.2	44.732	0	6.929	216090000	-0.110669	0.375288	0	0	3	3	9.6	19623000	0.76386	0.9631	-0.0163286	25.811	3	2	2	5.1	47920000	1.0657	0.97854	-0.00942142	4.168	2	5	5	7.6	148550000	0.24736	0.49402	-0.306256	39.812	4
	581	P22134	MAG1	YER142C	DNA-3-methyladenine glycosylase	1	5	5	20.9	34.333	0	11.93	214260000	0.123351	0.15887	0	0	4	4	18.2	100590000	1.0514	1.2357	0.091913	24.172	3	4	4	16.2	102020000	1.6446	1.4282	0.154789	69.03	4	1	1	4.4	11653000	NaN	NaN	NaN	NaN	1
	539	P20484	MAK11	YKL021C	Protein MAK11	1	5	5	12.8	53.672	0	7.6767	544410000	0.115334	0.507392	0	0	3	3	8.5	97776000	0.87192	1.0596	0.0251419	49.189	3	4	4	11.1	204320000	0.94697	0.83835	-0.0765746	32.146	3	3	3	8.8	242310000	0.8019	2.4971	0.397436	106.91	3
	322	P10962	MAK16	YAL025C	Protein MAK16	1	4	4	9.5	35.695	0	5.5115	214200000	0.116823	0.704843	0	0	2	2	5.2	44485000	0.72862	0.87537	-0.0578083	9.2852	2	4	4	9.5	141640000	0.63348	0.58394	-0.233632	65.412	3	2	2	5.2	28078000	2.823	4.3844	0.64191	26.704	2
	3567	Q12176	MAK21	YDR060W	Ribosome biogenesis protein MAK21	1	16	16	20.4	116.68	0	140.94	1866000000	0.056538	0.597725	0	0	12	12	16.6	596430000	0.83094	0.97861	-0.00939036	40.128	13	13	13	16.1	805350000	0.92561	0.87623	-0.0573819	26.234	8	9	9	10.9	464250000	0.96848	1.7234	0.236386	36.5	5
	2947	Q03503	MAK3	YPR051W	N-alpha-acetyltransferase 30	1	5	5	38.6	20.457	0	41.013	289850000	0.0889192	0.536774	0	0	4	4	29.5	104010000	0.64114	0.81282	-0.0900056	23.609	3	4	4	26.1	153150000	1.196	1.0942	0.0390967	33.974	3	2	2	13.6	32693000	1.4835	2.0781	0.317666	98.218	2
	620	P23059	MAK31	YCR020C-A	N-alpha-acetyltransferase 38, NatC auxiliary subunit	1	2	2	45.5	9.7245	0	46.756	246670000	-0.0679398	0.652403	0	0	2	2	45.5	117290000	0.57102	0.66107	-0.179753	55.752	4	2	2	45.5	111810000	1.1703	1.1063	0.0438729	28.314	2	1	1	19.3	17572000	NaN	NaN	NaN	NaN	1
	1396	P38112	MAK5	YBR142W	ATP-dependent RNA helicase MAK5	1	21	21	26.5	87.047	0	149.28	1987000000	-0.0866926	0.164328	0	0	16	16	25	437140000	0.8379	0.96428	-0.0157968	37.601	12	14	14	19.1	679260000	0.85332	0.81475	-0.0889756	53.862	10	16	16	19.7	870560000	0.40094	0.69935	-0.155305	81.982	7
	2594	P53341;P38158	MAL12;MAL32	YGR292W;YBR299W	Alpha-glucosidase MAL12;Alpha-glucosidase MAL32	2	13;14	12;13	31.2	68.093	0	121.76	2178900000	0.0719508	0.605997	0	0	12	11	27.4	586800000	0.79869	0.93998	-0.0268814	103.28	18	10	9	20.7	1159300000	0.97769	0.85994	-0.0655319	40.733	12	7	6	12.7	432860000	1.1206	2.0336	0.308266	86.747	7
	3622	Q12296	MAM3	YOL060C	Protein MAM3	1	11	11	16.7	77.711	0	72.069	970660000	-0.228074	0.233507	0	0	8	8	11.9	201290000	0.53808	0.64912	-0.187675	34.666	9	9	9	14.4	322860000	0.99577	0.96195	-0.0168475	60.228	10	10	10	15.6	446510000	0.17833	0.33136	-0.4797	35.729	3
	1999	P40513	MAM33	YIL070C	Mitochondrial acidic protein MAM33	1	16	16	39.5	30.132	0	323.31	17323000000	0.106633	0.424403	0	0	11	11	35.3	5499100000	0.69851	0.90882	-0.0415221	21.018	18	15	15	39.5	5191900000	1.2037	1.1135	0.0466902	12.294	18	10	10	35.3	6632400000	0.98389	2.0641	0.314731	116.6	13
	2810	Q01662	MAP1	YLR244C	Methionine aminopeptidase 1	1	10	10	34.9	43.373	0	93.937	2816300000	-0.0400269	0.433036	0	0	8	8	26.6	650380000	0.82038	0.97688	-0.0101588	38.325	9	8	8	32.6	1102400000	1.0591	1.0266	0.0114013	27.411	8	7	7	22.7	1063600000	0.3974	0.75627	-0.121323	69.184	8
	1430	P38174	MAP2	YBL091C	Methionine aminopeptidase 2	1	21	21	46.6	47.518	0	115.38	7416900000	-0.03529	0.00773656	0	0	17	17	41.1	2219000000	0.72992	0.91834	-0.0369965	57.331	23	16	16	38.5	2759300000	0.97912	0.91277	-0.0396386	51.248	23	17	17	38.5	2438600000	0.42247	0.9349	-0.0292348	115.78	16
	307	P10507	MAS1	YLR163C	Mitochondrial-processing peptidase subunit beta	1	23	23	48.1	51.083	0	185.28	7508500000	0.0715099	0.166436	0	0	20	20	40.5	2534000000	0.80897	1.0336	0.0143525	62.539	20	20	20	42.2	3103000000	1.2687	1.1743	0.069779	78.859	18	14	14	29.2	1871500000	0.64577	1.3502	0.130398	77.104	14
	342	P11914	MAS2	YHR024C	Mitochondrial-processing peptidase subunit alpha	1	30	30	56.4	53.337	0	291.88	8784500000	0.0855134	0.506227	0	0	28	28	54.4	3181400000	0.75452	0.90357	-0.0440382	42.114	35	27	27	51.5	3803000000	1.1067	1.009	0.00389114	44.28	44	24	24	44	1800100000	1.0337	1.9801	0.296687	80.841	24
	1494	P38300	MBA1	YBR185C	Inner membrane mitoribosome receptor MBA1, mitochondrial	1	7	7	32.7	31.811	0	40.409	926850000	0.0814558	0.598274	0	0	6	6	29.9	350690000	0.74027	0.91158	-0.0402052	57.708	4	7	7	32.7	464620000	0.90416	0.87247	-0.0592495	65.206	7	2	2	8.3	111540000	1.8848	2.2071	0.343822	26.185	3
	21	O14467	MBF1	YOR298C-A	Multiprotein-bridging factor 1	1	18	18	77.5	16.403	0	271.74	34939000000	-0.059161	0.609053	0	0	14	14	68.9	7149000000	0.8359	1.0826	0.034468	121.75	28	15	15	76.8	6282800000	1.1393	1.1069	0.0441084	105.61	30	16	16	60.3	21507000000	0.20924	0.55455	-0.256059	145.09	26
	1761	P39678	MBP1	YDL056W	Transcription factor MBP1	1	7	7	8.8	93.907	0	17.609	287240000	-0.0813661	0.210355	0	0	6	6	7.4	97076000	0.79867	0.96049	-0.0175072	30.102	6	3	3	3.5	64141000	0.70817	0.68	-0.167491	17.247	3	4	4	4.4	126020000	0.40997	0.87277	-0.0591002	72.373	3
	636	P23493	MBR1	YKL093W	Mitochondrial biogenesis regulation protein 1	1	12	12	39.2	36.934	0	141.76	1870900000	-0.0411101	0.696788	0	0	7	7	30.4	484430000	0.84524	1.0401	0.0170751	36.296	9	8	8	34.8	450400000	1.3538	1.2017	0.079796	74.226	9	10	10	30.7	936110000	0.21837	0.60228	-0.220201	41.137	7
	3436	Q08601	MCA1	YOR197W	Metacaspase-1	1	8	8	31.9	47.982	0	220.92	3998000000	0.12479	0.0133976	0	0	7	7	23.4	1240500000	1.1942	1.3934	0.144076	79.847	8	6	6	19.2	1709700000	1.3739	1.2479	0.0961798	131.56	6	6	6	27.8	1047800000	0.60331	1.3618	0.134113	117.96	4
	1256	P36051	MCD4	YKL165C	GPI ethanolamine phosphate transferase 1	1	6	6	8.2	105.69	0	45.921	1817000000	0.0695481	0.578534	0	0	5	5	6.6	405790000	0.67695	0.80675	-0.093261	36.997	8	5	5	6.6	821520000	1.1071	1.0811	0.0338659	80.493	8	5	5	6.2	589730000	0.92923	1.8537	0.268039	63.271	6
	574	P21965	MCK1	YNL307C	Protein kinase MCK1	1	22	22	58.4	43.135	0	286.79	6325800000	0.0826545	0.576685	0	0	18	18	51.7	1914400000	0.63135	0.83784	-0.0768389	56.287	21	19	19	52.8	3080100000	1.0672	0.98966	-0.00451397	49.259	26	17	17	43.5	1331300000	1.2154	2.1346	0.329317	120.51	15
	840	P29469	MCM2	YBL023C	DNA replication licensing factor MCM2	1	12	12	16.2	98.778	0	42.711	981150000	0.243422	0.546543	0	0	9	9	12.6	304300000	0.62393	0.76339	-0.117253	86.771	7	11	11	14.9	526640000	0.88283	0.84717	-0.0720294	38.631	8	5	5	6.1	150210000	3.7931	8.309	0.919549	84.093	3
	660	P24279	MCM3	YEL032W	DNA replication licensing factor MCM3	1	22	22	24.6	107.52	0	83.224	84739000000	0.0546735	0.558888	0	0	20	20	22.5	31111000000	0.80787	0.96909	-0.0136359	60.89	23	16	16	16.7	31681000000	0.93276	0.92493	-0.0338912	66.412	19	9	9	9.3	21948000000	0.71142	1.6276	0.211548	70.057	9
	854	P30665	MCM4	YPR019W	DNA replication licensing factor MCM4	1	28	27	29.4	105	0	122.28	2258500000	-0.11891	0.297615	0	0	21	20	24.2	611210000	0.79052	1.05	0.0211893	30.541	19	21	20	25	943380000	0.87483	0.78536	-0.104931	47.019	18	17	16	17.1	703920000	0.21761	0.53335	-0.272988	127.24	11
	842	P29496	MCM5	YLR274W	Minichromosome maintenance protein 5	1	11	11	14.2	86.41	0	33.493	641310000	0.107801	0.228317	0	0	6	6	8.1	211020000	1.0069	1.2	0.0791813	75.441	7	9	9	11.9	309880000	1.1381	1.0379	0.0161555	59.296	8	6	6	6.8	120420000	0.9241	1.6907	0.228067	81.846	5
	2463	P53091	MCM6	YGL201C	DNA replication licensing factor MCM6	1	12	11	13.7	112.98	0	60.14	1172200000	0.009651	0.946842	0	0	10	9	11.1	342200000	0.55856	0.65963	-0.1807	63.548	9	9	8	8.4	583080000	1.0244	0.9038	-0.0439277	39.85	9	7	6	7.4	246880000	1.0153	1.793	0.25358	40.909	6
	1408	P38132	MCM7	YBR202W	DNA replication licensing factor MCM7	1	12	12	19.2	94.942	0	134.44	937130000	0.358417	0.453995	0	0	8	8	12.7	235890000	0.80268	0.98899	-0.0048081	38.596	8	12	12	19.2	539270000	0.99872	0.87993	-0.0555519	20.191	10	7	7	11.6	161970000	4.1915	13.665	1.13561	123.76	3
	3615	Q12283	MCT1	YOR221C	Malonyl CoA-acyl carrier protein transacylase, mitochondrial	1	5	5	13.6	40.707	0	25.756	255120000	0.475082	0.269055	0	0	4	4	11.9	65086000	1.2049	1.6251	0.21088	48.453	5	5	5	13.6	148110000	1.4294	1.3016	0.114477	58.925	6	4	4	11.9	41919000	8.8312	12.586	1.09989	90.346	4
	1502	P38323	MCX1	YBR227C	Mitochondrial clpX-like chaperone MCX1	1	15	15	31.7	57.945	0	25.826	981330000	0.0202273	0.860329	0	0	8	8	14.6	274750000	0.64111	0.80872	-0.0922018	51.984	8	11	11	23.5	502660000	0.92061	0.85167	-0.0697286	54.195	11	7	7	12.7	203920000	0.84421	1.6696	0.222612	85.849	5
	2678	P53885	MDG1	YNL173C	Signal transduction protein MDG1	1	21	21	57.4	40.278	0	323.31	4661700000	-0.0620026	0.154492	0	0	14	14	44.5	1253500000	0.68569	0.88634	-0.0523996	97.038	18	12	12	38.5	1080100000	1.0766	0.95593	-0.0195739	46.181	20	18	18	52.7	2328100000	0.3262	0.76907	-0.114034	90.37	15
	468	P17505	MDH1	YKL085W	Malate dehydrogenase, mitochondrial	1	41	41	93.4	35.65	0	323.31	542170000000	-0.0882761	0.435438	0	1	35	35	93.4	138410000000	0.83786	1.0481	0.0204027	97.469	141	33	33	91.3	151170000000	1.0143	0.96466	-0.0156257	80.417	144	40	40	83.2	252590000000	0.23431	0.53752	-0.269605	111.33	153
	580	P22133	MDH2	YOL126C	Malate dehydrogenase, cytoplasmic	1	18	18	43	40.73	0	323.31	28975000000	0.127412	0.497475	0	1	16	16	41.6	11749000000	0.84687	1.0733	0.0307211	61.974	25	16	16	36.6	9927700000	0.91429	0.83307	-0.0793185	74.106	28	15	15	37.1	7298300000	1.4264	2.6967	0.430833	90.737	18
	932	P32419	MDH3	YDL078C	Malate dehydrogenase, peroxisomal	1	30	30	86.6	37.186	0	323.31	38571000000	0.082979	0.310636	0	1	27	27	85.7	11055000000	0.94314	1.0682	0.0286526	73.171	52	27	27	85.7	15077000000	1.0793	1.0334	0.0142685	97.826	54	25	25	57.7	12439000000	1.0581	1.607	0.206016	114.59	40
	1207	P35191	MDJ1	YFL016C	DnaJ homolog 1, mitochondrial	1	29	29	50.5	55.56	0	305.89	6038700000	-0.0446665	0.347747	0	0	19	19	44.8	1316500000	0.70818	0.91847	-0.036935	32.776	20	16	16	33.9	1521100000	1.1177	1.0344	0.0146885	67.718	21	27	27	47.2	3201000000	0.41596	0.77312	-0.111753	123.19	24
	2100	P42834	MDJ2	YNL328C	Mitochondrial DnaJ homolog 2	1	2	2	11.6	16.474	0.0063881	2.4077	80238000	0.00797705	0.88369	0	0	2	2	11.6	34957000	0.75628	0.92215	-0.0351984	29.369	4	2	2	11.6	45282000	1.3366	1.125	0.0511525	18.804	2	0	0	0	0	NaN	NaN	NaN	NaN	0
	1112	P33310	MDL1	YLR188W	ATP-dependent permease MDL1, mitochondrial	1	7	7	11.2	75.949	0	19.492	377480000	0.211106	0.467033	0	0	7	7	11.2	138890000	0.88617	1.0831	0.0346685	89.752	6	5	5	7.6	157640000	0.89981	0.82861	-0.0816498	48.064	6	3	3	5	80956000	2.3626	4.7896	0.680299	19.974	3
	1113	P33311	MDL2	YPL270W	ATP-dependent permease MDL2, mitochondrial	1	11	11	15.9	85.136	0	28.923	435660000	0.0919645	0.545824	1	0	9	9	12.8	140000000	0.6366	0.75552	-0.121754	56.072	6	9	9	12.8	227930000	1.3462	1.1972	0.0781667	22.222	5	2	2	3.4	67734000	0.92576	2.0868	0.319481	37.343	2
	3797	Q92328	MDM12	YOL009C	Mitochondrial distribution and morphology protein 12	1	4	4	17.7	30.728	0.0061432	2.4743	325570000	-0.074554	0.703526	0	0	2	2	7.4	44820000	0.50005	0.59855	-0.2229	117.51	2	4	4	17.7	280750000	1.258	1.1852	0.0737916	62.115	4	0	0	0	0	NaN	NaN	NaN	NaN	0
	3657	Q12387	MDM20	YOL076W	N-terminal acetyltransferase B complex subunit MDM20	1	6	6	6.8	92.808	0	14.621	257290000	-0.0326874	0.575273	0	0	4	4	4.6	92131000	0.69466	0.84297	-0.0741879	36.926	5	6	6	6.8	150010000	1.099	1.0205	0.00881299	51.119	6	1	1	1.1	15149000	NaN	NaN	NaN	NaN	1
	24	O60200	MDM35	YKL053C-A	Mitochondrial distribution and morphology protein 35	1	8	8	65.1	9.7119	0	164.51	2983500000	-0.298404	0.544649	0	0	6	6	58.1	621280000	0.91254	1.1878	0.0747433	34.672	5	5	5	58.1	412300000	1.3816	1.4202	0.152349	101.86	7	6	6	48.8	1949900000	0.027359	0.075456	-1.12231	254.38	8
	3399	Q08179	MDM38	YOL027C	Mitochondrial distribution and morphology protein 38	1	27	27	47.1	65.004	0	323.31	9144800000	-0.0774546	0.219186	0	0	18	18	34.6	2547000000	0.72425	0.93401	-0.0296485	72.095	26	17	17	32.6	2766700000	0.99734	0.91677	-0.0377396	57.829	24	20	20	33.7	3831100000	0.37873	0.68395	-0.164976	96.123	18
	3497	Q12019	MDN1	YLR106C	Midasin	1	30	30	7.6	559.3	0	148.48	2460500000	0.217187	0.422174	0	0	19	19	5.1	608510000	0.86589	1.0617	0.0260018	61.183	16	28	28	6.7	1445100000	1.0353	0.94518	-0.0244855	46.192	19	14	14	3.3	406910000	2.3359	4.4673	0.650045	39.598	5
	2547	P53258	MDR1	YGR100W	GTPase-activating protein GYP2	1	14	14	16.3	109.26	0	73.888	912680000	0.237652	0.458687	0	0	11	11	12.1	294100000	0.72853	0.94154	-0.0261612	50.879	9	10	10	12.1	468260000	1.0164	0.95373	-0.0205746	57.233	10	6	6	6.6	150320000	3.7713	5.7503	0.759691	120.47	3
	2465	P53094	MDS3	YGL197W	Negative regulator of sporulation MDS3	1	7	7	6.1	166.97	0	21.083	294630000	0.0753161	0.476033	0	0	6	6	5.1	89074000	0.98295	1.21	0.0827854	61.372	5	4	4	3.1	94335000	0.93322	0.83517	-0.0782251	60.7	4	5	5	4.4	111220000	1.1121	1.6649	0.221388	53.959	3
	2239	P47025	MDV1	YJL112W	Mitochondrial division protein 1	1	14	14	22.7	80.031	0	208.39	1283100000	-0.0897134	0.287055	0	0	10	10	17.1	408920000	0.87302	1.0235	0.0100878	54.845	9	12	12	19.9	615950000	0.92187	0.8419	-0.0747395	104.47	6	7	7	12.5	258270000	0.41304	0.62447	-0.204488	216.48	3
	3617	Q12285	MDY2	YOL111C	Ubiquitin-like protein MDY2	1	13	13	59.9	23.732	0	214.54	6672100000	-0.0408575	0.266573	0	0	9	9	48.6	1221000000	0.66226	0.81324	-0.0897813	87.417	10	7	7	38.2	1621500000	1.0654	1.0057	0.00246845	45.888	11	12	12	53.3	3829700000	0.44025	0.92202	-0.0352596	60.233	10
	3630	Q12321	MED1	YPR070W	Mediator of RNA polymerase II transcription subunit 1	1	3	3	6.2	64.25	0	5.2058	47537000	-0.0192789	0.867425	0	0	3	3	6.2	9163800	1.057	1.1802	0.0719556	96.8	2	2	2	3.5	37757000	0.80479	0.77533	-0.110513	64.182	3	1	1	1.8	616600	NaN	NaN	NaN	NaN	1
	3816	Q99278	MED11	YMR112C	Mediator of RNA polymerase II transcription subunit 11	1	9	9	70.4	13.307	0	60.056	641650000	-0.189018	0.426305	0	0	5	5	52.2	134240000	0.73672	0.94439	-0.0248486	18.763	4	4	4	51.3	257360000	1.1073	1.0648	0.027268	3.8981	3	8	8	70.4	250040000	0.18193	0.26948	-0.569473	204.01	5
	3640	Q12343	MED4	YOR174W	Mediator of RNA polymerase II transcription subunit 4	1	10	10	34.2	32.205	0	18.587	437510000	0.232782	0.439195	0	0	8	8	26.1	212240000	0.52886	0.6577	-0.181972	81.332	6	5	5	17.3	147360000	1.8515	1.6624	0.220736	65.754	5	5	5	16.9	77907000	3.1262	4.5665	0.659583	143.96	4
	1600	P38782	MED6	YHR058C	Mediator of RNA polymerase II transcription subunit 6	1	5	5	31.2	32.819	0	34.61	583290000	0.0278063	0.571277	0	0	3	3	23.1	410600000	0.99017	1.1552	0.0626572	25.492	4	1	1	3.7	44565000	NaN	NaN	NaN	NaN	1	3	3	14.2	128130000	0.34279	0.98391	-0.00704461	55.422	3
	3418	Q08278	MED7	YOL135C	Mediator of RNA polymerase II transcription subunit 7	1	3	3	15.8	25.585	0	9.6045	1130700000	-0.0994689	0.741605	0	0	3	3	15.8	416330000	0.85375	0.97713	-0.0100476	26.965	3	2	2	9.5	233120000	1.6165	2.0167	0.304641	32.984	3	2	2	9.5	481240000	0.14673	0.25527	-0.593	128.05	3
	673	P25039	MEF1	YLR069C	Elongation factor G, mitochondrial	1	34	34	43.5	84.573	0	323.31	7986200000	0.1996	0.401482	0	0	27	27	40.1	2425100000	0.80316	1.0744	0.031166	44.495	31	30	30	35.7	3887000000	1.0243	0.97932	-0.00907538	50.145	36	24	24	30	1674100000	1.5746	3.7732	0.57671	86.893	17
	1760	P39677	MEF2	YJL102W	Ribosome-releasing factor 2, mitochondrial	1	9	9	12.7	91.282	0	48.449	642470000	0.133319	0.301012	0	0	5	5	8.5	161920000	0.9539	1.1782	0.071219	37.063	7	6	6	10	350910000	0.94412	1.0144	0.00620924	52.817	3	5	5	7.7	129630000	1.2731	2.1015	0.322529	144.19	6
	66	P00958	MES1	YGR264C	Methionine--tRNA ligase, cytoplasmic	1	48	48	59.9	85.677	0	323.31	14108000000	0.286571	0.442882	0	0	43	43	55.5	4750100000	0.76512	0.99901	-0.000430153	75.893	53	43	43	58.2	7142100000	0.99932	0.93266	-0.0302767	68.995	68	28	28	40.2	2215900000	4.799	7.77	0.890421	84.96	16
	1764	P39692	MET10	YFR030W	Sulfite reductase [NADPH] flavoprotein component	1	11	11	12.8	114.83	0	37.934	804520000	-0.189309	0.384666	0	1	7	7	9.2	203410000	0.68515	0.85103	-0.0700551	36.394	5	8	8	9.7	350400000	1.1771	1.0704	0.0295461	31.854	4	2	2	1.8	250710000	0.13431	0.29688	-0.527419	345.43	2
	2189	P46151	MET12	YPL023C	Methylenetetrahydrofolate reductase 1	1	16	16	28.8	73.941	0	117.61	1589500000	0.0739163	0.557973	0	1	15	15	25.4	351350000	0.75915	0.90408	-0.0437932	46.057	12	14	14	25.7	1134600000	0.97997	0.95486	-0.0200603	38.343	17	5	5	6.4	103570000	0.80228	1.9302	0.285602	101.03	4
	2483	P53128	MET13	YGL125W	Methylenetetrahydrofolate reductase 2	1	18	18	44	68.559	0	252.11	3389900000	0.157217	0.405602	0	1	18	18	44	1355800000	0.8277	0.97801	-0.0096567	45.44	17	17	17	40.7	1728200000	1.1481	1.0566	0.0239106	51.992	19	4	4	9.5	305910000	1.8834	2.8668	0.457397	150.93	4
	2821	Q02196	MET14	YKL001C	Adenylyl-sulfate kinase	1	4	4	27.7	23.06	0	40.494	105780000	-0.0268307	0.914629	0	0	3	3	19.3	79552000	0.49059	0.59469	-0.225709	37.782	3	2	2	17.3	24100000	1.6356	1.4861	0.172048	5.165	2	1	1	8.9	2132000	NaN	NaN	NaN	NaN	0
	147	P06106	MET17	YLR303W	Protein MET17;O-acetylhomoserine sulfhydrylase;O-acetylserine sulfhydrylase	1	28	28	60.6	48.671	0	323.31	53560000000	0.279051	0.361465	0	0	26	26	60.1	14296000000	0.79888	1	0	67.563	37	25	25	50.7	26163000000	1.3797	1.2162	0.085005	79.207	37	23	23	46.8	13101000000	2.876	5.6513	0.752148	133.78	26
	1970	P40469	MET18	YIL128W	DNA repair/transcription protein MET18/MMS19	1	3	3	2.4	117.88	0	6.2323	203020000	0.415423	0.580019	0	0	3	3	2.4	71653000	7.6864	8.9334	0.951017	112.08	2	2	2	2.4	16185000	0.758	0.75828	-0.12017	336.53	2	2	2	1.5	115180000	NaN	NaN	NaN	NaN	1
	885	P32179	MET22	YOL064C	3(2),5-bisphosphate nucleotidase	1	13	13	39.8	39.149	0	38.904	1149100000	0.0222422	0.664038	0	0	8	8	27.2	228350000	0.95973	1.1272	0.052001	25.992	6	7	7	18.5	516310000	1.2102	1.2002	0.0792536	83.302	8	7	7	14.3	404460000	0.36134	0.86193	-0.064528	65.876	5
	931	P32389	MET4	YNL103W	Transcriptional activator of sulfur metabolism MET4	1	8	8	11.8	74.372	0	44.356	218880000	-0.267869	0.351506	0	0	4	4	6.5	11193000	0.8662	1.0599	0.0252649	14.083	3	2	2	4.2	14708000	0.80935	0.75014	-0.124858	40.412	2	8	8	11.8	192980000	0.16415	0.19769	-0.704015	44.187	4
	2311	P47169	MET5	YJR137C	Sulfite reductase [NADPH] subunit beta	1	20	19	17	161.22	0	323.31	1672100000	0.136203	0.228238	0	1	17	16	15.8	541000000	0.87699	1.0867	0.0361097	49.335	14	14	13	13.2	906910000	1.324	1.2011	0.0795792	50.989	10	11	10	9.4	224230000	1.066	1.963	0.29292	71.661	4
	126	P05694	MET6	YER091C	5-methyltetrahydropteroyltriglutamate--homocysteine methyltransferase	1	86	86	78.9	85.859	0	323.31	267070000000	0.14346	0.536549	0	0	76	76	76.3	93716000000	0.68143	0.86166	-0.0646641	68.744	155	71	71	72.4	117080000000	1.0107	0.9205	-0.0359762	69.504	166	71	71	67.1	56271000000	1.8547	3.3964	0.531019	158.06	93
	3438	Q08645	MET7	YOR241W	Folylpolyglutamate synthase	1	8	8	19.3	62.151	0	112.55	909220000	-0.106831	0.311032	0	0	8	8	19.3	279400000	0.88847	1.1154	0.0474306	85.702	7	6	6	14.1	463120000	0.63225	0.60659	-0.217105	59.775	5	4	4	9.1	166700000	0.46832	0.70661	-0.15082	168.75	3
	434	P15807	MET8	YBR213W	Siroheme biosynthesis protein MET8;Precorrin-2 dehydrogenase;Sirohydrochlorin ferrochelatase	1	6	6	25.2	31.917	0	26.944	357310000	-0.0413912	0.540609	0	1	5	5	21.5	82892000	0.67288	0.86435	-0.0633104	15.909	3	4	4	18.2	143430000	1.2172	1.1634	0.0657291	7.6694	4	3	3	12	130990000	0.38021	0.74715	-0.126592	22.549	2
	3383	Q07938	MEU1	YLR017W	S-methyl-5-thioadenosine phosphorylase	1	12	12	45.7	37.856	0	85.698	2275800000	0.12146	0.585088	0	0	9	9	32.3	831470000	0.73692	0.89667	-0.0473674	41.414	11	10	10	36.5	949540000	0.96065	0.82085	-0.0857362	38.006	11	6	6	25.5	494760000	1.8925	3.144	0.497482	85.867	8
	3812	Q99257	MEX67	YPL169C	mRNA export factor MEX67	1	13	13	27.2	67.351	0	72.614	1600000000	0.0908624	0.721277	0	0	10	10	22.4	519860000	0.5678	0.66637	-0.176285	47.549	7	9	9	19	769520000	0.90624	0.8292	-0.0813407	59.481	6	7	7	15.2	310590000	2.0455	3.3901	0.530212	167.04	6
	3126	Q04922	MFB1	YDR219C	Mitochondrial F-box protein MFB1	1	6	6	15.1	53.167	0	16.382	845410000	-0.105759	0.671406	0	0	2	2	5.2	686050000	1.0292	1.2231	0.0874619	7.7368	2	2	2	5.8	40209000	1.5521	1.3496	0.130205	50.036	3	3	3	7.3	119150000	0.1739	0.29178	-0.534945	33.998	2
	1137	P33441	MFT1	YML062C	THO complex subunit MFT1	1	3	3	6.6	44.996	0	6.208	265020000	-0.239355	0.204764	0	0	3	3	6.6	76056000	0.56476	0.69247	-0.159599	68.079	3	3	3	6.6	188960000	0.5425	0.47961	-0.319112	56.968	4	0	0	0	0	NaN	NaN	NaN	NaN	0
	1529	P38523	MGE1	YOR232W	GrpE protein homolog, mitochondrial	1	21	21	49.1	26.066	0	323.31	33005000000	-0.167472	0.26237	0	0	18	18	43	6726700000	0.66308	0.82372	-0.0842204	93.938	28	17	17	41.2	7652400000	1.0006	0.921	-0.0357404	98.044	35	21	21	49.1	18626000000	0.19839	0.41452	-0.382454	88.367	40
	891	P32266	MGM1	YOR211C	Dynamin-like GTPase MGM1, mitochondrial;Dynamin-like GTPase MGM1 large isoform;Dynamin-like GTPase MGM1 small isoform	1	19	19	28.8	99.177	0	137.25	1505600000	0.0186844	0.812086	0	0	13	13	20.9	459120000	0.69088	0.93115	-0.0309803	48.245	13	13	13	19	789580000	0.94069	0.85489	-0.0680898	72.227	11	5	5	9.1	256900000	0.82347	1.4293	0.155123	140.76	8
	1039	P32787	MGM101	YJR144W	Mitochondrial genome maintenance protein MGM101	1	16	16	62.8	30.09	0	256.89	6845900000	-0.00540406	0.901468	0	0	13	13	55.4	1743000000	0.7302	0.8387	-0.0763934	64.241	15	13	13	57.6	2839700000	1.071	1.0089	0.00384814	53.954	16	12	12	36.8	2263100000	0.77743	1.1385	0.056333	95.351	11
	734	P25573	MGR1	YCL044C	Mitochondrial inner membrane i-AAA protease supercomplex subunit MGR1	1	14	14	37.6	47.156	0	64.477	1028400000	0.220263	0.296397	0	0	9	9	25.2	299420000	1.0132	1.1728	0.0692239	21.999	8	12	12	37.4	567390000	1.2165	1.1397	0.0567906	48.953	11	6	6	19.4	161570000	2.0615	3.4259	0.534775	96.575	5
	3087	Q04472	MGR3	YMR115W	Mitochondrial inner membrane i-AAA protease supercomplex subunit MGR3	1	4	4	9.4	58.003	0	29.52	265950000	-0.0186271	0.240477	0	0	3	3	7.4	117300000	0.84754	0.97446	-0.011236	27.229	4	4	4	9.4	141630000	1.0964	0.94185	-0.0260182	18.292	5	1	1	3.4	7013600	NaN	NaN	NaN	NaN	1
	3779	Q3E829	MHF2	YDL160C-A	MHF histone-fold complex subunit 2	1	4	4	70	9.0504	0	10.868	486510000	0.0281371	0.362421	0	0	4	4	70	222260000	0.85183	1.0236	0.0101303	28.97	4	2	2	30	204060000	1.1878	1.1121	0.0461438	9.9904	3	1	1	15	60186000	NaN	NaN	NaN	NaN	1
	2183	P43638	MHP1	YJL042W	MAP-homologous protein 1	1	31	31	27.9	155.21	0	198.55	2715100000	-0.084466	0.44672	0	0	20	20	17.9	629370000	0.88167	1.1494	0.0604712	39.474	13	16	16	14.2	861070000	0.92652	0.86154	-0.0647245	63.01	16	21	21	19	1224600000	0.34883	0.56345	-0.249145	90.541	16
	3300	Q06630	MHR1	YDR296W	Mitochondrial homologous recombination protein 1	1	10	10	36.3	26.894	0	30.287	1318600000	-0.213643	0.190271	1	0	7	7	31	341890000	0.65133	0.75534	-0.121857	145.23	5	8	8	30.5	711230000	1.0057	0.81775	-0.0873795	92.199	5	4	4	14.2	265450000	0.17773	0.37009	-0.431693	61.388	5
	1252	P36046	MIA40	YKL195W	Mitochondrial intermembrane space import and assembly protein 40	1	13	13	30	44.536	0	85.605	2501900000	0.117169	0.678707	0	1	9	9	24.1	974370000	0.4809	0.56379	-0.248883	78.94	15	6	6	17.9	975990000	1.0606	1.0476	0.0201955	76.758	14	11	11	30	551560000	2.7011	3.8036	0.580195	147.72	17
	3801	Q96VH5	MIC10	YCL057C-A	MICOS complex subunit MIC10	1	3	3	36.1	10.408	0	15.719	1555600000	-0.0830292	0.508681	0	0	3	3	36.1	699900000	0.62104	0.67865	-0.168354	34.11	3	1	1	10.3	628740000	1.1027	1.0053	0.0022957	42.633	2	1	1	10.3	226930000	NaN	NaN	NaN	NaN	1
	1511	P38341	MIC12	YBR262C	MICOS complex subunit MIC12	1	5	5	44.3	12.388	0	13.493	1032200000	0.0949609	0.351421	0	0	5	5	44.3	382590000	0.90285	1.116	0.0476642	69.752	6	5	5	44.3	554300000	1.0543	0.97367	-0.0115882	17.453	6	3	3	18.9	95287000	1.3204	1.7734	0.248807	82.895	3
	2162	P43594	MIC19	YFR011C	MICOS complex subunit MIC19	1	14	14	59.4	18.855	0	323.31	13326000000	0.0933996	0.629291	0	0	13	13	56.5	3546100000	0.6295	0.83103	-0.0803833	37.338	15	13	13	56.5	5007200000	1.0738	0.86378	-0.0635968	55.714	13	14	14	59.4	4772300000	1.1319	2.6557	0.424179	145.27	11
	2378	P50087	MIC26	YGR235C	MICOS subunit MIC26	1	11	11	36.9	26.912	0	43.309	4027600000	-0.0375843	0.457872	0	0	8	8	30.5	1015600000	0.80357	0.98965	-0.00451837	38.98	9	10	10	36.5	1512000000	1.1524	1.0262	0.011232	35.621	9	6	6	28.8	1500100000	0.32233	0.75951	-0.119467	32.187	5
	2401	P50945	MIC27	YNL100W	MICOS complex subunit MIC27	1	10	10	46.2	26.959	0	64.485	1849900000	-0.0119244	0.710038	0	0	8	8	42.7	544000000	0.84166	1.0805	0.0336248	38.141	7	8	8	35.9	802100000	0.93036	0.86616	-0.0624019	38.844	9	8	8	37.2	503790000	0.57479	0.98402	-0.00699608	36.879	8
	1290	P36112	MIC60	YKR016W	MICOS complex subunit MIC60	1	35	35	66.3	61.081	0	323.31	13967000000	0.166786	0.493363	0	0	33	33	65.2	5038900000	0.81455	1.0793	0.0331422	63.964	30	33	33	60.4	6337600000	0.88033	0.80506	-0.0941717	46.607	41	27	27	54.3	2590600000	1.9397	3.6424	0.561388	118.14	25
	794	P27705	MIG1	YGL035C	Regulatory protein MIG1	1	10	10	22.6	55.531	0	56.125	3999000000	-0.153324	0.404954	0	0	8	8	18.7	658670000	0.80555	0.93793	-0.0278296	67.609	14	9	9	20.8	793050000	1.1035	1.0306	0.0130901	61.505	14	10	10	22.6	2547300000	0.18741	0.35873	-0.445232	97.713	18
	3398	Q08176	MIM1	YOL026C	Mitochondrial import protein 1	1	2	2	12.4	12.757	0	9.3186	181780000	0.0388629	0.904322	0	0	2	2	12.4	26002000	1.7439	1.8737	0.2727	26.057	2	1	1	11.5	26334000	2.5053	2.365	0.373831	168.31	2	2	2	12.4	129450000	0.18068	0.29516	-0.529942	8.3915	2
	646	P23641	MIR1	YJR077C	Mitochondrial phosphate carrier protein;Mitochondrial phosphate carrier protein, N-terminally processed	1	23	23	71.1	32.812	0	323.31	94617000000	0.0632459	0.285485	0	0	23	23	71.1	29732000000	0.80691	0.98624	-0.00601737	104.94	52	22	22	71.1	46046000000	1.2275	1.1258	0.0514613	74.284	53	20	20	65.9	18839000000	0.58099	1.3941	0.144294	173.83	29
	248	P09440	MIS1	YBR084W	C-1-tetrahydrofolate synthase, mitochondrial;Methylenetetrahydrofolate dehydrogenase;Methenyltetrahydrofolate cyclohydrolase;Formyltetrahydrofolate synthetase	1	50	46	57.9	106.22	0	323.31	10005000000	0.0587399	0.563768	0	1	40	38	52.9	3089200000	0.84121	1.0178	0.00766244	55.273	38	43	39	49.1	4712700000	0.93975	0.87625	-0.057372	71.103	46	35	32	33.3	2202600000	0.89334	1.6824	0.225929	95.922	30
	3067	Q04341	MIX14	YDR031W	Mitochondrial intermembrane space cysteine motif-containing protein MIX14	1	10	10	87.6	13.866	0	100.42	5723700000	0.0863788	0.672342	0	0	9	9	66.9	2152600000	0.53557	0.68865	-0.162001	45.891	12	9	9	66.9	1999100000	1.0697	0.98689	-0.00573124	66.999	15	10	10	87.6	1572000000	1.4385	2.6722	0.426869	28.659	12
	2968	Q03667	MIX17	YMR002W	Mitochondrial intermembrane space cysteine motif-containing protein MIX17	1	3	3	37.2	16.669	0	266.96	804620000	-0.215819	0.427959	0	0	3	3	37.2	245230000	0.71036	0.83531	-0.0781523	26.009	4	1	1	12.8	239560000	1.2846	1.1888	0.0751088	10.206	2	2	2	32.7	319830000	0.089114	0.22677	-0.644414	51.523	5
	1422	P38162	MIX23	YBL107C	Mitochondrial intermembrane space cysteine motif-containing protein MIX23	1	7	7	28.1	22.965	0	22.581	1258900000	0.0291351	0.711596	0	0	5	5	26.5	411300000	0.73438	0.88253	-0.0542705	20.076	4	5	5	26.5	323260000	1.0856	0.94828	-0.0230634	16.108	4	6	6	28.1	524300000	0.65303	1.4613	0.164739	126.62	8
	2596	P53379	MKC7	YDR144C	Aspartic proteinase MKC7	1	3	3	7	64.268	0	31.251	635820000	-0.0644093	0.486234	0	0	3	3	7	147860000	0.55915	0.60972	-0.21487	51.55	4	3	3	7	327630000	1.1253	0.98059	-0.00851255	55.762	7	2	2	4.9	160340000	0.77586	1.0719	0.0301543	102.06	4
	2040	P40850	MKT1	YNL085W	Protein MKT1	1	4	4	4.8	94.493	0	13.505	355420000	0.199663	0.529372	0	0	4	4	4.8	126930000	0.73954	0.83846	-0.0765176	27.5	5	3	3	3.7	186050000	0.98772	0.88437	-0.053366	24.956	3	2	2	2.9	42436000	3.6492	5.3564	0.728873	35.426	3
	2490	P53141	MLC1	YGL106W	Myosin light chain 1	1	28	28	96.6	16.444	0	323.31	45446000000	-0.0919541	0.217526	0	0	22	22	91.9	13071000000	0.53921	0.67324	-0.17183	86.373	34	21	21	96.6	12128000000	1.1118	1.0115	0.00496589	69.076	35	28	28	96.6	20247000000	0.34077	0.77804	-0.108998	83.054	40
	3290	Q06580	MLC2	YPR188C	Myosin light chain 2	1	6	6	50.9	18.52	0	28.387	652030000	-0.0323046	0.755935	0	0	5	5	45.4	302440000	0.52069	0.67613	-0.16997	44.99	4	5	5	44.8	234110000	0.87886	0.85913	-0.0659411	28.466	4	4	4	27.6	115470000	0.8067	1.3772	0.138997	80.56	3
	881	P32047	MLF3	YNL074C	Protein MLF3	1	10	10	30.3	49.21	0	223.56	1371200000	-0.130337	0.535978	0	0	5	5	16.8	318090000	0.83859	1.0176	0.00757712	35.445	4	4	4	14.4	265790000	1.3662	1.2052	0.0810591	23.277	5	9	9	27.9	787330000	0.13764	0.3314	-0.479648	43.484	5
	2834	Q02455	MLP1	YKR095W	Protein MLP1	1	50	50	29	218.45	0	287.63	3098100000	-0.0306367	0.245557	0	0	33	33	20.1	1164600000	0.69963	0.90746	-0.0421725	50.024	26	32	32	18.3	1362300000	0.97957	0.87913	-0.0559469	33.455	24	27	27	17.5	571220000	0.57666	1.0144	0.00620924	56.764	12
	1961	P40457	MLP2	YIL149C	Protein MLP2	1	15	15	8.8	195.14	0	65.921	3792600000	0.00971256	0.428348	0	0	12	12	6.7	2521800000	0.85856	1.0559	0.0236228	43.237	10	11	11	6.1	958230000	1.0359	1.0348	0.0148564	72.84	9	9	9	5.8	312520000	0.70173	0.97872	-0.00934153	77.94	4
	860	P30952;P21826	MLS1	YNL117W	Malate synthase 1, glyoxysomal	2	36;8	36;8	53.6	62.79	0	271.53	11556000000	0.0754639	0.71968	0	0	31	31	52.5	4912400000	0.68503	0.81694	-0.0878098	73.524	36	33	33	53.6	4247600000	0.8039	0.74809	-0.126046	81.01	42	23	23	34.5	2395500000	1.3934	2.7558	0.440248	58.279	22
	1906	P40185	MMF1	YIL051C	Protein MMF1, mitochondrial	1	14	14	93.8	15.908	0	323.31	40313000000	-0.0190377	0.62539	0	0	11	11	89	12632000000	0.74706	0.88875	-0.0512204	101.58	43	11	11	89	14105000000	1.127	1.1158	0.0475864	87.781	63	13	13	93.8	13575000000	0.62902	0.88414	-0.0534789	94.509	35
	2073	P41800	MMM1	YLL006W	Maintenance of mitochondrial morphology protein 1	1	5	5	12.9	48.659	0	15.903	467370000	0.144706	0.402793	0	0	4	4	10.8	119980000	0.78967	0.96372	-0.0160491	44.146	3	4	4	8.9	246980000	1.171	1.0765	0.0320141	33.808	4	4	4	10.8	100410000	1.3895	2.6191	0.418152	116.09	2
	3250	Q06324	MMR1	YLR190W	Mitochondrial MYO2 receptor-related protein 1	1	7	7	15.3	54.816	0	42.066	503190000	-0.105761	0.128893	0	0	3	3	6.5	27303000	0.53202	0.65872	-0.181299	47.218	3	4	4	8.4	224180000	0.88438	0.79352	-0.100442	43.65	5	7	7	15.3	251710000	0.49989	0.92142	-0.0355424	92.885	5
	3236	Q06211	MMS1	YPR164W	E3 ubiquitin-protein ligase linker protein MMS1	1	4	4	3.1	161.24	0	6.9511	186270000	0.197933	0.449444	0	0	1	1	0.9	25826000	NaN	NaN	NaN	NaN	1	4	4	3.1	113020000	1.2094	1.0695	0.0291808	25.782	4	2	2	1.7	47427000	1.4441	2.3264	0.366684	151.28	2
	2493	P53152	MMS2	YGL087C	Ubiquitin-conjugating enzyme variant MMS2	1	12	12	81.8	15.544	0	283.54	7116300000	-0.094648	0.496586	0	0	10	10	79.6	2586100000	0.74715	0.91912	-0.0366278	88.274	25	9	9	66.4	2619100000	1.2761	1.1718	0.0688535	98.438	21	10	10	68.6	1911100000	0.29492	0.48287	-0.31617	83.286	16
	3481	Q08970	MMT2	YPL224C	Mitochondrial metal transporter 2	1	4	4	11.2	52.434	0	9.6946	410500000	0.00617503	0.543559	0	0	2	2	6.4	92820000	0.84856	1.031	0.0132587	48.673	3	3	3	7.2	248900000	1.078	0.99791	-0.000908615	73.671	4	1	1	2.5	68785000	NaN	NaN	NaN	NaN	1
	3579	Q12205	MNL2	YLR057W	Putative endoplasmic reticulum mannosidase MNL2	1	7	7	9.8	96.996	0	20.828	331560000	0.152192	0.438357	0	0	2	2	2	53221000	0.56574	0.70314	-0.152958	24.966	2	6	6	7.5	179680000	1.7059	1.699	0.230193	79.239	5	4	4	5.8	98663000	2.0015	2.3952	0.379342	129.86	3
	1735	P39106	MNN1	YER001W	Alpha-1,3-mannosyltransferase MNN1	1	11	11	13.9	88.528	0	31.941	998400000	0.0503788	0.75653	0	0	6	6	7.3	208180000	0.71438	0.8707	-0.0601315	31.98	3	9	9	11.3	561950000	0.83398	0.75724	-0.120766	19.428	5	5	5	5.5	228270000	1.3625	2.148	0.332034	88.413	5
	2387	P50108	MNN10	YDR245W	Probable alpha-1,6-mannosyltransferase MNN10	1	6	5	18.3	46.747	0	53.031	1144500000	0.420843	0.468293	0	0	5	5	16.5	278250000	0.68758	0.84674	-0.0722499	27.388	5	4	3	11.5	604310000	0.99897	0.92511	-0.0338066	9.9362	4	3	3	9.7	261970000	12.26	23.366	1.36858	54.15	4
	2222	P46985	MNN11	YJL183W	Probable alpha-1,6-mannosyltransferase MNN11	1	10	10	29.1	47.858	0	55.251	2700600000	0.202762	0.452541	0	0	10	10	29.1	902740000	0.84236	1.0354	0.0151082	51.712	11	10	10	29.1	1439100000	0.98363	0.89855	-0.0464578	60.693	12	4	4	8.3	358700000	2.6984	4.3615	0.639636	78.622	4
	1377	P38069	MNN2	YBR015C	Alpha-1,2-mannosyltransferase MNN2	1	29	29	45.6	67.773	0	187.32	6810000000	0.0826235	0.569619	0	0	28	28	45.6	2497800000	0.73064	0.94086	-0.026475	66.069	40	27	27	41.4	2675200000	0.96109	0.88538	-0.0528703	45.083	36	21	21	34.5	1637000000	1.4026	2.1243	0.327216	109.53	22
	2220	P46982	MNN5	YJL186W	Alpha-1,2-mannosyltransferase MNN5	1	16	16	35.8	67.204	0	122.15	1978100000	0.179775	0.474291	0	0	13	13	27.8	636970000	0.78479	0.98169	-0.00802564	40.793	10	13	13	27.5	1005900000	1.0551	0.90508	-0.043313	17.415	10	11	11	26.8	335280000	1.6609	3.8964	0.590664	108.26	7
	1736	P39107	MNN9	YPL050C	Mannan polymerase complexes subunit MNN9	1	16	15	38.7	45.954	0	96.955	4570200000	0.125736	0.347512	0	0	14	13	36.5	1403900000	0.95236	1.1096	0.0451664	57.315	16	14	13	32.4	2216800000	1.0834	1.0031	0.00134425	56.104	13	10	9	21.3	949430000	1.3915	2.1414	0.330698	110.51	15
	2498	P53163	MNP1	YGL068W	54S ribosomal protein L12, mitochondrial	1	17	17	51.5	20.65	0	323.31	28341000000	-0.160514	0.271304	0	0	11	11	46.9	6257800000	0.63981	0.76804	-0.114616	153.64	12	13	13	47.4	7694900000	1.0867	0.99304	-0.00303325	124.16	15	17	17	51.5	14389000000	0.18456	0.43262	-0.363893	47.909	13
	1086	P32906	MNS1	YJR131W	Endoplasmic reticulum mannosyl-oligosaccharide 1,2-alpha-mannosidase	1	7	7	12.4	63.057	0	9.0789	191450000	-0.155739	0.483766	0	0	3	3	6	27480000	0.43483	0.4969	-0.303731	55.489	2	6	6	10.7	149910000	1.0645	0.98232	-0.00774701	31.485	5	1	1	1.3	14063000	NaN	NaN	NaN	NaN	1
	2016	P40549	MNT3	YIL014W	Alpha-1,3-mannosyltransferase MNT3	1	7	7	10.5	72.409	0	23.301	369520000	0.373134	0.421983	0	0	5	5	7.6	114040000	0.67451	0.86379	-0.0635918	23.909	4	6	6	9.4	195880000	1.269	1.1717	0.0688164	76.014	5	3	3	3.5	59603000	9.4558	13.007	1.11418	143.91	3
	1980	P40484	MOB1	YIL106W	DBF2 kinase activator protein MOB1	1	4	4	22.9	35.882	0	37.554	153220000	0.0496113	0.484344	0	0	2	2	11.5	41993000	0.86068	1.0055	0.00238206	57.31	2	3	3	18.2	26939000	1.3549	1.2498	0.0968405	64.002	2	1	1	4.8	84289000	NaN	NaN	NaN	NaN	1
	2141	P43563	MOB2	YFL034C-B	CBK1 kinase activator protein MOB2	1	3	3	10.8	33.275	0	6.2875	128380000	0.418281	0.516169	0	0	1	1	2.4	24972000	NaN	NaN	NaN	NaN	1	3	3	10.8	86588000	0.9688	0.95103	-0.0218058	38.598	5	1	1	4.9	16817000	4.9689	7.2172	0.858369	5.8029	2
	221	P07884-2;P07884	MOD5	YOR274W	tRNA dimethylallyltransferase, mitochondrial	2	7;7	7;7	21.1	49.081	0	10.582	636270000	0.0321515	0.777194	0	0	4	4	9.4	78365000	0.73352	0.85315	-0.0689746	37.516	3	5	5	12	162450000	0.96085	0.85969	-0.0656581	49.244	6	3	3	11.3	395460000	0.72983	1.7025	0.231087	31.828	3
	2284	P47123	MOG1	YJR074W	Nuclear import protein MOG1	1	4	4	17	24.307	0	14.336	315500000	0.247701	0.369424	0	0	2	2	10.6	82340000	0.93063	1.0901	0.0374664	28.894	4	4	4	17	167790000	1.2008	1.0637	0.0268191	22.557	3	4	4	17	65374000	2.5948	4.7733	0.678819	76.893	4
	2345	P48563	MON2	YNL297C	Protein MON2	1	11	11	7.1	186.83	0	31.04	689200000	0.092625	0.552639	0	0	6	6	3.6	115040000	0.70794	0.80784	-0.0926746	119.11	5	10	10	6.6	355330000	1.0464	1.0593	0.025019	85.672	7	6	6	3.5	218830000	1.1211	2.2158	0.345531	95.368	4
	903	P32333	MOT1	YPL082C	TATA-binding protein-associated factor MOT1	1	13	13	7.4	209.97	0	30.922	1176500000	-0.0227468	0.540665	0	0	10	10	5.2	196190000	0.84504	1.0079	0.00341744	82.815	9	10	10	6.2	844390000	1.0946	1.0305	0.013048	31.081	7	3	3	1.3	135960000	0.54418	0.8228	-0.0847057	232.78	3
	1193	P34909	MOT2	YER068W	General negative regulator of transcription subunit 4	1	13	13	25.4	65.353	0	163.68	2160800000	-0.0463215	0.636258	0	0	12	12	24.5	554030000	0.73391	0.92854	-0.0321994	92.525	12	12	12	24.5	704190000	1.3297	1.2342	0.0913855	47.552	13	10	10	17	902550000	0.4422	0.63365	-0.198151	101.73	13
	2739	P54785	MOT3	YMR070W	Transcriptional activator/repressor MOT3	1	4	4	7.3	54.381	0	12.53	660330000	-0.333972	0.170624	0	0	2	2	4.1	100190000	0.73331	0.91173	-0.0401338	82.754	4	2	2	4.1	83965000	0.45331	0.42147	-0.375233	114.24	3	4	4	7.3	476170000	0.10918	0.25909	-0.586549	80.128	5
	2496	P53157	MPC1	YGL080W	Mitochondrial pyruvate carrier 1	1	2	2	24.6	14.995	0	5.2741	164630000	0.241839	0.344187	0	0	2	2	24.6	77397000	0.67248	0.89395	-0.0486868	47.198	3	1	1	8.5	61419000	1.4396	1.4355	0.157003	11.986	2	1	1	8.5	25816000	2.4742	4.1419	0.6172	0.52063	2
	3663	Q12404	MPD1	YOR288C	Protein disulfide-isomerase MPD1	1	10	10	29.6	36.408	0	29.968	647580000	0.011484	0.804963	0	1	7	7	21.7	101380000	1.0707	1.2311	0.0902933	66.502	6	7	7	20.1	161640000	1.047	0.97868	-0.00935928	74.163	8	7	7	18.2	384550000	0.6924	0.8985	-0.0464819	122.42	5
	3822	Q99316	MPD2	YOL088C	Protein disulfide isomerase MPD2	1	14	14	44.4	32.401	0	126.46	2924900000	0.197435	0.357149	0	1	11	11	39.4	1192400000	0.8677	1.0749	0.0313681	41.052	15	10	10	39	1026800000	1.164	1.0735	0.0308021	44.344	14	9	9	31	705760000	1.5154	3.3895	0.530136	65.065	10
	1220	P35728	MPE1	YKL059C	Protein MPE1	1	8	8	21.3	49.646	0	31.312	717540000	-0.0217199	0.532068	0	0	4	4	10.7	158840000	0.8901	1.0529	0.0223871	41.981	3	3	3	10.9	280720000	1.0995	0.97468	-0.0111379	70.758	5	7	7	19	277970000	0.52534	0.83867	-0.0764089	131.78	4
	1951	P40364	MPM1	YJL066C	Mitochondrial peculiar membrane protein 1	1	17	17	80.6	28.47	0	323.31	5453700000	0.00276532	0.912953	0	0	16	16	77.8	2040900000	0.81177	1.0152	0.00655162	81.997	20	14	14	67.1	1669200000	1.0159	0.91675	-0.0377491	110.41	17	16	16	69.8	1743700000	0.83306	1.0952	0.0394934	74.554	11
	2266	P47083	MPP10	YJR002W	U3 small nucleolar RNA-associated protein MPP10	1	17	17	25.5	66.952	0	72.304	1629000000	-0.118048	0.281339	0	0	8	8	17.4	259300000	0.79005	0.92399	-0.0343327	27.255	5	11	11	16.7	636990000	0.93934	0.91145	-0.0402671	19.692	9	16	16	21.9	732760000	0.38912	0.52536	-0.279543	96.244	9
	1723	P39016	MPT5	YGL178W	Suppressor protein MPT5	1	2	2	2.4	95.421	0	6.3011	57774000	-0.262517	0.12362	0	0	1	1	1.3	15245000	0.66044	0.78705	-0.103998	4.9465	2	1	1	1.3	19019000	0.57944	0.58811	-0.230541	77.115	3	2	2	2.4	23509000	0.21058	0.35236	-0.453013	4.2725	2
	742	P25588	MRC1	YCL061C	Mediator of replication checkpoint protein 1	1	7	7	7.9	124.32	0	20.683	990210000	-0.179771	0.224484	0	0	4	4	5.3	73921000	0.54946	0.67332	-0.171779	147.96	3	3	3	3	601140000	1.0398	0.98932	-0.00466322	77.267	4	6	6	6	315140000	0.24661	0.43364	-0.362871	55.156	6
	3216	Q06106	MRD1	YPR112C	Multiple RNA-binding domain-containing protein 1	1	17	17	24.6	101.12	0	91.271	1529500000	0.0804726	0.430363	0	0	15	15	21.4	440170000	0.7596	0.96177	-0.0169288	78.512	12	13	13	19.4	580670000	1.075	1.0344	0.0146885	28.585	10	7	7	10.7	508640000	0.98271	1.7525	0.243658	117.59	7
	1053	P32829	MRE11	YMR224C	Double-strand break repair protein MRE11	1	6	6	5.3	77.65	0	13.919	406040000	0.151692	0.161567	0	0	5	5	4.9	92845000	1.2139	1.3229	0.121527	62.886	4	3	3	3.8	112030000	1.2345	1.1191	0.0488689	112.08	3	4	4	3.2	201160000	1.2802	1.9261	0.284679	240.25	3
	856	P30775	MRF1	YGL143C	Peptide chain release factor 1, mitochondrial	1	3	3	7.5	46.77	0	5.8364	129740000	-0.509976	0.301227	0	0	1	1	1.9	20787000	NaN	NaN	NaN	NaN	1	2	2	3.6	32626000	0.18642	0.16941	-0.771061	231.03	2	2	2	5.8	76329000	0.30031	0.56378	-0.24889	50.256	2
	3539	Q12117	MRH1	YDR033W	Protein MRH1	1	8	3	23.1	36.19	0	88.57	5044000000	0.140793	0.60108	0	0	8	3	23.1	1707100000	0.51906	0.62493	-0.204169	11.4	5	8	3	23.1	2524300000	1.2364	1.1292	0.0527709	26.048	7	5	2	18.4	812590000	2.6047	3.7478	0.573776	71.879	7
	2501	P53166	MRH4	YGL064C	ATP-dependent RNA helicase MRH4, mitochondrial	1	13	13	26.6	63.057	0	46.517	583060000	-0.156952	0.152767	0	0	7	7	14.8	124330000	0.66789	0.80732	-0.0929543	19.256	4	7	7	13.9	235310000	0.88057	0.82809	-0.0819225	22.046	6	9	9	16.8	223420000	0.26721	0.50585	-0.295978	70.144	4
	3273	Q06489	MRI1	YPR118W	Methylthioribose-1-phosphate isomerase	1	10	10	29.2	45.02	0	39.61	3973800000	0.196678	0.400675	0	1	9	9	27	1066100000	0.85396	1.0956	0.039652	89.245	7	9	9	23.8	2052500000	1.1275	0.96295	-0.0163963	69.313	13	6	6	14.4	855130000	2.3266	3.6879	0.566779	76.082	8
	2396	P50873	MRK1	YDL079C	Serine/threonine-protein kinase MRK1	1	3	3	10.4	57.819	0	21.874	650820000	0.208549	0.417015	0	0	3	3	10.4	160420000	1.2942	1.5601	0.193152	70.666	3	3	3	10.4	395400000	0.79912	0.72532	-0.13947	33.426	3	2	2	7	95001000	2.4481	3.7322	0.571965	85.18	2
	3468	Q08925	MRN1	YPL184C	RNA-binding protein MRN1	1	10	10	23.2	68.663	0	95.908	1250900000	0.120419	0.522697	0	0	10	10	23.2	512550000	0.83122	1.0377	0.0160718	23.693	10	7	7	14.1	446630000	0.89624	0.82518	-0.0834513	40.397	7	7	7	14.7	291700000	1.5065	2.6831	0.428637	142.48	6
	313	P10662	MRP1	YDR347W	37S ribosomal protein MRP1, mitochondrial	1	16	16	49.5	36.728	0	96.019	4816400000	0.0403363	0.7436	0	0	14	14	45.2	1515400000	0.77473	0.9338	-0.0297461	44.315	13	14	14	43.3	2143500000	0.86461	0.79307	-0.100689	44.289	14	12	12	43.6	1157600000	1.0025	1.7842	0.251443	143.33	10
	26	O75012	MRP10	YDL045W-A	37S ribosomal protein MRP10, mitochondrial	1	5	5	41.1	10.69	0	15.58	655980000	-0.159409	0.439398	0	0	5	5	41.1	149160000	0.82736	1.0581	0.0245267	114.9	5	4	4	29.5	175090000	1.0555	0.97505	-0.0109731	51.7	6	4	4	41.1	331730000	0.188	0.32227	-0.49178	199.87	4
	352	P12686	MRP13	YGR084C	37S ribosomal protein MRP13, mitochondrial	1	13	13	45.1	38.988	0	197.68	3672700000	0.149939	0.445155	0	0	11	11	41.3	911960000	0.73737	0.9412	-0.0263181	26.928	12	12	12	42.5	1582900000	1.0966	1.0207	0.0088981	30.647	15	9	9	28	1177800000	1.6419	2.9325	0.467238	114.96	6
	825	P28778	MRP17	YKL003C	37S ribosomal protein MRP17, mitochondrial	1	7	7	55.7	15.02	0	26.543	1900800000	0.316277	0.205483	0	0	6	6	51.9	563010000	1.2635	1.4692	0.167081	51.114	9	6	6	45.8	816210000	1.4737	1.332	0.124504	73.449	8	4	4	24.4	521600000	2.6635	4.542	0.657247	33.023	5
	314	P10663	MRP2	YPR166C	37S ribosomal protein MRP2, mitochondrial	1	9	9	65.2	13.538	0	12.907	813260000	0.093907	0.283896	0	0	6	6	40.9	215780000	0.90471	1.0329	0.0140583	67.525	5	8	8	60.9	381260000	1.1796	1.1107	0.0455968	57.103	5	5	5	37.4	216220000	0.76488	1.6675	0.222066	133.3	4
	929	P32387	MRP20	YDR405W	54S ribosomal protein L41, mitochondrial	1	15	15	52.9	30.566	0	48.67	3828600000	-0.0378548	0.375547	0	0	12	12	45.2	718310000	0.74601	0.98353	-0.00721239	45.186	15	11	11	35.4	1152700000	1.0927	0.99629	-0.00161422	82.136	13	12	12	38.4	1957600000	0.4064	0.78571	-0.104738	110.92	16
	1431	P38175	MRP21	YBL090W	37S ribosomal protein MRP21, mitochondrial	1	12	12	48	20.394	0	94.221	2237300000	-0.125133	0.57671	0	0	5	5	34.5	446780000	1.0456	1.3145	0.118761	50.525	6	3	3	25.4	464530000	1.0848	1.009	0.00389114	37.99	4	11	11	48	1326000000	0.1325	0.31765	-0.498051	95.726	5
	1084	P32902	MRP4	YHL004W	37S ribosomal protein MRP4, mitochondrial	1	18	18	46.4	44.151	0	201.88	4636100000	0.0338324	0.575511	0	0	15	15	42.6	1251900000	0.83541	0.99755	-0.00106532	32.573	17	14	14	40.6	1754700000	0.98804	0.92945	-0.031774	77.968	17	15	15	41.9	1629400000	0.81901	1.3625	0.134336	105.79	12
	930	P32388	MRP49	YKL167C	54S ribosomal protein MRP49, mitochondrial	1	9	9	60.6	16.021	0	61.504	1717600000	-0.0485259	0.63544	0	0	6	6	52.6	383870000	0.98185	1.2021	0.0799406	18.19	5	7	7	49.6	525910000	1.0786	0.97841	-0.00947911	17.372	6	7	7	48.2	807850000	0.22074	0.60808	-0.216039	89.822	5
	2881	Q02950	MRP51	YPL118W	37S ribosomal protein MRP51, mitochondrial	1	15	15	43.9	39.445	0	165.03	5235500000	-0.0958422	0.316268	0	0	9	9	28.2	849450000	0.78073	0.97549	-0.0107772	52.34	10	12	12	36.3	1414200000	1.0051	0.91824	-0.0370438	26.383	18	13	13	36	2971900000	0.30547	0.57583	-0.239706	90.621	18
	353	P12687	MRP7	YNL005C	54S ribosomal protein L2, mitochondrial	1	22	22	44.2	43.226	0	68.583	3636300000	0.0262939	0.536915	0	0	17	17	41.2	852110000	0.87294	1.0793	0.0331422	76.285	20	17	17	38.8	1546700000	1.0818	0.91521	-0.0384792	75.534	20	17	17	44.2	1237400000	0.7988	1.214	0.0842187	85.427	16
	1216	P35719	MRP8	YKL142W	Uncharacterized protein MRP8	1	32	32	91.3	25.097	0	323.31	43242000000	0.146094	0.504398	0	0	28	28	90	14108000000	0.59987	0.77281	-0.111927	43.984	41	24	24	86.3	17106000000	1.201	1.1353	0.0551106	52.404	37	28	28	91.3	12028000000	1.2589	3.1268	0.4951	120.35	28
	3098	Q04599	MRPL1	YDR116C	54S ribosomal protein L1, mitochondrial	1	18	18	71.6	30.996	0	268.52	6160000000	-0.0322754	0.293794	0	0	13	13	59.3	1355300000	0.77203	0.96821	-0.0140304	38.085	10	14	14	63.5	1611700000	1.0341	0.98843	-0.00505407	60.602	16	17	17	71.6	3193000000	0.3809	0.8361	-0.0777418	91.38	17
	1332	P36520	MRPL10	YNL284C	54S ribosomal protein L10, mitochondrial	1	15	15	43.5	36.347	0	46.818	1626700000	0.0255914	0.726866	0	0	12	12	37.3	515800000	0.75605	0.96818	-0.0140439	55.194	12	8	8	28	616650000	0.90865	0.87195	-0.0595084	64.215	9	9	9	21.7	494240000	0.84912	1.4136	0.150327	62.933	7
	1333	P36521	MRPL11	YDL202W	54S ribosomal protein L11, mitochondrial	1	12	12	39.4	28.515	0	30.465	1569900000	0.0629173	0.653996	0	0	11	11	34.5	510190000	0.69627	0.88404	-0.0535281	51.212	7	10	10	34.1	657980000	0.94909	0.86723	-0.0618657	58.069	8	5	5	16.9	401740000	1.3962	2.0144	0.304146	105.28	5
	2824	Q02204	MRPL13	YKR006C	54S ribosomal protein L13, mitochondrial	1	18	18	62.5	30.271	0	254.57	6205000000	-0.149424	0.386219	0	0	12	12	55.7	1204600000	0.72741	0.89357	-0.0488714	58.505	14	13	13	49.6	1537000000	1.1614	1.0447	0.0189916	28.649	15	16	16	57.2	3463400000	0.20013	0.3816	-0.418392	73.735	21
	1334	P36523	MRPL15	YLR312W-A	54S ribosomal protein L15, mitochondrial	1	8	8	39.5	28.167	0	147.78	1010600000	0.161336	0.499864	0	0	6	6	32.4	340860000	0.68818	0.81844	-0.0870131	60.707	6	6	6	24.9	381390000	1.1462	1.0458	0.0194486	74.863	7	4	4	17.4	288370000	1.6591	3.561	0.551572	158.8	4
	1372	P38064	MRPL16	YBL038W	54S ribosomal protein L16, mitochondrial	1	4	4	17.2	26.518	0	14.141	520110000	0.0701068	0.593649	0	0	3	3	15.5	168660000	0.75763	0.89185	-0.0497082	21.148	3	3	3	15.5	232750000	1.0295	0.92725	-0.0328031	13.707	4	4	4	17.2	118700000	0.95264	1.9626	0.292832	96.765	3
	1338	P36528	MRPL17	YNL252C	54S ribosomal protein L17, mitochondrial	1	14	14	57.7	32.212	0	76.546	2207800000	0.152875	0.624642	0	0	11	11	40.9	517300000	0.49868	0.66577	-0.176676	148.95	13	11	11	43.4	1020700000	0.95476	0.89932	-0.0460858	41.637	9	5	5	14.6	669810000	4.5321	4.8016	0.681386	175.91	3
	2672	P53875	MRPL19	YNL185C	54S ribosomal protein L19, mitochondrial	1	11	11	77.8	16.67	0	170.22	6846500000	-0.000375283	0.993807	0	0	8	8	60.1	1177300000	0.85589	1.081	0.0338257	80.059	9	8	8	60.1	1867100000	1.2547	1.1235	0.0505731	63.829	10	10	10	77.8	3802000000	0.40077	0.82125	-0.0855246	108.44	10
	604	P22354	MRPL20	YKR085C	54S ribosomal protein L20, mitochondrial	1	16	16	68.7	22.392	0	130.46	3527900000	-0.202969	0.317988	0	0	12	12	53.3	800850000	0.81785	1.0109	0.00470821	82.574	16	11	11	49.7	634720000	0.82705	0.77614	-0.11006	74.249	13	15	15	65.1	2092300000	0.17843	0.31365	-0.503555	92.08	19
	2676	P53881	MRPL22	YNL177C	54S ribosomal protein L22, mitochondrial	1	9	9	29.4	34.897	0	22.006	433520000	-0.0929479	0.211591	0	0	4	4	16.8	126880000	0.78629	0.95736	-0.0189247	28.267	5	7	7	23.3	210100000	0.92654	0.85412	-0.0684811	13.449	6	3	3	7.8	96545000	0.38621	0.64352	-0.191438	19.588	3
	3706	Q12487	MRPL23	YOR150W	54S ribosomal protein L23, mitochondrial	1	4	4	23.9	18.463	0	9.6005	557650000	-0.101382	0.0484294	0	0	3	3	17.8	129300000	0.5968	0.72649	-0.13877	0.31056	3	4	4	23.9	277830000	0.81955	0.78276	-0.106371	120.74	5	2	2	12.3	150520000	0.44506	0.87296	-0.0590057	93.952	2
	1335	P36525	MRPL24	YMR193W	54S ribosomal protein L24, mitochondrial	1	10	10	44.2	30.049	0	24.732	2704800000	0.0527867	0.238012	0	0	10	10	44.2	664110000	0.8594	1.1542	0.062281	76.828	8	9	9	37.2	1210300000	1.0536	0.98563	-0.0062861	79.886	9	6	6	25.2	830340000	0.49298	1.2658	0.102365	72.8	8
	634	P23369	MRPL25	YGR076C	54S ribosomal protein L25, mitochondrial	1	12	12	61.1	18.587	0	95.221	1201700000	0.0675892	0.0622625	0	0	6	6	41.4	345530000	0.90188	1.1716	0.0687794	38.91	5	5	5	36.9	382620000	1.1751	1.0873	0.0363494	73.469	6	11	11	56.7	473520000	0.50063	1.2521	0.097639	93.14	5
	1336	P36526	MRPL27	YBR282W	54S ribosomal protein L27, mitochondrial	1	7	7	41.1	16.492	0	23.872	1322900000	-0.0963329	0.572622	0	0	6	6	36.3	279310000	1.0226	1.2155	0.084755	79.416	9	5	5	34.9	400910000	1.0571	1.0169	0.00727822	112.1	8	6	6	34.9	642650000	0.14792	0.41588	-0.381032	109.14	7
	1337	P36527	MRPL28	YDR462W	54S ribosomal protein L28, mitochondrial	1	10	10	52.4	17.342	0	25.712	1607800000	0.0833056	0.25033	0	0	6	6	34.7	474770000	0.87171	1.1339	0.0545748	43.549	7	7	7	39.5	492050000	1.1249	1.0259	0.011105	24.281	6	9	9	47.6	641030000	0.57247	1.5284	0.184237	55.961	7
	1329	P36516	MRPL3	YMR024W	54S ribosomal protein L3, mitochondrial	1	26	26	57.9	43.999	0	127.17	5277000000	0.0621153	0.497034	0	0	20	20	53.3	1209300000	0.75797	0.99241	-0.00330887	52.556	21	21	21	52.3	2195500000	1.0225	0.94845	-0.0229856	17.455	24	16	16	34.6	1872100000	1.0548	1.6317	0.21264	128.37	13
	386	P14063	MRPL31	YKL138C	54S ribosomal protein L31, mitochondrial	1	4	4	27.5	15.52	0	8.5824	776930000	0.226654	0.169552	0	0	3	3	19.8	216830000	1.7316	2.0325	0.30803	104.5	7	4	4	27.5	233410000	2.4325	2.2821	0.358335	99.697	5	4	4	27.5	326700000	0.4014	1.0318	0.0135955	106.86	8
	697	P25348	MRPL32	YCR003W	54S ribosomal protein L32, mitochondrial	1	8	8	30.6	21.437	0	14.164	965840000	-0.0243435	0.749423	0	0	7	7	25.7	244570000	0.96341	1.193	0.0766404	28.996	8	6	6	30.6	252870000	1.0474	1.0003	0.00013029	124.88	12	7	7	30.6	468400000	0.25548	0.70827	-0.149801	88.062	10
	526	P20084	MRPL33	YMR286W	54S ribosomal protein L33, mitochondrial	1	13	13	87.2	9.5311	0	72.28	4622000000	-0.12464	0.516915	0	0	10	10	64	592430000	1.025	1.1262	0.0516155	116.51	9	12	12	80.2	753700000	1.0845	1.0423	0.0179927	117.72	10	13	13	87.2	3275900000	0.19972	0.36014	-0.443529	82.714	10
	3311	Q06678	MRPL35	YDR322W	54S ribosomal protein L35, mitochondrial	1	16	16	48.2	42.825	0	147.84	2539900000	0.149426	0.48253	0	0	15	15	48	959000000	0.78418	0.93857	-0.0275333	107.61	13	12	12	33.5	1083300000	1.0279	0.94831	-0.0230497	69.196	12	7	7	21	497630000	1.7845	3.154	0.498862	90.94	8
	1339	P36531	MRPL36	YBR122C	54S ribosomal protein L36, mitochondrial	1	9	9	50.3	20.09	0	235.1	1681300000	-0.100234	0.602587	0	0	4	4	22.6	235900000	0.82804	1.1213	0.0497218	25.755	7	3	3	22	147880000	1.2583	1.1933	0.0767497	13.877	5	9	9	50.3	1297500000	0.15953	0.37396	-0.427175	98.165	7
	1340	P36532	MRPL37	YBR268W	54S ribosomal protein L37, mitochondrial	1	4	4	37.1	11.949	0	41.238	4358900000	-0.428713	0.407646	0	0	2	2	26.7	455100000	0.8061	0.97487	-0.0110533	186.43	3	2	2	26.7	349040000	1.0401	0.95113	-0.0217601	198.54	3	3	3	20	3554700000	0.021755	0.055805	-1.25333	254.94	2
	1228	P35996	MRPL38	YKL170W	54S ribosomal protein L38, mitochondrial;54S ribosomal protein L34, mitochondrial	1	8	8	62.3	14.904	0	25.629	943060000	0.118364	0.279175	0	0	7	7	55.8	322560000	0.82458	1.0117	0.00505176	45.542	7	7	7	50	415860000	1.2621	1.1913	0.0760212	83.877	10	5	5	38.4	204640000	1.3041	1.8794	0.274019	68.099	6
[truncated: 1,798 more rows]
