# Supplementary material for: Quantitative proteomics identifies redox switches for global translation modulation by mitochondrially produced reactive oxygen species
Source: Nat Commun. 2018 Jan 22;9:324. doi: 10.1038/s41467-017-02694-8 (PMC5778013; doi:10.1038/s41467-017-02694-8)
Supplement: Supplementary file 7 — Supplementary Data 5 [file 41467_2017_2694_MOESM7_ESM.xlsx]

## Sheet: ColumnHeaders
	Column Header Description
	A) Columns of MaxQuant search for peptide identification (derived from output files "peptides.txt")
	ID	Peptide ID from MaxQuant output file peptides.txt.
	Sequence	The amino acid sequence of the identified peptide.
	C Count	The number of cysteine residues contained within the sequence.
	Length	The length of the peptide sequence.
	Missed cleavages	Number of missed enzymatic cleavages.
	Mass	Monoisotopic mass of the peptide.
	Proteins	Uniprot identifier(s) of protein(s) this peptide is associated with.
	Leading razor protein	Uniprot identifier of the best scoring protein this peptide is associated with.
	Gene names	Name(s) of gene(s) this peptide is associated with.
	Protein names	Name(s) of protein(s) this peptide is associated with.
	Unique (Groups)	Indicates whether this particular peptide is unique to a single protein group.
	Unique (Proteins)	Indicates whether this particular peptide is unique to a single protein sequence in the fasta file.
	B) Columns of Skyline analysis for peptide quantification
	Protein	Uniprot identifier and protein name as displayed in the Skyline document.
	Charge	Charge state used for quantification.
	Total area light	Sum of integrated peak areas of all extracted ion chromatograms of the peptide ions of the light isotopic cluster.
	Retention time light	Apex time of the most intense peak of the light isotopic cluster.
	Mass error light [ppm]	Mass error of the most intense peak of the light isotopic cluster.
	Total area heavy	Sum of integrated peak areas of all extracted ion chromatograms of the peptide ions of the heavy isotopic cluster.
	Retention time heavy	Apex time of the most intense peak of the heavy isotopic cluster.
	Mass error heavy [ppm]	Mass error of the most intense peak of the heavy isotopic cluster.
	C) Columns of further data analysis
	Cys position(s)	Position(s) of cysteine residue(s) on the protein sequence of the leading razor protein of the particular peptide as stored in the fasta file.
	CysID	Identifier for the particular cysteine residue (or cysteine residue combination in case the sequence contains more than one cysteine residue) of the peptide sequence. CysID is composed of the Uniprot identifier of the leading razor protein and the position(s) of the cysteine residue(s) on the protein sequence of the leading razor protein as stored in the fasta file.
	% Oxidation replicate 1/ 2/ 3	Proportion of reversibly oxidized (12C-ICAT-labelled) cysteine residues in biological replicate 1, 2 and 3 respectively. The value is calculated by the following formula: intensity light/ (intensity light + intensity heavy) * 100, where intensity light is the sum of total area light of technical replicate 1 and 2 and intensity heavy is the sum of total area heavy of technical replicate 1 and 2.
	Mean % oxidation	Mean of % oxidation values of replicates 1, 2 and 3.
	Standard deviation	where x̅ is the sample mean and n is the sample size.
	Difference in % oxidation vs. untreated control	Mean % oxidation of H2O2-treated samples minus mean % oxidation of untreated samples. Positive values indicate that the peptide gets more oxidized upon H2O2-stress.
	ANOVA P value	P value of analysis of variance (ANOVA) between the % oxidation values of the group of samples exposed to H2O2 and the % oxidation values of the group of untreated samples (control).
	Significant	Indicates with a "+" whether the p value is below 0.05.
	Systematic name	Systematic ORF name derived from the Saccharomyces genome database for the leading razor protein.
	Struct. const. of ribosome	Indicates whether the systematic name is associated with the GO term "Structural constitutent of ribosome" (GOID: 0003735). 1 means yes, 0 means no.
	Translation	Indicates whether the systematic name is associated with the GO term "Translation" (GOID:0006412) or children of this term. 1 means yes, 0 means no.
	Ribonucleoprotein complex	Indicates whether the systematic name is associated with the GO term "Ribonucleoprotein complex" (GOID:0030529) or children of this term. 1 means yes, 0 means no.
	nq	not quantified
tt

## Sheet: Supplementary Data 5
	Supplementary Data 5 In vivo oxidation status of cysteine-containing peptides of yeast cells upon H2O2 treatment. MS1 ion chromatograms were extracted using Skyline (v.2.5.0). Integrated peak areas of the “heavy” (13C-ICAT labelled) and “light” (12C-ICAT-labelled) version of the peptide ions were exported and the proportion of reversibly oxidized (12C-ICAT-labelled) cysteine residues (% oxidation…
	Results from MaxQuant search (identification)																										Results from Skyline analysis (quantification)
																													Biological Replicate 1												Biological Replicate 2
																													Technical Replicate 1						Technical Replicate 2						Technical Replicate 1						Technical Replicate 2
	ID	Sequence	C Count	Length	Missed cleavages	Mass	Proteins	Leading razor protein	Gene names	Protein names	Unique (Groups)	Unique (Proteins)	Cys position(s)	CysID	% Oxidation replicate 1	% Oxidation replicate 2	% Oxidation replicate 3	Mean % oxidation	Standard deviation	Difference in % Oxidation vs. untreated control	ANOVA P value	Significant	Systematic name	Struct. Consit. of ribosome	Translation	Ribonucleoprotein complex	Protein	Charge	Total area light	Retention time light	Mass error light [ppm]	Total area heavy	Retention time heavy	Mass error heavy [ppm]	Total area light	Retention time light	Mass error light [ppm]	Total area heavy	Retention time heavy	Mass error heavy [ppm]	Total area light	Retention time light	Mass error light [ppm]	Total area heavy	Retention time heavy	Mass error heavy [ppm]	Total area light	Retention time light	Mass error light [ppm]
	H2O2-sensitive cysteine-containing peptides (with difference in % oxidation vs. control > 7 and P value < 0.05)
	1286	CPSCGHYK	2	8	0	893.352	P25348	P25348	MRPL32	54S ribosomal protein L32, mitochondrial	yes	yes	104 ,107	P25348_104_107	25.3177	21.2206	25.0214	23.8533	2.28471	7.90333	0.00516623	+	YCR003W	1	1	1	P25348|RM32	2	108873	50.39	0.7	1335340	50.44	3.1	63058068	51.03	-1.4	184994496	50.99	-1.6	552697	50.48	-2.5	3108600	50.48	-1.3	43761368	50.45	-0.6
	856	CGDCGSALQGISTLRPR	2	17	1	1732.83	P87262;P40525	P87262	RPL34A;RPL34B	60S ribosomal protein L34-A;60S ribosomal protein L34-B	yes	no	44 ,47	P87262_44_47	19.9388	nq	22.6054	21.2721	1.88554	7.15912	0.0403083	+	YER056C-A	1	1	1	P87262|RL34A	2	158453344	127.18	-2.1	636245376	127.14	-1.8	nq	nq	nq	nq	nq	nq	nq	nq	nq	nq	nq	nq	nq	nq	nq
	9177	TCSSCGYPAAK	2	11	0	1086.45	P49166	P49166	RPL37A	60S ribosomal protein L37-A	yes	yes	34 ,37	P49166_34_37	26.9008	21.496	25.4536	24.6168	2.7979	8.3529	0.00719382	+	YLR185W	1	1	1	P49166|RL37A	2	37354120	65	-2.5	97422600	64.96	-2.8	439129184	65.55	-2.5	1197356544	65.55	-3.6	42872352	64.79	-1.5	142462560	64.75	-1.8	118614872	65.36	-1.8
	8560	SHTLCNR	1	7	0	829.386	P49166;P51402	P49166	RPL37A;RPL37B	60S ribosomal protein L37-A;60S ribosomal protein L37-B	no	no	19	P49166_19	35.9907	29.5151	37.8966	34.4675	4.39344	12.6551	0.00769195	+	YLR185W	1	1	1	P49166|RL37A	2	nq	nq	nq	nq	nq	nq	3916036	45.92	-3.5	6964662	45.92	-2.6	806550	45.69	-1.9	1745546	45.69	-1.7	3819530	45.26	-2.4
	873	CGHTNQLRPK	1	10	1	1152.58	P0CH09;P0CH08	P0CH09	RPL40B;RPL40A	Ubiquitin-60S ribosomal protein L40;Ubiquitin;60S ribosomal protein L40	yes	no	115	P0CH09_115	25.6218	23.0272	24.4394	24.3628	1.29896	8.36695	0.00106306	+	YIL148W	1	1	1	P0CH09|RL402	2	1443531	44.96	-1.6	4064800	44.99	-1.4	2691413	42.26	-2	7938660	42.18	-2.1	3215659	44.53	-1.6	11422290	44.53	-1.4	776536384	44.25	0.4
	6058	LHYCVSCAIHAR	2	12	0	1371.65	P39939;P39938	P39939	RPS26B;RPS26A	40S ribosomal protein S26-B;40S ribosomal protein S26-A	yes	no	74 ,77	P39939_74_77	37.5305	34.2846	38.9746	36.9299	2.402	11.2521	0.00151637	+	YER131W	1	1	1	P39939|RS26B	3	4851933184	82.34	-2	8092128768	82.22	-3.7	4121952768	83.83	-2.2	6844921856	83.83	-3.6	3817286144	82.28	-1.5	7354740736	82.28	-3.4	2264787968	83.93	-1.9
	10742	YGLNICR	1	7	0	837.417	P41057	P41057	RPS29A	40S ribosomal protein S29-A	yes	yes	39	P41057_39	38.7295	33.2285	40.7217	37.5599	3.88111	9.03325	0.018242	+	YLR388W	1	1	1	P41057|RS29A	2	7955774464	101.18	-1.7	12604964864	101.18	-3.6	6113527808	102.69	-1.4	9652864000	102.69	-3	2841421056	101.88	-1.9	5722950656	101.88	-2.9	1599597696	103.29	-2.1
	9792	VCSSHTGLIR	1	10	0	1071.55	P41057	P41057	RPS29A	40S ribosomal protein S29-A	yes	yes	24	P41057_24	30.1207	25.7447	31.2334	29.0329	2.90152	8.56823	0.00849597	+	YLR388W	1	1	1	P41057|RS29A	2	724531456	59.57	-2.4	1704214016	59.57	-3.1	3169290240	59.95	-2	7329377280	59.95	-3.4	1869208064	59.05	-1.2	5417973760	59.01	-2.8	1565518080	59.49	-1.7
	5578	KYDLNICR	1	8	1	1023.52	P41058	P41058	RPS29B	40S ribosomal protein S29-B	yes	yes	39	P41058_39	38.5139	33.0565	40.4834	37.3513	3.8475	10.1427	0.0118977	+	YDL061C	1	1	1	P41058|RS29B	2	5521128448	87.02	-1.6	8843141120	86.98	-3	4758903808	88.36	-2	7568587776	88.32	-3.4	4551465472	87.05	-0.5	9263691776	87.05	-2.2	2744778240	88.59	-1.4
	9794	VCSSHTGLVR	1	10	0	1057.53	P41058	P41058	RPS29B	40S ribosomal protein S29-B	yes	yes	24	P41058_24	31.1968	26.0772	31.8759	29.7166	3.17009	9.04806	0.00931754	+	YDL061C	1	1	1	P41058|RS29B	2	24670840	54.43	-1.5	59322240	54.38	-1.5	2815572736	54.77	-1.8	6204719104	54.77	-3.4	153573184	53.87	-0.3	442553152	53.87	-1	1478597120	54.21	-1.3
	1646	DCMKEDGISGLK	1	12	1	1294.59	P53849	P53849	GIS2	Zinc finger protein GIS2	yes	yes	107	P53849_107	33.5285	25.4374	33.87	30.9453	4.77307	8.6104	0.042871	+	YNL255C	0	1	1	P53849|GIS2	2	36160080	92.57	-2.9	72152192	92.57	-3	29093320	93.71	-3.7	57215192	93.71	-3.2	31814190	92.82	-2.7	104101752	92.82	-2.8	26124650	94.11	-2.1
	106	ADVEVSCFSYEGIDAIK	1	17	0	1844.85	P20459	P20459	SUI2	Eukaryotic translation initiation factor 2 subunit alpha	yes	yes	192	P20459_192	14.2411	12.5519	14.2867	13.6932	0.988652	7.0719	0.000325953	+	YJR007W	0	1	1	P20459|IF2A	2	106150880	180.94	-2.9	656423104	180.94	-3.1	170209680	181.91	-2.4	1007801600	181.83	-2.8	56721280	181.19	-2.4	424675712	181.31	-2.5	33601528	182.34	-1.4
	10797	YILEYVTCK	1	9	0	1130.57	P09064	P09064	SUI3	Eukaryotic translation initiation factor 2 subunit beta	yes	yes	236	P09064_236	26.237	23.2434	24.3037	24.5947	1.51788	9.38776	0.00184335	+	YPL237W	0	1	1	P09064|IF2B	2	1956501248	140.36	-1.9	6086460928	140.36	-2.3	1830043392	141.41	-2.4	4559048704	141.37	-2.7	571780480	140.87	-1.7	1806155904	140.87	-2.1	135779680	142.03	-2.7
	5928	LFFMVCK	1	7	0	886.444	P09064	P09064	SUI3	Eukaryotic translation initiation factor 2 subunit beta	yes	yes	259	P09064_259	31.4695	25.3946	28.3059	28.39	3.03836	11.6364	0.00612075	+	YPL237W	0	1	1	P09064|IF2B	2	757926144	147.52	0	1718017280	147.47	-2.1	659518848	148.73	0.4	1368717568	148.69	-2.4	360177920	148.23	-0.6	1062093184	148.19	-2.1	118133216	149.51	-1.3
	3347	FVLCGSCK	2	8	0	855.398	P38431-2;P38431	P38431-2	TIF5	Eukaryotic translation initiation factor 5	yes	no	99 ,102	P38431_99_102	24.0686	20.7272	25.1682	23.3214	2.31288	7.23083	0.00887469	+	YPR041W	0	1	1	P38431-2|IF5	2	206861792	98.32	-3.2	630096640	98.28	-3	152712864	99.72	-3.3	504283392	99.72	-2.9	57377780	98.7	-3.3	228980640	98.65	-2.5	34810880	100.24	-3.2
	10732	YGICGPNGCGK	2	11	0	1067.45	P16521	P16521	YEF3	Elongation factor 3A	yes	yes	462 ,467	P16521_462_467	27.6993	21.9823	26.1488	25.2768	2.95654	7.16477	0.0207109	+	YLR249W	0	1	1	P16521|EF3A	2	427636416	83.31	-2.8	1098299648	83.31	-3.1	392537504	84.47	-2.1	1042519168	84.43	-2.2	107902544	83.47	-1.6	384534592	83.43	-1.6	77158728	84.73	-2
	581	AVDNIPVGPNFDDEEDEGEDLCNCEFSLAYGAK	2	33	0	3574.5	P16521	P16521	YEF3	Elongation factor 3A	yes	yes	432 ,434	P16521_432_434	13.7854	7.28949	10.4631	10.5127	3.24822	7.25844	0.0184518	+	YLR249W	0	1	1	P16521|EF3A	3	17214008	216.61	-1.8	151577008	216.57	-2.3	24747868	217.44	-1.9	110855648	217.44	-2.5	12407912	216.96	-0.6	195425920	216.92	-2	16590689	217.78	-2
	6828	LYCPSCEDLYIPK	2	13	0	1542.71	P38930	P38930	CKB2	Casein kinase II subunit beta	yes	yes	167 ,170	P38930_167_170	15.468	18.1991	nq	16.8335	1.9312	8.90226	0.00593857	+	YOR039W	0	0	1	P38930|CSK2C	2	35948680	154.9	-1.9	218073296	154.94	-1.8	29411420	156.04	0	139118096	156	-0.6	18275152	155.51	2.8	78923840	155.51	-1.6	4044036	156.57	3
	7168	NEYNVTGLCTR	1	11	0	1268.58	P10962	P10962	MAK16	Protein MAK16	yes	yes	38	P10962_38	28.9774	24.2138	27.4743	26.8885	2.43524	8.06562	0.00566254	+	YAL025C	0	0	1	P10962|MAK16	2	131877232	106.77	-3.2	318523904	106.69	-3.4	98576416	107.82	-2.5	246309296	107.82	-2.9	24247820	107.18	-2	78051120	107.09	-3	14712155	108.48	-1.5
	9300	THETLNEYVSCK	1	12	0	1422.64	Q02455	Q02455	MLP1	Protein MLP1	yes	yes	738	Q02455_738	22.621	22.7764	24.1596	23.1857	0.847001	11.7445	0.000293083	+	YKR095W	0	0	1	Q02455|MLP1	3	27761970	82.9	-2.5	78753912	82.9	-2.4	13482460	84.16	-2.6	62329760	84.2	-2.5	24816210	82.91	-1.9	89059240	82.91	-1.2	16830970	84.3	-2.4
	1367	CSFPAPSNSQIHTANSNNNVNSSR	1	24	0	2545.14	P32770	P32770	NRP1	Asparagine-rich protein	yes	yes	378	P32770_378	24.2855	20.3489	22.1024	22.2456	1.9722	8.56004	0.00539931	+	YDL167C	0	0	1	P32770|NRP1	3	24653072	86.44	-1.8	74480640	86.4	-2.2	21598400	87.63	-1.8	69716600	87.51	-2.3	17540128	86.49	-1.4	74685024	86.53	-1.8	12846157	87.92	-1.9
	8046	QPGVQTGLLCEK	1	12	0	1271.65	Q06835	Q06835	RDS3	Pre-mRNA-splicing factor RDS3	yes	yes	23	Q06835_23	21.4276	18.6881	24.2049	21.4402	2.7584	8.66894	0.0131818	+	YPR094W	0	0	1	Q06835|RDS3	2	20816680	104.2	-3.6	75542312	104.08	-3.3	16103625	105.41	-2.9	59840296	105.37	-3	3758611	104.55	-2.9	17310728	104.59	-3	2546857	105.87	-2.7
	2815	FALAGCHPGAK	1	11	0	1070.53	P48525	P48525	MSE1	Glutamate--tRNA ligase, mitochondrial	yes	yes	502	P48525_502	14.9482	13.8727	16.5132	15.1114	1.32777	9.22698	0.000960895	+	YOL033W	0	1	0	P48525|SYEM	2	7051756	71.72	-2.7	44516088	71.67	-3.3	7060252	72.78	-1.9	35777860	72.82	-2.5	2435196	71.37	-3.3	28411230	71.37	-2.8	8586772	72.65	-1.3
	3819	GQDAAGIATCGSR	1	13	0	1205.55	P04046	P04046	ADE4	Amidophosphoribosyltransferase	yes	yes	40	P04046_40	21.6674	17.3458	21.9379	20.317	2.57672	7.60554	0.00991948	+	YMR300C	0	0	0	P04046|PUR1	2	nq	nq	nq	nq	nq	nq	53088400	70.71	-3	191926944	70.71	-3.2	nq	nq	nq	nq	nq	nq	7890579	70.59	-1.6
	6533	LQQELEPEVCK	1	11	0	1314.65	P39724	P39724	AIM1	Altered inheritance of mitochondria protein 1	yes	yes	55	P39724_55	21.9737	19.7063	20.3389	20.673	1.17003	7.94531	0.000839737	+	YAL046C	0	0	0	P39724|AIM1	2	116359584	99.22	-2.8	405162112	99.22	-2.7	93925848	100.37	-2.5	341538304	100.33	-2.5	24175980	99.58	-2.5	96677512	99.62	-2	15443438	100.94	-2.3
	1812	DIECLQSLSR	1	10	0	1162.57	P32178	P32178	ARO7	Chorismate mutase	yes	yes	150	P32178_150	13.2634	15.4815	17.874	15.5396	2.30581	8.71488	0.00344696	+	YPR060C	0	0	0	P32178|CHMU	2	155042336	137.22	-0.4	962633472	137.35	-2.6	109719344	138.25	-0.4	768780800	138.21	-2.6	45466632	137.67	-0.5	242053088	137.71	-2.1	9701749	138.89	2.1
	9755	VCGATPLPR	1	9	0	912.485	P47079	P47079	CCT8	T-complex protein 1 subunit theta	yes	yes	336	P47079_336	25.8199	20.0961	25.7985	23.9048	3.29849	7.62557	0.020596	+	YJL008C	0	0	0	P47079|TCPQ	2	235752960	76.36	-2.6	675494208	76.36	-2.9	299015136	77.27	-2	860883840	77.27	-2.5	61339208	76.18	-1.7	234404192	76.23	-1.9	61428904	77.38	-2.2
	2380	EGVFYGACSELCGTGHANMPIK	2	22	0	2283.01	P00410	P00410	COX2	Cytochrome c oxidase subunit 2	yes	yes	221 ,225	P00410_221_225	18.3864	16.9451	18.9124	18.0813	1.01855	7.75407	0.00125084	+	Q0250	0	0	0	P00410|COX2	3	385120000	143.41	-2.9	1770614912	143.37	-2.7	321656096	144.37	-2.6	1366621440	144.29	-3.1	346547968	144	-2.5	1726810752	143.96	-2.7	106034008	144.98	-2.4
	9342	TILGAPFCPR	1	10	0	1073.57	P27614	P27614	CPS1	Carboxypeptidase S	yes	yes	368	P27614_368	46.2835	39.3363	46.0189	43.8796	3.93683	9.94166	0.0123815	+	YJL172W	0	0	0	P27614|CBPS	2	3330910208	135.94	-2.9	3744423424	135.9	-2.8	2611446016	137.03	-2.8	3152245248	137.07	-2.5	669717696	136.64	-2.9	1045105920	136.6	-2.4	175045296	137.83	-2.4
	4415	ICGQSFQTR	1	9	0	1038.49	P36053	P36053	ELF1	Transcription elongation factor 1	yes	yes	52	P36053_52	25.5369	23.8622	29.4345	26.2779	2.85908	8.279	0.0107994	+	YKL160W	0	0	0	P36053|ELF1	2	37664400	71.9	-3.1	97822472	71.9	-3.1	104810864	72.79	-2.8	317620416	72.79	-2.8	15157886	71.64	-2	51226212	71.64	-2	23062958	72.64	-2.5
	3151	FNCLFCNHEK	2	10	0	1253.53	P36053	P36053	ELF1	Transcription elongation factor 1	yes	yes	25 ,28	P36053_25_28	36.8206	30.4185	39.4295	35.5562	4.63665	10.3959	0.0235805	+	YKL160W	0	0	0	P36053|ELF1	2	36165328	94.44	-3	59724168	94.44	-3.1	43579700	95.91	-3.3	77108168	95.91	-3.1	20686472	94.76	-2.6	46213728	94.67	-2.8	10582839	96.33	-2.2
	846	CFYEHLSR	1	8	0	1053.47	P38819	P38819	ERP5	Protein ERP5	yes	yes	33	P38819_33	75.2317	70.9922	76.3066	74.1769	2.80984	10.1003	0.0183184	+	YHR110W	0	0	0	P38819|ERP5	2	176839264	85.85	-3.1	59865944	85.81	-3.2	134836448	87.25	-2.9	42745888	87.29	-3	152359232	86	-2.6	64035280	86.04	-2.6	82965584	87.5	-2.8
	2313	EELQEIHAFSCK	1	12	0	1432.67	P53082	P53082	FRA2	Fe repressor of activation 2	yes	yes	107	P53082_107	31.2409	26.7799	21.4893	26.5033	4.88171	8.57387	0.0440448	+	YGL220W	0	0	0	P53082|FRA2	2	36135620	110.08	-0.6	71635400	110.08	-2.6	31639930	111.23	-0.2	77533904	111.23	-2.5	35709272	110.79	0.9	100021904	110.58	-2.3	15872840	111.94	0.9
	2032	DSICYYVK	1	8	0	989.453	Q05584	Q05584	GLO2	Hydroxyacylglutathione hydrolase, cytoplasmic isozyme	yes	yes	127	Q05584_127	22.3441	17.3328	19.44	19.7056	2.5162	7.03209	0.0286243	+	YDR272W	0	0	0	Q05584|GLO2	2	61404020	114.7	-2.4	205882496	114.74	-2.4	51531660	115.88	-2.2	186620192	115.88	-2.3	9277757	115.25	-2.6	51061192	115.21	-2.1	8969845	116.63	-2.3
	4261	HSSSGSVGNNCSNSTEPNKK	1	20	1	2032.89	Q08484	Q08484	GYP1	GTPase-activating protein GYP1	yes	yes	139	Q08484_139	11.1692	9.13026	13.701	11.3335	2.28981	8.02547	0.0192888	+	YOR070C	0	0	0	Q08484|GYP1	3	nq	nq	nq	nq	nq	nq	206432	42.48	-1.2	1641794	42.48	-1.9	nq	nq	nq	nq	nq	nq	439986	41.88	-2
	1486	CVIPVQEHVNR	1	11	0	1292.67	P28240	P28240	ICL1	Isocitrate lyase	yes	yes	224	P28240_224	24.6698	21.5681	23.9185	23.3855	1.61812	9.17492	0.00205264	+	YER065C	0	0	0	P28240|ACEA	3	1411109376	86.32	-0.8	4246216704	86.32	-1.6	940920704	87.68	-1.1	2935790848	87.68	-1.8	779151488	86.43	-0.7	2837188608	86.43	-1.4	474798592	87.89	-0.5
	8660	SLANVGTGIVGAPACGDVIK	1	20	0	1840.97	Q12056	Q12056	ISU2	Iron sulfur cluster assembly protein 2, mitochondrial	yes	yes	61	Q12056_61	15.5793	11.1844	10.51	12.4245	2.75279	10.1129	0.00351977	+	YOR226C	0	0	0	Q12056|ISU2	2	104611720	160.88	-2.5	589725440	160.88	-3	103254416	161.8	-3.3	536657312	161.84	-3	17319384	161.41	-2.6	145011408	161.37	-3	7101367	162.61	-2.4
	1531	CWLFAATNQLR	1	11	0	1321.66	Q01532-2;Q01532	Q01532-2	LAP3	Cysteine proteinase 1, mitochondrial	yes	no	102	Q01532_102	18.3419	16.4602	15.0031	16.6018	1.6739	7.87473	0.00470401	+	YNL239W	0	0	0	Q01532-2|BLH1	2	3609806080	167.26	-0.9	15956104192	167.26	-2.2	3244436992	168.37	-1.3	14558884864	168.33	-2.3	1858495488	167.93	-1.6	9298176000	167.89	-2	1045469824	169.1	-1.7
	4185	HNAPVNEVVIHPNQGELISCDR	1	22	0	2440.19	P41318	P41318	LST8	Target of rapamycin complex subunit LST8	yes	yes	134	P41318_134	6.82837	12.4016	11.8852	10.3717	3.07947	7.33219	0.0148529	+	YNL006W	0	0	0	P41318|LST8	3	3189420	113.12	-2.6	79953600	112.9	-3.6	9841825	114.13	-3.7	97854896	114.09	-3.6	12098241	113.54	-1.7	95051352	113.54	-3.2	8928666	114.82	-2
	9540	TSEYLGAPSCRPTIVDEVDSK	1	21	1	2266.08	Q03834	Q03834	MSH6	DNA mismatch repair protein MSH6	yes	yes	923	Q03834_923	19.1955	18.5672	22.8395	20.2008	2.30674	7.82095	0.0240477	+	YDR097C	0	0	0	Q03834|MSH6	3	117922112	133.26	-2	531212608	133.39	-2.3	74005952	134.7	-1.3	276719136	134.2	-1.9	176147168	133.84	-2.1	735974528	133.79	-2	33189912	134.93	-1.8
	220	AHSCNNSSYVDSNK	1	14	0	1524.63	Q12207	Q12207	NCE102	Non-classical export protein 2	yes	yes	98	Q12207_98	75.6825	73.504	76.4357	75.2074	1.52249	8.03042	0.0108604	+	YPR149W	0	0	0	Q12207|NCE2	3	1592991	48.66	-1.8	459090	48.72	-2.4	757976192	48.54	0.1	243598080	48.54	-2.2	2608884	48.22	-1.2	828750	48.22	-1.6	1592664064	47.92	0.2
	553	ATNLEAISIDCNVSTR	1	16	0	1705.83	P53920	P53920	NMA111	Pro-apoptotic serine protease NMA111	yes	yes	696	P53920_696	11.1986	11.6843	13.8221	12.235	1.39579	8.21184	0.000687485	+	YNL123W	0	0	0	P53920|NM111	2	52093472	143.9	-2.5	384154432	143.86	-2.6	32790940	144.72	-2.3	288953728	144.8	-3	13163366	144.5	-3.7	107613352	144.41	-3.1	3944903	145.32	-5.6
	4197	HNPQECLDNPELNK	1	14	0	1649.75	Q02772	Q02772	PET191	Mitochondrial protein PET191	yes	yes	32	Q02772_32	69.805	67.4589	72.4613	69.9084	2.50277	10.2463	0.0318114	+	YJR034W	0	0	0	Q02772|PT191	2	81216384	81.28	-2.6	33549540	81.24	-2	71093744	82.19	-2.4	32334100	82.23	-2	50374472	81.39	-2	26705030	81.35	-0.2	32467740	82.39	-2.1
	2516	ELIFLCAK	1	8	0	935.515	Q08742	Q08742	RDL2	Thiosulfate sulfurtransferase RDL2, mitochondrial	yes	yes	106	Q08742_106	30.6429	28.7275	32.9512	30.7739	2.11489	11.5837	0.00450899	+	YOR286W	0	0	0	Q08742|RDL2	2	2725809408	149.08	-1.8	6083442176	149.08	-2.2	2145543936	150.13	-2.1	4942351872	150.13	-2.7	553067840	149.72	-2.4	1381042048	149.64	-2.5	157302256	150.87	-1.5
	10777	YICAECSSK	2	9	0	1002.42	P40422	P40422	RPC10	DNA-directed RNA polymerases I, II, and III subunit RPABC4	yes	yes	31 ,34	P40422_31_34	39.4963	34.601	38.6175	37.5716	2.60984	10.1991	0.00646807	+	YHR143W-A	0	0	0	P40422|RPAB4	2	17835504	70.23	-2.7	32909710	70.19	-3.2	85086528	70.88	-3.3	124754648	70.88	-3.4	14434823	70.11	-1.8	28830116	69.93	-2.1	23383470	70.96	-2.3
	9005	SVHSGEKPHSCPK	1	13	1	1391.66	P39956	P39956	RPH1	DNA damage-responsive transcriptional repressor RPH1	yes	yes	740	P39956_740	26.0641	23.9955	30.4939	26.8512	3.31993	10.9328	0.0428696	+	YER169W	0	0	0	P39956|RPH1	2	nq	nq	nq	nq	nq	nq	115070	40.96	-1.5	326418	40.98	-1.1	nq	nq	nq	nq	nq	nq	457120	40.44	-1.4
	6808	LWEEDPDQEECSGR	1	14	0	1691.67	P53011	P53011	SEH1	Nucleoporin SEH1	yes	yes	93	P53011_93	10.5033	8.22934	nq	9.36631	1.60793	7.30018	0.0137435	+	YGL100W	0	0	0	P53011|SEH1	2	5237293	107.18	-2.1	53059984	107.26	-2.8	7291525	108.13	-1.5	53695904	108.08	-2.1	2191044	107.57	-2.7	19306112	107.49	-2.4	601483	108.71	0.1
	3832	GQTLYYAFGGCHR	1	13	0	1471.67	P36077	P36077	SRX1	Sulfiredoxin	yes	yes	84	P36077_84	15.6692	12.4464	14.8756	14.3304	1.67913	8.88143	0.00219989	+	YKL086W	0	0	0	P36077|SRX1	2	172209072	105.24	-2.6	923540864	105.24	-2.7	208504192	106.86	-2.4	1125439488	106.86	-2.6	133373448	105.79	-2.3	922330496	105.7	-2.4	86202360	107.51	-1.8
	9175	TCSLEQAEAAASAGELPPVDVLGVR	1	25	0	2482.24	P36077	P36077	SRX1	Sulfiredoxin	yes	yes	48	P36077_48	12.3042	10.1171	11.0524	11.1579	1.09736	7.10259	0.00117561	+	YKL086W	0	0	0	P36077|SRX1	2	498936896	213.32	-2.6	3654297088	213.44	-2.7	477501888	214.23	-2.7	3305062912	214.19	-2.8	117344608	213.92	-2.4	1036984832	213.68	-2.3	62636780	214.73	-2.5
	678	CATCGQIGHIR	2	11	0	1157.54	P46677	P46677	TAF1	Transcription initiation factor TFIID subunit 1	yes	yes	1038 ,1041	P46677_1038_1041	31.6216	25.8599	33.5656	30.349	4.00738	7.67372	0.0319531	+	YGR274C	0	0	0	P46677|TAF1	2	3241287	70.96	-4.7	4761834	70.96	-2.9	469018	71.93	-0.5	3261304	71.89	-1.8	2777867	70.74	-2.3	6152505	70.74	-2.8	665811	71.82	-0.6
	8532	SGVGICATCVLRPDLLFK	2	18	1	1891.01	P25515	P25515	VMA3	V-type proton ATPase subunit c	yes	yes	40 ,43	P25515_40_43	26.6281	28.4326	28.6935	27.918	1.1247	12.175	0.00188684	+	YEL027W	0	0	0	P25515|VATL1	2	61657300	192.48	-2.7	189195904	192.44	-3.7	68781616	193.41	-3.6	170219200	193.45	-3.5	45310300	192.96	-2.8	118635200	193	-3.2	19954970	193.99	-2.4
	4496	IDLGEFVDDNTPLEHVC	1	17	0	1914.87	Q07505	Q07505	YDL086W	Putative carboxymethylenebutenolidase	yes	yes	273	Q07505_273	18.9331	16.3678	15.8534	17.0514	1.64974	7.40454	0.00317171	+	YDL086W	0	0	0	Q07505|DLHH	2	434210944	221.46	-2.1	1909721344	221.5	-2.9	403983296	222.34	-2.8	1679224960	222.34	-3.2	88755232	221.79	-2.4	434056896	221.87	-3.1	44379672	222.66	-1.5
	4054	HEPTGIVVECQETR	1	14	0	1596.76	Q05863	Q05863	YLR281C	Uncharacterized peptide chain release factor-like protein YLR281C, mitochondrial	yes	yes	73	Q05863_73	13.5606	9.65133	17.4786	13.5635	3.91365	8.24408	0.0230051	+	YLR281C	0	0	0	Q05863|YL281	3	16365847	81.25	1.4	99353152	80.99	-4.1	7805023	82.24	-1.3	54718900	81.95	-3.1	9025985	80.91	1.3	81228080	80.91	-3.4	4388824	82.09	-3.2
	10043	VKEDSFIPLSLDCR	1	14	1	1620.82	P25654	P25654		UPF0587 protein YCR090C	yes	yes	124	P25654_124	22.8187	18.1402	21.618	20.859	2.42985	7.44573	0.0093602	+	YCR090C	0	0	0	P25654|YCY0	3	866702400	154.77	-2.1	3036328960	154.65	-2.2	637258816	155.76	-2.8	2050624768	155.72	-2.9	751878400	155.26	-2	3359943936	155.26	-2.2	129482752	156.49	-2.3
	Further quantified cysteine-containig peptides (sorted A-Z)
	10658	YDGALDCLR	1	9	0	1024.46	P04710	P04710	AAC1	ADP,ATP carrier protein 1	yes	yes	262	P04710_262	6.06604	nq	10.8443	8.45516	3.37872	3.38859	0.171237		YMR056C	0	0	0	P04710|ADT1	2	11601110	116.77	-2.8	183924480	116.69	-3	9926418	117.9	-2.8	149433824	117.85	-3.2	nq	nq	nq	nq	nq	nq	nq	nq	nq
	6123	LIMCLLR	1	7	0	860.498	P53909	P53909	AAH1	Adenine deaminase	yes	yes	142	P53909_142	1.02448	0	0	0.341494	0.591485	-3.15253	0.0864027		YNL141W	0	0	0	P53909|ADE	2	370509	147.62	5.1	109334904	147.41	-1.7	1866669	148.77	-0.3	106799408	148.53	-1.8	0	147.74	#N/A	32008852	148.03	-1.9	0	149.08	#N/A
	4115	HIEPEECLK	1	9	0	1096.52	P53909	P53909	AAH1	Adenine deaminase	yes	yes	152	P53909_152	7.07411	4.2644	5.00167	5.44673	1.45677	2.19944	0.0606578		YNL141W	0	0	0	P53909|ADE	2	7943845	70.83	-3.1	109473440	70.83	-2.3	6334452	71.57	-2.7	78086952	71.57	-2.5	7205224	70.62	-2.4	139776288	70.62	-2.1	4522675	71.48	-2.8
	9939	VGCFHLALTK	1	10	0	1087.58	P23542	P23542	AAT2	Aspartate aminotransferase, cytoplasmic	yes	yes	266	P23542_266	14.337	10.1847	12.6249	12.3822	2.08677	2.98555	0.112959		YLR027C	0	0	0	P23542|AATC	2	405729728	108.6	-2.7	2424163328	108.6	-2.7	347632896	110.16	-2.6	2077156608	110.07	-2.9	266649888	109.24	-2.4	2361935872	109.16	-2.6	165656544	110.83	-2.1
	6631	LSTVSPVFVCQSFAK	1	15	0	1611.83	P23542	P23542	AAT2	Aspartate aminotransferase, cytoplasmic	yes	yes	250	P23542_250	12.4506	8.3203	10.8712	10.5473	2.08408	2.93115	0.131507		YLR027C	0	0	0	P23542|AATC	2	504332480	158.94	-2.1	3468832000	158.94	-2	436075104	159.99	-2	3143898112	160.03	-2.5	74931008	159.62	-3.1	838493120	159.58	-2.7	27535720	160.62	-2.8
	10985	YTKPGDVVLELGCGK	1	15	1	1577.81	P32783	P32783	ABD1	mRNA cap guanine-N7 methyltransferase	yes	yes	173	P32783_173	10.2281	8.47276	8.99439	9.23174	0.901406	3.62002	0.0215522	+	YBR236C	0	0	0	P32783|MCES	3	177056160	132.05	-2.5	1606099712	132.14	-2.2	69593320	133.29	-2.4	558746368	133.2	-2.6	185633888	132.67	-2.5	2030786176	132.67	-2	35123568	133.91	-2.3
	4081	HFTFACHLK	1	9	0	1102.54	P14164	P14164	ABF1	ARS-binding factor 1	yes	yes	66	P14164_66	23.6317	nq	25.1711	24.4014	1.08851	6.47838	0.0368589	+	YKL112W	0	0	0	P14164|ABF1	2	24247580	76.12	-2.5	74949744	76.08	-3.6	3467198	77.28	-1.9	14613246	77.24	-2.8	nq	nq	nq	nq	nq	nq	nq	nq	nq
	4721	IIIIGWCPDSAPLK	1	14	0	1524.84	P15891	P15891	ABP1	Actin-binding protein	yes	yes	87	P15891_87	6.34209	5.5722	nq	5.95714	0.544393	2.17313	0.0560182		YCR088W	0	0	0	P15891|ABP1	2	315073088	189.29	-1.9	4875040768	189.29	-1.8	310398304	190.35	-1.8	4361720832	190.23	-1.9	120623880	189.81	-1.5	2131507584	189.81	-1.8	65192848	190.85	-0.6
	1071	CLDGQDSDLPGSLEVIHEDK	1	20	0	2168.99	P37254	P37254	ABZ1	Aminodeoxychorismate synthase	yes	yes	356	P37254_356	11.2159	6.40059	5.08304	7.5665	3.22837	3.14134	0.239848		YNR033W	0	0	0	P37254|PABS	3	53597500	154.24	-1.1	353648192	154.37	-2.5	14225544	155.35	-1.2	183235584	155.31	-3.4	38558528	154.5	-1.7	552884352	154.71	-2.9	6498543	155.65	-0.4
	7857	QDETPPVLCFLSTSPER	1	17	0	1917.91	P37254	P37254	ABZ1	Aminodeoxychorismate synthase	yes	yes	573	P37254_573	3.38802	7.29997	9.05306	6.58035	2.90027	2.37095	0.295922		YNR033W	0	0	0	P37254|PABS	2	2587241	194.7	-7.7	77077240	194.53	-3.6	4255011	194.98	4.2	118034552	195.43	-3.7	3588878	194.67	3	51932848	194.63	-1.9	1656584	195.92	2.3
	6660	LTFEICNIIR	1	10	0	1220.66	P37254	P37254	ABZ1	Aminodeoxychorismate synthase	yes	yes	294	P37254_294	12.2916	5.49854	9.04178	8.94397	3.39758	1.97508	0.532505		YNR033W	0	0	0	P37254|PABS	2	47762960	186.51	2.7	390505216	186.59	-2.4	47138368	187.48	4.3	286676608	187.56	-2.4	7750492	187.18	1.4	139114800	187.1	-2.3	4464579	188.27	-0.1
	6826	LYCISLDNTFPVALEQSLR	1	19	0	2181.11	P37254	P37254	ABZ1	Aminodeoxychorismate synthase	yes	yes	451	P37254_451	9.32732	8.003	10.8273	9.38587	1.41306	-1.14694	0.276919		YNR033W	0	0	0	P37254|PABS	2	15281886	227.01	-1	137107840	227.05	-1.9	10279113	227.75	-3.4	111375680	227.79	-3.3	1667245	227.49	-1.1	26141992	227.4	-3	1532233	228.26	-1.5
	6323	LLVENLINCK	1	10	0	1157.65	Q03266	Q03266	ABZ2	Aminodeoxychorismate lyase	yes	yes	158	Q03266_158	4.69161	2.05593	3.57782	3.44179	1.32309	0.502681	0.61178		YMR289W	0	0	0	Q03266|PABC	2	29917730	157.86	-2.1	521457792	157.94	-2.5	30687868	158.79	-2.8	709723136	158.83	-2.7	4587609	158.6	-4.9	207946336	158.39	-3.1	2445000	159.47	-2.6
	3850	GSEPTSSVSQCEILFSNK	1	18	0	1911.89	Q03266	Q03266	ABZ2	Aminodeoxychorismate lyase	yes	yes	284	Q03266_284	1.26362	4.59139	0	1.95167	2.37177	0.434812	0.799487		YMR289W	0	0	0	Q03266|PABC	2	3341445	138.68	-0.9	145536688	138.48	-2.6	0	139.08	#N/A	115555712	139.53	-2.1	2028023	139.15	-0.4	35421664	139.11	-2.7	258555	140.14	-4.4
	724	CDIILR	1	6	0	731.4	Q00955	Q00955	ACC1	Acetyl-CoA carboxylase;Biotin carboxylase	yes	yes	651	Q00955_651	20.9169	21.5627	22.9608	21.8135	1.04476	-5.54398	0.0126179	+	YNR016C	0	0	0	Q00955|ACAC	2	657403776	101.16	-2	2459510272	101.12	-2.1	805170688	102.47	-1.5	3070226432	102.43	-1.9	306286272	101.49	-1.4	1098087168	101.45	-1.2	191245968	102.93	-1.8
	10183	VPCIPWSGTGVDTVHVDEK	1	19	0	2037.98	Q00955	Q00955	ACC1	Acetyl-CoA carboxylase;Biotin carboxylase	yes	yes	200	Q00955_200	11.5992	9.29124	nq	10.4452	1.63197	2.24621	0.252476		YNR016C	0	0	0	Q00955|ACAC	3	1730514944	152.83	-2	13313462272	152.83	-2.7	1647638400	153.77	-2.6	12432393216	153.73	-3.3	2677271040	153.38	-1.8	25556660224	153.34	-3.3	610229248	154.31	-1.1
	6994	MTAEKPDPTLAVICGAATK	1	19	1	1915.97	Q00955	Q00955	ACC1	Acetyl-CoA carboxylase;Biotin carboxylase	yes	yes	583	Q00955_583	7.40474	7.3095	6.53775	7.084	0.475454	1.67329	0.0385213	+	YNR016C	0	0	0	Q00955|ACAC	3	1739045376	131.89	-2.5	21548290048	131.97	-3.1	729624832	132.99	-2.4	9322086400	132.99	-3.3	1939068160	132.47	-1.8	24230158336	132.51	-3	458338880	133.62	-1.6
	9334	TIIGSEDGLGVECLR	1	15	0	1560.78	Q00955	Q00955	ACC1	Acetyl-CoA carboxylase;Biotin carboxylase	yes	yes	1704	Q00955_1704	10.144	10.3817	8.83271	9.78615	0.834216	1.6612	0.0418102	+	YNR016C	0	0	0	Q00955|ACAC	2	681100288	159.97	-1.6	6444825600	159.97	-2.5	831714304	160.82	-3.6	6955694080	160.82	-2.8	291074592	160.31	-7	2535094016	160.4	-2.9	92600384	161.7	-6.8
	631	AYHDIFTITLVTCR	1	14	0	1651.84	Q00955	Q00955	ACC1	Acetyl-CoA carboxylase;Biotin carboxylase	yes	yes	1730	Q00955_1730	13.0887	11.7003	11.5486	12.1125	0.848797	1.26558	0.0650691		YNR016C	0	0	0	Q00955|ACAC	3	384234688	171.41	-2.1	2538558976	171.41	-2.2	301487904	172.44	-2.3	2014757376	172.44	-2.4	132028832	172.04	-1.1	946660736	171.96	-1.9	55908208	173.12	-1.5
	3432	GCCTSPEDGLQK	2	12	0	1236.51	Q00955	Q00955	ACC1	Acetyl-CoA carboxylase;Biotin carboxylase	yes	yes	231 ,232	Q00955_231_232	17.5518	13.0472	16.1956	15.5982	2.31095	1.67893	0.322219		YNR016C	0	0	0	Q00955|ACAC	2	141099408	77.68	-3	666247040	77.6	-3	125040184	78.42	-2.5	583926080	78.42	-2.9	37122980	77.78	-2	257981328	77.74	-2.4	34975356	78.73	-2.4
	4315	HYQPLCK	1	7	0	887.432	Q00955	Q00955	ACC1	Acetyl-CoA carboxylase;Biotin carboxylase	yes	yes	993	Q00955_993	5.60525	4.12413	4.98281	4.90406	0.743694	1.20025	0.0743941		YNR016C	0	0	0	Q00955|ACAC	2	nq	nq	nq	nq	nq	nq	132900776	54.76	-2.3	2238104576	54.76	-2.7	nq	nq	nq	nq	nq	nq	107553232	54.01	-1.2
	441	ANVQPPVCSSENSSKPR	1	17	1	1798.86	Q12168	Q12168	ACF2	Endo-1,3(4)-beta-glucanase 2	yes	yes	38	Q12168_38	11.8655	18.2976	16.8347	15.6659	3.3716	2.67358	0.457587		YLR144C	0	0	0	Q12168|ENG2	2	1593432	61.66	0	11810011	61.79	-1.6	2736723	62.1	4	20353616	62.35	-2.9	5460911	61.13	3.6	22048624	61.47	-1.6	3405373	61.83	4.1
	656	CAHPDYQALLTDYLDR	1	16	0	1892.87	P32316	P32316	ACH1	Acetyl-CoA hydrolase	yes	yes	469	P32316_469	10.8362	8.6138	10.2862	9.91207	1.15747	2.66054	0.0377972	+	YBL015W	0	0	0	P32316|ACH1	3	5928736768	181.33	-2.2	48137232384	181.33	-2.6	3053686272	182.22	-1.2	25773357056	182.3	-3	3174382080	181.83	-1.5	33339387904	181.83	-3	1730936832	182.93	-1
	911	CGVDSIPVDPEK	1	12	0	1257.59	P32316	P32316	ACH1	Acetyl-CoA hydrolase	yes	yes	213	P32316_213	7.46388	9.40839	9.69271	8.85499	1.2131	3.73157	0.0163915	+	YBL015W	0	0	0	P32316|ACH1	2	207444704	118.92	-2.8	2654806784	118.83	-2.9	178134848	119.83	-2.5	2125556224	119.88	-2.5	70921000	119.32	-2.7	685227264	119.32	-2.2	38915088	120.11	-1.8
	4186	HNCLHEPHMLK	1	11	0	1357.64	P32316	P32316	ACH1	Acetyl-CoA hydrolase	yes	yes	494	P32316_494	7.9324	5.93098	8.44631	7.43656	1.32895	1.52883	0.195131		YBL015W	0	0	0	P32316|ACH1	3	24355580	59.13	-1.6	252476800	59.13	-1.9	12407029	59.96	-3.9	174209408	59.92	-3.4	4941517	58.56	-4.3	72987832	58.68	-1.6	679359	59.39	-2.2
	9956	VGLIGSCTNSSYEDMSR	1	17	0	1817.79	P19414	P19414	ACO1	Aconitate hydratase, mitochondrial	yes	yes	382	P19414_382	8.74269	7.22687	2.82163	6.26373	3.07578	0.879613	0.652667		YLR304C	0	0	0	P19414|ACON	2	267938624	131.08	-2.9	2817940480	131.08	-2.8	151609248	132.02	-3	1561356032	132.02	-2.9	96309352	131.47	-2.6	1236557952	131.55	-2.9	27404712	132.79	-2
	1924	DLPSSIATNQEVFDFLESCAK	1	21	0	2313.08	P39533	P39533	ACO2	Probable aconitate hydratase 2	yes	yes	154	P39533_154	2.49514	2.86994	2.65782	2.6743	0.187946	-0.647031	0.0285216	+	YJL200C	0	0	0	P39533|ACON2	2	818679	242.23	-4.5	31992312	242.31	-2.1	nq	nq	nq	nq	nq	nq	436599	242.87	-0.3	15263783	242.82	-2.1	267248	243.73	1.3
	1107	CLGSVGEPIAAEVWEWYSEK	1	20	0	2252.05	Q01574	Q01574	ACS1	Acetyl-coenzyme A synthetase 1	yes	yes	438	Q01574_438	6.89598	3.25474	nq	5.07536	2.57474	2.36213	0.351716		YAL054C	0	0	0	Q01574|ACS1	2	21478348	228.43	-2.4	269664320	228.47	-2.1	17392482	229.1	-1.9	255138928	229.22	-2.7	2964057	228.93	-1.2	78709632	228.88	-2.4	1165773	229.84	3
	6362	LNASYNCVDR	1	10	0	1153.52	P52910	P52910	ACS2	Acetyl-coenzyme A synthetase 2	yes	yes	96	P52910_96	7.89642	6.37288	7.33592	7.20174	0.770579	2.57129	0.0117509	+	YLR153C	0	0	0	P52910|ACS2	2	571952640	80.09	-0.3	6686070784	80.04	-2.8	576953088	81.05	-0.4	6714732032	81.05	-2.8	140348640	80.1	-0.6	2025498368	80.1	-2.2	100333504	81.28	-0.8
	9661	TYLPPVSCDAEDPLFLLYTSGSTGSPK	1	27	0	2857.37	P52910	P52910	ACS2	Acetyl-coenzyme A synthetase 2	yes	yes	267	P52910_267	5.78325	3.53086	3.14549	4.1532	1.42475	0.641742	0.533011		YLR153C	0	0	0	P52910|ACS2	2	47887712	230.49	-0.3	511084032	230.4	-1.3	50132008	231.29	-0.8	1085786496	231.24	-2	3398631	230.84	-0.2	43079732	230.88	-2.2	6293990	231.74	-1.2
	5799	LCYVALDFEQEMQTAAQSSSIEK	1	23	0	2590.19	P60010	P60010	ACT1	Actin	yes	yes	217	P60010_217	10.3731	8.15342	nq	9.26327	1.56956	3.42362	0.058154		YFL039C	0	0	0	P60010|ACT	2	202860880	216.17	-0.8	1877886208	216.13	-2.1	185632832	216.91	-1.4	1478817792	216.95	-2.4	69258528	216.59	0.1	796631360	216.55	-2	35634728	217.49	-0.2
	3006	FHCDVCSADCTNR	3	13	0	1469.55	Q02336	Q02336	ADA2	Transcriptional adapter 2	yes	yes	7 ,10 ,14	Q02336_7_10_14	0	0.929553	1.29416	0.741236	0.667314	0.741236	0.232934		YDR448W	0	0	0	Q02336|ADA2	2	0	81.55	#N/A	7419447	81.67	-3	0	82.29	#N/A	10885830	82.64	-3.4	131244	81.64	0.8	9856133	81.77	-2.4	0	82.6	#N/A
	1831	DILEELHCR	1	9	0	1126.54	Q02336	Q02336	ADA2	Transcriptional adapter 2	yes	yes	276	Q02336_276	9.2297	8.42043	8.53796	8.72936	0.437274	3.09298	0.0424497	+	YDR448W	0	0	0	Q02336|ADA2	2	21918940	136.22	2.6	214127904	136.1	-2.7	20818810	137.16	4.8	206180064	137.08	-2.7	21234752	136.7	4.2	237985184	136.7	-2.3	4314296	137.78	5.2
	8010	QLQPILCSK	1	9	0	1028.57	Q03233	Q03233	ADD37	Alpha1-proteinase inhibitor-degradation deficient protein 37	yes	yes	107	Q03233_107	13.4821	11.825	9.98026	11.7625	1.75177	2.97258	0.088347		YMR184W	0	0	0	Q03233|ADD37	2	21369762	98.42	-3.6	135710720	98.46	-3.7	18908584	99.9	-2.8	122764720	99.85	-3.4	4660010	99.01	-2.5	33059636	98.83	-3	2644266	100.41	-7.7
	8241	RPSVTAAQQESACEGVLVK	1	19	1	1972	Q03233	Q03233	ADD37	Alpha1-proteinase inhibitor-degradation deficient protein 37	yes	yes	89	Q03233_89	0	0	1.31527	0.438425	0.759374	-0.329198	0.653051		YMR184W	0	0	0	Q03233|ADD37	2	0	92.2	#N/A	14142663	92.56	-2.7	0	93.71	#N/A	14513756	93.98	-2.5	0	92.66	#N/A	7937963	92.95	-2.1	0	94.2	#N/A
	916	CGWLDLVVLK	1	10	0	1144.63	P80210	P80210	ADE12	Adenylosuccinate synthetase	yes	yes	313	P80210_313	6.80306	5.64569	nq	6.22437	0.818386	2.69583	0.0722286		YNL220W	0	0	0	P80210|PURA	2	229318688	216.61	-2.5	3095859200	216.57	-2.3	177090000	217.44	-2.9	2471642624	217.48	-2.9	46698280	217.18	-2.6	787491904	217.01	-2.4	19963974	217.99	-1.9
	652	CAGGNNAGHTIVVDGVK	1	17	0	1610.78	P80210	P80210	ADE12	Adenylosuccinate synthetase	yes	yes	32	P80210_32	10.5423	9.01351	9.16311	9.57298	0.8428	2.19599	0.022718	+	YNL220W	0	0	0	P80210|PURA	2	61653552	75.18	-1.6	516189216	75.18	-2.2	34496208	76.15	-2	299696640	76.15	-2.6	28731748	75.02	-0.8	289275872	74.93	-1.9	32094128	76.11	-1.3
	10654	YDFHMLPSGLVNPNCQNLLGNGVVIHVPSFFK	1	32	0	3555.78	P80210	P80210	ADE12	Adenylosuccinate synthetase	yes	yes	63	P80210_63	9.70072	nq	7.5463	8.62351	1.5234	2.62552	0.283571		YNL220W	0	0	0	P80210|PURA	4	17438332	227.42	-2.6	109384256	227.66	-2.5	7316394	228.08	-2.8	121045544	228.13	-3.4	nq	nq	nq	nq	nq	nq	nq	nq	nq
	9823	VDFVVCNLYPFK	1	12	0	1442.73	P54113	P54113	ADE16	Bifunctional purine biosynthesis protein ADE16;Phosphoribosylaminoimidazolecarboxamide formyltransferase;IMP cyclohydrolase	yes	yes	102	P54113_102	12.0566	11.5731	9.77819	11.1359	1.20045	1.20987	0.406497		YLR028C	0	0	0	P54113|PUR91	2	542304640	198.04	4.4	3917273088	198.04	-1.9	411030400	198.97	4	3036562944	199.01	-2.1	84476816	198.4	4.3	555041920	198.48	-2.1	17125412	199.46	5.4
	10993	YTQSNSVCYAK	1	11	0	1262.56	P54113	P54113	ADE16	Bifunctional purine biosynthesis protein ADE16;Phosphoribosylaminoimidazolecarboxamide formyltransferase;IMP cyclohydrolase	yes	yes	433	P54113_433	13.1734	11.6741	12.1	12.3158	0.772603	3.28568	0.0606585		YLR028C	0	0	0	P54113|PUR91	2	nq	nq	nq	nq	nq	nq	57154960	67	-2.9	376712608	66.96	-3	nq	nq	nq	nq	nq	nq	9954691	66.74	-2.6
	8134	QVYFVNDMEDLSPLACAYAR	1	20	0	2304.06	P54113	P54113	ADE16	Bifunctional purine biosynthesis protein ADE16;Phosphoribosylaminoimidazolecarboxamide formyltransferase;IMP cyclohydrolase	yes	yes	300	P54113_300	2.84939	4.68185	7.9246	5.15195	2.57006	1.3981	0.525786		YLR028C	0	0	0	P54113|PUR91	2	1996811	212.71	-2.8	111184528	212.63	-1.9	2872171	213.52	-0.6	54824464	213.52	-2.7	1953130	213.25	-0.1	32916992	213.13	-1.8	411035	213.96	2.4
	10056	VLCGTPGYINLLDALNSWPLVK	1	22	0	2385.28	P54113	P54113	ADE16	Bifunctional purine biosynthesis protein ADE16;Phosphoribosylaminoimidazolecarboxamide formyltransferase;IMP cyclohydrolase	yes	yes	232	P54113_232	13.8717	11.0356	nq	12.4536	2.00544	5.03578	0.173521		YLR028C	0	0	0	P54113|PUR91	2	45294248	253.01	-2.8	261470272	253.1	-2.3	27754878	253.88	-4	192086160	254.02	-3.3	5216208	253.57	-3.1	49538048	253.51	-2.2	4030521	254.31	-4.7
	10628	YCILQIDPNYVPGQMESR	1	18	0	2125	P54113	P54113	ADE16	Bifunctional purine biosynthesis protein ADE16;Phosphoribosylaminoimidazolecarboxamide formyltransferase;IMP cyclohydrolase	yes	yes	362	P54113_362	5.29098	2.24424	4.76736	4.10086	1.62906	-6.45309	0.245514		YLR028C	0	0	0	P54113|PUR91	2	3522931	193.83	2	98995640	193.74	-2.6	7285657	194.92	4.7	94479096	194.6	-3.1	931610	194.1	-1.1	41083160	194.02	-3.1	454503	195.43	4.5
	9860	VDYVVCNLYPFK	1	12	0	1458.72	P38009	P38009	ADE17	Bifunctional purine biosynthesis protein ADE17;Phosphoribosylaminoimidazolecarboxamide formyltransferase;IMP cyclohydrolase	yes	yes	102	P38009_102	9.13691	7.93852	7.2094	8.09495	0.973228	2.54251	0.0125116	+	YMR120C	0	0	0	P38009|PUR92	2	188379472	179.87	-2	1594353536	179.87	-2.8	124733104	180.81	-1.7	1519431680	180.85	-2.9	28298160	180.36	-1.9	309305696	180.15	-2.5	11544581	181.36	-2
	10994	YTQSNSVCYAR	1	11	0	1290.57	P38009	P38009	ADE17	Bifunctional purine biosynthesis protein ADE17;Phosphoribosylaminoimidazolecarboxamide formyltransferase;IMP cyclohydrolase	yes	yes	433	P38009_433	14.9009	7.0692	12.7469	11.5723	4.04579	0.515644	0.841404		YMR120C	0	0	0	P38009|PUR92	2	11189592	69.85	-2.6	61712432	69.89	-2.4	30257334	70.56	-1.2	174992000	70.52	-2.8	1320864	69.77	2.8	29729668	69.73	-1.6	3760674	70.38	-0.1
	10627	YCILQIDPNYVPEAVER	1	17	0	2020.99	P38009	P38009	ADE17	Bifunctional purine biosynthesis protein ADE17;Phosphoribosylaminoimidazolecarboxamide formyltransferase;IMP cyclohydrolase	yes	yes	362	P38009_362	13.1957	10.4393	11.4593	11.6981	1.39359	5.45177	0.0174607	+	YMR120C	0	0	0	P38009|PUR92	2	77486560	199.44	-5.4	433318080	199.76	-2.8	53798920	200.37	-4.9	430309792	200.77	-2.8	6036138	200.03	-1.5	57314160	200.15	-2.6	8120108	201.18	-4.9
	10055	VLCGSPGYINLLDALNSWPLVK	1	22	0	2371.26	P38009	P38009	ADE17	Bifunctional purine biosynthesis protein ADE17;Phosphoribosylaminoimidazolecarboxamide formyltransferase;IMP cyclohydrolase	yes	yes	232	P38009_232	5.82929	1.33986	2.60265	3.25727	2.3152	-1.45075	0.592695		YMR120C	0	0	0	P38009|PUR92	2	11499523	250.93	-1.4	227770064	250.82	-2.5	15806417	251.73	-2.2	213350432	251.78	-3.2	560528	251.44	-0.8	27391724	251.37	-2.9	178540	252.3	-1.3
	8828	SPVTVEDVGCTGALTALLR	1	19	0	1900.99	P07245	P07245	ADE3	C-1-tetrahydrofolate synthase, cytoplasmic;Methylenetetrahydrofolate dehydrogenase;Methenyltetrahydrofolate cyclohydrolase;Formyltetrahydrofolate synthetase	yes	yes	612	P07245_612	9.07325	7.54642	9.78154	8.8004	1.14227	1.89152	0.140934		YGR204W	0	0	0	P07245|C1TC	2	95576736	204.55	-2.1	1074242688	204.51	-2	62076464	205.39	-3.7	505665408	205.39	-2.7	34643408	204.92	-2.5	472739008	205.01	-2.2	16475944	205.8	-1.5
	7219	NGHPFFLPCTPK	1	12	0	1356.66	P07245	P07245	ADE3	C-1-tetrahydrofolate synthase, cytoplasmic;Methylenetetrahydrofolate dehydrogenase;Methenyltetrahydrofolate cyclohydrolase;Formyltetrahydrofolate synthetase	yes	yes	144	P07245_144	6.66161	5.64139	7.40326	6.56875	0.884594	-1.35855	0.414955		YGR204W	0	0	0	P07245|C1TC	2	6309264	111.82	-3.9	99945584	111.95	-3	7817502	113.37	-1.8	97990032	113.5	-2.6	8585002	112.73	-2	152474144	112.64	-2.6	7180193	114.5	-1.9
	9190	TDEEVAEVIGCER	1	13	0	1448.65	P04046	P04046	ADE4	Amidophosphoribosyltransferase	yes	yes	438	P04046_438	7.72914	1.96784	6.84688	5.51462	3.10311	1.96696	0.460912		YMR300C	0	0	0	P04046|PUR1	2	44083460	135.63	-2.1	549116160	135.47	0.7	41195032	136.41	-2	468943296	136.41	-0.7	920659	136.03	-1.9	73566864	135.69	-2.4	813720	136.95	-2.1
	1476	CVHFQNSYYR	1	10	0	1315.58	P07244	P07244	ADE5,7	Bifunctional purine biosynthetic protein ADE5,7;Phosphoribosylamine--glycine ligase;Phosphoribosylformylglycinamidine cyclo-ligase	yes	yes	423	P07244_423	5.0492	3.95922	5.27576	4.76139	0.703879	1.80329	0.0498086	+	YGL234W	0	0	0	P07244|PUR2	3	88445232	81.79	-2.3	1682035456	81.83	-2.7	65522824	83.22	-3.4	1213348992	83.18	-3.8	56720352	81.81	-1.5	1348492800	81.81	-2	32944400	83.18	-2.6
	11020	YVLGVSPQDLSIFEEICK	1	18	0	2039.03	P38972	P38972	ADE6	Phosphoribosylformylglycinamidine synthase	yes	yes	607	P38972_607	5.7671	6.38325	4.69601	5.61545	0.853786	0.614584	0.324789		YGR061C	0	0	0	P38972|PUR4	2	138997152	227.7	-1	2279421952	227.66	-2.1	116625168	228.58	-1.3	1897378816	228.5	-2.8	23058200	228.11	-1.1	298228256	228.07	-2.4	9757157	228.95	-1.2
	551	ATNIAHVCGLQDK	1	13	0	1368.68	P38972	P38972	ADE6	Phosphoribosylformylglycinamidine synthase	yes	yes	124	P38972_124	10.2674	7.55232	9.42013	9.07995	1.38914	0.957386	0.330856		YGR061C	0	0	0	P38972|PUR4	2	77602256	78.54	-2.6	670046336	78.5	-3.2	48066292	79.44	-2.6	428242560	79.44	-3.1	33968488	78.46	-2	415022688	78.46	-2.5	27322128	79.66	-1.8
	8381	SCYIHYVNGIAQNLSEQDTK	1	20	0	2282.06	P38972	P38972	ADE6	Phosphoribosylformylglycinamidine synthase	yes	yes	40	P38972_40	1.68028	2.06214	3.01624	2.25289	0.688104	-0.940162	0.0949685		YGR061C	0	0	0	P38972|PUR4	3	18614048	146.26	-10.1	1147795200	146.38	-2.4	29962612	147.35	-6	1694616064	147.39	-2.7	33623648	146.87	-6.7	1809857536	146.95	-2.2	17021356	148	-3.5
	9772	VCMVQISQEK	1	10	0	1163.57	P38972	P38972	ADE6	Phosphoribosylformylglycinamidine synthase	yes	yes	1222	P38972_1222	9.38553	8.22123	6.33166	7.97947	1.54122	1.72092	0.192918		YGR061C	0	0	0	P38972|PUR4	2	12898337	99	-2.5	118354248	99	-3.2	19274044	100.33	-2.7	192260448	100.33	-2.7	3196473	99.38	-2.6	40990512	99.38	-2.2	3027145	100.81	-1.2
	6837	LYEAVQALGLDLCPALGVAIPVGK	1	24	0	2409.33	P38972	P38972	ADE6	Phosphoribosylformylglycinamidine synthase	yes	yes	809	P38972_809	6.60517	3.83237	6.23821	5.55859	1.50616	1.55172	0.163953		YGR061C	0	0	0	P38972|PUR4	2	50796272	247.97	-2.6	706027264	248.02	-2.2	48957304	248.99	-2.8	704453184	248.95	-2.7	4612642	248.4	-2.3	115168800	248.45	-2.5	2757767	249.38	-0.9
	1995	DPTDVELFMFAQVNSEHCR	1	19	0	2236.99	P38972	P38972	ADE6	Phosphoribosylformylglycinamidine synthase	yes	yes	254	P38972_254	4.69653	5.59083	5.3566	5.21465	0.463739	0.487304	0.261901		YGR061C	0	0	0	P38972|PUR4	3	20813956	204.39	-0.2	407342848	204.35	-2.5	15925248	205.43	-1.4	338180384	205.47	-3.3	24759764	204.83	-2.4	476823232	204.92	-2.7	10205151	206.06	-2.3
	10957	YSGVCHTDLHAWHGDWPLPVK	1	21	0	2417.14	P00330;P07246	P00330	ADH1;ADH3	Alcohol dehydrogenase 1;Alcohol dehydrogenase 3, mitochondrial	no	no	44	P00330_44	10.4871	8.64521	nq	9.56618	1.30245	3.8854	0.053846		YOL086C	0	0	0	P00330|ADH1	4	6509857792	139.01	-1.8	53669986304	139.01	-3.4	7445936128	140.11	-1.7	65449443328	140.11	-3.1	2307847168	139.79	-1.9	23919028224	139.79	-3.3	675803776	140.98	-1.8
	10956	YSGVCHTDLHAWHGDWPLPTK	1	21	0	2419.12	P00331	P00331	ADH2	Alcohol dehydrogenase 2	yes	yes	44	P00331_44	7.81408	5.72206	nq	6.76807	1.47928	2.08523	0.232228		YMR303C	0	0	0	P00331|ADH2	3	33450726	131.44	-2.8	440160384	131.48	-3.5	31046836	132.64	-3.8	320744384	132.64	-3.9	17540932	132.26	0.6	338114464	132.38	-3.8	11009590	133.82	-1.9
	1400	CSSDVFNHVVK	1	11	0	1233.58	P00331	P00331	ADH2	Alcohol dehydrogenase 2	yes	yes	277	P00331_277	14.1974	10.5378	nq	12.3676	2.58776	4.79088	0.0508415		YMR303C	0	0	0	P00331|ADH2	3	3238712064	88.7	-0.5	19573237760	88.7	-2.1	nq	nq	nq	nq	nq	nq	2373576960	88.93	0.1	20042596352	88.93	-1.4	1406423424	90.46	-0.6
	4988	IQQGTDLAEVAPILCAGVTVYK	1	22	0	2288.21	P07246	P07246	ADH3	Alcohol dehydrogenase 3, mitochondrial	yes	yes	181	P07246_181	10.1221	8.15846	9.06331	9.11461	0.98281	3.09619	0.0122592	+	YMR083W	0	0	0	P07246|ADH3	2	506230688	210.17	-1.3	4534587392	210.09	-1	430171456	210.94	-1.7	3780105728	210.94	-1.4	95033592	210.52	-1.4	1041468288	210.48	-1.1	48371352	211.45	-2.4
	8621	SISIVGSCVGNR	1	12	0	1190.61	P38113	P38113	ADH5	Alcohol dehydrogenase 5	yes	yes	298	P38113_298	9.12026	5.13057	7.63974	7.29686	2.01682	1.22844	0.363201		YBR145W	0	0	0	P38113|ADH5	2	44684520	108.31	-3.8	451749344	108.23	-3.3	26098736	109.41	-2.6	253577744	109.54	-3.3	4839297	108.75	-2.3	82452400	108.58	-3.6	2701435	110.16	-2.7
	9969	VGVGAQVFSCLECDR	2	15	0	1581.73	Q04894	Q04894	ADH6	NADP-dependent alcohol dehydrogenase 6	yes	yes	100 ,103	Q04894_100_103	20.2964	16.7276	21.6231	19.549	2.5319	4.27339	0.0572798		YMR318C	0	0	0	Q04894|ADH6	2	1635005696	164.16	-2.8	6346546176	164.16	-2.8	1364784000	165.27	-2.7	5433586176	165.23	-2.8	410902848	164.77	-1.8	1996476032	164.81	-2.5	249796160	165.94	-2
	1055	CKNDNEPYCTK	2	11	1	1313.54	Q04894	Q04894	ADH6	NADP-dependent alcohol dehydrogenase 6	yes	yes	106 ,114	Q04894_106_114	14.3113	11.3091	14.3306	13.317	1.73892	4.64961	0.0108957	+	YMR318C	0	0	0	Q04894|ADH6	2	3090515	54.3	-0.9	19283022	54.3	-1.3	251402928	54.82	-2.4	1504491776	54.77	-3.2	20696664	53.88	-0.3	162893808	53.88	-0.9	144464976	54.24	-1.4
	9980	VHEHFVVPIPENIPSHLAAPLLCGGLTVYSPLVR	1	34	0	3673.98	Q04894	Q04894	ADH6	NADP-dependent alcohol dehydrogenase 6	yes	yes	163	Q04894_163	12.8376	7.42296	11.2377	10.4994	2.78179	3.58855	0.110034		YMR318C	0	0	0	Q04894|ADH6	4	492712192	212.02	-2.7	3459412736	212.02	-2.7	443163136	212.86	-3.2	2894838016	212.86	-3.1	33819768	212.72	-5.8	418303936	212.8	-2.7	13440336	213.96	-2.3
	1172	CLVESGDLLILPPGIYHR	1	18	0	1994.07	Q03677	Q03677	ADI1	1,2-dihydroxy-3-keto-5-methylthiopentene dioxygenase	yes	yes	116	Q03677_116	5.94059	4.93178	5.39209	5.42149	0.505042	2.58053	0.00190574	+	YMR009W	0	0	0	Q03677|MTND	3	355641728	194.51	-2.6	5441559040	194.63	-2.6	277360512	195.72	-2.8	4580992000	195.47	-2.8	163639136	195.12	-2.8	3069463552	195.12	-2.6	89575120	196.22	-2.1
	10630	YCLEGAGYFDVR	1	12	0	1391.62	Q03677	Q03677	ADI1	1,2-dihydroxy-3-keto-5-methylthiopentene dioxygenase	yes	yes	95	Q03677_95	9.82623	8.25797	10.5662	9.55014	1.17863	4.40455	0.0105379	+	YMR009W	0	0	0	Q03677|MTND	2	157185632	158.16	-1.9	1292924160	158.08	-2.2	117460064	159.21	-2.4	1227457664	159.09	-2.4	28370040	158.56	-1.3	283435712	158.56	-2.6	6145555	159.51	-1.5
	10606	YCANEEEVNEIAR	1	13	0	1538.67	Q03677	Q03677	ADI1	1,2-dihydroxy-3-keto-5-methylthiopentene dioxygenase	yes	yes	40	Q03677_40	10.2144	13.6241	8.87085	10.9031	2.4503	4.24212	0.0492298	+	YMR009W	0	0	0	Q03677|MTND	2	22609322	107.57	-2.5	199656528	107.61	-3.1	18567692	108.7	-2.6	162294208	108.65	-2.9	5676692	108.14	-0.5	39996740	108.05	-2.8	4624769	109.32	-0.5
	4879	IMDQGGLVSDDIMVNMIKDELTNNPACK	1	28	1	3063.44	P07170	P07170	ADK1	Adenylate kinase	yes	yes	84	P07170_84	7.3573	6.60761	nq	6.98246	0.53011	3.13785	0.00486613	+	YDR226W	0	0	0	P07170|KAD2	3	183529152	234.84	-0.9	2336838656	234.84	-0.7	133835728	235.55	-1.2	1659400704	235.55	-1.2	219002576	235.21	-1.2	3028315648	235.16	-1.3	139890720	236.12	-1.5
	644	CAALITGHNR	1	10	0	1054.53	P47143	P47143	ADO1	Adenosine kinase	yes	yes	121	P47143_121	8.13967	6.80376	7.02408	7.32251	0.716213	3.3768	0.00190008	+	YJR105W	0	0	0	P47143|ADK	2	nq	nq	nq	nq	nq	nq	390807680	60.74	-1.1	4410461184	60.7	-0.3	nq	nq	nq	nq	nq	nq	277325696	60.37	-0.8
	10111	VLPYATVIIANESEAEAFCDAFQLDCANTDLEAIAQR	2	37	0	4013.9	P47143	P47143	ADO1	Adenosine kinase	yes	yes	226 ,233	P47143_226_233	6.17814	3.27591	7.04124	5.49843	1.97254	0.217776	0.858674		YJR105W	0	0	0	P47143|ADK	3	3260330	258.15	0.5	36181648	258.15	-1.7	1265362	258.52	0.1	32546000	258.47	-2.2	197788	258.22	0	6962135	258.27	-1.8	300155	258.56	-3.4
	8498	SFVCEVCTR	2	9	0	1042.46	P07248	P07248	ADR1	Regulatory protein ADR1	yes	yes	106 ,109	P07248_106_109	27.6401	19.2113	25.0487	23.9667	4.31731	0.881664	0.773873		YDR216W	0	0	0	P07248|ADR1	2	9734225	103.03	-2.7	23100344	103.03	-2.7	18064192	104.43	-4.1	49673960	104.3	-2.9	2778893	103.5	-3.3	10390468	103.5	-2.4	1382362	104.93	-2.4
	2474	EKPDSGNYTFYGLDCLTLSK	1	20	1	2250.05	P07248	P07248	ADR1	Regulatory protein ADR1	yes	yes	562	P07248_562	7.18822	5.38289	6.60614	6.39242	0.921445	0.0737806	0.915464		YDR216W	0	0	0	P07248|ADR1	3	262788608	176.32	-0.3	3539606528	176.36	-1.2	240597808	177.21	1	2959943936	177.29	-1.3	2211568	157.52	2.6	41845768	157.39	-1.7	123361304	177.71	1.9
	8772	SNCLPTISANSEK	1	13	0	1362.64	P07248	P07248	ADR1	Regulatory protein ADR1	yes	yes	806	P07248_806	11.2113	11.41	10.8402	11.1538	0.289184	1.35309	0.0224442	+	YDR216W	0	0	0	P07248|ADR1	2	40189728	99.96	-3.8	323876480	99.96	-3.7	32854990	101.32	-3.7	254607392	101.15	-3.6	4791533	100.58	-2.8	72163696	100.58	-3.4	10916413	101.55	5.2
	8561	SHTNEKPYPCGLCNR	2	15	1	1717.77	P07248	P07248	ADR1	Regulatory protein ADR1	yes	yes	134 ,137	P07248_134_137	7.54423	6.06055	7.62848	7.07776	0.88193	2.80864	0.00568707	+	YDR216W	0	0	0	P07248|ADR1	3	42105608	67.39	-2.2	519269984	67.44	-3	26353356	68.19	-2.3	319705472	68.27	-2.6	22700112	67.19	-1.9	360810400	67.19	-2.4	21896084	68	-1.3
	7308	NISSLYVEEESDCSQR	1	16	0	1857.81	P07248	P07248	ADR1	Regulatory protein ADR1	yes	yes	1056	P07248_1056	2.78467	0	0.596642	1.1271	1.46616	-0.255536	0.821172		YDR216W	0	0	0	P07248|ADR1	2	4009457	126.46	0.1	183707872	126.46	-2.1	4189370	127.67	-1.3	102520608	127.5	0	0	126.51	#N/A	30645890	126.81	-3	0	127.3	#N/A
	10464	WASESIICNGHVVQK	1	15	0	1669.82	P07248	P07248	ADR1	Regulatory protein ADR1	yes	yes	889	P07248_889	7.41503	5.22451	8.09629	6.91194	1.50053	4.6922	0.0165086	+	YDR216W	0	0	0	P07248|ADR1	3	14218811	102.64	-3.3	189773264	102.69	-3.3	9653671	103.94	-2.8	108301640	104.07	-2.7	13734107	103.19	-2.4	280133312	103.19	-2.3	10274693	104.68	-1.3
	5916	LFCENILAYLIK	1	12	0	1438.79	P32493	P32493	AEP1	ATPase expression protein 1, mitochondrial	yes	yes	195	P32493_195	2.0713	0	0.983599	1.0183	1.03608	0.114152	0.890139		YMR064W	0	1	0	P32493|AEP1	2	1312068	227.21	-0.4	58965080	227.05	-1.2	961562	227.92	-0.9	48529748	228	-2.2	0	227.14	#N/A	6854183	227.49	-1.7	0	228.12	#N/A
	972	CIEHIWQISPQEFPSHVVIK	1	20	0	2389.23	P22136	P22136	AEP2	ATPase expression protein 2, mitochondrial	yes	yes	339	P22136_339	7.56651	5.32105	nq	6.44378	1.58778	5.21574	0.0884739		YMR282C	0	1	0	P22136|AEP2	3	7583436	164.23	-0.7	68594496	164.23	-1.3	2122443	165.13	-3.4	49973848	165.33	-2.2	3996826	165.03	-4.7	42605680	164.91	-2.2	66364	165.99	6
	1441	CTNTAQDHQKPTNLPSNISQK	1	21	1	2324.12	Q12089	Q12089	AEP3	ATPase expression protein 3	yes	yes	542	Q12089_542	4.45266	2.82256	2.93119	3.40214	0.911399	1.20981	0.301264		YPL005W	0	1	0	Q12089|AEP3	3	1381246	63.94	-3	22069588	64.03	-3	360548	64.58	-2.1	15306694	64.62	-2.3	719038	63.74	-2.6	23570424	63.74	-1.9	430350	64.34	-0.5
	8076	QSFIPCIELIK	1	11	0	1289.71	P32317	P32317	AFG1	Protein AFG1	yes	yes	258	P32317_258	6.09204	4.20034	5.73852	5.34363	1.00578	1.46837	0.109114		YEL052W	0	0	0	P32317|AFG1	2	151537456	188.83	-2.3	2302637568	188.71	-2	119264192	189.74	-2.6	1871733120	189.78	-2.3	22225278	189.27	-4	520507776	189.31	-1.9	13682386	190.29	-3.1
	1164	CLTPLQEYDR	1	10	0	1236.58	P32317	P32317	AFG1	Protein AFG1	yes	yes	33	P32317_33	9.64089	10.7635	10.4114	10.2719	0.574154	2.44827	0.050433		YEL052W	0	0	0	P32317|AFG1	2	43923300	119.21	-3	471791488	119.21	-3.1	58074712	120.67	-3.1	484183104	120.5	-4.1	4586244	119.88	-2.6	38772112	119.83	-2.7	4175979	120.96	-4
	3963	GVYLYGDVGCGK	1	12	0	1229.58	P32317	P32317	AFG1	Protein AFG1	yes	yes	130	P32317_130	12.0956	11.1541	11.8672	11.7056	0.491086	3.44115	0.036603	+	YEL052W	0	0	0	P32317|AFG1	2	70768648	118.83	-3.4	508587584	118.92	-2.7	52799480	120	-2.3	389441024	120	-2.7	16819886	119.31	-1	132699936	119.35	-2.5	6165105	120.59	1.3
	3936	GVLLYGPPGCSK	1	12	0	1189.62	P32794	P32794	AFG2	ATPase family gene 2 protein	yes	yes	561	P32794_561	8.77515	7.21768	5.5074	7.16674	1.63447	3.02622	0.0586558		YLR397C	0	0	1	P32794|AFG2	2	15397162	118.85	-3.8	158411888	118.85	-3.4	11594442	120.16	-2.9	122188016	120.07	-3.5	677380	119.32	-2.1	8795460	119.32	-2.9	650507	120.96	-3.4
	5676	LATLTPGFTGADIANACNEAALIAAR	1	26	0	2544.3	P39925	P39925	AFG3	Mitochondrial respiratory chain complexes assembly protein AFG3	yes	yes	509	P39925_509	2.63135	0.614251	3.40978	2.21846	1.44277	-0.556213	0.672586		YER017C	0	1	0	P39925|AFG3	2	3202051	215.86	-1.6	130656224	215.86	-2.6	3633556	216.73	-8.9	122284104	216.73	-3	0	215.88	#N/A	27197330	216.26	-2.2	306564	217.27	-0.1
	2846	FCIDDDAGNEETVVHSNGELPQQK	1	24	0	2644.17	Q12482	Q12482	AGC1	Mitochondrial aspartate-glutamate transporter AGC1	yes	yes	831	Q12482_831	9.36822	5.90842	7.40034	7.55899	1.73535	4.35897	0.0149351	+	YPR021C	0	0	0	Q12482|AGC1	3	25085716	136.67	-2.1	212479664	136.51	-3	13091109	137.31	-1	156857552	137.23	-2.8	11263289	137.24	-2.1	185512032	137.03	-3	3701136	137.91	0
	7069	NCFDLIK	1	7	0	851.421	P43567	P43567	AGX1	Alanine--glyoxylate aminotransferase 1	yes	yes	373	P43567_373	17.6047	13.1229	17.6001	16.1092	2.58622	-1.03439	0.575188		YFL030W	0	0	0	P43567|AGX1	2	4421003264	128.25	-1.9	20692529152	128.25	-2.7	1773298944	129.44	-2.2	8298763264	129.4	-3.1	582811392	129.05	-2	3851230208	129.05	-2.4	246287936	130.13	-2.2
	2804	FADCLR	1	6	0	723.337	P43567	P43567	AGX1	Alanine--glyoxylate aminotransferase 1	yes	yes	104	P43567_104	6.66875	5.16085	5.92811	5.91924	0.753993	0.911818	0.14841		YFL030W	0	0	0	P43567|AGX1	2	38071900	85.13	-1.3	507667904	85.13	-2	376757408	86.28	-1.1	5297994752	86.24	-2.9	29943392	85.16	-1	387453184	85.12	-1.9	65343320	86.41	-1.6
	252	AIGAPAGLSISLCSSR	1	16	0	1501.79	P43567	P43567	AGX1	Alanine--glyoxylate aminotransferase 1	yes	yes	214	P43567_214	8.2606	6.6631	6.08771	7.0038	1.1258	2.69658	0.0209292	+	YFL030W	0	0	0	P43567|AGX1	2	834588096	160	-2.2	9070905344	160	-1.9	919953792	160.94	-2.2	10414448640	160.98	-2	152162496	160.64	-3.5	2104101376	160.52	-2.4	35512160	161.6	-2
	4625	IGHMGVTACNK	1	11	0	1129.54	P43567	P43567	AGX1	Alanine--glyoxylate aminotransferase 1	yes	yes	363	P43567_363	7.67543	5.29757	6.46988	6.48096	1.18897	2.47006	0.0385233	+	YFL030W	0	0	0	P43567|AGX1	3	8861484	58.54	-0.5	100727632	58.54	-0.7	21705628	58.96	-1.3	266951344	58.96	-2	17292316	58.1	0.2	321358208	58.05	-0.3	19592916	58.36	-0.8
	2466	EKFELFGGNVISELVSCEK	1	19	1	2127.06	Q12449	Q12449	AHA1	Hsp90 co-chaperone AHA1	yes	yes	275	Q12449_275	9.39072	9.82384	7.98702	9.06719	0.960198	2.63422	0.0187123	+	YDR214W	0	0	0	Q12449|AHA1	3	105037104	212.63	-2.2	1095285504	212.63	-2.8	72963760	213.4	-3	622211904	213.52	-3.4	41617688	212.98	-2.1	362158528	213.06	-2.8	11500096	214.11	-2.5
	9031	SVSSIEGDCEVNQR	1	14	0	1521.67	Q12449	Q12449	AHA1	Hsp90 co-chaperone AHA1	yes	yes	54	Q12449_54	9.15333	4.17603	5.35798	6.22911	2.60049	2.49527	0.192573		YDR214W	0	0	0	Q12449|AHA1	2	27631690	85.48	-3.1	283593984	85.35	-3.2	28571904	86.42	-2.8	274226048	86.46	-2.9	2137006	85.53	-2.9	84558952	85.62	-2.1	4656209	86.69	-3.2
	10015	VIITGAPAAFSPTCTVSHIPGYINYLDELVK	1	31	0	3288.71	P38013	P38013	AHP1	Peroxiredoxin type-2	yes	yes	62	P38013_62	13.6305	10.4237	12.1945	12.0829	1.60629	4.83287	0.00924064	+	YLR109W	0	0	0	P38013|AHP1	3	31385661440	230.24	2	198499467264	230.25	-0.1	29040967680	231	1.4	184393367552	230.96	-0.5	11561520128	230.6	1.1	99352829952	230.6	-0.5	6016435200	231.34	1
	2826	FASDPGCAFTK	1	11	0	1142.51	P38013	P38013	AHP1	Peroxiredoxin type-2	yes	yes	120	P38013_120	12.7871	9.73247	11.5049	11.3415	1.53387	4.93631	0.00718175	+	YLR109W	0	0	0	P38013|AHP1	2	10683081728	100.15	-0.3	73142386688	100.15	-2.6	9018449920	101.35	0	61229244416	101.35	-2.1	1956549248	100.57	-0.8	18185195520	100.57	-2.2	1139410432	101.94	-0.4
	3237	FQYIAISQSDADSESCK	1	17	0	1890.83	P38013	P38013	AHP1	Peroxiredoxin type-2	yes	yes	31	P38013_31	14.5314	11.2866	13.6917	13.1699	1.68417	5.76329	0.00624867	+	YLR109W	0	0	0	P38013|AHP1	2	6070994944	134.5	-1.7	35651186688	134.5	-2.3	5111077888	135.46	-1.9	30118084608	135.46	-2.5	1639804928	134.92	-2.7	12935600128	134.84	-2.7	523098432	136	-2
	7445	NNNYHNTTLGIPQGSVVSPILCNIFLDK	1	28	0	3070.55	P03876	P03876	aI2	Putative COX1/OXI3 intron 2 protein	yes	yes	481	P03876_481	21.5581	6.60608	5.13229	11.0988	9.08789	2.08138	0.734506		Q0055	0	0	0	P03876|AI2M	3	28768198	210.22	-1.5	102636032	209.97	-1.9	27277144	210.86	-1.7	101292704	210.94	-2.6	7696219	210.32	-6.7	85279784	210.57	-1.9	2040823	211.2	-0.6
	5009	ISDADHILFLGGGFVNCELAGELLFK	1	26	0	2777.41	P52923	P52923	AIF1	Apoptosis-inducing factor 1	yes	yes	150	P52923_150	10.4943	5.35988	5.78655	7.21359	2.8492	0.269062	0.944848		YNR074C	0	0	0	P52923|AIF1	3	4033014	248.23	1.2	34109692	248.04	-1.5	2144192	249.03	-4	18575422	249.13	-3	270257	248.74	0	3651672	248.54	-2.1	8781	249.56	-9
	3925	GVGISPNVPVNSISDLCDK	1	19	0	1912.96	P52923	P52923	AIF1	Apoptosis-inducing factor 1	yes	yes	256	P52923_256	8.96271	2.46338	6.67033	6.03214	3.29633	4.17176	0.108083		YNR074C	0	0	0	P52923|AIF1	2	23875618	169.72	-2.1	190243456	169.68	-2.6	11641540	170.71	-1.5	170516384	170.5	-2.5	1095248	170.1	-0.8	62121440	170.1	-3.3	1331837	171.09	-5.2
	10220	VQDVSGGCGSMFAINITSK	1	19	0	1912.9	P39724	P39724	AIM1	Altered inheritance of mitochondria protein 1	yes	yes	64	P39724_64	6.66653	3.16721	0	3.27792	3.33465	-0.996499	0.790088		YAL046C	0	0	0	P39724|AIM1	2	3520118	167.7	-2.8	76353240	167.58	-2.6	5732329	168.7	-3.3	53183760	168.74	-2.9	0	167.72	#N/A	14536970	168.14	-2.2	721824	169.17	-1.2
	6579	LSHAMGIPLCVIVGSK	1	16	0	1623.88	P39965	P39965	AIM10	Probable proline--tRNA ligase, mitochondrial	yes	yes	507	P39965_507	8.89843	6.16561	6.01398	7.026	1.62334	0.805039	0.486845		YER087W	0	0	0	P39965|SYPM	3	23589068	152.79	-2	311062848	152.87	-2.4	32512260	154.01	-2.7	263298896	154.01	-2.7	20496370	153.58	-2.3	327761696	153.67	-2.7	7225750	154.87	-1.3
	10265	VSICTGPNNPENSQR	1	15	0	1614.74	P39965	P39965	AIM10	Probable proline--tRNA ligase, mitochondrial	yes	yes	450	P39965_450	8.09796	8.15537	7.62137	7.95823	0.293141	4.49996	0.00780687	+	YER087W	0	0	0	P39965|SYPM	2	8997096	82.47	-1.6	91141448	82.3	-2.5	5239273	83.25	-1.2	70424200	83.34	-2.8	1721908	82.38	0.1	23337540	82.34	-2.5	527810	83.54	-0.3
	7111	NCTYTDFIPFHK	1	12	0	1484.68	P53109	P53109	AIM14	Probable metalloreductase AIM14	yes	yes	127	P53109_127	8.48227	6.27047	5.11304	6.62193	1.71189	2.32685	0.10758		YGL160W	0	0	1	P53109|AIM14	3	63919312	149.16	4	658648512	149.08	5.2	48586532	150.17	2.3	555210496	150.21	4.9	36106360	149.7	4.7	570612224	149.82	5.2	11566167	150.96	3.7
	1013	CINYSPPYQAPFTFGIYDKPSDLNNNLDLNLITTPAK	1	37	1	4157.05	P23180	P23180	AIM17	Probable oxidoreductase AIM17	yes	yes	345	P23180_345	6.18942	3.25865	6.56312	5.33706	1.80963	3.35438	0.032571	+	YHL021C	0	0	0	P23180|AIM17	3	24679712	226.97	-0.7	458665728	226.97	-2	22819732	227.71	-2.8	261264976	227.71	-3	1411532	227.22	-1.3	100230440	227.31	-2.6	3691281	228.18	0
	6524	LQLPENCCVIFNNR	2	14	0	1661.8	P23180	P23180	AIM17	Probable oxidoreductase AIM17	yes	yes	417 ,418	P23180_417_418	8.10883	4.00084	7.22732	6.44566	2.16267	1.65704	0.511097		YHL021C	0	0	0	P23180|AIM17	2	43654408	160.73	-1.7	478464192	160.69	-3.2	38557476	161.84	-2.8	453180576	161.64	-3.5	7385435	161.33	-1.6	188917344	161.33	-2.4	3613389	162.46	-0.4
	3098	FLFSQYLCGEK	1	11	0	1333.64	P38884	P38884	AIM18	Altered inheritance of mitochondria protein 18, mitochondrial	yes	yes	300	P38884_300	9.25556	10.5754	6.92968	8.92021	1.84584	4.0038	0.0236227	+	YHR198C	0	0	0	P38884|AIM18	2	160303648	175.05	-3.2	1482760960	175.18	-3.1	181083104	176.29	-2.8	1864302720	176.21	-3.1	116631056	175.32	-1.2	914102272	175.73	-2.5	36299872	177.13	0
	693	CCFEGVCHDGTPK	3	13	0	1394.54	P39721	P39721	AIM2	Protein AIM2	yes	yes	9 ,10 ,15	P39721_9_10_15	7.71109	6.28418	6.73164	6.90897	0.729796	2.8443	0.00287821	+	YAL049C	0	0	0	P39721|AIM2	3	85226864	89.29	-2.1	969417216	89.25	-2.5	75009088	90.45	-2.4	948340992	90.45	-2.7	53214512	89.59	-1.9	777569280	89.5	-2.2	28357640	90.81	-2.4
	10257	VSEECDSTLISTEEESK	1	17	0	1884.81	P40563	P40563	AIM21	Altered inheritance of mitochondria protein 21	yes	yes	363	P40563_363	3.15118	0	0.547589	1.23292	1.68367	0.742641	0.525563		YIR003W	0	0	1	P40563|AIM21	2	2918137	114.06	-1.2	103480912	114.06	-2.5	3169480	114.65	-0.8	83616912	114.94	-2.2	nq	nq	nq	nq	nq	nq	0	115.17	#N/A
	9825	VDGEIPIYYCDEFK	1	14	0	1689.76	P47051	P47051	AIM22	Putative lipoate-protein ligase A	yes	yes	337	P47051_337	5.45604	0	nq	2.72802	3.858	-0.460095	0.88802		YJL046W	0	0	0	P47051|LPLA	2	7047960	173.73	-0.9	69588616	173.57	-3.5	2685389	174.39	5.8	99073936	174.6	-2.9	0	173.82	#N/A	34927912	173.9	-1.6	nq	nq	nq
	1644	DCLVSIHNLNHLSLSYK	1	17	0	1954.99	P47127	P47127	AIM24	Altered inheritance of mitochondria protein 24, mitochondrial	yes	yes	75	P47127_75	13.9309	10.5138	13.1488	12.5312	1.7903	3.68672	0.0495832	+	YJR080C	0	0	0	P47127|AIM24	3	559994240	156.21	-2.1	3433515008	156.21	-2.3	389170400	157.15	-1.2	2430689792	157.19	-1.9	338561600	156.84	-2.2	2884827136	156.84	-2.6	62255968	157.95	-1.6
	3793	GNVLVCGGGLVYSIELIDESDK	1	22	0	2279.14	P47127	P47127	AIM24	Altered inheritance of mitochondria protein 24, mitochondrial	yes	yes	205	P47127_205	4.86484	3.85072	4.56047	4.42534	0.520385	1.18002	0.0377244	+	YJR080C	0	0	0	P47127|AIM24	2	8151114	224.33	-3	164222336	224.29	-2.5	6363498	225.82	-7.2	119620640	225.32	-3	2016819	225.1	0.5	56934960	224.71	-2.5	1190733	225.66	-4.8
	4369	IASITVQPDIPICIK	1	15	0	1609.91	P47127	P47127	AIM24	Altered inheritance of mitochondria protein 24, mitochondrial	yes	yes	70	P47127_70	10.2949	0	2.16495	4.15328	5.42783	-0.970576	0.806658		YJR080C	0	0	0	P47127|AIM24	2	121856496	184.16	-2.9	862837376	184.08	-3.1	78008792	185.05	-2.2	878699520	185.01	-3.9	0	183.39	#N/A	305972416	184.6	-4.6	0	184.72	#N/A
	6207	LLCENLENGK	1	10	0	1131.56	Q04689	Q04689	AIM32	Altered inheritance of mitochondria protein 32	yes	yes	291	Q04689_291	8.74083	8.90037	8.23443	8.62521	0.347698	4.06299	7.0916e-05	+	YML050W	0	0	0	Q04689|AIM32	2	20172678	93.66	-3	202821120	93.66	-3	25417810	94.73	-2.4	273169024	94.78	-2.6	4222458	94.04	-2.4	34785592	94.04	-2.4	3121469	95.57	-1
	7307	NISSLQNTPVIETPCDVHSHLQPR	1	24	0	2684.33	Q03673	Q03673	AIM34	Altered inheritance of mitochondria protein 34, mitochondrial	yes	yes	160	Q03673_160	2.85397	4.06117	4.62413	3.84642	0.904411	0.254149	0.833183		YMR003W	0	0	0	Q03673|AIM34	3	2970431	131.23	0	132408288	130.94	-2.9	1613097	131.86	-0.5	23610154	131.98	-2.7	6135337	131.71	-0.7	172125152	131.54	-3.1	3849070	132.49	-0.6
	6151	LITHDSCSNKK	1	11	1	1244.62	Q03673	Q03673	AIM34	Altered inheritance of mitochondria protein 34, mitochondrial	yes	yes	105	Q03673_105	3.48288	10.2283	5.01433	6.24185	3.5363	4.69276	0.12388		YMR003W	0	0	0	Q03673|AIM34	2	nq	nq	nq	nq	nq	nq	14003	44.33	-0.6	388049	44.26	-2.5	nq	nq	nq	nq	nq	nq	766497	43.55	-1.4
	9938	VGALLDVQPVCEVTVIKDPK	1	20	1	2122.17	Q12480	Q12480	AIM45	Probable electron transfer flavoprotein subunit alpha, mitochondrial	yes	yes	140	Q12480_140	12.8576	7.61485	9.19778	9.89006	2.68905	2.46251	0.22874		YPR004C	0	0	0	Q12480|ETFA	3	681772288	167.38	-2.2	4620725248	166.93	-4.2	nq	nq	nq	nq	nq	nq	537498112	167.35	-0.3	6539764736	167.39	-1.2	304116480	168.41	-0.7
	9243	TFIRPIYAGNIISTIECQAEK	1	21	1	2366.23	Q12480	Q12480	AIM45	Probable electron transfer flavoprotein subunit alpha, mitochondrial	yes	yes	166	Q12480_166	9.45178	7.74599	9.25064	8.81614	0.932215	2.21155	0.0232819	+	YPR004C	0	0	0	Q12480|ETFA	3	497877216	192.98	-2.4	4668344832	192.98	-2.6	427398880	194.39	-2.8	4195813376	194.1	-2.6	404590272	194.65	-4	4833519616	193.82	-2.3	155697952	195.69	-4.4
	5860	LDTCLPEQLTPLLVK	1	15	0	1681.93	Q12480	Q12480	AIM45	Probable electron transfer flavoprotein subunit alpha, mitochondrial	yes	yes	94	Q12480_94	8.71859	7.0739	8.02157	7.93802	0.825522	2.18439	0.041996	+	YPR004C	0	0	0	Q12480|ETFA	2	170062144	203.34	-2.8	1813035264	203.34	-2.3	128803088	204.28	-2.9	1316008576	204.28	-2.7	27981880	204	-3	399834624	203.83	-2.6	12965722	204.89	-1.8
	8927	SSYSCSNLEK	1	10	0	1116.48	Q12480	Q12480	AIM45	Probable electron transfer flavoprotein subunit alpha, mitochondrial	yes	yes	77	Q12480_77	9.87514	7.64806	9.82253	9.11525	1.27089	3.45744	0.0146737	+	YPR004C	0	0	0	Q12480|ETFA	2	nq	nq	nq	nq	nq	nq	58393448	69.03	-2.5	532924288	69.03	-2.7	nq	nq	nq	nq	nq	nq	7063976	68.91	-1.9
	528	ASVDNGLCDNSLQIGQTGK	1	19	0	1918.91	Q12480	Q12480	AIM45	Probable electron transfer flavoprotein subunit alpha, mitochondrial	yes	yes	267	Q12480_267	11.1691	8.82343	8.19361	9.39537	1.56801	6.30745	0.00738558	+	YPR004C	0	0	0	Q12480|ETFA	2	100186256	133.47	-1.7	805860608	133.35	-2.3	51909168	134.61	-1.6	403800896	134.2	-2.7	23865340	133.84	-0.8	234242304	133.88	-2.5	5849711	135.15	-0.5
	5865	LEAGFQELHDCFR	1	13	0	1563.71	P38885	P38885	AIM46	Altered inheritance of mitochondria protein 46, mitochondrial	yes	yes	232	P38885_232	6.49875	5.64544	7.58803	6.57741	0.97368	2.29509	0.0571316		YHR199C	0	0	0	P38885|AIM46	3	86266848	136.43	-2.7	1124883200	136.39	-3.2	53539020	137.32	-2.3	886582912	137.37	-2.4	100534480	136.89	-2.2	1818625536	136.93	-2.6	46230912	138.05	-1.2
	4572	IFCYGVNSLNPVR	1	13	0	1480.75	P40053	P40053	AIM9	Altered inheritance of mitochondria protein 9, mitochondrial	yes	yes	207	P40053_207	7.56235	4.83592	8.12556	6.84128	1.75937	1.59308	0.242286		YER080W	0	0	0	P40053|AIM9	2	67226312	152.67	-2.7	780750976	152.63	-2.1	55694920	153.64	-2.9	721763776	153.72	-2.8	9441917	153.17	-2.6	197333696	153.21	-2.7	3524868	154.3	-4.1
	5791	LCVVGEGR	1	8	0	831.427	P46680	P46680	AIP1	Actin-interacting protein 1	yes	yes	132	P46680_132	15.117	13.8222	13.3216	14.0869	0.926537	4.36733	0.0119437	+	YMR092C	0	0	0	P46680|AIP1	2	77506080	82.65	-3.3	393282976	82.61	-3	189710944	83.59	-3.2	1107154688	83.63	-3.1	35327220	82.64	-2.8	218245696	82.64	-1.9	32126216	83.94	-3.3
	4890	INACHLK	1	7	0	797.422	P46680	P46680	AIP1	Actin-interacting protein 1	yes	yes	166	P46680_166	12.9557	10.5343	11.0359	11.5087	1.27806	4.22345	0.00606124	+	YMR092C	0	0	0	P46680|AIP1	2	nq	nq	nq	nq	nq	nq	91181360	53.97	-1.9	612609792	53.97	-2.3	nq	nq	nq	nq	nq	nq	94775688	52.98	-0.6
	7206	NFTTHLSYDPTTNAIAYPCGK	1	21	0	2313.07	P46680	P46680	AIP1	Actin-interacting protein 1	yes	yes	37	P46680_37	6.65627	5.67673	8.1867	6.8399	1.26502	2.20746	0.0559941		YMR092C	0	0	0	P46680|AIP1	2	32802008	148.04	-0.2	352740736	148.04	-1.6	16078370	149.02	0	332730080	149.06	-2.3	19746752	148.68	-1.1	331304064	148.56	-1.9	8811643	149.5	-2.3
	3875	GSQYLCSGDESGK	1	13	0	1329.55	P46680	P46680	AIP1	Actin-interacting protein 1	yes	yes	82	P46680_82	10.8579	9.24126	9.36915	9.82276	0.898706	3.67302	0.011563	+	YMR092C	0	0	0	P46680|AIP1	2	nq	nq	nq	nq	nq	nq	43357660	71.99	-3	355962752	71.99	-3.1	nq	nq	nq	nq	nq	nq	6633390	72.05	-3.4
	1653	DCPHIICSYCGATDDHYSR	3	19	0	2154.86	Q12476	Q12476	AIR2	Protein AIR2	yes	yes	76 ,81 ,84	Q12476_76_81_84	7.30332	3.03812	4.77542	5.03896	2.14478	4.49537	0.0292654	+	YDL175C	0	0	0	Q12476|AIR2	3	2636892	112.65	-1.4	19086902	112.65	-2.1	692614	113.41	-1.5	23172532	113.54	-2.2	732450	112.95	-1.6	26592028	113.04	-2.7	600390	114.28	-1.6
	4617	IGDVACLK	1	8	0	817.437	P38080	P38080	AKL1	Serine/threonine-protein kinase AKL1	yes	yes	76	P38080_76	8.92363	9.06975	9.24687	9.08008	0.161868	2.62213	0.000213483	+	YBR059C	0	0	0	P38080|AKL1	2	10313865	90.61	-0.7	87416848	90.65	-2.1	7329189	91.86	-1.3	92651808	91.86	-1.7	2604850	91	4.8	29558942	90.79	-1.4	2555090	92	0.5
	10991	YTPGHIVCVGTHK	1	13	0	1410.71	P38080	P38080	AKL1	Serine/threonine-protein kinase AKL1	yes	yes	29	P38080_29	8.28444	4.84907	6.4042	6.51257	1.72025	0.62049	0.624488		YBR059C	0	0	0	P38080|AKL1	2	3227656	66.9	-3.6	29734440	66.95	-3.4	3451945	67.84	-3.5	44214208	67.84	-3.3	304817	66.54	-1.3	15960871	66.59	-2.5	1377158	67.36	-2.6
	10960	YSIEFCGGTHVNK	1	13	0	1453.67	P40825-2;P40825	P40825-2	ALA1	Alanine--tRNA ligase, mitochondrial	yes	no	744	P40825_744	10.4007	8.28969	8.68469	9.12504	1.1223	2.8298	0.034454	+	YOR335C	0	1	0	P40825-2|SYA	3	346836896	97.59	-1.2	2883229952	97.59	-1.9	249255104	98.97	-0.9	2251930624	98.97	-1.5	242868800	98.1	-0.2	2702904064	98.1	-0.7	152743584	99.56	-0.2
	9697	VAHGCYISNAALAK	1	14	0	1416.72	P40825-2;P40825	P40825-2	ALA1	Alanine--tRNA ligase, mitochondrial	yes	no	921	P40825_921	11.2822	9.86533	10.4736	10.5404	0.710773	2.50598	0.0299881	+	YOR335C	0	1	0	P40825-2|SYA	2	60167072	83.39	-5.3	441555264	83.39	-3.1	71605720	84.95	-4.8	594646400	84.69	-3	50363712	83.47	-4	463940992	83.47	-1.8	26237526	85.2	-5.2
	5547	KVEDICNEQIK	1	11	1	1317.66	P40825-2;P40825	P40825-2	ALA1	Alanine--tRNA ligase, mitochondrial	yes	no	677	P40825_677	7.31832	6.06244	6.71317	6.69798	0.628075	2.15149	0.0152669	+	YOR335C	0	1	0	P40825-2|SYA	3	163254720	75.26	-1.2	2070942720	75.26	-2.3	117443640	76.19	-1.8	1483916800	76.19	-2.6	164157360	75.1	-1.2	2511125760	75.1	-2.2	108750440	76.21	-1.1
	9147	TCFYAEQGGQEYDTGK	1	16	0	1795.74	P40825-2;P40825	P40825-2	ALA1	Alanine--tRNA ligase, mitochondrial	yes	no	557	P40825_557	7.33482	5.42307	4.8939	5.88393	1.28406	1.92676	0.0797075		YOR335C	0	1	0	P40825-2|SYA	2	50444952	107.49	-2.5	648676544	107.49	-2.6	44886992	108.65	-2.3	555709824	108.6	-2.3	10157924	108.01	-2.1	187018720	107.97	-2.2	6663867	109.18	-1.8
	5651	LANDTCYGLASAVFTK	1	16	0	1672.81	P54114;P47771	P54114	ALD3;ALD2	Aldehyde dehydrogenase [NAD(P)+] 2;Aldehyde dehydrogenase [NAD(P)+] 1	yes	no	431	P54114_431	8.38525	11.425	7.5741	9.12811	2.03008	0.541808	0.817032		YMR169C	0	0	0	P54114|ALDH3	2	132500528	165.81	-2.3	1348130560	165.65	-2.9	114190464	166.8	-3	1347142784	166.72	-3.1	43666040	166.3	-2.2	273791392	166.22	-2.8	8781347	167.36	-1
	1027	CIVGPVISSTQYDR	1	14	0	1536.76	P54114;P47771	P54114	ALD3;ALD2	Aldehyde dehydrogenase [NAD(P)+] 2;Aldehyde dehydrogenase [NAD(P)+] 1	yes	no	343	P54114_343	6.80831	nq	10.0684	8.43835	2.30523	2.02486	0.243852		YMR169C	0	0	0	P54114|ALDH3	2	97889040	137.53	-3.2	1651041536	137.53	-3.5	120731184	138.54	-2.8	1341418240	138.5	-3.2	nq	nq	nq	nq	nq	nq	nq	nq	nq
	8047	QPLGLFINNEFCPSSDGK	1	18	0	1964.93	P54114;P47771	P54114	ALD3;ALD2	Aldehyde dehydrogenase [NAD(P)+] 2;Aldehyde dehydrogenase [NAD(P)+] 1	yes	no	30	P54114_30	8.45682	3.15669	9.10611	6.90654	3.26365	2.55216	0.267723		YMR169C	0	0	0	P54114|ALDH3	2	74833704	184.98	-1.8	839375296	184.94	-2.6	32925564	185.96	-1.3	327094016	185.92	-2.9	8938845	185.37	0.8	285885824	185.37	-2.2	5664552	186.45	0.7
	9236	TFEVINPSTEEEICHIYEGR	1	20	0	2365.09	P46367	P46367	ALD4	Potassium-activated aldehyde dehydrogenase, mitochondrial	yes	yes	74	P46367_74	7.78565	6.47557	6.53952	6.93358	0.738606	2.85019	0.00786505	+	YOR374W	0	0	0	P46367|ALDH4	3	15043753984	186.26	-0.4	175578644480	186.3	-2.3	12760903680	187.27	-0.7	153743851520	187.14	-2.6	10775692288	186.78	-0.1	155999338496	186.73	-2.2	6256460800	187.8	0
	605	AVQNIILGIYYNSGEVCCAGSR	2	22	0	2329.12	P46367	P46367	ALD4	Potassium-activated aldehyde dehydrogenase, mitochondrial	yes	yes	324 ,325	P46367_324_325	16.8177	14.6604	15.3264	15.6015	1.10466	2.86908	0.220459		YOR374W	0	0	0	P46367|ALDH4	2	270020288	201.09	-2.2	1312476416	201.13	-2.4	142280032	202.2	-2.4	726804608	202.24	-2.9	95493936	201.7	-2.9	599762432	201.66	-2.7	49057128	202.71	-2.6
	3503	GDVTIAINCLR	1	11	0	1173.62	P54115	P54115	ALD6	Magnesium-activated aldehyde dehydrogenase, cytosolic	yes	yes	132	P54115_132	6.08933	4.68705	5.14418	5.30685	0.715152	1.83816	0.0361431	+	YPL061W	0	0	0	P54115|ALDH6	2	4427159552	145.49	-1.4	68602155008	145.49	-2.8	3519988480	146.47	-1.6	53960122368	146.39	-3.1	757645824	146	-1.7	15384066048	146.04	-2.6	128916096	147.05	-1.2
	4365	IAPALAMGNVCILKPAAVTPLNALYFASLCK	2	31	1	3172.72	P54115	P54115	ALD6	Magnesium-activated aldehyde dehydrogenase, cytosolic	yes	yes	193 ,212	P54115_193_212	2.79747	1.55302	2.78688	2.37912	0.715445	0.562886	0.286794		YPL061W	0	0	0	P54115|ALDH6	3	83777312	227.02	-2.1	3270826496	226.98	-2.4	76677072	227.67	-2.6	2304406016	227.67	-3.3	275024	228.17	-2.8	2801170	228.12	-2.9	8999337	228.32	-1.3
	9668	TYPVEDPSTENTVCEVSSATTEDVEYAIECADR	2	33	0	3622.55	P54115	P54115	ALD6	Magnesium-activated aldehyde dehydrogenase, cytosolic	yes	yes	55 ,71	P54115_55_71	5.62952	4.79544	3.19023	4.5384	1.2398	3.51119	0.0178646	+	YPL061W	0	0	0	P54115|ALDH6	3	5689456	253.46	-2	65994760	253.64	-2.6	2768198	254.2	-0.7	75785056	254.49	-2.9	2750269	253.9	-2	37351912	254.01	-3	1047061	254.67	-0.4
	2292	EDWEDFCK	1	8	0	1070.4	Q08548	Q08548	ALE1	Lysophospholipid acyltransferase	yes	yes	560	Q08548_560	1.6828	1.18367	nq	1.43323	0.352936	0.693488	0.214406		YOR175C	0	0	1	Q08548|ALE1	2	4274477	137.27	-0.9	248814912	137.02	-2.9	3583706	138.09	-0.6	210298928	138.09	-2.7	1716294	137.83	-0.2	147429744	137.34	-2.4	524399	138.84	-1.4
	10589	YAICLLGSFPLNAILK	1	16	0	1734.97	Q08548	Q08548	ALE1	Lysophospholipid acyltransferase	yes	yes	28	Q08548_28	14.9301	13.3206	13.2356	13.8288	0.954733	1.96464	0.201103		YOR175C	0	0	1	Q08548|ALE1	2	33612940	236.48	-2.6	186475744	236.44	-2.9	25614526	237.25	-3.2	150994608	237.33	-3.3	5872142	236.8	-1.8	41588340	237.07	-3	5586555	238.04	-1.6
	4778	ILCFITGK	1	8	0	893.504	P16661	P16661	ALG1	Chitobiosyldiphosphodolichol beta-mannosyltransferase	yes	yes	306	P16661_306	8.28768	2.88697	3.04833	4.74099	3.07258	-0.279904	0.889361		YBR110W	0	0	0	P16661|ALG1	2	39636060	134.45	4.6	424298688	134.69	-2.4	22061540	135.96	-1.9	258453712	135.92	-2.5	800418	135.57	5	47153472	135.28	-2.7	1068143	136.44	6.9
	2895	FDKDWENFVLNPICK	1	15	1	1866.9	P53954	P53954	ALG11	GDP-Man:Man(3)GlcNAc(2)-PP-Dol alpha-1,2-mannosyltransferase	yes	yes	539	P53954_539	4.5471	4.7474	nq	4.64725	0.141632	1.31299	0.0108785	+	YNL048W	0	0	0	P53954|ALG11	3	43123732	192.92	-1.9	869805440	192.8	-2.3	29410640	193.74	-1	652838784	193.82	-2	7604607	193.16	-1	125738056	193.2	-2.5	7003658	193.96	1.2
	7091	NCLQDMFDEITEK	1	13	0	1584.68	P53730	P53730	ALG12	Dol-P-Man:Man(7)GlcNAc(2)-PP-Dol alpha-1,6-mannosyltransferase	yes	yes	114	P53730_114	4.09729	1.64141	2.55602	2.76491	1.2412	-1.16731	0.281271		YNR030W	0	0	0	P53730|ALG12	2	15598200	211.94	0	350993088	212.1	0.3	12054962	212.87	-1.3	296266528	212.95	-0.5	2824594	212.53	-1.1	184646800	212.53	2.3	1604259	213.22	-0.5
	4944	IPIDQFGCGDTAR	1	13	0	1391.65	P53178	P53178	ALG13	UDP-N-acetylglucosamine transferase subunit ALG13	yes	yes	78	P53178_78	9.21439	4.91216	5.30937	6.47864	2.37754	1.73217	0.429718		YGL047W	0	0	0	P53178|ALG13	2	16496923	122.06	-3.2	126604240	122.1	-2.6	14233074	123.15	-2.5	176165920	123.2	-2.4	1066589	122.63	-1.8	21108222	122.59	-2.1	1704731	123.76	0
	337	ALFVTCGATVPFPK	1	14	0	1449.77	P53178	P53178	ALG13	UDP-N-acetylglucosamine transferase subunit ALG13	yes	yes	13	P53178_13	7.01672	nq	3.7317	5.37421	2.32286	-1.66425	0.68542		YGL047W	0	0	0	P53178|ALG13	2	51555000	170.38	-3.4	597943936	170.42	-2.5	32849508	171.48	-2.8	520556224	171.44	-3	nq	nq	nq	nq	nq	nq	nq	nq	nq
	10869	YLSNDPDVIYPCVDLSTIEIEDIDKK	1	26	1	2996.46	P43636	P43636	ALG2	Alpha-1,3/1,6-mannosyltransferase ALG2	yes	yes	193	P43636_193	8.24052	8.04065	4.84834	7.04317	1.9034	-0.721704	0.575856		YGL065C	0	0	0	P43636|ALG2	3	39432328	211.97	-12.5	438212512	211.73	-2.4	31007044	212.82	-10.8	346140480	212.46	-3.3	31420656	212.44	-12.5	390452928	212.11	-2.2	21448040	212.89	-8.9
	6745	LVICGGYDER	1	10	0	1123.53	P43636	P43636	ALG2	Alpha-1,3/1,6-mannosyltransferase ALG2	yes	yes	255	P43636_255	6.10119	8.82557	4.30886	6.41187	2.27432	-0.910754	0.591383		YGL065C	0	0	0	P43636|ALG2	2	20005326	104.59	-0.3	284839552	104.67	-3.4	9559099	105.91	-1.2	170163856	105.91	-2.9	5562999	106.07	2.9	67417720	105.03	-3	5259329	106.31	0.3
	7271	NIHQCIHR	1	8	0	1019.51	Q12001	Q12001	ALG6	Dolichyl pyrophosphate Man9GlcNAc2 alpha-1,3-glucosyltransferase	yes	yes	293	Q12001_293	5.58143	4.63314	5.68198	5.29885	0.578707	0.20838	0.570653		YOR002W	0	0	0	Q12001|ALG6	2	nq	nq	nq	nq	nq	nq	3083101	48.69	-0.9	52155432	48.69	-1.4	nq	nq	nq	nq	nq	nq	2236890	47.92	-1.8
	759	CDYFIDIVAPINLTK	1	15	0	1723.89	P53868	P53868	ALG9	Alpha-1,2-mannosyltransferase ALG9	yes	yes	468	P53868_468	76.9181	71.5416	77.3422	75.2673	3.23349	4.73838	0.0883184		YNL219C	0	0	0	P53868|ALG9	2	344820288	224.49	-2.4	103044168	224.49	-2.7	456344384	225.2	-3	137372000	225.2	-3.1	107504736	224.79	-3	40825960	224.79	-3.3	32632590	225.71	-1.9
	1388	CSNTTLPSEPLDTSKR	1	16	1	1747.84	P54783	P54783	ALO1	D-arabinono-1,4-lactone oxidase	yes	yes	359	P54783_359	8.79873	8.56939	8.37484	8.58098	0.212183	3.55761	0.0017322	+	YML086C	0	0	0	P54783|ALO	3	83089416	89.77	-1.9	859236544	89.81	-2.2	63528772	91	-1.7	660502208	91	-2.2	13105988	71.88	0.3	63541940	71.8	-2.6	62652132	91.29	-2
	9476	TNTSPGPVYGNVCRPFLDNTPSHCR	2	25	1	2731.26	P54783	P54783	ALO1	D-arabinono-1,4-lactone oxidase	yes	yes	387 ,398	P54783_387_398	0	1.83863	0	0.612877	1.06153	0.612877	0.373901		YML086C	0	0	0	P54783|ALO	3	0	115.64	#N/A	5057027	116.18	-3.7	0	117.62	#N/A	1700423	117.7	-4.3	324010	117.13	-4.1	6118810	117.04	-1.9	0	117.88	#N/A
	6236	LLESTGICTVPGSGFGQEPGTYHLR	1	25	0	2618.28	P52893	P52893	ALT1	Probable alanine aminotransferase, mitochondrial	yes	yes	548	P52893_548	12.63	10.7105	11.2945	11.545	0.983985	2.89122	0.0391804	+	YLR089C	0	0	0	P52893|ALAM	3	1281032192	160.32	-2.8	8899039232	160.36	-2.9	1123712256	161.27	-2.8	7736141824	161.27	-2.8	1082354304	160.88	-2.4	9128311808	160.84	-2.5	391967712	161.76	-1.3
	4147	HLELTPDEFYCK	1	12	0	1493.69	P52893	P52893	ALT1	Probable alanine aminotransferase, mitochondrial	yes	yes	538	P52893_538	11.9234	10.7764	10.1654	10.9551	0.892514	3.66707	0.00529382	+	YLR089C	0	0	0	P52893|ALAM	2	580950080	136.02	-3.1	4243304960	135.98	-3.1	523926080	137.02	-2.8	3918240000	137.06	-3.1	488721504	136.6	-2.9	3963960832	136.56	-2.9	112191912	137.65	-2.4
	5669	LASISLCPVVTGQALVDLMVRPPVEGEESFESDQAER	1	37	1	3970.97	P52893	P52893	ALT1	Probable alanine aminotransferase, mitochondrial	yes	yes	447	P52893_447	11.4029	6.6215	11.5664	9.86363	2.80895	2.49363	0.347204		YLR089C	0	0	0	P52893|ALAM	3	10051968	245.71	-1.8	69303456	245.99	-2.1	9071095	246.88	3.8	79276320	246.98	-2.6	3674224	246.45	3.1	53069420	246.45	-2	2326345	247.33	0.1
	2497	ELEGIECQKPQGAMYLFPR	1	19	1	2208.07	P52892	P52892	ALT2	Probable alanine aminotransferase	yes	yes	418	P52892_418	9.92375	10.7832	14.7755	11.8275	2.58894	2.05933	0.362186		YDR111C	0	0	0	P52892|ALAT	3	8407332	160.03	-2.9	81899296	160.03	-2.6	8868976	160.9	-1.4	74915000	160.82	-2.6	16699160	160.39	2.4	130031600	160.64	-2.5	3815672	161.68	-1.4
	781	CEIPGEDPDWEFTLNDDDSYVVHR	1	24	0	2850.21	P15274	P15274	AMD1	AMP deaminase	yes	yes	259	P15274_259	7.92168	5.61172	6.44146	6.65829	1.17014	2.15908	0.036064	+	YML035C	0	0	0	P15274|AMPD	3	86167952	193.68	-2.9	994011520	193.64	-3	69852288	194.55	-2.9	819503616	194.59	-3.4	54289444	193.9	-2.8	893662976	193.9	-3.3	20030350	194.97	-2.7
	6606	LSNVDMCELAR	1	11	0	1249.58	P15274	P15274	AMD1	AMP deaminase	yes	yes	738	P15274_738	7.5703	5.08884	8.04145	6.9002	1.58627	4.54438	0.0114305	+	YML035C	0	0	0	P15274|AMPD	2	8613563	124.45	5.3	84944624	124.41	-3	5224484	125.59	3.8	84011184	125.51	-3.3	922365	125.07	11.3	38925288	124.99	7	2932050	126.27	11.2
	5545	KVDTHVHHSACMNQK	1	15	1	1733.81	P15274	P15274	AMD1	AMP deaminase	yes	yes	368	P15274_368	9.59948	8.04686	8.02191	8.55608	0.903695	2.14872	0.0536513		YML035C	0	0	0	P15274|AMPD	3	894443	45.67	-1.1	7655072	45.61	-1.1	2538686	45.58	-1.8	24675488	45.58	-1.8	536012	45.2	-1	6043668	45.2	-1	348307	44.98	-3
	1890	DLKDILDINVSNNELCYQLK	1	20	1	2349.19	P38313	P38313	AME1	Central kinetochore subunit AME1	yes	yes	203	P38313_203	8.62004	9.72637	7.63763	8.66134	1.04498	1.32578	0.528665		YBR211C	0	0	0	P38313|AME1	3	4953909	222.32	0.1	67043720	222.15	-1.5	6595092	222.92	-3.1	55385864	223.04	-2.3	6603643	222.45	0	74481048	222.54	-1.8	5152669	223.37	1
	6256	LLIDPPFLNEDCQTK	1	15	0	1744.87	P53200	P53200	AML1	N(6)-adenine-specific DNA methyltransferase-like 1	yes	yes	168	P53200_168	16.4451	18.4908	15.1813	16.7057	1.67007	4.22562	0.0332273	+	YGR001C	0	0	0	P53200|AML1	2	287739328	187.08	-2.9	1425902208	187.12	-2.6	238847600	188.22	-2.7	1249597440	188.09	-2.8	80943160	187.47	-2.6	350789504	187.51	-2.8	41119128	188.64	-2.5
	1124	CLLAPNDNSK	1	10	0	1073.52	P53200	P53200	AML1	N(6)-adenine-specific DNA methyltransferase-like 1	yes	yes	178	P53200_178	16.0126	10.3916	12.4415	12.9485	2.8446	5.21694	0.0386658	+	YGR001C	0	0	0	P53200|AML1	2	34697648	86.55	-3	179611648	86.55	-2.7	73811648	87.68	-2.6	389529792	87.68	-2.7	7617041	86.58	-4.2	85016560	86.54	-2.5	9308564	87.88	-5
	5633	LAHEFNYCFK	1	10	0	1270.58	P22855	P22855	AMS1	Alpha-mannosidase	yes	yes	961	P22855_961	18.6805	10.5988	11.4488	13.576	4.44099	5.18154	0.217522		YGL156W	0	0	0	P22855|MAN1	2	15716458	103.07	-0.4	66314832	103.24	-2	16212226	104.77	-1.3	72676384	104.77	-3.1	6446432	103.51	3.3	63615780	103.51	-2.3	5875450	105.29	2.5
	4609	IFWLPDTFGYSSQMPQLCR	1	19	0	2288.08	P22855	P22855	AMS1	Alpha-mannosidase	yes	yes	423	P22855_423	11.504	11.3941	nq	11.449	0.0776993	5.90607	0.180388		YGL156W	0	0	0	P22855|MAN1	2	5196465	227.58	0.9	32327590	227.7	-2.7	4603168	228.46	-1.8	43057648	228.71	-2.1	1220941	227.95	-2.2	12333557	228.17	-2.9	781327	228.81	0
	2948	FEVCHHK	1	7	0	898.412	P22855	P22855	AMS1	Alpha-mannosidase	yes	yes	883	P22855_883	11.5589	8.93572	10.2982	10.2643	1.3119	2.83045	0.02937	+	YGL156W	0	0	0	P22855|MAN1	2	nq	nq	nq	nq	nq	nq	13955904	49.4	-0.9	106781752	49.4	-1.3	nq	nq	nq	nq	nq	nq	11018933	48.74	-1
	4808	ILFCVPLR	1	8	0	959.563	P32629	P32629	ANP1	Mannan polymerase II complex ANP1 subunit	yes	yes	86	P32629_86	3.86062	2.59883	2.82041	3.09329	0.673704	1.15477	0.122707		YEL036C	0	0	0	P32629|ANP1	2	92713296	162.17	-1.9	2251852288	162.17	-2	73985720	163.25	-2.4	1899377152	163.25	-2.7	23249732	162.95	-1.1	831499584	162.91	-2.4	6310151	164.45	-0.8
	7612	NVVDCMINIFK	1	11	0	1294.64	Q06497	Q06497	ANT1	Peroxisomal adenine nucleotide transporter 1	yes	yes	60	Q06497_60	6.32388	4.76104	7.01233	6.03241	1.1536	1.17702	0.163798		YPR128C	0	0	0	Q06497|ANT1	2	29458510	217.5	-2.5	409902720	217.42	-2.2	19923540	218.45	-2.8	321597504	218.33	-2.7	6085385	217.69	-1.7	162558080	217.82	-2.8	5616694	218.74	-1.5
	7119	NCYRPLNEVLSTATLK	1	16	1	1820.95	Q06624	Q06624	AOS1	DNA damage tolerance protein RHC31	yes	yes	217	Q06624_217	9.34286	6.55952	7.75278	7.88505	1.39638	3.0248	0.0278664	+	YPR180W	0	0	0	Q06624|RHC31	3	166022880	142.3	-2.5	1681323520	142.21	-2.6	142354576	143.32	-2.5	1310973184	143.28	-2.5	127155408	142.83	-1.4	1868291072	142.87	-1.6	45845804	144.08	-1.4
	2761	EWICVVPR	1	8	0	1000.52	P16550	P16550	APA1	Protein APA1;5,5-P-1,P-4-tetraphosphate phosphorylase;ADP-sulfurylase	yes	yes	256	P16550_256	7.67042	5.57767	nq	6.62405	1.4798	0.738202	0.574746		YCL050C	0	0	0	P16550|APA1	2	235512640	142.94	-3.5	2820748800	142.94	-3	175195600	144.1	-3.2	2122984192	143.98	-3.1	84550624	143.45	-2.3	1364513280	143.53	-2.3	33208518	144.5	-2.2
	6204	LLCALDNEESDKR	1	13	1	1504.72	P16550	P16550	APA1	Protein APA1;5,5-P-1,P-4-tetraphosphate phosphorylase;ADP-sulfurylase	yes	yes	129	P16550_129	4.21809	3.4544	4.03252	3.90167	0.398304	1.60251	0.00720479	+	YCL050C	0	0	0	P16550|APA1	3	263187296	88.32	-1.9	5963974144	88.32	-2.7	201280928	89.62	-1.2	4582905856	89.54	-2.8	223382624	88.6	-1	6236018688	88.46	-2	137139360	89.86	-1
	8717	SLLQCGFPNTAGQKPTEYHY	1	20	1	2253.05	P22108	P22108	APA2	5,5-P-1,P-4-tetraphosphate phosphorylase 2	yes	yes	310	P22108_310	8.95658	7.53124	8.8765	8.45477	0.800805	3.29659	0.00322882	+	YDR530C	0	0	0	P22108|APA2	3	219967744	137.17	-3.2	2161072896	137.13	-3.5	159532736	138.21	-3.4	1696539264	138.13	-3.5	165699856	137.76	-3.3	2022787584	137.71	-3.1	44994232	138.93	-2.5
	8309	SALTPSDLMTAYNVLCSLQGDKDDDVTCER	2	30	1	3259.47	P22108	P22108	APA2	5,5-P-1,P-4-tetraphosphate phosphorylase 2	yes	yes	128 ,140	P22108_128_140	2.79974	1.26158	1.28727	1.78286	0.880735	0.143472	0.82119		YDR530C	0	0	0	P22108|APA2	3	7198696	231.18	1.5	290280128	231.31	-2.6	8378778	232.21	-0.3	250532224	232.13	-3.2	2748955	231.77	3.4	151035504	231.64	-3.3	606802	232.64	-0.8
	10875	YLVFYNCGPHSGSSQDHK	1	18	0	2037.9	P22108	P22108	APA2	5,5-P-1,P-4-tetraphosphate phosphorylase 2	yes	yes	149	P22108_149	5.33688	5.84082	4.57527	5.25099	0.637132	2.42933	0.0571102		YDR530C	0	0	0	P22108|APA2	3	5594680	88.69	-2.8	79616496	88.65	-4.1	3408901	90.13	-2.2	80084816	90.13	-4.3	4487245	88.79	2.5	72800656	88.92	-3.4	3697898	90.64	1.9
	10891	YNCDTQGSNDLAFHLPIDLER	1	21	0	2420.11	Q12440	Q12440	APC2	Anaphase-promoting complex subunit 2	yes	yes	618	Q12440_618	11.5282	11.0179	9.2922	10.6128	1.17177	2.42961	0.141079		YLR127C	0	0	0	Q12440|APC2	3	17565844	185.36	-1.3	98704424	185.6	2.7	2888976	186.53	8	58273080	186.32	1.4	24078004	185.26	2.3	207821552	185.76	-1.2	16957482	186.84	2.3
	1725	DFACNIIDDLPK	1	12	0	1362.65	Q04601	Q04601	APC4	Anaphase-promoting complex subunit 4	yes	yes	114	Q04601_114	24.3791	6.33223	8.19872	12.97	9.92452	-1.31025	0.830756		YDR118W	0	0	0	Q04601|APC4	2	25107780	209.19	2.4	37460940	208.98	-2.6	22879210	209.99	1.9	111388896	210.6	-0.1	1394820	210.21	0.8	26577260	210.05	0.5	1690762	211.19	1.1
	8385	SDDAANEHSCSGDCK	2	15	0	1537.54	P38281	P38281	APD1	Actin patches distal protein 1	yes	yes	44 ,48	P38281_44_48	23.7697	19.2524	22.1964	21.7395	2.29306	5.97874	0.0257192	+	YBR151W	0	0	0	P38281|APD1	3	nq	nq	nq	nq	nq	nq	15197522	47.6	-1.9	48739040	47.6	-2.2	nq	nq	nq	nq	nq	nq	23113748	47.12	-1.5
	4670	IHFVVPTSQIDWQHDACLEDPK	1	22	0	2577.23	P38281	P38281	APD1	Actin patches distal protein 1	yes	yes	95	P38281_95	9.15171	7.41516	nq	8.28343	1.22792	1.97129	0.406371		YBR151W	0	0	0	P38281|APD1	4	167979472	165.65	-2.1	1762248960	165.69	-2.5	163860352	166.64	-2.5	1531898880	166.68	-2.4	203238704	166.18	-2.1	2615996160	166.22	-2.1	108841080	167.37	-1.2
	9408	TLNCAVSSLPK	1	11	0	1131.6	P38281	P38281	APD1	Actin patches distal protein 1	yes	yes	128	P38281_128	14.0342	16.8679	12.0002	14.3008	2.44478	5.09197	0.0342701	+	YBR151W	0	0	0	P38281|APD1	2	62372048	102.62	-1.2	355932480	102.67	-2.6	49258448	103.78	-1.8	327857184	103.91	-2.4	20687372	103.52	-2.2	101259776	103.52	-1	11545775	104.89	-0.5
	158	AFVFICSHTTR	1	11	0	1280.63	P38281	P38281	APD1	Actin patches distal protein 1	yes	yes	207	P38281_207	7.91468	3.05851	9.01087	6.66135	3.16793	3.75548	0.127777		YBR151W	0	0	0	P38281|APD1	2	4450042	101.33	-3.7	57158620	101.5	-0.9	3476295	103.09	-2.8	35062312	103.09	-3.1	1605125	101.94	-2.8	53193420	101.89	-0.5	688543	103.71	-1.5
	6916	MFTDYCSGNK	1	10	0	1164.46	P32454	P32454	APE2	Aminopeptidase 2, mitochondrial	yes	yes	769	P32454_769	7.53924	4.93315	6.92284	6.46508	1.36202	2.25257	0.0971998		YKL157W	0	0	0	P32454|APE2	2	35898072	93.48	-3.1	451043456	93.48	-3.3	50418480	94.52	-2	607536768	94.52	-2.7	9927530	93.81	-1.5	163941568	93.73	-2.2	4031410	95.03	-1.4
	10333	VTMFGAACAAR	1	11	0	1096.52	P32454	P32454	APE2	Aminopeptidase 2, mitochondrial	yes	yes	750	P32454_750	8.87174	8.31388	nq	8.59281	0.394471	1.92273	0.321688		YKL157W	0	0	0	P32454|APE2	2	17887404	105.14	-3.2	155962304	105.18	-3.2	18097528	106.63	-2.8	213665632	106.58	-2.8	1706577	105.66	-2.8	33434680	105.66	-3.2	2325709	107.26	1
	148	AFPCFDEPNLK	1	11	0	1279.59	P32454;P37898	P32454	APE2;AAP1	Aminopeptidase 2, mitochondrial;Alanine/arginine aminopeptidase	no	no	238	P32454_238	7.27397	8.47457	10.7754	8.84133	1.77932	5.14422	0.00867768	+	YKL157W	0	0	0	P32454|APE2	2	557046528	150.96	-2.5	7093131264	150.88	-2.5	496032512	151.72	-2.5	6331154944	151.8	-3	195527568	151.67	1.2	2055045376	151.38	-3	43409220	152.49	2.4
	10203	VPLQLFVVANDSPCGSTIGPILASK	1	25	0	2525.36	P38821	P38821	APE4	Aspartyl aminopeptidase 4	yes	yes	429	P38821_429	16.2881	nq	11.4141	13.8511	3.44648	3.71334	0.269333		YHR113W	0	0	1	P38821|DNPEP	2	62419712	219.52	-2.8	364386944	219.52	-2.6	64966208	220.3	-2.7	290306080	220.3	-2.9	nq	nq	nq	nq	nq	nq	nq	nq	nq
	5851	LDNLTSCFTSMHGLTLAADTEIDR	1	24	0	2623.23	P38821	P38821	APE4	Aspartyl aminopeptidase 4	yes	yes	278	P38821_278	11.6739	7.42383	8.63624	9.24464	2.18936	1.16273	0.609636		YHR113W	0	0	1	P38821|DNPEP	3	167348928	197.4	0.8	1457129728	197.35	-0.3	104556456	198.27	-0.4	600146496	198.23	-0.7	117514496	197.81	2.9	1326168320	197.73	0	54038160	198.75	-0.1
	6341	LMACFDHEEIGSSSAQGADSNFLPNILER	1	29	0	3150.44	P38821	P38821	APE4	Aspartyl aminopeptidase 4	yes	yes	304	P38821_304	10.7043	8.17587	9.9196	9.59991	1.29416	2.15078	0.0908638		YHR113W	0	0	1	P38821|DNPEP	3	53705252	199.9	-2.8	468418496	199.86	-2.5	52681128	200.85	-2.4	419064896	200.65	-2.8	37769784	200.15	0.3	404621312	200.15	-2.4	24099230	201.18	-0.8
	4459	ICSVCDGHGGLK	2	12	0	1187.54	P53940	P53940	APJ1	J domain-containing protein APJ1	yes	yes	206 ,209	P53940_206_209	7.09658	10.2638	15.1448	10.8351	4.05442	4.78296	0.301061		YNL077W	0	0	0	P53940|APJ1	2	709799	73.6	-0.5	6037413	73.64	-2.4	0	74.13	#N/A	3254774	74.65	-2.6	170976	73.57	-0.7	2063148	73.53	-1	452792	74.54	-1.6
	2542	ELSDQAFDCIISLVNHK	1	17	0	1930.95	P27351	P27351	APL1	AP-2 complex subunit beta	yes	yes	132	P27351_132	7.86634	4.57489	6.07259	6.17127	1.64794	2.76052	0.0563238		YJR005W	0	0	0	P27351|AP2B	3	61047980	224.54	-4.2	988984448	224.54	-2.1	120130360	224.91	-5	1133047552	225.41	-2.7	31117550	224.79	-4.2	741286528	224.96	-2.7	20283644	225.39	-4.1
	2703	ETEELCMDLLK	1	11	0	1322.61	P27351	P27351	APL1	AP-2 complex subunit beta	yes	yes	513	P27351_513	6.86613	3.18158	5.77558	5.27443	1.89271	-1.88174	0.446005		YJR005W	0	0	0	P27351|AP2B	2	6185824	165.57	-1.6	79562864	165.37	-2	4953165	166.6	3.9	71529000	166.4	-2.2	112029	165.68	-6	27521440	165.84	-2.6	1311661	166.56	1.6
	3453	GCIDHENNPDLR	1	12	0	1381.6	P27351	P27351	APL1	AP-2 complex subunit beta	yes	yes	520	P27351_520	15.7572	9.62586	12.0916	12.4915	3.08518	0.203401	0.968609		YJR005W	0	0	0	P27351|AP2B	2	8168700	67.53	-0.1	27768810	67.18	-2.4	2850445	67.82	-2.4	31142870	67.86	-2.8	2889220	67.01	-1.6	22415026	67.01	-2.5	3101254	67.62	-1.2
	5871	LECLYLLANK	1	10	0	1178.64	P27351	P27351	APL1	AP-2 complex subunit beta	yes	yes	349	P27351_349	4.29854	2.60029	1.17087	2.6899	1.56576	0.596696	0.612721		YJR005W	0	0	0	P27351|AP2B	2	12915630	152.68	-1.3	337770592	152.32	-2.1	18633420	153.55	-1.8	364628512	153.47	-3	3561574	153.24	-0.2	112032600	153.11	-2.9	275174	154.23	-1.1
	1249	CNYVWLLGQHPNNFSDLESK	1	20	0	2363.1	P36000	P36000	APL2	AP-1 complex subunit beta-1	yes	yes	468	P36000_468	13.646	8.87479	nq	11.2604	3.37373	2.9298	0.479237		YKL135C	0	0	0	P36000|AP1B1	3	127194608	174.04	7	714090240	174.2	-3.3	83709808	175.13	7.8	620548352	175.21	-3.4	100322632	174.84	1.6	1102334720	174.84	-2.9	69134936	175.69	0.9
	7865	QDTIKDDCCISLCDLLR	3	17	1	1952.9	P36000	P36000	APL2	AP-1 complex subunit beta-1	yes	yes	426 ,427 ,431	P36000_426_427_431	5.24003	3.21485	4.02368	4.15952	1.0194	-1.0815	0.422732		YKL135C	0	0	0	P36000|AP1B1	3	25874648	184.36	1.6	542992576	184.16	-2.2	29523312	185.09	1.4	458816096	185.21	-1.5	9559402	184.56	-5	259279104	184.68	-0.9	10228118	185.51	1.2
	10806	YIVECIK	1	7	0	866.457	P38065	P38065	APL3	AP-2 complex subunit alpha	yes	yes	1018	P38065_1018	32.5368	42.6359	40.9816	38.7181	5.41668	-10.2726	0.047293	+	YBL037W	0	0	0	P38065|AP2A	2	33491590	103.77	-1.2	81511408	103.73	-1.7	44007128	104.77	-2	79177720	104.77	-2.6	11366110	104.04	-1.3	15156561	104.16	-2.8	7517100	105.5	-1.3
	5764	LCQIVVNNPSLHR	1	13	0	1491.8	P38065	P38065	APL3	AP-2 complex subunit alpha	yes	yes	528	P38065_528	11.4356	8.60609	11.3513	10.4643	1.60985	-1.60016	0.24254		YBL037W	0	0	0	P38065|AP2A	3	80367232	102.05	-2.2	614454016	102.01	-1.9	53022192	103.33	-1.7	418592064	103.33	-1.4	53161128	102.34	-2.1	528597056	102.34	-1.8	26363856	103.84	-1.7
	10784	YIDPSYCTR	1	9	0	1116.49	P38065	P38065	APL3	AP-2 complex subunit alpha	yes	yes	257	P38065_257	3.49267	1.99016	3.20462	2.89582	0.797433	1.21506	0.0589993		YBL037W	0	0	0	P38065|AP2A	2	1878893	89.24	-1.7	71565696	89.24	-1.7	2647154	90.41	-1.5	53495260	90.41	-2.3	282728	89.72	0	16776920	89.5	-1.2	359098	90.91	-0.4
	5776	LCSSSGKPAIDAVR	1	14	1	1402.72	P38065	P38065	APL3	AP-2 complex subunit alpha	yes	yes	410	P38065_410	3.74033	2.28467	3.48477	3.16992	0.777228	0.0658329	0.941462		YBL037W	0	0	0	P38065|AP2A	2	967798	71.67	-1.6	15554971	71.8	-3.3	0	72.53	#N/A	9351899	72.78	-2	0	71.29	#N/A	19444424	71.59	-1.7	805285	72.59	0.6
	6290	LLPQLTEILYNCVVVGTSR	1	19	0	2117.16	P38065	P38065	APL3	AP-2 complex subunit alpha	yes	yes	271	P38065_271	2.06487	4.29434	5.50301	3.95407	1.74414	0.56973	0.704671		YBL037W	0	0	0	P38065|AP2A	2	984297	238.68	-4.8	15847010	238.6	-2.2	238997	239.61	-9.2	42172928	239.31	-3.1	379880	239.25	-8.9	8126842	239.11	-4.5	13759	239.9	-5.2
	3063	FISHCLQDTDVSIR	1	14	0	1632.79	Q12028	Q12028	APL4	AP-1 complex subunit gamma-1	yes	yes	383	Q12028_383	5.41131	3.58201	3.24873	4.08068	1.16434	-0.774825	0.477924		YPR029C	0	0	0	Q12028|AP1G1	3	28581534	114.31	0.3	594402304	114.64	-2.3	32511156	115.46	1.3	473486880	115.72	-2.5	24844080	115.1	1.1	621068800	115.06	-2.1	12402610	116.12	3.8
	6679	LTLGQLYPSSTINASQICK	1	19	0	2036.06	Q12028	Q12028	APL4	AP-1 complex subunit gamma-1	yes	yes	791	Q12028_791	1.67543	1.33151	0	1.00231	0.884897	-0.761405	0.378176		YPR029C	0	0	0	Q12028|AP1G1	2	2957192	177.42	-2.4	151630272	177.42	-2.7	1935395	178.44	-1.5	135497456	178.4	-2.6	224640	177.77	-6.4	36691648	178.05	-2.1	541890	178.86	-4.4
	5811	LDDDDISVVSAAVSVICELSK	1	21	0	2177.08	Q08951	Q08951	APL5	AP-3 complex subunit delta	yes	yes	223	Q08951_223	14.913	2.91472	4.01207	7.27993	6.63317	4.99817	0.270824		YPL195W	0	0	0	Q08951|AP3D	2	1077921	274.04	-1.9	4775469	273.99	-2.6	280182	274.15	-2	2973260	274.19	-3.5	395211	274.08	-2.3	15049794	274.13	-3	217249	274.32	-1.2
	10030	VISCAVLAYK	1	10	0	1065.59	P46682	P46682	APL6	AP-3 complex subunit beta	yes	yes	210	P46682_210	7.92599	6.69634	13.4239	9.34876	3.58237	-0.214837	0.937491		YGR261C	0	0	0	P46682|AP3B	2	3786086	119.65	7.7	61341140	119.74	-2.4	8999744	120.89	5.3	87188360	121.06	-2.1	941956	120.45	7.8	16485585	120.36	-2.5	1280821	121.53	9
	1316	CQILVLSAK	1	9	0	973.563	P46682	P46682	APL6	AP-3 complex subunit beta	yes	yes	546	P46682_546	5.86212	2.71415	3.69222	4.0895	1.61115	1.41498	0.286852		YGR261C	0	0	0	P46682|AP3B	2	15613339	122.25	-2.9	241839776	122.2	-3.4	10946746	123.41	-3	184680160	123.41	-3.4	1384376	123	-3	50708840	122.83	-2.8	810503	124.24	-2.9
	3809	GPLDCFTFLETIDR	1	14	0	1625.78	P38153	P38153	APM3	AP-3 complex subunit mu	yes	yes	89	P38153_89	10.686	5.59815	6.65867	7.64759	2.6842	1.25436	0.524946		YBR288C	0	0	0	P38153|AP3M	2	31092580	228.86	-1.1	264834608	228.86	-0.1	17656096	229.55	-2.9	142610656	229.55	-0.9	6116047	229.19	3.4	103223200	229.19	0	3357721	230.38	0.3
	3454	GCIEYENTGPNFTK	1	14	0	1571.69	P38153	P38153	APM3	AP-3 complex subunit mu	yes	yes	414	P38153_414	1.95624	0.806123	1.41427	1.39221	0.575375	0.0877046	0.887451		YBR288C	0	0	0	P38153|AP3M	2	3464150	113.36	-1.8	101566624	113.28	-3.3	0	113.75	#N/A	72051400	114.34	-3	0	113.29	#N/A	19514420	113.63	-3.2	259067	114.94	-0.8
	10236	VQSTCPQLLEDSSSDDYLDHSMVGR	1	25	0	2781.22	P38153	P38153	APM3	AP-3 complex subunit mu	yes	yes	38	P38153_38	2.5306	2.81801	5.75297	3.70053	1.78327	2.99425	0.0444475	+	YBR288C	0	0	0	P38153|AP3M	3	3856869	160.6	-0.1	169400768	160.73	-3.3	4213789	161.6	-0.9	141451552	161.51	-2.7	7178315	161.12	-3.5	261744480	161.12	-3.1	2907752	162.07	0.1
	2131	DVVLHIPVPPSTVDCK	1	16	0	1717.91	Q99186	Q99186	APM4	AP-2 complex subunit mu	yes	yes	388	Q99186_388	11.371	8.45437	10.4707	10.0987	1.4935	3.64294	0.0180104	+	YOL062C	0	0	0	Q99186|AP2M	3	117362896	164.57	-4.7	1114704256	164.98	-2	164303584	165.9	-2.2	1080679168	165.7	-2.3	114564280	165.51	-2.2	1247721216	165.47	-2.3	69098536	166.53	-1.7
	1	AAAGSVLLEDCK	1	12	0	1175.59	Q99186	Q99186	APM4	AP-2 complex subunit mu	yes	yes	300	Q99186_300	8.6426	9.23609	8.54079	8.80649	0.375506	-1.82137	0.0554084		YOL062C	0	0	0	Q99186|AP2M	2	7147886	103.11	0.6	106590480	102.98	-3.1	10353312	104.39	-3	78407504	104.39	-3.3	1789956	103.54	2.4	15746281	103.5	-3.1	1231572	105.15	4.9
	3007	FHECVSLDK	1	9	0	1076.5	Q99186	Q99186	APM4	AP-2 complex subunit mu	yes	yes	305	Q99186_305	11.7451	5.08727	7.70857	8.18031	3.35388	1.8283	0.442307		YOL062C	0	0	0	Q99186|AP2M	2	13351530	76.88	-4.2	104698536	76.92	-4.1	8213001	77.95	-3.1	57341836	77.91	-3.5	2633747	76.8	-2.6	69318088	76.8	-3.5	4330014	77.88	-1.9
	792	CEQLGIGLYNLHPGSTLK	1	18	0	1942	P22936	P22936	APN1	DNA-(apurinic or apyrimidinic site) lyase 1	yes	yes	112	P22936_112	9.46936	5.99538	7.50477	7.6565	1.74195	2.51129	0.0780252		YKL114C	0	0	0	P22936|APN1	3	284561120	150.1	-3.7	2635675648	150.1	-3.5	206070080	151.12	-3.5	2054945024	151.12	-4.2	155565840	150.81	-2.5	2379424000	150.77	-4.4	39947180	151.8	-3.1
	10514	WLLSLCK	1	7	0	861.478	P53933	P53933	APP1	Phosphatidate phosphatase APP1	yes	yes	132	P53933_132	10.6388	4.38937	10.4449	8.49103	3.55347	4.14748	0.144134		YNL094W	0	0	0	P53933|APP1	2	15396993	152.14	-0.5	143807088	152.1	-1.9	20796668	153.4	-2.2	160203648	153.23	-2.4	5180624	153.04	2.8	96289248	152.92	-2.4	411848	154.35	0
	10432	VYDILNEMIMCDGSIAESSR	1	20	0	2245.01	P35181	P35181	APS1	AP-1 complex subunit sigma-1	yes	yes	123	P35181_123	1.98083	3.4989	nq	2.73986	1.07344	-0.214779	0.863621		YLR170C	0	0	0	P35181|AP1S1	2	1181785	224.29	0.1	44492352	224.46	-3.1	708027	225.49	-1.8	49023060	225.16	-2.6	317291	225.06	1.8	9866602	224.76	-2.5	140709	225.29	7.7
	6461	LPGECFK	1	7	0	792.384	P49435	P49435	APT1	Adenine phosphoribosyltransferase 1	yes	yes	98	P49435_98	9.27587	7.32977	8.12442	8.24335	0.978488	2.93357	0.0129054	+	YML022W	0	0	0	P49435|APT1	2	164691872	84.5	-1.7	1534526720	84.5	-2.4	339754912	85.67	-1.4	3399296000	85.59	-1.5	74312896	84.46	-1.3	948200832	84.46	-1.8	57779792	85.83	-1.7
	2841	FCFMHDILLTAYSPLGSHGAPNLK	1	24	0	2631.3	P38115	P38115	ARA1	D-arabinose dehydrogenase [NAD(P)+] heavy chain	yes	yes	230	P38115_230	10.4139	nq	11.1854	10.7997	0.545566	2.14237	0.578043		YBR149W	0	0	0	P38115|ARA1	3	103617560	195.22	-8.2	827460288	195.46	-3.4	95145584	196.32	-7.8	882413888	196.53	-3.2	nq	nq	nq	nq	nq	nq	nq	nq	nq
	7899	QFHPCSHELR	1	10	0	1252.58	Q04212	Q04212	ARA2	D-arabinose 1-dehydrogenase	yes	yes	234	Q04212_234	14.5925	10.4132	11.5364	12.1807	2.16285	2.56175	0.249204		YMR041C	0	0	0	Q04212|ARA2	2	2057768	57.52	-1	11034461	57.52	-1.5	4025553	57.98	-3.3	24570228	57.98	-2.9	3342326	57	-0.1	24488812	56.95	-0.3	538442	57.23	-0.3
	11035	YVVVVCNLKPVNMR	1	14	1	1632.88	P46672	P46672	ARC1	GU4 nucleic-binding protein 1	yes	yes	266	P46672_266	7.0907	6.80007	5.29492	6.39523	0.963913	-0.792378	0.425009		YGL105W	0	1	0	P46672|G4P1	3	526649216	127.97	-1.8	6651753472	128.17	1.8	172694464	129.25	-1.8	2511732736	129.51	1.8	29331456	129.42	-0.5	291758208	129.26	-0.1	85835488	129.91	-2.4
	8930	STAMVLCGSNDDKVEFVEPPK	1	21	1	2265.07	P46672	P46672	ARC1	GU4 nucleic-binding protein 1	yes	yes	284	P46672_284	9.99422	8.80544	17.4841	12.0946	4.70516	0.902648	0.764053		YGL105W	0	1	0	P46672|G4P1	3	101092664	142.82	-2.3	1041363712	142.82	-2	119972480	143.69	-2.1	949500544	143.65	-2.4	156100800	143.2	-1.5	1595778816	143.24	-1.9	53402560	144.28	0.2
	3798	GPAYPSNSDYDIIDECLDLFR	1	21	0	2402.07	Q05933	Q05933	ARC18	Actin-related protein 2/3 complex subunit 3	yes	yes	47	Q05933_47	3.1429	1.82105	2.37422	2.44606	0.663848	1.19735	0.050617		YLR370C	0	0	0	Q05933|ARPC3	2	34725004	227.9	-1.7	1070145344	227.86	-2.5	nq	nq	nq	nq	nq	nq	1498681	228.11	-2.3	99979336	228.15	-2.7	2358102	229.04	-1.1
	624	AWVSVSECQLDGSLTLLK	1	18	0	1948	P53731	P53731	ARC35	Actin-related protein 2/3 complex subunit 2	yes	yes	69	P53731_69	5.49389	1.50549	nq	3.49969	2.82022	-1.01352	0.83624		YNR035C	0	0	0	P53731|ARPC2	2	6114909	203.13	-3.8	106097800	203.21	-2.9	5411555	203.91	-2.4	92181024	204.12	-2.8	858618	203.79	-2.3	39461360	203.58	-3.2	0	204.33	#N/A
	2539	ELQFHSICQLTLFR	1	14	0	1733.89	P53731	P53731	ARC35	Actin-related protein 2/3 complex subunit 2	yes	yes	274	P53731_274	11.3913	9.44139	9.11183	9.98151	1.23199	2.23937	0.107394		YNR035C	0	0	0	P53731|ARPC2	3	219158176	179.14	-1.8	1792517120	179.18	-1.9	229306976	180.09	-2.1	1695927424	180.05	-2.6	96067560	179.62	-1.6	929802496	179.62	-2	73560176	180.76	0.5
	3183	FPFGCLIR	1	8	0	951.5	P38328	P38328	ARC40	Actin-related protein 2/3 complex subunit 1	yes	yes	206	P38328_206	7.52482	5.06372	5.52383	6.03746	1.30848	2.01058	0.0658625		YBR234C	0	0	0	P38328|ARPC1	2	1081265792	162.77	-2.2	13203228672	162.77	-2.4	915995776	163.87	-2.3	11341812736	163.83	-2.6	378428992	163.53	-1.8	6979934208	163.48	-2.1	191926992	164.6	-2
	458	APIYSHCFSQDK	1	12	0	1394.63	P38328	P38328	ARC40	Actin-related protein 2/3 complex subunit 1	yes	yes	26	P38328_26	10.8174	8.22716	9.59345	9.546	1.29576	3.19058	0.0183967	+	YBR234C	0	0	0	P38328|ARPC1	3	267123392	78.42	-3.1	2213687552	78.42	-3.5	189789632	79.67	-3	1553277568	79.58	-3.3	184738640	78.39	-2.1	2025140736	78.43	-2.7	119858296	79.66	-2.3
	10286	VSTDVQESAHENAIVELRPFAESNGQITQVSSCGLDGK	1	38	1	4014.92	P38328	P38328	ARC40	Actin-related protein 2/3 complex subunit 1	yes	yes	373	P38328_373	8.16944	7.88324	7.59947	7.88405	0.284985	3.61475	0.00446723	+	YBR234C	0	0	0	P38328|ARPC1	4	192284736	168.6	-2.6	2171777024	168.6	-2.7	161924736	169.52	-2.1	1809802496	169.39	-2.7	224323584	169.05	-2.6	2574654464	169.01	-2.4	120463208	170.03	-2.1
	8604	SILAVTCETDCLVYR	2	15	0	1684.82	P38328	P38328	ARC40	Actin-related protein 2/3 complex subunit 1	yes	yes	38 ,42	P38328_38_42	12.0876	8.61629	7.66908	9.45766	2.32632	5.00902	0.0401107	+	YBR234C	0	0	0	P38328|ARPC1	2	52963288	172.87	-4.3	376950208	172.79	-3.3	45776768	173.76	-2.7	341180288	173.68	-3.2	19409744	173.24	-2.9	150863632	173.24	-2.4	3032502	174.29	-2
	544	ATINDIICMQNANLHNLPENYMMK	1	24	0	2790.3	P07347	P07347	ARD1	N-terminal acetyltransferase A complex catalytic subunit ARD1	yes	yes	15	P07347_15	6.13536	5.71885	nq	5.92711	0.294516	2.64866	0.0028414	+	YHR013C	0	0	1	P07347|ARD1	3	9562125	197.73	6.6	163334752	198.05	-3.6	10191016	198.64	8.3	138867792	198.81	-2.7	10028438	198.32	-1.1	146177680	198.41	-3.5	4889901	199.12	5.8
	3332	FVCVDCR	2	7	0	840.362	P22768	P22768	ARG1	Argininosuccinate synthase	yes	yes	60 ,63	P22768_60_63	25.5816	20.9419	24.6495	23.7243	2.45432	5.08726	0.0391766	+	YOL058W	0	0	0	P22768|ASSY	2	956694656	91.97	-2.7	2816174080	91.97	-3.4	822862144	93.16	-2.3	2360666624	93.12	-3.2	262916640	92.32	-2.1	1001041408	92.24	-2.8	179995744	93.62	-2.1
	3477	GCYEQAPLTVLR	1	12	0	1348.68	P22768	P22768	ARG1	Argininosuccinate synthase	yes	yes	284	P22768_284	10.3795	7.42012	8.73744	8.84567	1.48264	3.30534	0.0287715	+	YOL058W	0	0	0	P22768|ASSY	2	3513455616	136.1	-2.4	30170705920	136.1	-3.2	2721280512	137.13	-2.2	23662571520	137.17	-2.8	600598016	136.76	-3	7573033984	136.72	-3	167328896	137.92	-2
	7870	QEGCFAVSHGCTGK	2	14	0	1422.6	P22768	P22768	ARG1	Argininosuccinate synthase	yes	yes	110 ,117	P22768_110_117	11.0917	9.014	9.11696	9.74087	1.17095	4.41887	0.00297445	+	YOL058W	0	0	0	P22768|ASSY	3	915359232	71.21	-0.9	7415819264	71.13	-3	655926656	72.12	-0.8	5179264512	72	-3.6	552109184	71.06	-1.3	5671184384	71.02	-2.8	397060096	71.94	-1
	6158	LIYNGSYFTPECEYIR	1	16	0	1966.91	P22768	P22768	ARG1	Argininosuccinate synthase	yes	yes	335	P22768_335	6.56421	4.89153	5.79148	5.74907	0.837146	2.8669	0.00598182	+	YOL058W	0	0	0	P22768|ASSY	2	702400128	171.36	-2.4	10006939648	171.32	-2.6	657648256	172.36	-2.5	9352173568	172.32	-2.8	118795000	171.99	-1.3	2262478848	171.83	-2.1	67750008	172.99	-2.3
	4045	HEDILAFCK	1	9	0	1074.52	P05150	P05150	ARG3	Ornithine carbamoyltransferase	yes	yes	129	P05150_129	4.20373	3.55651	4.10571	3.95532	0.348839	1.36245	0.00411203	+	YJL088W	0	0	0	P05150|OTC	2	64327048	108.14	-1.9	1606477824	108.05	-1.5	61309672	109.39	-2.2	1256581248	109.3	-2.1	62548312	108.58	-1.4	1596561920	108.58	-1.3	43512540	109.96	-1.6
	10404	VVSSMVSCIFAR	1	12	0	1297.65	P05150	P05150	ARG3	Ornithine carbamoyltransferase	yes	yes	114	P05150_114	10.999	9.2469	8.33543	9.52711	1.35372	2.38026	0.0811702		YJL088W	0	0	0	P05150|OTC	2	147741312	159.35	-2.5	1199748480	159.39	-2.4	194143648	160.45	-2.9	1566689280	160.45	-2.7	47811300	159.9	-3.2	403188000	160.06	-2.7	3791348	161.14	-4.5
	3143	FMHCLPR	1	7	0	902.426	P05150	P05150	ARG3	Ornithine carbamoyltransferase	yes	yes	289	P05150_289	6.7522	4.3603	4.35361	5.15537	1.3829	2.17673	0.0662543		YJL088W	0	0	0	P05150|OTC	2	21533432	73.13	-2.8	309910784	73.13	-2.9	14661074	74.45	-3.4	189935136	74.45	-3.5	9209999	72.87	-1.5	217657376	72.87	-1.7	11119395	74.05	-2.9
	2706	ETHHISGECVATAER	1	15	0	1638.74	P04076	P04076	ARG4	Argininosuccinate lyase	yes	yes	396	P04076_396	8.77725	6.38888	7.12164	7.42926	1.22354	3.20063	0.0144277	+	YHR018C	0	0	0	P04076|ARLY	3	186412128	58.57	0.2	1948393472	58.57	-1.1	166937840	59.09	-1.1	1724002560	59.09	-2.7	175012096	58.25	0.9	2581533696	58.19	-0.4	1649237	60.95	0.4
	9749	VCEPFVETIQSVHGK	1	15	0	1671.83	Q01217	Q01217	ARG5,6	Protein ARG5,6, mitochondrial;N-acetyl-gamma-glutamyl-phosphate reductase;Acetylglutamate kinase	yes	yes	620	Q01217_620	12.9281	10.0818	10.4434	11.1511	1.5495	0.0119079	0.991191		YER069W	0	0	0	Q01217|ARG56	3	803752576	124.8	-4.5	5477624832	124.88	-2.1	407340704	125.85	-5	2679206400	126.14	-2.4	343234496	125.31	-3.8	3006094336	125.44	-2.3	380129024	126.83	-3.7
	10408	VVVCATIDNLLK	1	12	0	1286.73	Q01217	Q01217	ARG5,6	Protein ARG5,6, mitochondrial;N-acetyl-gamma-glutamyl-phosphate reductase;Acetylglutamate kinase	yes	yes	825	Q01217_825	10.024	8.52755	8.15284	8.90145	0.990015	2.80883	0.0239347	+	YER069W	0	0	0	Q01217|ARG56	2	387826400	175.38	-2.7	3457072640	175.3	-2.8	320868896	176.3	-3.1	2904241152	176.3	-3	60622664	175.86	-2.5	663733504	175.78	-2.3	41801284	177.03	-1.8
	825	CFLEQNLK	1	8	0	993.495	Q01217	Q01217	ARG5,6	Protein ARG5,6, mitochondrial;N-acetyl-gamma-glutamyl-phosphate reductase;Acetylglutamate kinase	yes	yes	171	Q01217_171	5.3145	10.7579	11.7315	9.26797	3.45825	4.18554	0.122067		YER069W	0	0	0	Q01217|ARG56	2	55653548	114.33	-2.5	1005102464	114.41	-2.8	48021688	115.61	-0.8	842023424	115.66	-2.8	20720246	114.46	0.2	193982576	115.06	-2.8	19138716	115.89	0.6
	4362	IANPGCYATGSQLTISPLTK	1	20	0	2034.05	Q01217	Q01217	ARG5,6	Protein ARG5,6, mitochondrial;N-acetyl-gamma-glutamyl-phosphate reductase;Acetylglutamate kinase	yes	yes	675	Q01217_675	8.17162	2.53609	3.20759	4.63843	3.0782	1.54255	0.456701		YER069W	0	0	0	Q01217|ARG56	2	33510752	158.98	-1.3	403754720	159.06	-2	35276644	160.13	-1.5	369241472	160.01	-2.2	2160019	159.56	-0.1	131661728	159.56	-2.7	2344872	160.42	-2.4
	8327	SCDTASTLNSSASSGVFANK	1	20	0	1945.87	Q01217	Q01217	ARG5,6	Protein ARG5,6, mitochondrial;N-acetyl-gamma-glutamyl-phosphate reductase;Acetylglutamate kinase	yes	yes	501	Q01217_501	5.02147	2.20988	0.62825	2.61987	2.22512	1.98444	0.208438		YER069W	0	0	0	Q01217|ARG56	2	11119658	118.59	-3.2	203837312	118.63	-2.7	9262606	119.7	-2	181682464	119.53	-2.6	1621287	119.31	0.1	54681008	119	-2.1	244857	120.11	-0.6
	3331	FVCSDAAWLNNVTDNVFNVLR	1	21	0	2396.16	Q01217	Q01217	ARG5,6	Protein ARG5,6, mitochondrial;N-acetyl-gamma-glutamyl-phosphate reductase;Acetylglutamate kinase	yes	yes	426	Q01217_426	4.68432	1.69295	0	2.12575	2.37196	0.353607	0.821766		YER069W	0	0	0	Q01217|ARG56	2	770779	250.85	-1.2	6487527	251	-1.7	619883	251.71	-0.5	21809420	251.73	-2.5	0	251.07	#N/A	10455390	251.55	-1.8	426486	252.36	1.8
	4775	ILCAIGYAK	1	9	0	950.526	Q04728	Q04728	ARG7	Arginine biosynthesis bifunctional protein ArgJ, mitochondrial;Glutamate N-acetyltransferase;Amino-acid acetyltransferase;Arginine biosynthesis bifunctional protein ArgJ alpha chain;Arginine biosynthesis bifunctional protein ArgJ beta chain	yes	yes	349	Q04728_349	10.2478	7.72115	8.18921	8.71937	1.34415	2.90235	0.0515777		YMR062C	0	0	0	Q04728|ARGJ	2	26232220	107.66	-2.9	287187584	107.66	-2.8	22866148	109.13	-2.7	142827456	109.04	-2.5	4176363	108.32	-1.2	52537640	108.22	-1.9	2002141	109.79	-1.4
	9919	VFLCNSGTEANEAALK	1	16	0	1665.8	P18544	P18544	ARG8	Acetylornithine aminotransferase, mitochondrial	yes	yes	121	P18544_121	10.1897	5.38784	8.22114	7.9329	2.41388	1.38036	0.415358		YOL140W	0	0	0	P18544|ARGD	2	44671008	120.46	-2.9	382348288	120.46	-3.2	40690848	121.59	-2.7	370016000	121.42	-2.8	6459616	121.09	-2.8	124028352	121.01	-2.5	3624896	122.36	-3.3
	9941	VGDHGTTYGGNPLACSVSNYVLDTIADEAFLK	1	32	0	3326.58	P18544	P18544	ARG8	Acetylornithine aminotransferase, mitochondrial	yes	yes	313	P18544_313	13.8313	10.3517	10.3273	11.5034	2.01602	3.04212	0.0932212		YOL140W	0	0	0	P18544|ARGD	3	41140052	247.5	-2.7	252679392	247.64	-2.8	38967432	248.59	-3.1	246390448	248.68	-3.3	12947214	248	-2	119257328	248	-2.4	5810859	249.03	-1.9
	212	AHLVAIEKPECTGQR	1	15	1	1650.85	P53111	P53111	ARI1	NADPH-dependent aldehyde reductase ARI1	yes	yes	262	P53111_262	13.7609	10.7499	12.119	12.21	1.50754	4.28298	0.0138559	+	YGL157W	0	0	0	P53111|ARI1	3	47390376	70.35	-1.7	293836864	70.26	-3.4	29696908	71.35	-1.5	189266304	71.31	-2.8	30013272	69.99	-1.6	255557952	70.08	-3.1	23998980	71.05	-1
	1579	CYYADTAAVIFVVDSTDKDR	1	20	1	2251.05	P38116	P38116	ARL1	ADP-ribosylation factor-like protein 1	yes	yes	81	P38116_81	8.75537	5.97249	7.00049	7.24278	1.40718	0.631526	0.492213		YBR164C	0	0	0	P38116|ARL1	3	110274952	193.82	-3.7	1110891136	193.78	-4.2	116822440	194.96	-4.9	1255817856	194.68	-5.1	78232464	194.37	-2.8	1128567936	194.37	-3.3	25697640	195.63	-1.9
	21	AALYALHSLGCK	1	12	0	1245.65	P08566	P08566	ARO1	Pentafunctional AROM polypeptide;3-dehydroquinate synthase;3-phosphoshikimate 1-carboxyvinyltransferase;Shikimate kinase;3-dehydroquinate dehydratase;Shikimate dehydrogenase	yes	yes	1450	P08566_1450	7.59473	6.28377	7.69839	7.1923	0.78851	1.42919	0.0949251		YDR127W	0	0	0	P08566|ARO1	2	nq	nq	nq	nq	nq	nq	30042638	105.91	-4.6	365529472	105.91	-3.1	24162476	104.9	-2.2	364647360	104.9	-2.6	19707252	106.63	-3.8
	349	ALILAALGEGQCK	1	13	0	1285.71	P08566	P08566	ARO1	Pentafunctional AROM polypeptide;3-dehydroquinate synthase;3-phosphoshikimate 1-carboxyvinyltransferase;Shikimate kinase;3-dehydroquinate dehydratase;Shikimate dehydrogenase	yes	yes	442	P08566_442	7.67356	5.2221	6.56064	6.48544	1.22746	1.70254	0.125598		YDR127W	0	0	0	P08566|ARO1	2	624066432	150.79	-2.3	7540540416	150.83	-2.8	544003584	151.85	-2.8	6513405440	151.89	-3.1	98004976	151.46	-3.1	1752458880	151.5	-3.3	26060876	152.61	-3.6
	10205	VPSDSSGPVGVCTYDDHR	1	18	0	1889.82	P08566	P08566	ARO1	Pentafunctional AROM polypeptide;3-dehydroquinate synthase;3-phosphoshikimate 1-carboxyvinyltransferase;Shikimate kinase;3-dehydroquinate dehydratase;Shikimate dehydrogenase	yes	yes	815	P08566_815	11.3847	9.6462	10.3139	10.4483	0.877021	3.09062	0.0149593	+	YDR127W	0	0	0	P08566|ARO1	3	363421024	90.56	-3.3	2781344768	90.56	-3.7	280962240	91.57	-3.3	2234333696	91.61	-3.5	314289344	90.86	-2.4	2885436416	90.77	-2.6	184561248	92.01	-2.6
	2110	DVLKPMGCK	1	9	1	989.504	P08566	P08566	ARO1	Pentafunctional AROM polypeptide;3-dehydroquinate synthase;3-phosphoshikimate 1-carboxyvinyltransferase;Shikimate kinase;3-dehydroquinate dehydratase;Shikimate dehydrogenase	yes	yes	699	P08566_699	10.5056	7.78008	8.67944	8.98839	1.3888	3.00644	0.0255282	+	YDR127W	0	0	0	P08566|ARO1	2	26816946	74.65	-2.3	230663808	74.65	-2.9	60477064	75.68	-2.8	512966848	75.68	-3.1	29381266	74.43	-1.9	342652480	74.43	-1.9	55684480	75.47	-2
	5825	LDGAEPLECTSK	1	12	0	1261.59	P08566	P08566	ARO1	Pentafunctional AROM polypeptide;3-dehydroquinate synthase;3-phosphoshikimate 1-carboxyvinyltransferase;Shikimate kinase;3-dehydroquinate dehydratase;Shikimate dehydrogenase	yes	yes	881	P08566_881	12.7602	10.9858	10.9151	11.5537	1.04547	3.14395	0.0155452	+	YDR127W	0	0	0	P08566|ARO1	2	71546752	92.91	-3.5	474955200	92.87	-3.3	81659088	93.89	-3.5	572490368	93.89	-3.4	22927570	93.39	-3.3	184394656	93.26	-3	11565124	94.29	-2.5
	1550	CYGDSAQFVSDEDLR	1	15	0	1703.71	P08566	P08566	ARO1	Pentafunctional AROM polypeptide;3-dehydroquinate synthase;3-phosphoshikimate 1-carboxyvinyltransferase;Shikimate kinase;3-dehydroquinate dehydratase;Shikimate dehydrogenase	yes	yes	382	P08566_382	5.87322	4.9261	6.40603	5.73512	0.749567	1.82579	0.0490735	+	YDR127W	0	0	0	P08566|ARO1	2	70659488	140.89	-2.5	1161947520	140.89	-2.5	59187696	141.45	-2.6	919038656	141.66	-2.7	32527328	141.16	-2.7	578050432	141.16	-2.8	7808725	142.2	-2.1
	2399	EHVGVAVSCVPADKPLDDELLSK	1	23	1	2420.23	P08566	P08566	ARO1	Pentafunctional AROM polypeptide;3-dehydroquinate synthase;3-phosphoshikimate 1-carboxyvinyltransferase;Shikimate kinase;3-dehydroquinate dehydratase;Shikimate dehydrogenase	yes	yes	1498	P08566_1498	8.5678	8.51756	7.91933	8.3349	0.360768	3.48436	0.00124437	+	YDR127W	0	0	0	P08566|ARO1	3	124410632	141.04	-3	1295675392	141.13	-2.8	86507840	141.9	-1.5	955162432	141.82	-2.9	182016288	141.49	-2.9	1895499136	141.49	-3	63259572	142.37	-2.7
	4023	HCPSSTYVICNDTNLSK	2	17	0	1880.84	P08566	P08566	ARO1	Pentafunctional AROM polypeptide;3-dehydroquinate synthase;3-phosphoshikimate 1-carboxyvinyltransferase;Shikimate kinase;3-dehydroquinate dehydratase;Shikimate dehydrogenase	yes	yes	33 ,41	P08566_33_41	6.49331	5.08748	5.38055	5.65378	0.741671	0.773023	0.441667		YDR127W	0	0	0	P08566|ARO1	3	130486848	100.13	-3.5	2063060480	100.09	-3.4	61514420	101.23	-3.3	701849216	101.35	-3.2	74375112	100.56	-2.2	1387548544	100.56	-2.9	nq	nq	nq
	2265	ECSNFSFFAPHCSAEAEFQALR	2	22	0	2490.07	P08566	P08566	ARO1	Pentafunctional AROM polypeptide;3-dehydroquinate synthase;3-phosphoshikimate 1-carboxyvinyltransferase;Shikimate kinase;3-dehydroquinate dehydratase;Shikimate dehydrogenase	yes	yes	1033 ,1043	P08566_1033_1043	8.38207	5.93393	6.31238	6.87612	1.31784	2.98232	0.0315832	+	YDR127W	0	0	0	P08566|ARO1	3	167911584	179.64	-2.3	2236113920	179.68	-3.3	183961344	180.72	-3.2	1609938432	180.68	-3.2	132329536	180.15	-2.8	2232842752	180.19	-3	79064624	181.24	-1.5
	5050	ISQQDCIVYPSENQLSDIINK	1	21	0	2406.17	Q06408	Q06408	ARO10	Transaminated amino acid decarboxylase	yes	yes	231	Q06408_231	3.4318	0	3.23202	2.22127	1.92627	-2.02816	0.180417		YDR380W	0	0	0	Q06408|ARO10	2	15110059	189.77	10.2	492472544	189.21	-1.7	18120828	190.15	3	442620064	190.11	-2.5	0	189.31	#N/A	150778864	189.6	-1.9	nq	nq	nq
	10990	YTNSTLIQCPSK	1	12	0	1353.66	Q06408	Q06408	ARO10	Transaminated amino acid decarboxylase	yes	yes	585	Q06408_585	9.74708	9.4266	6.35924	8.51097	1.87033	2.626	0.0718647		YDR380W	0	0	0	Q06408|ARO10	2	67716656	93.97	-3.2	622178816	93.97	-3.1	61294920	95.21	1	572401536	95.17	-2.6	10055080	94.02	4.7	132605488	94.32	-2.6	13550842	96	5.8
	10962	YSKPGYIFVPADFADMSVTCDNLVNVPR	1	28	1	3117.49	Q06408	Q06408	ARO10	Transaminated amino acid decarboxylase	yes	yes	217	Q06408_217	5.62247	5.5793	5.81502	5.67226	0.125503	1.58229	0.0289751	+	YDR380W	0	0	0	Q06408|ARO10	3	28867240	212.14	-2.6	523576704	212.1	-2.2	26985260	212.82	-2.3	413951616	212.94	-2.5	32292672	212.48	0.1	476078272	212.48	-1.9	7196977	213.28	-2.3
	9684	VACSVAYLEDIETACDQVDNVIR	2	23	0	2525.18	Q06408	Q06408	ARO10	Transaminated amino acid decarboxylase	yes	yes	173 ,185	Q06408_173_185	8.44949	5.34082	6.81583	6.86871	1.55501	1.88216	0.154794		YDR380W	0	0	0	Q06408|ARO10	2	18592830	222.93	-0.6	196189280	223.13	-1.9	18025620	223.98	-2.2	200572688	223.89	-2.6	3426268	223.55	0.3	67687072	223.55	-2.4	3116938	224.92	0.4
	1222	CNIPLEVIIWNNNGYTIER	1	19	0	2260.13	Q06408	Q06408	ARO10	Transaminated amino acid decarboxylase	yes	yes	528	Q06408_528	4.57903	4.853	4.0414	4.49114	0.41288	0.607191	0.144941		YDR380W	0	0	0	Q06408|ARO10	2	13401521	210.04	-2.8	307825792	209.96	-1.7	13235009	210.94	-0.7	247244704	210.86	-1.9	3621682	210.48	-3.3	67452640	210.4	-2	1747424	212.19	0
	4614	IGCLITTYGVGELSALNGIAGSFAENVK	1	28	0	2796.44	Q06408	Q06408	ARO10	Transaminated amino acid decarboxylase	yes	yes	95	Q06408_95	10.1684	5.75426	5.95665	7.29309	2.49211	1.98314	0.36968		YDR380W	0	0	0	Q06408|ARO10	2	7613367	248.04	-0.8	72161728	248.13	-1.5	6013528	248.87	-2.5	48224040	248.97	-2.1	804960	248.8	0.2	11054926	248.61	-1.7	255572	249.46	0.9
	10565	WVGTCNELNAAYAADGYSR	1	19	0	2059.91	Q06408	Q06408	ARO10	Transaminated amino acid decarboxylase	yes	yes	74	Q06408_74	3.72864	0.810065	nq	2.26935	2.06375	1.37362	0.348173		YDR380W	0	0	0	Q06408|ARO10	2	27052508	148.95	-0.4	543570176	148.83	-2.4	12408094	150	-1.9	475279360	149.96	-2.9	1081843	149.47	-1.1	168477600	149.43	-2.2	730874	150.46	-0.7
	2034	DSIGGVVTCVVR	1	12	0	1203.63	P28777	P28777	ARO2	Chorismate synthase	yes	yes	221	P28777_221	11.2992	8.58456	9.1482	9.67731	1.43256	2.01907	0.125869		YGL148W	0	0	0	P28777|AROC	2	622130944	152.95	-2.5	5041240064	152.95	-2.2	490898400	153.92	-2.7	3696280064	153.88	-2.6	147258352	153.5	-2.7	1576372736	153.46	-2.2	32286310	154.48	-1.7
	7383	NLPTGLGEPCFDK	1	13	0	1389.66	P28777	P28777	ARO2	Chorismate synthase	yes	yes	234	P28777_234	7.45009	9.93855	4.86846	7.41903	2.53519	1.60868	0.38675		YGL148W	0	0	0	P28777|AROC	2	75440672	141.75	-3	889783424	141.67	-3.2	54406368	142.47	-4.2	723262080	142.68	-3.1	23063790	142.01	-3.3	197621536	142.21	-3	6502971	142.85	-1.6
	1252	CPDASVAGLMVK	1	12	0	1189.58	P28777	P28777	ARO2	Chorismate synthase	yes	yes	192	P28777_192	10.8866	5.87884	nq	8.38272	3.54102	-0.657633	0.750368		YGL148W	0	0	0	P28777|AROC	2	125640816	133.67	-2.8	1036684928	133.88	-3.5	96319024	134.78	-0.9	780189824	134.78	-3.9	11071315	134.25	-3.2	198454240	134.33	-4.3	3109681	135.07	-3.1
	6752	LVIVIGPCSLHDPK	1	14	0	1489.83	P14843	P14843	ARO3	Phospho-2-dehydro-3-deoxyheptonate aldolase, phenylalanine-inhibited	yes	yes	70	P14843_70	10.0825	7.12067	8.19411	8.46576	1.49948	2.56484	0.0636692		YDR035W	0	0	0	P14843|AROF	3	2201132032	144.3	-2	19965876224	144.3	-2.4	1910633856	145.28	-2.1	16703586304	145.28	-2.4	1372557056	144.99	-1.4	18122354688	144.95	-1.9	392636608	146.05	-1.2
	2058	DSVCDILNGKDDR	1	13	1	1448.66	P14843	P14843	ARO3	Phospho-2-dehydro-3-deoxyheptonate aldolase, phenylalanine-inhibited	yes	yes	53	P14843_53	9.71976	7.52474	8.50207	8.58219	1.0997	3.09404	0.0187818	+	YDR035W	0	0	0	P14843|AROF	3	560954752	129.91	-1.7	5217590784	129.95	-2.2	252354528	130.79	-2.4	2336689664	130.79	-2.7	583972992	130.28	-2	7194143232	130.23	-2.4	133885296	131.23	-2
	4880	IMIDCSHGNSNK	1	12	0	1317.58	P14843	P14843	ARO3	Phospho-2-dehydro-3-deoxyheptonate aldolase, phenylalanine-inhibited	yes	yes	279	P14843_279	12.2802	8.87197	11.9009	11.0177	1.86789	4.13612	0.0312778	+	YDR035W	0	0	0	P14843|AROF	3	nq	nq	nq	nq	nq	nq	54627420	63.56	-2.5	390214112	63.52	-2.8	nq	nq	nq	nq	nq	nq	33848208	63.01	-1.4
	6465	LPIAGEMLDTISPQFLSDCFSLGAIGAR	1	28	0	2921.47	P14843	P14843	ARO3	Phospho-2-dehydro-3-deoxyheptonate aldolase, phenylalanine-inhibited	yes	yes	164	P14843_164	9.4197	5.66775	8.33806	7.8085	1.93122	2.9595	0.104605		YDR035W	0	0	0	P14843|AROF	3	16387265	256.47	-2.5	140930432	256.42	-2.3	8081993	256.83	-0.8	94367208	256.88	-3	1126569	256.71	-0.7	17961180	256.66	-2.5	499812	257.14	-0.6
	10129	VLVIVGPCSIHDLEAAQEYALR	1	22	0	2395.26	P32449	P32449	ARO4	Phospho-2-dehydro-3-deoxyheptonate aldolase, tyrosine-inhibited	yes	yes	76	P32449_76	7.62204	5.32846	6.38235	6.44428	1.14804	1.86051	0.0824281		YBR249C	0	0	0	P32449|AROG	3	5144911872	201.27	-0.1	61042098176	201.15	-2.4	4166101248	202.07	-0.5	51806019584	202.07	-2.8	2838538240	201.63	0.1	47184130048	201.63	-2.1	885217408	202.58	0.5
	3770	GNEHCFVILR	1	10	0	1186.59	P32449	P32449	ARO4	Phospho-2-dehydro-3-deoxyheptonate aldolase, tyrosine-inhibited	yes	yes	244	P32449_244	10.0176	7.20214	8.99562	8.73845	1.42523	2.40591	0.0919979		YBR249C	0	0	0	P32449|AROG	3	1436391296	104.37	-0.7	12891521024	104.37	-2.1	1059566976	105.9	-0.7	9528284160	105.9	-1.9	808103424	104.88	0	10363945984	104.88	-1.5	490590144	106.6	-0.5
	10150	VNDVVCEQIANGENAITGVMIESNINEGNQGIPAEGK	1	37	0	3825.81	P32449	P32449	ARO4	Phospho-2-dehydro-3-deoxyheptonate aldolase, tyrosine-inhibited	yes	yes	300	P32449_300	1.55907	4.90129	1.73642	2.73226	1.88052	-2.68828	0.106235		YBR249C	0	0	0	P32449|AROG	3	527246	235.55	-3.8	29079744	235.76	-2.3	237474	236.43	-0.7	19205232	236.56	-2.6	517975	236.01	-3.6	10397558	236.14	-2.6	395727	237.13	-0.3
	8540	SHFATCPSVYEANHPGLEIPNFK	1	23	0	2557.21	P32178	P32178	ARO7	Chorismate mutase	yes	yes	39	P32178_39	8.30017	7.59446	8.36654	8.08706	0.427889	3.44268	0.00275164	+	YPR060C	0	0	0	P32178|CHMU	4	165400096	144.73	-2.4	1554652416	144.73	-2.7	197208112	145.59	-2.1	2451423744	145.63	-3.1	304693120	145.4	-1	3679675904	145.35	-2.2	90639248	146.41	-0.8
	2148	DYFPWDNLSVDSPKPPFPQGIGAPIDEQNCIK	1	32	1	3586.71	P53090	P53090	ARO8	Aromatic/aminoadipate aminotransferase 1	yes	yes	77	P53090_77	9.3952	7.75546	nq	8.57533	1.15947	1.76351	0.169545		YGL202W	0	0	0	P53090|ARO8	3	312136704	227.5	-2.1	2951544320	227.5	-2.5	274515456	228.29	-3	2705971712	228.29	-3.4	108764384	227.88	-2.9	1359369728	227.83	-3.1	79701248	228.78	-2.3
	9156	TCIHLFQDPNIIFLGGGLPLK	1	21	0	2295.24	P53090	P53090	ARO8	Aromatic/aminoadipate aminotransferase 1	yes	yes	28	P53090_28	9.75579	6.88008	8.05288	8.22959	1.44598	2.44956	0.0607953		YGL202W	0	0	0	P53090|ARO8	3	3135334144	218.94	-1.2	29017985024	218.94	-2.2	2743595776	219.6	-1.6	25364000768	219.64	-2.6	641481792	219.38	-1.5	8688038912	219.38	-2.1	326503712	220.17	-1.2
	8170	RDCAIDALYK	1	10	1	1166.58	P53090	P53090	ARO8	Aromatic/aminoadipate aminotransferase 1	yes	yes	374	P53090_374	19.9746	8.79398	10.0873	12.9519	6.11608	2.50217	0.528342		YGL202W	0	0	0	P53090|ARO8	2	120541552	100.81	-2.3	492160480	100.6	-4.5	113478128	101.74	-2.6	445406016	101.74	-4	48733632	101.16	-1.9	541420160	101.03	-3.4	33715260	102.37	-2.4
	6869	MAVCPNYSK	1	9	0	1011.45	P38840	P38840	ARO9	Aromatic amino acid aminotransferase 2	yes	yes	469	P38840_469	8.28117	5.98705	7.7561	7.34144	1.20196	2.83648	0.0170488	+	YHR137W	0	0	0	P38840|ARO9	2	41824272	75.69	-1.2	436863040	75.65	-3.2	64656228	76.55	-2.6	742470528	76.51	-3.2	10154165	75.55	-1.6	168734272	75.55	0.6	13875243	76.52	-1.8
	5800	LCYVSYDLDLDTK	1	13	0	1546.72	P32381	P32381	ARP2	Actin-related protein 2	yes	yes	220	P32381_220	8.00491	5.98853	8.13823	7.37722	1.20449	1.77349	0.105539		YDL029W	0	0	0	P32381|ARP2	2	118153072	171.57	-1.5	1333369856	171.57	-1.6	153536544	172.65	-1	1788977280	172.52	-1.8	60252672	171.96	-1	1061188864	171.88	-2.4	41433248	173.33	2.1
	6877	MCEVMFEK	1	8	0	1015.42	P32381	P32381	ARP2	Actin-related protein 2	yes	yes	123	P32381_123	7.03988	4.71074	3.87148	5.20737	1.64155	0.776134	0.494289		YDL029W	0	0	0	P32381|ARP2	2	20121340	108.91	-2.6	279345504	108.83	-2.7	20975070	110.16	-2.5	263323504	109.99	-2.8	3016902	109.46	-1.2	50034120	109.28	-3.2	928015	110.79	-1.4
	3082	FLAPEIFFNPEIASSDFLTPLPTVVDQTIQACPIDVR	1	37	0	4103.1	P47117	P47117	ARP3	Actin-related protein 3	yes	yes	341	P47117_341	0	nq	2.81883	1.40942	1.99321	0.00416229	0.998521		YJR065C	0	0	0	P47117|ARP3	3	0	266.37	#N/A	2399403	266.42	0.1	0	266.59	#N/A	1067162	266.8	0.7	nq	nq	nq	nq	nq	nq	nq	nq	nq
	4768	IKQEYCYVCPDIVK	2	14	1	1699.83	P47117	P47117	ARP3	Actin-related protein 3	yes	yes	267 ,270	P47117_267_270	12.2749	11.1502	11.7761	11.7337	0.56357	3.34823	0.00262041	+	YJR065C	0	0	0	P47117|ARP3	3	187680352	121.8	-3.4	1359006208	121.6	-3.8	150097280	122.94	-3.6	1054988544	122.9	-3.4	165724960	122.23	-2.8	1298553856	122.27	-3.1	97823744	123.55	-1.4
	2710	ETLCHICPTK	2	10	0	1143.54	P80428	P80428	ARP4	Actin-related protein 4	yes	yes	247 ,250	P80428_247_250	13.5145	12.6732	13.5293	13.239	0.490052	4.50577	0.0143642	+	YJL081C	0	0	0	P80428|ARP4	2	6726667	78.04	-1.9	47327040	78.04	-3	5531953	79.07	-2.8	31121410	79.07	-3.2	4166967	78.03	-2.1	25410150	78.03	-2.2	3309493	79.41	-2.6
	9286	TGLVISCGHEDTNVIPVVDGAGILTDAK	1	28	0	2793.42	P53946	P53946	ARP5	Actin-related protein 5	yes	yes	189	P53946_189	7.4587	5.3523	6.52381	6.44493	1.05541	2.44396	0.0248913	+	YNL059C	0	0	0	P53946|ARP5	3	63603084	197.19	-2.9	895919872	197.31	-3.1	54427392	198.23	-2.6	568504320	198.15	-2.7	32045736	197.75	-3.8	574099904	197.71	-3	18132268	198.66	-1.6
	2611	EQCLFVSPVSYFDSFK	1	16	0	1894.88	Q12509	Q12509	ARP6	Actin-like protein ARP6	yes	yes	252	Q12509_252	8.16974	15.6127	4.35449	9.37898	5.7257	4.79201	0.238806		YLR085C	0	0	0	Q12509|ARP6	2	6504050	220.25	0.5	110661792	220.13	-2.4	17482268	221.33	10.6	158951520	221.12	-2.7	4951780	220.79	8.4	30974910	220.54	-1.2	7475860	221.73	9.8
	2273	ECYQFAEYLFKPQLISDK	1	18	1	2221.08	Q12406	Q12406	ARP7	Actin-related protein 7	yes	yes	306	Q12406_306	9.8333	5.87657	9.00353	8.2378	2.08655	2.66021	0.203344		YPR034W	0	0	0	Q12406|ARP7	3	82484224	194.33	-3.8	785567872	194.33	-2.7	77648384	195.37	-3	682771968	195.25	-2.6	29330820	194.75	-3.6	549824256	194.79	-2.7	22653210	195.93	-1.8
	9594	TVAGFSNVELPQCIIPSSYIK	1	21	0	2265.17	Q12406	Q12406	ARP7	Actin-related protein 7	yes	yes	29	Q12406_29	7.92863	2.20368	7.2828	5.80504	3.13554	1.13065	0.590905		YPR034W	0	0	0	Q12406|ARP7	2	15140216	209.83	-3.2	150068064	209.67	-1.4	10402258	210.73	-3.3	146544416	210.49	-1.2	248512	210.73	-10	28637524	210.15	-3	876043	210.71	-7.2
	1519	CVVIHNGSHR	1	10	0	1120.56	Q12406	Q12406	ARP7	Actin-related protein 7	yes	yes	7	Q12406_7	13.128	11.212	10.0799	11.4733	1.54079	4.69424	0.00940014	+	YPR034W	0	0	0	Q12406|ARP7	2	nq	nq	nq	nq	nq	nq	8013493	48.29	-1.9	53027608	48.29	-1.9	nq	nq	nq	nq	nq	nq	5051033	47.54	-1.5
	10510	WLDLENSEHVENVCLQR	1	17	0	2082.98	Q12386	Q12386	ARP8	Actin-like protein ARP8	yes	yes	314	Q12386_314	12.9069	10.9491	nq	11.928	1.38436	-2.34893	0.576711		YOR141C	0	0	0	Q12386|ARP8	3	78002328	154.12	-2.3	533325504	154.08	-2.8	21345910	154.94	-3.6	137056720	154.82	-3.6	24037388	154.55	-3.1	216896320	154.46	-2.8	12075364	155.4	-3.1
	1681	DDHPVVVPNCVAVPK	1	15	0	1587.81	Q12386	Q12386	ARP8	Actin-like protein ARP8	yes	yes	294	Q12386_294	12.3126	6.64786	8.34396	9.10147	2.90733	2.69382	0.193335		YOR141C	0	0	0	Q12386|ARP8	3	79073664	127.31	-1.6	511729888	127.35	-1.5	18678818	128.25	2.4	184441824	128.3	-2	17532180	127.85	-2.3	246194304	127.77	-2.3	nq	nq	nq
	4331	IACVDEGTVLEHSAITLDYGGDDITR	1	26	0	2762.31	Q12386	Q12386	ARP8	Actin-like protein ARP8	yes	yes	512	Q12386_512	12.5452	8.46649	17.9874	12.9997	4.77667	6.59983	0.0781317		YOR141C	0	0	0	Q12386|ARP8	3	91339200	190.53	0.2	694975488	190.49	-3.6	89427584	191.29	0.3	565178816	191.45	-3.7	58767860	190.96	0	627769664	190.84	-4.1	29101628	192.01	0.3
	2375	EGNLYCDLNDDLK	1	13	0	1510.66	Q12386	Q12386	ARP8	Actin-like protein ARP8	yes	yes	663	Q12386_663	7.41251	10.0761	5.83553	7.77472	2.14338	4.79908	0.0300392	+	YOR141C	0	0	0	Q12386|ARP8	2	12311125	150.83	1.4	124227536	150.42	-2.5	5756761	151.15	0	101452984	151.28	-3.7	3771765	150.73	3.8	23097630	150.85	-3.7	100953	152.13	3.4
	3212	FQGCNNLIK	1	9	0	1035.52	Q05123	Q05123	ARP9	Actin-like protein ARP9	yes	yes	302	Q05123_302	12.5641	10.6137	10.4534	11.2104	1.17505	4.19563	0.0147245	+	YMR033W	0	0	0	Q05123|ARP9	2	27340010	89.24	-2.8	193040672	89.2	-2.5	34844832	90.59	-3	239716288	90.59	-2.9	9703485	89.5	-2.4	84987616	89.46	-2.4	6499145	91	-2.7
	8018	QLTVPELCLLTDSFILTR	1	18	0	2061.12	Q03862	Q03862	ARX1	Probable metalloprotease ARX1	yes	yes	65	Q03862_65	5.59713	nq	6.48793	6.04253	0.62989	2.20349	0.0385715	+	YDR101C	0	0	1	Q03862|ARX1	2	10390578	245.74	-2.3	160871104	245.59	-2.3	6334428	246.52	-2.1	121217840	246.52	-2.9	nq	nq	nq	nq	nq	nq	nq	nq	nq
	9070	SYNCGVVPGSR	1	11	0	1137.52	Q03862	Q03862	ARX1	Probable metalloprotease ARX1	yes	yes	236	Q03862_236	9.84539	16.0236	8.15464	11.3412	4.14224	2.24534	0.41202		YDR101C	0	0	1	Q03862|ARX1	2	36683640	80.51	-1.8	288327296	80.51	-2.2	28863940	81.57	-2.1	311894688	81.48	-2.4	22067612	80.77	-1.8	102379672	80.56	-1.4	9767870	82.03	-2.9
	6868	MASLEHCTK	1	9	0	1018.46	Q03862	Q03862	ARX1	Probable metalloprotease ARX1	yes	yes	329	Q03862_329	7.19768	5.51279	6.18821	6.29956	0.847946	2.14632	0.0205745	+	YDR101C	0	0	1	Q03862|ARX1	2	nq	nq	nq	nq	nq	nq	14208606	55.62	-2.5	183196848	55.58	-2.9	nq	nq	nq	nq	nq	nq	8103638	54.93	-2
	3816	GQCLATLLGHNDWVSQVR	1	18	0	1995.99	P38011	P38011	ASC1	Guanine nucleotide-binding protein subunit beta-like protein	yes	yes	140	P38011_140	10.866	7.77897	nq	9.3225	2.18289	1.96753	0.336089		YMR116C	0	1	1	P38011|GBLP	3	4108773888	168.89	-0.3	33262909440	168.85	-2.5	3363051008	169.82	-0.6	28028350464	169.82	-2.7	4135323904	169.35	0.6	50371899392	169.39	-2.3	3118564864	170.51	0.4
	3629	GHSHIVQDCTLTADGAYALSASWDK	1	25	0	2645.22	P38011	P38011	ASC1	Guanine nucleotide-binding protein subunit beta-like protein	yes	yes	71	P38011_71	8.41612	7.29799	nq	7.85705	0.790638	2.43813	0.0490478	+	YMR116C	0	1	1	P38011|GBLP	4	2065780224	149.99	-1.6	22322880512	149.95	-2.7	1765248768	150.98	-1.9	19366221824	150.98	-2.8	2792034304	150.56	-1	35525619712	150.56	-2.5	760122624	151.68	-0.6
	3301	FTDPYEFEITFECLESLK	1	18	0	2210.01	P32447	P32447	ASF1	Histone chaperone ASF1	yes	yes	30	P32447_30	13.7392	2.16995	10.1228	8.67733	5.91853	-2.73935	0.627878		YJL115W	0	0	0	P32447|ASF1	2	24104722	239.69	-3.1	145898320	239.26	-2.5	15055674	240.4	-2.5	99967936	240.1	-2.9	490439	239.58	0.2	15223228	239.62	-3.2	217116	240.48	-1.6
	718	CDGQQPCIHCTVYSYECTYK	4	20	0	2339.93	P40467	P40467	ASG1	Activator of stress genes 1	yes	yes	31 ,37 ,40 ,47	P40467_31_37_40_47	2.83925	0	0	0.946417	1.63924	-0.455015	0.725153		YIL130W	0	0	0	P40467|ASG1	3	657332	124.35	-2.5	53387648	124.39	-1.8	1426733	125.64	-0.7	17930218	125.42	-2.9	0	124.7	#N/A	17758176	125.09	-1	0	125.65	#N/A
	7415	NMNAENVDPLCYR	1	13	0	1537.67	P40467	P40467	ASG1	Activator of stress genes 1	yes	yes	561	P40467_561	3.34693	4.15452	nq	3.75073	0.571052	-1.35547	0.481286		YIL130W	0	0	0	P40467|ASG1	2	5292911	135.62	12.9	102141264	134.89	-1.7	6333	135.6	12.2	50890760	136.15	1.1	5332319	135.36	2.9	110088416	135.36	2.7	218722	136.16	0.7
	4506	IDSNLSFCFHK	1	11	0	1309.61	P35734	P35734	ASK1	DASH complex subunit ASK1	yes	yes	31	P35734_31	5.36505	4.24725	5.60968	5.074	0.726352	1.96521	0.0234275	+	YKL052C	0	0	0	P35734|ASK1	3	24079560	124.19	-2.1	375393984	124.06	-2.4	11626000	125.21	-2.7	254421648	125.17	-2.4	19160404	124.86	-2.2	387093888	124.73	-2.5	33819792	126.21	-2
	7055	NAVEQLAGCK	1	10	0	1031.51	Q05166	Q05166	ASM4	Nucleoporin ASM4	yes	yes	398	Q05166_398	9.1521	9.00145	11.5911	9.91487	1.45357	1.77066	0.130312		YDL088C	0	0	0	Q05166|NUP59	2	18218756	90.78	-2.2	172905632	90.7	-1.8	11421103	92.02	-2.2	121313088	91.86	-1.3	1971384	90.83	-1.5	23511964	91.01	-2	1562076	92.25	-1.4
	4584	IFHNHDTGCDENDSTVNK	1	18	0	2044.85	Q05166	Q05166	ASM4	Nucleoporin ASM4	yes	yes	322	Q05166_322	9.02648	7.34226	7.03412	7.80095	1.07246	3.42616	0.0100932	+	YDL088C	0	0	0	Q05166|NUP59	3	9944515	56.18	0.4	102517104	56.18	-1.4	9456273	56.62	1.9	93014048	56.62	-2.3	117661	49.49	3.6	702628	49.49	-1.1	4825037	56.13	2.1
	1157	CLTDDCDTITAFPPGHVYDSK	2	21	0	2297	P49089	P49089	ASN1	Asparagine synthetase [glutamine-hydrolyzing] 1	yes	yes	164 ,169	P49089_164_169	20.1832	18.0542	13.8977	17.3783	3.19679	4.19583	0.237933		YPR145W	0	0	0	P49089|ASNS1	3	643666176	156.37	4.7	2743456768	155.72	-2.9	315572832	157.38	6.4	1049968128	156.89	-3	129906624	156.34	-2.6	514015328	156.34	-3.4	44909780	157.36	-1.7
	2348	EFLQLCMNIDPNEK	1	14	0	1692.79	P49089	P49089	ASN1	Asparagine synthetase [glutamine-hydrolyzing] 1	yes	yes	432	P49089_432	8.68394	3.40652	7.61474	6.5684	2.78997	2.75404	0.202044		YPR145W	0	0	0	P49089|ASNS1	2	79385352	186.55	-1.8	725906688	186.47	-2.6	45533392	187.32	-1.6	587677312	187.53	-2.8	3320141	186.65	1.9	164497568	186.9	-2.6	7342375	188.22	1.2
	112	ADWGCAEDPSGR	1	12	0	1262.5	P49089;P49090	P49090	ASN1;ASN2	Asparagine synthetase [glutamine-hydrolyzing] 1;Asparagine synthetase [glutamine-hydrolyzing] 2	no	no	554	P49090_554	8.14374	7.92793	nq	8.03584	0.152606	3.94531	0.170999		YGR124W	0	0	0	P49089|ASNS1	2	25410616	94.46	-3.1	258911488	94.46	-3.1	34452768	95.43	-2.5	416309376	95.39	-2.5	19738040	94.83	-2.2	234284736	94.74	-2.4	15020681	95.94	-2.3
	7359	NLHLADCLR	1	9	0	1053.54	P49089;P49090	P49090	ASN1;ASN2	Asparagine synthetase [glutamine-hydrolyzing] 1;Asparagine synthetase [glutamine-hydrolyzing] 2	no	no	404	P49090_404	7.2707	5.74904	7.41715	6.81229	0.923713	2.43657	0.0217313	+	YGR124W	0	0	0	P49089|ASNS1	2	420942592	97.81	-2.5	5334280192	97.81	-3.1	350702688	99.33	-2.4	4507159040	99.33	-3	267337104	98.16	-1.9	4516805120	98.21	-2.5	195429296	99.91	-2
	1158	CLTDVCDSIISFPPGHVYDSETDK	2	24	0	2640.17	P49090	P49090	ASN2	Asparagine synthetase [glutamine-hydrolyzing] 2	yes	yes	164 ,169	P49090_164_169	18.6824	19.0165	17.0454	18.2481	1.05486	3.68384	0.0429593	+	YGR124W	0	0	0	P49090|ASNS2	3	3140452864	192.74	-3.7	14074548224	190.23	-2.8	3018240768	193.58	-3.8	12731934720	191.58	-2.9	1016680000	193.08	-3.9	3833720064	190.55	-2.7	738048192	193.81	-3.5
	3229	FQTFSDCEPIIPLYLEHDIDAPK	1	23	0	2690.29	P49090	P49090	ASN2	Asparagine synthetase [glutamine-hydrolyzing] 2	yes	yes	98	P49090_98	14.3948	10.1697	11.5723	12.0456	2.15195	5.41191	0.0165252	+	YGR124W	0	0	0	P49090|ASNS2	3	3719213568	206.02	-2.8	21245923328	206.1	-1.7	3297401600	206.87	-3	20481570816	207.04	-2	2124843008	206.59	-1.3	18944038912	206.51	-2.2	1265000192	207.54	-0.6
	10189	VPFLDKDFLQLCMNIDPNEK	1	20	1	2378.16	P49090	P49090	ASN2	Asparagine synthetase [glutamine-hydrolyzing] 2	yes	yes	431	P49090_431	6.85674	4.93561	6.17491	5.98908	0.973954	2.02992	0.0356182	+	YGR124W	0	0	0	P49090|ASNS2	3	358164896	214.45	-1.9	4554369024	214.49	-1.6	264054576	215.27	-1.6	3897981696	215.27	-1.9	241453984	214.77	-1.4	4750315520	214.77	-1.7	88047904	215.74	-1.2
	6456	LPEVCILYAHQAFPPAIVNLVADK	1	24	0	2620.41	P38986	P38986	ASP1	L-asparaginase 1	yes	yes	269	P38986_269	9.85296	6.10026	8.46728	8.14017	1.89761	3.32542	0.0623187		YDR321W	0	0	0	P38986|ASPG1	3	228294816	216.68	-2.7	2059508224	216.4	-2.6	170009440	217.52	-3.1	1584672640	217.36	-3	71814280	216.59	-2.5	1162583936	216.93	-2.5	32040060	217.92	-1.8
	8848	SQNAAVNGSGIACQQR	1	16	0	1602.75	P38986	P38986	ASP1	L-asparaginase 1	yes	yes	48	P38986_48	12.6742	9.87184	12.2337	11.5932	1.50696	5.90094	0.00315355	+	YDR321W	0	0	0	P38986|ASPG1	2	23947850	70.74	-2.3	166549216	70.65	-2.3	31110928	71.34	-2.5	212808224	71.34	-2.6	4488711	70.58	-1.3	44420912	70.49	-2.2	4640770	71.39	-0.4
	9742	VCDIEYEQLCNVDSK	2	15	0	1756.76	P38986	P38986	ASP1	L-asparaginase 1	yes	yes	98 ,106	P38986_98_106	2.0734	0	0.243353	0.772252	1.13338	0.592294	0.431228		YDR321W	0	0	0	P38986|ASPG1	2	3643496	142.66	1.6	100524576	142.66	-2.8	444258	143.29	4.4	92539568	143.49	-3.2	0	142.71	#N/A	64073536	143.16	-1	0	143.73	#N/A
	9844	VDPILLRPESVSAEEAAGSLFCLATGYNILNK	1	32	1	3389.75	P35183	P35183	AST1	Protein AST1	yes	yes	179	P35183_179	7.68564	5.5824	5.83642	6.36816	1.14803	1.56529	0.114884		YBL069W	0	0	0	P35183|AST1	3	22929664	255.3	-1.8	273279552	255.3	-2.2	9802111	255.71	-3.8	119870704	255.71	-3.3	2082520	255.56	-10.2	36308344	255.46	-2.5	522977	256.08	-8.4
	6282	LLNEGVVDCVVDK	1	13	0	1401.72	P39945	P39945	AST2	Protein AST2	yes	yes	396	P39945_396	7.10478	5.03926	2.93282	5.02562	2.08601	2.70585	0.113926		YER101C	0	0	0	P39945|AST2	2	14789440	145.21	-2.2	162174000	145.17	-3.7	7898909	146.01	-3.1	134476800	146.09	-3.9	3302281	145.35	1.1	50046200	145.6	-4.4	65097	146.58	3.6
	15	AAGSLFCLGTALNLLAQLK	1	19	0	1903.06	P39945	P39945	AST2	Protein AST2	yes	yes	180	P39945_180	4.17334	4.67377	2.7715	3.87287	0.986086	1.63735	0.08591		YER101C	0	0	0	P39945|AST2	2	5436121	255.92	-2.5	106403104	255.96	-2.7	1055018	256.52	-1.8	42644064	256.47	-3	234414	256.18	-0.5	10253384	256.32	-2	496821	256.75	-0.1
	445	ANYGAEVLDVCHSK	1	14	0	1504.7	P16639	P16639	ATE1	Arginyl-tRNA--protein transferase 1	yes	yes	315	P16639_315	14.1696	11.7173	8.82156	11.5695	2.67707	4.46524	0.111189		YGL017W	0	0	0	P16639|ATE1	3	12003484	108.49	-3.4	75645224	108.45	-3.2	8990156	109.68	-2.3	51521112	109.68	-2.4	14532535	108.96	-2.6	132235008	108.92	-2.6	6124354	110.25	-1.6
	7259	NIAEEIYGVGGCAFK	1	15	0	1569.75	P16639	P16639	ATE1	Arginyl-tRNA--protein transferase 1	yes	yes	382	P16639_382	2.47317	3.86027	4.24766	3.52703	0.933003	0.827008	0.6329		YGL017W	0	0	0	P16639|ATE1	2	2846666	176.89	-12.3	83796368	176.85	-0.7	2701838	178.22	-0.2	135003200	177.36	1.9	979840	177.43	-12.1	35905152	176.94	7.1	1052945	178.73	-6.7
	4181	HMGPVHECYYYEGK	1	14	0	1711.71	P16639	P16639	ATE1	Arginyl-tRNA--protein transferase 1	yes	yes	233	P16639_233	12.8383	1.68045	8.13398	7.55091	5.60172	5.01128	0.233728		YGL017W	0	0	0	P16639|ATE1	3	1212013	74.31	2.6	11872350	74.53	-2.3	1775879	75.84	1.2	8413055	75.8	-2.8	44695	74.21	6.2	3827856	74.3	-2.1	116307	75.79	1
	1865	DLALLFCK	1	8	0	921.499	P53296	P53296	ATF2	Alcohol O-acetyltransferase 2	yes	yes	209	P53296_209	4.55152	2.41159	2.31467	3.09259	1.2644	-1.03389	0.457667		YGR177C	0	0	0	P53296|ATF2	2	2999332	180.58	-3.2	41904200	180.94	-2.9	4355727	182.12	-1.1	112336520	182.04	-2.6	1309416	181.74	-0.5	49812996	181.57	-2.3	833343	183.16	0.1
	6069	LICLPGK	1	7	0	742.441	P53296	P53296	ATF2	Alcohol O-acetyltransferase 2	yes	yes	168	P53296_168	4.06344	9.77868	11.6566	8.49959	3.9549	2.92369	0.429518		YGR177C	0	0	0	P53296|ATF2	2	1465514	98.18	1	22907156	98.02	-2.2	308689	99.59	3.9	18981264	99.34	-2.1	655147	98.36	1.4	5629073	98.45	-1.1	418651	100.25	-1
	2467	EKFNECLEK	1	9	1	1138.53	P53104	P53104	ATG1	Serine/threonine-protein kinase ATG1	yes	yes	749	P53104_749	23.0551	20.2034	23.1807	22.1464	1.68382	-8.98276	0.0152071	+	YGL180W	0	0	0	P53104|ATG1	2	3010922	68.79	-2.9	11121820	68.74	-2.7	3449995	69.38	-1.5	10441120	69.33	-2.5	3827407	68.51	-1.8	16867490	68.51	-1.7	3806417	69.24	-2
	2512	ELICSLLTFDPAQR	1	14	0	1604.82	P53104	P53104	ATG1	Serine/threonine-protein kinase ATG1	yes	yes	303	P53104_303	1.2808	2.7298	2.14041	2.05034	0.728686	0.399379	0.567973		YGL180W	0	0	0	P53104|ATG1	2	0	209.37	#N/A	172299696	210.01	-2.3	3920219	211.06	-4.2	129855720	210.94	-2.4	614441	210.61	-0.8	29087938	210.36	-2	547764	210.56	-2.5
	4589	IFNCEPFGK	1	9	0	1053.5	P43601	P43601	ATG18	Autophagy-related protein 18	yes	yes	33	P43601_33	17.8293	23.0511	10.9378	17.2727	6.0758	1.3543	0.770955		YFR021W	0	0	0	P43601|ATG18	2	12195230	120.59	0.8	75273472	120.84	-3	24141568	121.72	-0.4	92193800	122.06	-3	7449502	121.17	3.5	22363692	121.25	-3.9	5898971	122.27	0.5
	5259	KCSVYIGEGTLK	1	12	1	1296.67	P35193	P35193	ATG19	Autophagy-related protein 19	yes	yes	90	P35193_90	1.19702	0	0	0.399006	0.691099	-0.843773	0.206361		YOL082W	0	0	0	P35193|ATG19	2	0	87.12	#N/A	8819310	87.91	-2.7	189295	89.48	-4.7	6805279	89.23	-3.2	0	87.08	#N/A	12187832	87.98	-2.3	0	89.24	#N/A
	1807	DIDCDLFNSAFIR	1	13	0	1527.7	P53855	P53855	ATG2	Autophagy-related protein 2	yes	yes	935	P53855_935	6.03192	7.03807	5.86546	6.31182	0.634441	-2.92816	0.118901		YNL242W	0	0	0	P53855|ATG2	2	7856414	216.85	-1.7	207183744	217.17	-0.9	15795852	217.88	-2.2	161282624	218.01	-1.6	4199049	217.31	-2.2	53530780	217.31	-0.7	1257478	217.92	1.8
	8610	SILQCNPLDPTNTTR	1	15	0	1671.83	Q07528	Q07528	ATG20	Autophagy-related protein 20	yes	yes	321	Q07528_321	1.18397	3.54492	2.69167	2.47352	1.1955	2.38388	0.026657	+	YDL113C	0	0	0	Q07528|ATG20	2	2163751	152.01	-0.3	87589472	152.01	-3.2	0	152.22	#N/A	93000720	152.95	-3.6	951818	152.83	-0.9	19203250	152.63	-2.1	0	152.74	#N/A
	8765	SMTMIGCVGDTDTIHLFK	1	18	0	1967.92	Q02887	Q02887	ATG21	Autophagy-related protein 21	yes	yes	365	Q02887_365	17.2617	7.98205	nq	12.6219	6.56169	4.48783	0.314751		YPL100W	0	0	0	Q02887|ATG21	3	28323470	178.89	-1.9	108745376	178.93	-1.9	34864780	179.76	-0.7	194127136	179.85	-2.2	17737134	179.41	-0.2	270332384	179.37	-1.9	15303169	180.26	-0.5
	3787	GNVACLAVSHDGK	1	13	0	1269.61	Q02887	Q02887	ATG21	Autophagy-related protein 21	yes	yes	301	Q02887_301	9.80967	6.88813	7.57661	8.09147	1.5273	1.31757	0.256788		YPL100W	0	0	0	Q02887|ATG21	3	12606291	70.91	-2.1	149384032	70.82	-2.1	15001580	71.65	-2.1	104443464	71.69	-2.3	2701469	70.6	-2.4	29170760	70.55	-1.7	10290480	71.48	-2.2
	10114	VLQFNQDATCCVVAASSHQISIFNCDPFGK	3	30	0	3241.5	Q02887	Q02887	ATG21	Autophagy-related protein 21	yes	yes	12 ,13 ,27	Q02887_12_13_27	9.95599	14.3917	8.30396	10.8839	3.14814	0.418858	0.903812		YPL100W	0	0	0	Q02887|ATG21	3	6697054	207.78	3.5	64541180	207.66	-2.8	6351310	208.55	3.2	53470872	208.51	-4.1	4696269	208.14	1.5	30956640	208.1	-3	1253012	208.89	-0.6
	1343	CQSQGAYEPDKVDSLTTVISGR	1	22	1	2353.12	P25568	P25568	ATG22	Autophagy-related protein 22	yes	yes	189	P25568_189	8.70184	11.9236	10.4287	10.3514	1.61229	-2.95469	0.43439		YCL038C	0	0	0	P25568|ATG22	3	15413812	146.84	0.5	228763488	146.84	-3.1	23148196	147.64	0.3	175822464	147.64	-2.9	33778040	146.99	-3.4	268002400	147.28	-2.8	11978075	148.17	-2.7
	55	ACEELHSESTTAQDGSSALPSKPIDIHK	1	28	1	2950.4	Q06671	Q06671	ATG23	Autophagy-related protein 23	yes	yes	378	Q06671_378	0	2.19942	1.83372	1.34438	1.17854	-0.476838	0.764054		YLR431C	0	0	0	Q06671|ATG23	4	0	97.31	#N/A	7666978	98.03	-3.1	0	97.81	#N/A	9631633	99.02	-3.7	0	97.77	#N/A	9119878	98.12	-2.7	340331	99.46	-0.8
	7538	NSVLSVSIHPCK	1	12	0	1282.67	P40344	P40344	ATG3	Autophagy-related protein 3	yes	yes	234	P40344_234	29.5957	32.3681	32.9391	31.6343	1.78842	1.28334	0.46194		YNR007C	0	0	0	P40344|ATG3	2	97667272	99.09	-3	232933472	99.09	-3.2	82438632	100.59	-3.4	195515312	100.51	-3.3	76675392	99.55	-2.7	160224544	99.55	-2.5	56834648	101.15	-3.2
	1138	CLNIISEQLSILEK	1	14	0	1601.87	Q12292	Q12292	ATG34	Autophagy-related protein 34	yes	yes	130	Q12292_130	1.46277	0	1.80795	1.09024	0.959822	-0.159085	0.868413		YOL083W	0	0	0	Q12292|ATG34	2	962010	204.12	-1.1	119601504	203.95	-2.4	2303460	205.15	-4.6	100371800	204.9	-2.4	0	203.94	#N/A	31968830	204.41	-0.7	0	204.56	#N/A
	5859	LDSTCQPLTVNLDLHNIPK	1	19	0	2120.09	P38862	P38862	ATG7	Ubiquitin-like modifier-activating enzyme ATG7	yes	yes	39	P38862_39	17.7615	13.1609	11.1242	14.0155	3.40017	4.75287	0.0728145		YHR171W	0	0	0	P38862|ATG7	3	72343504	170.05	-4.3	346968608	170.05	-2.5	61222040	171.01	-4.5	271462592	170.68	-2.9	47981100	170.52	-4.8	257280400	170.4	-2.4	14039230	171.42	-4.9
	5908	LETPAYEHCPACSPK	2	15	0	1644.73	P38862	P38862	ATG7	Ubiquitin-like modifier-activating enzyme ATG7	yes	yes	569 ,572	P38862_569_572	16.8828	15.6191	17.1208	16.5409	0.807104	3.94789	0.033292	+	YHR171W	0	0	0	P38862|ATG7	3	12368944	84.46	-2.2	64775628	84.42	-2.4	11030061	85.5	-3.3	50422260	85.63	-2.9	10558355	84.75	-1.5	55104712	84.71	-1.5	5851473	86.01	-2.5
	7981	QLGCYFCHDVVAPTDSLTDR	2	20	0	2239	P38862	P38862	ATG7	Ubiquitin-like modifier-activating enzyme ATG7	yes	yes	485 ,488	P38862_485_488	15.6449	6.41337	9.59969	10.5527	4.68897	6.86761	0.115295		YHR171W	0	0	0	P38862|ATG7	3	24149908	154.98	-1.9	114305888	154.98	-2.7	10212391	155.92	-0.7	70970800	156.04	-3.3	1946857	155.28	-1.7	34040260	155.41	-3.1	1148175	156.48	3.9
	7814	QALYNFEDCGKPK	1	13	1	1511.71	P38862	P38862	ATG7	Ubiquitin-like modifier-activating enzyme ATG7	yes	yes	375	P38862_375	0.377968	0	2.20586	0.861275	1.17968	-0.254631	0.80687		YHR171W	0	0	0	P38862|ATG7	2	0	95.45	#N/A	3573980	95.74	-2.6	32814	97.21	0.4	5074882	97.08	-2.3	0	95.89	#N/A	2841187	96.11	-2.4	0	97.48	#N/A
	4963	IPVICEK	1	7	0	800.447	P38182	P38182	ATG8	Autophagy-related protein 8	yes	yes	33	P38182_33	9.64651	7.43298	13.3802	10.1532	3.00583	-2.36744	0.508194		YBL078C	0	0	0	P38182|ATG8	2	54605836	88.87	-1.1	575166144	88.83	-2.5	93034632	90.11	0.8	807700160	90.02	-2.9	16426950	88.92	0.6	204573888	88.83	-2	nq	nq	nq
	1907	DLLNALDRGDGEEGNCAK	1	18	1	1888.86	Q12359	Q12359	ATO3	Ammonia transport outward protein 3	yes	yes	76	Q12359_76	7.03124	5.32866	5.93562	6.09851	0.8629	1.33009	0.0638586		YDR384C	0	0	0	Q12359|ATO3	3	46722564	137.78	-1.7	944294784	137.78	-2.7	84177120	138.75	-1.8	786491904	138.79	-2.5	33388964	138.25	-1.5	585467008	138.29	-2.4	17675632	139.39	0.1
	10461	WAACGEATPSEK	1	12	0	1248.54	P18496	P18496	ATP10	Mitochondrial ATPase complex subunit ATP10	yes	yes	261	P18496_261	8.3503	2.3301	nq	5.3402	4.25692	1.30564	0.660822		YLR393W	0	0	0	P18496|ATP10	2	4635353	77.99	-4.2	75705848	77.99	-4.1	5366043	78.9	-4.3	34065680	78.9	-4.5	684887	77.98	-3.1	11292733	78.06	-3.4	0	78.85	#N/A
	2312	EELFCNNVFSGYVFLVDQQLK	1	21	0	2491.21	P18496	P18496	ATP10	Mitochondrial ATPase complex subunit ATP10	yes	yes	239	P18496_239	4.23814	3.61078	3.3749	3.74127	0.446169	1.31529	0.0549944		YLR393W	0	0	0	P18496|ATP10	2	1761585	247.27	-2.5	42893168	247.08	-2.6	838119	248.01	-7.5	15847866	248.05	-2	127743	247.89	7.7	9025596	247.54	-3.2	287742	248.53	2.3
	1982	DNTLCAVIPVSVYDK	1	15	0	1635.82	P32453	P32453	ATP11	Protein ATP11, mitochondrial	yes	yes	156	P32453_156	7.97861	7.27332	4.35885	6.53693	1.91896	1.6045	0.346418		YNL315C	0	0	0	P32453|ATP11	2	29271334	191.67	-2.8	339682304	191.71	-2.9	24693750	192.51	-3.5	282724320	192.64	-3.2	6606785	192.04	-4.3	90749160	192.17	-2.6	4999282	192.85	-4.9
	8471	SFICGVLLLENK	1	12	0	1334.73	P22135	P22135	ATP12	Protein ATP12, mitochondrial	yes	yes	257	P22135_257	10.9635	6.1943	7.80868	8.32215	2.42569	0.211055	0.890556		YJL180C	0	0	0	P22135|ATP12	2	91330256	185.07	-3	646802624	185.19	-3.3	88003728	186.33	-3.2	809606016	186.29	-3.4	13580464	185.82	-2	230359296	185.82	-2.4	8245639	186.98	-1.8
	5312	KFFISGGFATVQPDSQLCVTAIEAFPLESFSQENIK	1	36	1	3947.97	Q12165	Q12165	ATP16	ATP synthase subunit delta, mitochondrial	yes	yes	106	Q12165_106	4.41085	4.63064	4.69247	4.57798	0.148009	1.57863	0.199537		YDL004W	0	0	0	Q12165|ATPD	3	3900943	234.83	-0.4	100029152	234.74	-2.3	3771165	236.07	-2.5	66236032	236.11	-2.4	2049407	235.25	-0.7	59710020	235.25	-2.9	2106765	236.1	-4.1
	8085	QSLNFALKPTEVLSCLK	1	17	1	1890.03	Q12233	Q12233	ATP20	ATP synthase subunit g, mitochondrial	yes	yes	75	Q12233_75	9.29796	7.20988	8.4503	8.31938	1.05018	2.86992	0.0209912	+	YPR020W	0	0	0	Q12233|ATPN	3	2993931520	176.64	-1	29537865728	176.64	-2.2	2553349120	177.61	-1	24576110592	177.61	-2.2	1817376000	177.18	-0.9	23609958400	177.22	-2.3	1031994496	178.27	-0.6
	4047	HEFCSSAYVEGNFNER	1	16	0	1887.78	Q03153	Q03153	ATP25	ATPase synthesis protein 25, mitochondrial	yes	yes	170	Q03153_170	7.73401	6.55239	5.95309	6.7465	0.906186	3.5492	0.00298056	+	YMR098C	0	0	0	Q03153|ATP25	3	5870203	109.26	-0.3	76391504	109.22	-2.9	4439660	110.42	-0.7	46604168	110.38	-2.8	7513079	109.79	-2.4	104343160	109.88	-2.9	3800190	111.14	2
	6432	LNVNVTPELCNSIK	1	14	0	1542.81	Q03153	Q03153	ATP25	ATPase synthesis protein 25, mitochondrial	yes	yes	584	Q03153_584	6.14891	4.15642	2.55698	4.28744	1.79955	-1.18261	0.35669		YMR098C	0	0	0	Q03153|ATP25	2	5572230	150.02	-9.6	103111560	149.9	-2.7	5610278	151	-6.2	67567472	150.8	-3.3	2167953	150.61	0.5	40649448	150.49	-2.8	0	151.29	#N/A
	3696	GLCGSIHSQLAK	1	12	0	1212.63	P38077	P38077	ATP3	ATP synthase subunit gamma, mitochondrial	yes	yes	117	P38077_117	10.9703	8.24355	9.47746	9.56376	1.36541	3.95674	0.0157421	+	YBR039W	0	0	0	P38077|ATPG	2	2231456768	77.82	-1.1	18253901824	77.82	-2.7	1349432064	78.99	-1.4	10806924288	78.99	-2.6	1124966912	77.56	-0.4	12604549120	77.56	-1.9	960749184	78.93	-0.5
	5971	LGCFEK	1	6	0	695.331	P09457	P09457	ATP5	ATP synthase subunit 5, mitochondrial	yes	yes	117	P09457_117	7.85644	5.89358	7.35986	7.03663	1.02057	3.04804	0.010665	+	YDR298C	0	0	0	P09457|ATPO	2	nq	nq	nq	nq	nq	nq	326024032	74.45	-3	3823742464	74.33	-3.5	nq	nq	nq	nq	nq	nq	83172128	73.9	-2.8
	10983	YTHLPIVDTSLFCR	1	14	0	1663.84	P36107	P36107	AUR1	Inositol phosphorylceramide synthase catalytic subunit AUR1	yes	yes	327	P36107_327	11.8578	8.66116	9.40034	9.97312	1.67355	3.13472	0.0792048		YKL004W	0	0	0	P36107|AUR1	3	39442768	166.97	-1.9	299333728	166.89	-2.1	2988820	167.7	-3.5	16070149	167.7	-1.4	30567940	167.39	-1.9	342178528	167.43	-1.9	15061591	168.55	-1.4
	2311	EELCHIFVNTDNSTVDILDK	1	20	0	2304.09	Q12500	Q12500	AVL9	Late secretory pathway protein AVL9	yes	yes	323	Q12500_323	7.88719	6.73614	6.39908	7.00747	0.780277	-0.86739	0.138044		YLR114C	0	0	0	Q12500|AVL9	3	65914840	184.48	-2.5	775490368	184.52	-2.2	64442948	185.42	-0.3	746930048	185.3	-2.1	63184488	184.95	-3.1	873710784	184.87	-1.8	38507132	185.65	-2.8
	6852	LYIGLCLR	1	8	0	949.542	Q12500	Q12500	AVL9	Late secretory pathway protein AVL9	yes	yes	187	Q12500_187	4.8455	3.97663	4.00669	4.27627	0.493198	-0.512284	0.614607		YLR114C	0	0	0	Q12500|AVL9	2	26624976	159.67	0.4	389631008	159.71	-2	5524965	160.38	-0.2	241719504	160.66	-1.9	9765856	160.49	-1	234671456	160.41	-2.2	2471645	161.49	-0.4
	1083	CLDTDPTLISYADLGYAAFGTK	1	22	0	2334.11	P47082	P47082	AVT1	Vacuolar amino acid transporter 1	yes	yes	262	P47082_262	0	0	0	0	0	-3.45579	0.0692817		YJR001W	0	0	0	P47082|AVT1	2	0	234.2	#N/A	14056280	234.68	-2.2	0	235.05	#N/A	10098450	235.3	-2.6	0	234.29	#N/A	3767571	234.86	-2.2	0	235.44	#N/A
	6535	LQQLFLECSLK	1	11	0	1320.71	P40851	P40851	AXL1	Putative protease AXL1	yes	yes	598	P40851_598	5.34022	9.86305	3.91871	6.37399	3.10408	4.17491	0.0859078		YPR122W	0	0	0	P40851|AXL1	2	8558448	154.37	-3.4	165718000	154.53	-2.9	6550442	155.43	-3.4	102099648	155.55	-3.6	nq	nq	nq	nq	nq	nq	505931	156.41	4.8
	10176	VNVFGHINMCR	1	11	0	1288.62	P40471	P40471	AYR1	NADPH-dependent 1-acyldihydroxyacetone phosphate reductase	yes	yes	125	P40471_125	10.686	6.90627	9.49571	9.02932	1.93253	2.49409	0.0995581		YIL124W	0	0	0	P40471|AYR1	3	85245216	111.57	-2.4	707808768	111.65	-2.4	63041584	113.17	-1.8	531580224	113.17	-2.1	63754152	112.41	-1.4	883175040	112.41	-1.9	37954592	114.05	-1.4
	7241	NGYLVYACAR	1	10	0	1128.54	P40471	P40471	AYR1	NADPH-dependent 1-acyldihydroxyacetone phosphate reductase	yes	yes	39	P40471_39	10.7973	10.7092	8.85078	10.1191	1.09928	4.03062	0.00921641	+	YIL124W	0	0	0	P40471|AYR1	2	64703280	110.57	-2.4	571031744	110.53	-2.4	55368188	111.9	-1.7	420946528	111.9	-2.1	15840986	111.4	-0.9	161708512	111.1	-2.2	15535722	112.79	-0.9
	5841	LDLLYNNAGQSCTFPALDATDAAVEQCFK	2	29	0	3117.44	P40471	P40471	AYR1	NADPH-dependent 1-acyldihydroxyacetone phosphate reductase	yes	yes	98 ,113	P40471_98_113	4.60682	3.62216	6.34056	4.85652	1.37629	0.684169	0.467471		YIL124W	0	0	0	P40471|AYR1	3	4915936	231.23	-1.6	91435856	231.35	-2.9	2592763	232.3	0.6	64046368	232.05	-3.6	1134530	231.74	0	45109048	231.66	-3.2	1579511	232.04	2.4
	5362	KHECPYCHR	2	9	1	1171.5	P41696	P41696	AZF1	Asparagine-rich zinc finger protein AZF1	yes	yes	595 ,598	P41696_595_598	23.0941	21.2059	24.1876	22.8292	1.50839	3.26779	0.079114		YOR113W	0	0	0	P41696|AZF1	3	562578	46.66	-2.3	1906072	46.57	-2	9501096	46.59	-1.7	31607126	46.59	-2.4	492076	46.18	-0.9	1870776	46.18	-1.6	2711551	46.02	2.1
	6055	LHTGEKPYSCDICDK	2	15	1	1707.76	P41696	P41696	AZF1	Asparagine-rich zinc finger protein AZF1	yes	yes	651 ,654	P41696_651_654	15.0339	16.9684	19.9768	17.3264	2.49083	1.29601	0.500406		YOR113W	0	0	0	P41696|AZF1	3	7527307	73.86	-3.2	43777580	73.77	-2.9	5255714	74.97	-3.4	28467360	74.8	-3.1	8039070	73.76	-1.1	37604000	73.76	-1.4	4940696	74.91	-2.3
	8549	SHIGYKPFVCDYCGK	2	15	1	1715.78	P41696	P41696	AZF1	Asparagine-rich zinc finger protein AZF1	yes	yes	623 ,626	P41696_623_626	26.9938	21.4091	26.5969	24.9999	3.11609	4.15367	0.247497		YOR113W	0	0	0	P41696|AZF1	3	8840441	97.7	-4	24497740	97.7	-3.5	9619469	99.26	-3	25428090	99.09	-2.3	6348621	98.18	-3.4	24324290	98.09	-2.6	3369767	99.72	-3.2
	6074	LICSLAQQGYAPK	1	13	0	1390.73	P38084	P38084	BAP2	Leu/Val/Ile amino-acid permease	yes	yes	407	P38084_407	2.74684	0.452561	1.23595	1.47845	1.16621	0.809378	0.3406		YBR068C	0	0	0	P38084|BAP2	2	5651710	115.33	-1.7	179568512	115.41	-3.7	2950649	116.69	-0.8	125001488	116.64	-3.8	0	115.63	#N/A	47980048	115.9	-4.1	335383	117.67	-1
	2420	EIGWNNEDIHVPLLPGEQCGALTK	1	24	0	2632.3	P38891	P38891	BAT1	Branched-chain-amino-acid aminotransferase, mitochondrial	yes	yes	361	P38891_361	7.90186	8.33644	7.97688	8.07173	0.232299	-3.96321	0.528612		YHR208W	0	0	0	P38891|BCA1	3	1689762944	189.75	-0.8	19756806144	189.79	-0.1	1568006912	190.74	-0.9	18213320704	190.7	-0.1	41783004	187.8	-1.6	408418048	187.22	-2.7	15589140	187.81	-3.5
	362	ALLYVICCPVGPYYK	2	15	0	1700.87	P47176	P47176	BAT2	Branched-chain-amino-acid aminotransferase, cytosolic	yes	yes	168 ,169	P47176_168_169	6.80247	3.95822	2.81694	4.52588	2.05251	-0.0488662	0.97994		YJR148W	0	0	0	P47176|BCA2	2	18991904	182.68	-2.3	265460896	182.56	-2.5	17310668	183.76	-3.3	231903904	183.59	-2.6	2594610	183.33	-1.9	43960180	183.13	-2.3	502934	184.53	-1.1
	5968	LGANYAPCVLPQLQAASR	1	18	0	1870.97	P47176	P47176	BAT2	Branched-chain-amino-acid aminotransferase, cytosolic	yes	yes	210	P47176_210	10.56	3.51825	0	4.69275	5.37707	2.8324	0.436557		YJR148W	0	0	0	P47176|BCA2	2	40270632	167.7	-2.2	432399392	167.87	-2.8	33842388	168.79	-2.4	195316096	168.83	-2.7	6784648	168.47	1	112710496	168.43	-2.1	1815070	169.54	0
	4437	ICLPTFDPEELITLIGK	1	17	0	1901.02	P47176	P47176	BAT2	Branched-chain-amino-acid aminotransferase, cytosolic	yes	yes	109	P47176_109	8.61269	6.81173	7.70662	7.71035	0.900483	2.27807	0.0617063		YJR148W	0	0	0	P47176|BCA2	2	270674304	259.89	-2.3	2862330880	259.84	-2.7	193397856	260.1	-2.3	2061836800	260.1	-2.7	28721128	260.01	-2.9	384083328	260.05	-3	19182562	260.3	-2.3
	10659	YDIDEDDRDSTECQR	1	15	1	1858.73	P38772	P38772	BCD1	Box C/D snoRNA protein 1	yes	yes	125	P38772_125	0.212509	8.2508	0	2.8211	4.70346	1.44694	0.632811		YHR040W	0	0	0	P38772|BCD1	2	29612	79.33	10.4	6289785	78.92	-1.9	0	79.53	#N/A	7615041	79.65	-2.1	357408	79	1	6428824	79.13	-0.7	517728	79.88	-1.1
	6704	LTVEWELFGLCAK	1	13	0	1507.77	Q05029	Q05029	BCH1	Protein BCH1	yes	yes	584	Q05029_584	12.628	9.13281	nq	10.8804	2.47148	-0.697845	0.798778		YMR237W	0	0	1	Q05029|BCH1	2	10633476	211.16	-4.2	75160552	211.12	-3	9366858	212.21	-2.9	63219812	212.09	-3.1	4798254	211.52	-2.4	53209764	211.48	-3.1	2038993	212.45	-1.1
	2727	EVAMEAVNCAPNEFK	1	15	0	1650.74	Q05029	Q05029	BCH1	Protein BCH1	yes	yes	379	Q05029_379	9.14515	11.7744	0	6.9732	6.18041	5.38765	0.214896		YMR237W	0	0	1	Q05029|BCH1	2	17991950	134.98	4.3	179849200	134.98	1.3	14490460	136.04	3.8	142855504	135.96	0.2	2945208	135.66	2.3	22964810	135.53	1.8	1988690	137.28	1.1
	2658	ESDPYCFLSFVDFK	1	14	0	1695.75	Q06338	Q06338	BCP1	Protein BCP1	yes	yes	111	Q06338_111	10.2911	15.2495	5.95156	10.4974	4.65239	1.11703	0.735864		YDR361C	0	0	0	Q06338|BCP1	2	169615728	229.56	6.2	1464178432	229.72	-1.7	117287584	230.32	4.9	1036792640	230.49	-1.9	96620768	229.92	6.9	540398720	230.05	-2.6	55748512	230.64	7
	7059	NCALVLSER	1	9	0	1003.51	Q06338	Q06338	BCP1	Protein BCP1	yes	yes	152	Q06338_152	9.1715	8.01445	8.93391	8.70662	0.611095	4.43112	0.00602585	+	YDR361C	0	0	0	Q06338|BCP1	2	77962680	100	-2.6	804282368	99.96	-2.7	58085464	101.38	-2.5	543048576	101.34	-2.3	10589513	100.45	-2.4	147564544	100.36	-2.2	9757213	101.83	-2
	6749	LVINCLEEK	1	9	0	1059.56	P07278	P07278	BCY1	cAMP-dependent protein kinase regulatory subunit	yes	yes	199	P07278_199	5.5192	3.27015	4.5655	4.45162	1.12884	0.385403	0.639786		YIL033C	0	0	0	P07278|KAPR	2	34180460	116.19	-3.8	599565504	116.19	-3.2	108514976	117.49	-3.4	1843175296	117.49	-2.9	10085488	116.86	-4	443808384	116.77	-2.8	10913359	118.01	-5.6
	7120	NCYTFNPDGTIVNMMGHR	1	18	0	2068.89	P35817	P35817	BDF1	Bromodomain-containing factor 1	yes	yes	393	P35817_393	12.6102	9.30813	nq	10.9592	2.33495	3.91806	0.122105		YLR399C	0	0	0	P35817|BDF1	3	5365998	164.6	-0.5	99179776	164.76	-5.2	23904332	165.54	1.5	103665320	165.78	-2.1	15249408	165.39	0.5	186106256	165.31	-1.6	16108372	166.17	0.7
	9943	VGDHVVVDAASSCADLHCWPHSK	2	23	0	2432.1	P39714	P39714	BDH1	Diacetyl reductase [(R)-acetoin forming]	yes	yes	103 ,108	P39714_103_108	20.5285	16.3188	nq	18.4237	2.97671	4.50976	0.295931		YAL060W	0	0	0	P39714|BDH1	4	61453008	116.15	-4.1	232344256	116.15	-3.3	53566752	117.32	-4.1	212928848	117.28	-2.3	98850224	116.78	-3.2	502001504	116.74	-2.7	68498904	118.07	-2.1
	3381	FYNSKPCDACQR	2	12	1	1430.61	P39714	P39714	BDH1	Diacetyl reductase [(R)-acetoin forming]	yes	yes	120 ,123	P39714_120_123	13.8767	11.3718	13.6072	12.9519	1.37504	4.19543	0.00715222	+	YAL060W	0	0	0	P39714|BDH1	3	371585024	66.58	-1.7	2275257856	66.58	-2.7	264171840	67.35	-2.4	1670460928	67.22	-3.1	269598048	66.43	-1.4	2081713152	66.39	-2.3	179065088	67.14	-1.5
	259	AIHNGDIAMEDCK	1	13	0	1415.62	P39714	P39714	BDH1	Diacetyl reductase [(R)-acetoin forming]	yes	yes	340	P39714_340	6.39431	5.27573	5.03228	5.56744	0.726365	2.62287	0.00407486	+	YAL060W	0	0	0	P39714|BDH1	3	82607520	71.35	-0.5	1179818624	71.35	-0.2	62113956	72.25	-2.2	938743744	72.25	-2.7	93666504	71.13	-0.2	1623604096	71.13	0	51281600	72.1	-1.4
	3876	GSSALVLGAGPIGLCTILVLK	1	21	0	1981.16	P39714	P39714	BDH1	Diacetyl reductase [(R)-acetoin forming]	yes	yes	204	P39714_204	11.9245	7.38767	15.032	11.4481	3.84439	3.09623	0.29159		YAL060W	0	0	0	P39714|BDH1	2	31641540	231.93	-1.9	219400864	231.77	-2.3	9873360	233.06	-2.7	87233056	232.72	-2.2	5623478	232.23	-1.6	58938980	232.19	-1.8	1488986	233.57	-0.9
	4583	IFGVPLEDVCER	1	12	0	1375.68	P39960	P39960	BEM2	GTPase-activating protein BEM2/IPL2	yes	yes	1973	P39960_1973	9.0724	13.8377	11.5134	11.4745	2.38289	2.54919	0.395996		YER155C	0	0	0	P39960|BEM2	2	46873232	174.53	-3.4	423953984	174.49	-2.8	27666780	175.45	-4.3	323118912	175.41	-2.8	12592939	174.68	-1.8	88150544	174.84	-2	10824657	175.9	-2.7
	7258	NHYSDFTDDLCNNSTLLDIIK	1	21	0	2440.12	P39960	P39960	BEM2	GTPase-activating protein BEM2/IPL2	yes	yes	1259	P39960_1259	7.07231	6.51218	7.8678	7.15076	0.681204	1.60958	0.169731		YER155C	0	0	0	P39960|BEM2	3	57444440	209.06	4.1	696057408	209.22	-2.1	37853432	209.95	-1.8	556123584	209.99	-2.1	29534100	209.52	-1.4	389785024	209.52	-1.9	11836944	210.56	-1.6
	2896	FDKEYDVDLCR	1	11	1	1401.62	P32873	P32873	BEM3	GTPase-activating protein BEM3	yes	yes	974	P32873_974	7.36375	6.72105	6.13056	6.73846	0.616781	2.64646	0.0626547		YPL115C	0	0	0	P32873|BEM3	3	10898531	110.59	-2.3	131787680	110.63	-3	7133082	112.35	-1.3	95050528	111.68	-2.5	11339541	111.1	-1.1	155065952	111.1	-2.6	5433789	112.3	0
	11048	YYICTETSK	1	9	0	1106.5	P32873	P32873	BEM3	GTPase-activating protein BEM3	yes	yes	722	P32873_722	5.78339	8.37063	9.50334	7.88579	1.90678	3.41199	0.0804476		YPL115C	0	0	0	P32873|BEM3	2	1092084	83.38	0.4	11435020	83.54	-3.5	1012198	84.86	-0.1	22845610	84.68	-2.6	614532	83.44	3.5	4735072	83.57	-0.6	205065	84.84	-0.8
	7172	NFCIGNLK	1	8	0	907.459	P39011	P39011	BEM4	Bud emergence protein 4	yes	yes	158	P39011_158	5.67279	4.90375	7.87977	6.1521	1.54482	0.690581	0.811568		YPL161C	0	0	0	P39011|BEM4	2	7901585	118.84	-1.4	105766968	118.92	-2.3	6890388	120.37	-2	140194048	120.29	-2.9	1989153	119.58	-2.8	38359540	119.67	-1.8	749161	120.99	0.1
	8361	SCQILTDFDEGK	1	12	0	1354.61	Q06688	Q06688	BER1	SRR1-like protein BER1	yes	yes	243	Q06688_243	3.61429	0.210753	nq	1.91252	2.40667	-5.0087	0.0919856		YLR412W	0	0	0	Q06688|SRR1L	2	2355729	141.38	3.4	73798304	141.14	-2.6	2034290	142.02	0.6	43274432	141.94	-1.9	81851	141.23	9.6	27832490	141.89	-1.7	0	141.89	#N/A
	8752	SLWYSNILCGVLK	1	13	0	1494.79	P36149	P36149	BET3	Trafficking protein particle complex subunit BET3	yes	yes	145	P36149_145	6.20615	4.20876	nq	5.20746	1.41237	1.20411	0.457779		YKR068C	0	0	0	P36149|BET3	2	21869502	211.57	-1.7	424606272	211.61	-2.5	29755984	212.46	-2.9	355611968	212.58	-3.1	8363130	213.31	-5.1	215634208	212.19	-2	5260540	213.13	-2.2
	10149	VNDHLYSMGYNIGCR	1	15	0	1740.77	P36149	P36149	BET3	Trafficking protein particle complex subunit BET3	yes	yes	65	P36149_65	9.79421	5.66316	11.5937	9.01703	3.04071	4.21157	0.08162		YKR068C	0	0	0	P36149|BET3	3	25570226	121.76	-1.4	204479872	121.44	-3.2	13378016	122.65	-3.1	154237712	122.61	-2.3	3648006	122.12	-1.2	83122784	122.04	-2.5	7810233	123.39	-2.3
	4843	ILQSCFSR	1	8	0	952.48	P40013	P40013	BIM1	Protein BIM1	yes	yes	72	P40013_72	9.13581	9.86542	8.61215	9.20446	0.629451	2.83702	0.0198594	+	YER016W	0	0	0	P40013|BIM1	2	8240446	91.05	-2.9	92445536	91.05	-3	9029476	92.43	-3.8	79319976	92.43	-2.9	2690049	90.91	0	25793448	91.28	-2.5	2136069	93.13	1.1
	10227	VQLCTLMNIK	1	10	0	1161.62	P32451	P32451	BIO2	Biotin synthase, mitochondrial	yes	yes	89	P32451_89	20.5322	13.7193	nq	17.1257	4.81743	3.20502	0.31407		YGR286C	0	0	0	P32451|BIOB	2	165983472	153.4	-4.1	649361792	153.4	-3	111232728	154.45	-4	423577472	154.49	-3.2	nq	nq	nq	nq	nq	nq	5840957	155.22	-2.7
	2340	EFIDDCDKK	1	9	1	1111.49	P47134	P47134	BIR1	Protein BIR1	yes	yes	917	P47134_917	7.2346	0.490642	2.7846	3.50328	3.42894	2.32689	0.321388		YJR089W	0	0	0	P47134|BIR1	2	nq	nq	nq	nq	nq	nq	593737	68.5	5.3	7613177	68.25	-1.1	nq	nq	nq	nq	nq	nq	62403	67.73	0
	7089	NCLHFDFPVALR	1	12	0	1430.71	P43583	P43583	BLM10	Proteasome activator BLM10	yes	yes	250	P43583_250	5.48764	nq	4.77592	5.13178	0.503258	-0.127866	0.829112		YFL007W	0	0	0	P43583|BLM10	3	42360680	168.92	-2.1	749213568	169.04	-2.6	45724048	170.01	-2.2	767850688	170.01	-2.5	nq	nq	nq	nq	nq	nq	nq	nq	nq
	7257	NHVAAIVDYVCSSNVALSSNQTK	1	23	0	2419.18	P43583	P43583	BLM10	Proteasome activator BLM10	yes	yes	1953	P43583_1953	11.1351	6.1128	6.81476	8.02087	2.7197	-4.11619	0.107063		YFL007W	0	0	0	P43583|BLM10	3	42636104	153.32	-2.7	418823360	153.44	-2	33073532	154.05	-1	185388432	154.42	-2.5	12495053	154.05	-2.9	184333744	154.01	-2.6	3253608	155.09	-4.3
	8723	SLLSTCNK	1	8	0	864.438	P43583	P43583	BLM10	Proteasome activator BLM10	yes	yes	1510	P43583_1510	8.0344	7.58997	8.47858	8.03432	0.444307	4.11935	0.0242092	+	YFL007W	0	0	0	P43583|BLM10	2	nq	nq	nq	nq	nq	nq	4645259	74.85	-2.3	53171864	74.85	-2.9	nq	nq	nq	nq	nq	nq	2474982	74.21	-3.1
	8434	SEHQVELICSYR	1	12	0	1462.69	P29311	P29311	BMH1	Protein BMH1	yes	yes	85	P29311_85	17.0213	13.659	14.8724	15.1842	1.70273	5.87337	0.0067877	+	YER177W	0	0	0	P29311|BMH1	3	5324974080	96.27	-0.2	25957369856	96.31	-2.1	4143437056	97.65	-0.6	20200972288	97.65	-2.5	4349327360	96.71	0	27264260096	96.75	-2.1	2799427072	98.23	-0.3
	6447	LPDPCPTPFYQQK	1	13	0	1532.73	Q08965	Q08965	BMS1	Ribosome biogenesis protein BMS1	yes	yes	308	Q08965_308	7.5388	0.430724	0	2.65651	4.23367	2.30041	0.401147		YPL217C	0	0	1	Q08965|BMS1	2	7447192	132.57	-1.3	77816528	132.69	-2.8	1431767	133.87	-4.1	31081410	133.74	-3.5	148799	133	-4.9	25894650	133	-3	0	133.69	#N/A
	10573	WYCSHCR	2	7	0	953.364	P47096	P47096	BNA1	3-hydroxyanthranilate 3,4-dioxygenase	yes	yes	126 ,129	P47096_126_129	23.1083	21.0575	nq	22.0829	1.45015	2.75902	0.108272		YJR025C	0	0	0	P47096|3HAO	2	9117445	61.5	-2.6	29022296	61.45	-2.4	27046720	62.18	-2.9	91311856	62.13	-2.7	23630312	61.09	-2.1	87694128	61.05	-1.9	16539360	61.6	-2.6
	2569	ENEGLLKPPVNNYCLHK	1	17	1	1966.99	P47096	P47096	BNA1	3-hydroxyanthranilate 3,4-dioxygenase	yes	yes	28	P47096_28	8.72702	7.20375	7.51899	7.81659	0.804055	3.21512	0.0314773	+	YJR025C	0	0	0	P47096|3HAO	3	193136288	109.71	-1.7	1848805760	109.71	-2.8	195104896	110.99	-1.5	2211680000	110.77	-2.8	167848976	110.22	-1.6	2248666112	110.22	-2.9	115223120	111.41	-1.2
	10655	YDFVIGCDGAYSATR	1	15	0	1636.72	P38169	P38169	BNA4	Kynurenine 3-monooxygenase	yes	yes	167	P38169_167	7.11815	6.48671	nq	6.80243	0.446494	-1.146	0.754226		YBL098W	0	0	0	P38169|KMO	2	14958094	156.29	0.8	310759296	156.41	-0.5	29474116	157.27	10.5	269019008	157.35	-1	9773685	156.31	5.8	140898848	156.84	2.5	nq	nq	nq
	269	AILLGDAAHAMVPFYGQGMNCGFEDVR	1	27	0	2881.34	P38169	P38169	BNA4	Kynurenine 3-monooxygenase	yes	yes	329	P38169_329	7.61936	6.38692	nq	7.00314	0.871466	1.97694	0.0692665		YBL098W	0	0	0	P38169|KMO	3	18164708	206.06	-1.3	208697824	205.69	6.6	13804010	206.83	0	178905584	206.46	5.9	10057466	206.33	-1	127430144	206.04	2.2	2303863	207.41	-1.6
	3853	GSFPSDYYAFYNQCK	1	15	0	1788.75	Q05979	Q05979	BNA5	Kynureninase	yes	yes	150	Q05979_150	2.8239	0.397398	1.90646	1.70925	1.22521	-0.484323	0.692299		YLR231C	0	0	0	Q05979|KYNU	2	4584848	160.64	-0.1	160654384	160.48	-2.8	27687488	161.23	-0.4	949902208	161.11	-2.8	1232234	160.31	0	308843168	159.94	-2.7	nq	nq	nq
	10965	YSMLVGGCDTHR	1	12	0	1337.59	P43619	P43619	BNA6	Nicotinate-nucleotide pyrophosphorylase [carboxylating]	yes	yes	162	P43619_162	10.7332	nq	11.4378	11.0855	0.498265	4.87556	0.0200019	+	YFR047C	0	0	0	P43619|NADC	3	nq	nq	nq	nq	nq	nq	34030672	87.62	-3.2	283030208	87.58	-3	nq	nq	nq	nq	nq	nq	nq	nq	nq
	4562	IEVECLSEDEATEAIEAGADVIMLDNFK	1	28	0	3053.41	P43619	P43619	BNA6	Nicotinate-nucleotide pyrophosphorylase [carboxylating]	yes	yes	207	P43619_207	8.49525	6.53598	6.38612	7.13911	1.17684	1.35772	0.54195		YFR047C	0	0	0	P43619|NADC	3	2015280	264.02	-1.5	18779952	263.97	-2.6	1061826	264.29	-0.5	14364431	264.29	-2.9	332019	264.06	-0.1	4413502	264.18	-1.7	119044	264.51	1.7
	2534	ELLVEYPEYDCFTR	1	14	0	1775.81	Q04066	Q04066	BNA7	Kynurenine formamidase	yes	yes	168	Q04066_168	5.41089	6.9553	19.7371	10.7011	7.86341	5.3564	0.351846		YDR428C	0	0	0	Q04066|KFA	2	8527532	181.72	2	196606816	181.88	-2.5	14364556	182.62	2.1	203575712	182.7	-2.7	5163405	181.94	-1	84967664	182.11	-2.7	4696446	183.37	2.8
	4835	ILNCDRDFLQTPSVVEFLSK	1	20	1	2323.19	P41832	P41832	BNI1	Protein BNI1	yes	yes	1451	P41832_1451	12.6982	5.63068	10.2215	9.51678	3.58606	1.53703	0.514508		YNL271C	0	0	0	P41832|BNI1	3	3769964	202.57	-1.1	26663470	202.44	-2.1	4410539	203.22	-2.8	29578770	203.34	-2.7	3136459	203.09	1.4	37746508	203.09	-2.9	430570	204.29	-1.5
	5617	LADQTPHDDNSENCPNR	1	17	0	1924.8	P53890	P53890	BNI5	Bud neck protein 5	yes	yes	266	P53890_266	8.62801	8.6169	7.98406	8.40965	0.368621	3.40341	0.00249191	+	YNL166C	0	0	0	P53890|BNI5	3	7678431	56.34	-0.6	75399648	56.29	-1.3	12668944	56.62	-2.5	140082352	56.62	-2.5	11251138	56.01	0	118147424	55.95	-0.3	8249843	56.26	-2.4
	2026	DSCTENKEDGTVNIDQNR	1	18	1	2036.87	P53890	P53890	BNI5	Bud neck protein 5	yes	yes	144	P53890_144	7.40118	8.05982	5.98458	7.14853	1.06044	3.84142	0.0114312	+	YNL166C	0	0	0	P53890|BNI5	3	12990010	74.6	-2.7	163245920	74.56	-3.4	12798204	75.35	-2.7	159399680	75.31	-3.3	13770242	74.7	-2.5	150552992	74.56	-2.1	11125630	75.47	-2.4
	9284	TGLNCNNDFNYVR	1	13	0	1528.67	P48445	P48445	BPL1	Biotin--protein ligase;Biotin--[methylmalonyl-CoA-carboxytransferase] ligase;Biotin--[propionyl-CoA-carboxylase [ATP-hydrolyzing]] ligase;Biotin--[methylcrotonoyl-CoA-carboxylase] ligase;Biotin--[acetyl-CoA-carboxylase] ligase	yes	yes	261	P48445_261	3.80123	0.0389304	2.33323	2.0578	1.89621	0.672053	0.59359		YDL141W	0	0	0	P48445|BPL1	2	5385387	118.1	-0.9	141248160	118.02	-1	4693090	119.6	-0.9	113810600	119.25	-1.2	0	117.98	#N/A	57232720	119.3	1.6	37347	118.99	13.9
	9533	TSAVVFPGGADLPYVQACQPIISR	1	24	0	2488.28	P48445	P48445	BPL1	Biotin--protein ligase;Biotin--[methylmalonyl-CoA-carboxytransferase] ligase;Biotin--[propionyl-CoA-carboxylase [ATP-hydrolyzing]] ligase;Biotin--[methylcrotonoyl-CoA-carboxylase] ligase;Biotin--[acetyl-CoA-carboxylase] ligase	yes	yes	67	P48445_67	1.13781	1.85892	2.02061	1.67245	0.470012	0.603811	0.340804		YDL141W	0	0	0	P48445|BPL1	2	0	200.8	#N/A	90689640	201.67	-2.5	2236738	202.63	-3.1	103655664	202.59	-3.3	0	201.84	#N/A	19713194	202.04	-3.1	616241	203.54	-4.9
	8185	RGDLVCVVGR	1	10	1	1072.58	P14772	P14772	BPT1	Bile pigment transporter 1	yes	yes	669	P14772_669	21.6099	22.9947	25.7564	23.4537	2.11099	1.29261	0.652311		YLL015W	0	0	0	P14772|BPT1	3	4027161	83.54	-1.9	13189519	83.46	-1.8	2068303	84.84	-1.4	8921850	84.8	-2.6	4006647	83.3	-0.8	14387138	83.34	-0.7	2249236	84.73	-2
	79	ACQLLPDLK	1	9	0	999.542	P14772	P14772	BPT1	Bile pigment transporter 1	yes	yes	746	P14772_746	8.48193	8.71636	8.01018	8.40283	0.359679	4.06615	0.00279263	+	YLL015W	0	0	0	P14772|BPT1	2	27198260	138.39	-1.8	231558496	138.39	-2.9	10103420	139.47	-3	170917792	139.47	-3	5152009	138.61	-5.4	44709180	139.07	-2.9	219254	139.74	-2.8
	9148	TCGHVFCENCCK	4	12	0	1342.49	Q07457	Q07457	BRE1	E3 ubiquitin-protein ligase BRE1	yes	yes	663 ,668 ,671 ,672	Q07457_663_668_671_672	10.0948	nq	0	5.0474	7.1381	2.29588	0.687295		YDL074C	0	0	0	Q07457|BRE1	2	473363	78.38	0.6	4215814	78.34	-1.8	nq	nq	nq	nq	nq	nq	nq	nq	nq	nq	nq	nq	nq	nq	nq
	8579	SIDGIEVCLER	1	11	0	1232.61	P53741	P53741	BRE5	UBP3-associated protein BRE5	yes	yes	481	P53741_481	6.51154	7.83328	4.67189	6.3389	1.58775	3.43741	0.0238449	+	YNR051C	0	0	1	P53741|BRE5	2	62955648	154.5	-2	909808640	154.5	-2.6	35304280	155.51	-3.6	500943584	155.47	-3.1	25742200	155.34	0.5	310705984	154.97	-2.2	5406334	156.27	3.6
	7080	NCHGTEFER	1	9	0	1091.45	P29056	P29056	BRF1	Transcription factor IIIB 70 kDa subunit	yes	yes	7	P29056_7	28.0549	18.8719	26.4985	24.4751	4.91454	5.28729	0.152218		YGR246C	0	0	0	P29056|TF3B	2	nq	nq	nq	nq	nq	nq	5200477	53.18	-2.6	13336322	53.18	-2.7	nq	nq	nq	nq	nq	nq	4482237	52.5	-1.5
	1938	DLSNANNDLVCK	1	12	0	1304.6	P29056	P29056	BRF1	Transcription factor IIIB 70 kDa subunit	yes	yes	25	P29056_25	15.6444	6.13975	6.99529	9.59316	5.25799	2.1025	0.57392		YGR246C	0	0	0	P29056|TF3B	2	2747766	106.26	-3.1	17510200	106.26	-3.2	4454368	107.21	-0.8	21324050	107.08	-3.5	335095	106.51	-0.1	3903889	106.56	-1.9	163342	107.58	-3.1
	3081	FLANICHAEAQELFVLK	1	17	0	1945.01	P48582	P48582	BRO1	Vacuolar-sorting protein BRO1	yes	yes	181	P48582_181	7.90842	8.08792	12.2041	9.40016	2.42997	-0.945221	0.58107		YPL084W	0	0	0	P48582|BRO1	3	92902864	174.73	-3.4	1163070080	174.77	-1.3	98952352	175.66	-1.1	1071035136	175.7	-1.5	107904720	175.24	-1.5	1234599680	175.28	-1.5	64829656	176.4	-2.5
	3375	FYIQNLHTMDELNFTGNCLK	1	20	0	2400.12	Q08235	Q08235	BRX1	Ribosome biogenesis protein BRX1	yes	yes	129	Q08235_129	6.51039	4.53627	7.1566	6.06776	1.36509	2.20416	0.0735967		YOL077C	0	0	1	Q08235|BRX1	3	67864576	182.72	-1.2	999293376	182.85	-0.7	62300412	183.68	-1.9	869883520	183.68	-1.7	44775560	183.41	-1.3	1069844864	183.29	-0.8	20154680	184.32	-2.2
	5283	KDLQQLNEIAELYNCNNVLFFEAR	1	24	1	2883.42	Q08235	Q08235	BRX1	Ribosome biogenesis protein BRX1	yes	yes	83	Q08235_83	8.72803	9.90719	7.58121	8.73881	1.16303	1.21406	0.258902		YOL077C	0	0	1	Q08235|BRX1	3	16228600	217.51	0	200138624	217.31	-2.5	17102848	218.25	-1.6	148419424	218.25	-2.9	10473019	217.57	-0.3	115430016	217.95	-4	6711907	218.2	-0.8
	7584	NVEGCDNLAYR	1	11	0	1252.55	Q06604	Q06604	BSP1	Protein BSP1	yes	yes	63	Q06604_63	3.78929	2.14799	2.24169	2.72633	0.921749	1.23847	0.124289		YPR171W	0	0	0	Q06604|BSP1	2	1884756	88.91	-2.1	65621784	88.99	-3.9	3177182	90.08	-1.1	62901564	90.08	-4.8	368197	89.28	-1	16773252	89.23	-3.4	nq	nq	nq
	2617	EQEGYACSSIDGR	1	13	0	1413.58	P26449	P26449	BUB3	Cell cycle arrest protein BUB3	yes	yes	211	P26449_211	0.305765	0	nq	0.152883	0.216209	-1.13935	0.149254		YOR026W	0	0	0	P26449|BUB3	2	0	85.02	#N/A	4838149	85.1	-1.4	137987	86.24	-1.7	40152296	86.46	-1.7	0	85.27	#N/A	6927775	86.03	2.6	0	86.34	#N/A
	4495	IDLEDCFIALQSFAR	1	15	0	1739.86	P33314	P33314	BUD2	Inhibitory regulator protein BUD2/CLA2	yes	yes	307	P33314_307	8.41831	8.63354	8.95912	8.67032	0.272276	-7.89867	0.000806068	+	YKL092C	0	0	0	P33314|BUD2	2	3689340	235.8	-1.3	38882128	235.55	-0.5	2520287	236.47	-2.3	28671630	236.56	0.4	1388496	236.15	-1.5	8154264	235.87	-0.5	28067	236.46	-11.9
	2957	FFCPVILNPK	1	10	0	1176.64	P33314	P33314	BUD2	Inhibitory regulator protein BUD2/CLA2	yes	yes	685	P33314_685	1.66894	7.10322	4.189	4.32039	2.71953	1.26476	0.539237		YKL092C	0	0	0	P33314|BUD2	2	1490595	155.93	-0.6	146970384	155.93	-2.6	2948433	157.39	-0.3	114570064	157.03	-2.3	2418412	156.5	5.6	28326650	156.59	-2.5	211646	157.72	-6.8
	2975	FFVCVYK	1	7	0	904.452	P25558	P25558	BUD3	Bud site selection protein 3	yes	yes	76	P25558_76	12.1405	14.2064	7.22647	11.1911	3.58549	1.58768	0.6585		YCL014W	0	0	0	P25558|BUD3	2	20518146	130.19	-3.5	115112704	130.35	-2.3	6304862	131.26	-0.1	79002144	131.47	-2.7	12705564	130.73	-2.3	84906928	130.9	-2.8	2480708	132.36	2.1
	1567	CYNNIIDVIDSFGK	1	14	0	1599.76	P25558	P25558	BUD3	Bud site selection protein 3	yes	yes	430	P25558_430	7.14099	6.49961	6.41189	6.68416	0.398051	2.83799	0.00709671	+	YCL014W	0	0	0	P25558|BUD3	2	21005964	228.79	-1	267789024	228.91	-2.2	19451164	229.65	0	258301456	229.74	-2.7	2292382	228.78	2.1	15841656	229.05	-2.4	4276751	230.3	-0.7
	3896	GTQVSFHQCVHCGCR	3	15	0	1660.7	P25337	P25337	BUD31	Pre-mRNA-splicing factor BUD31	yes	yes	145 ,148 ,150	P25337_145_148_150	3.81822	4.88422	7.12324	5.27522	1.68685	0.610599	0.730433		YCR063W	0	0	1	P25337|BUD31	3	405415	73.43	-1.6	9638544	73.43	-3.5	0	73.19	#N/A	573951	73.53	-0.4	343955	73.3	-2	5693679	73.3	-2.1	290443	74.51	-2.5
	5241	KCHVQLPTTK	1	10	1	1153.63	P41697	P41697	BUD6	Bud site selection protein 6	yes	yes	375	P41697_375	17.5584	10.2545	12.6504	13.4878	3.72324	3.10812	0.253881		YLR319C	0	0	0	P41697|BUD6	3	7842523	59.3	-1.4	28921850	59.58	-2.4	4134141	60.31	-2.5	27311930	60.4	-3	2664035	59.3	-2.3	24561884	59.25	-2.5	1827942	59.47	-1.8
	5695	LCCEEQEKNPSR	2	12	1	1434.62	P41697	P41697	BUD6	Bud site selection protein 6	yes	yes	676 ,677	P41697_676_677	10.2281	9.87353	12.0898	10.7305	1.19051	4.18432	0.00911793	+	YLR319C	0	0	0	P41697|BUD6	2	395070	55.71	-0.7	3541346	55.61	-2.3	934786	56.01	-1.6	8130809	56.01	-2.8	857962	55.51	-0.2	7125071	55.18	-1.2	365651	55.56	-0.5
	6382	LNDIENALLILNSCPMSPLK	1	20	0	2197.15	Q08754	Q08754	BUD7	Bud site selection protein 7	yes	yes	432	Q08754_432	4.94784	1.58637	nq	3.2671	2.37692	-0.992226	0.537214		YOR299W	0	0	0	Q08754|BUD7	2	1988904	244.29	-9.5	45344568	244.49	-2.2	1890678	245.34	-6.1	29185476	245.45	-2.9	270977	244.95	-1.7	12347212	245.01	-2.3	37126	246.35	-2.7
	3297	FTDFITSQLFNDIESICNLK	1	20	0	2347.14	P48524	P48524	BUL1	Ubiquitin ligase-binding protein BUL1	yes	yes	828	P48524_828	4.49727	6.22764	3.64806	4.79099	1.31463	0.367131	0.875274		YMR275C	0	0	0	P48524|BUL1	2	193574	263.06	6.8	3866786	263.11	-0.4	126927	263.58	-4.1	2939281	263.4	-1.2	0	264.49	#N/A	987810	264.72	-11.8	138444	265.01	0.8
	10174	VNSVLGCGHLGTK	1	13	0	1283.67	Q03758	Q03758	BUL2	Ubiquitin ligase-binding protein BUL2	yes	yes	411	Q03758_411	7.74971	6.19767	10.1265	8.02464	1.9788	-1.00626	0.528083		YML111W	0	0	0	Q03758|BUL2	2	3496671	79.9	-3.2	38575420	79.78	-3.4	2071213	81.36	1.2	27703010	80.94	-3.7	1308786	79.75	-3.5	21420012	79.71	-1.7	935344	80.81	-2.9
	2789	EYTSGDIIHGYCLIENR	1	17	0	1981.92	Q03758	Q03758	BUL2	Ubiquitin ligase-binding protein BUL2	yes	yes	271	Q03758_271	10.4128	9.8822	8.70781	9.66761	0.872521	1.0215	0.70945		YML111W	0	0	0	Q03758|BUL2	3	40649440	157.86	-0.5	384865728	157.86	-1.4	40249180	158.66	-0.6	311149792	158.87	-2.4	37661472	157.98	-0.5	391646496	158.35	-2.6	24851148	159.04	-0.2
	4781	ILCLFGFDLNISNPK	1	15	0	1692.89	Q05949	Q05949	BUR2	Protein BUR2	yes	yes	183	Q05949_183	5.12297	4.44227	4.28987	4.61837	0.44359	1.78345	0.222452		YLR226W	0	0	0	Q05949|BUR2	2	4394367	228.71	-4.2	83491216	228.71	-2.1	1906364	229.47	-1.9	33197860	229.38	-2.7	1412661	229.37	-5.3	28620320	229.06	-3.2	685787	230.2	5.6
	3705	GLFPTSYCK	1	9	0	1014.48	P38822	P38822	BZZ1	Protein BZZ1	yes	yes	632	P38822_632	9.47593	8.52292	9.35186	9.1169	0.51813	1.94359	0.0511599		YHR114W	0	0	0	P38822|BZZ1	2	17000620	122.37	-4.5	231955200	122.45	-3.6	26104740	123.79	-3.4	179832496	123.74	-3.2	3916425	123.05	-3.7	47399060	123.05	-2.9	3823301	124.66	-2.2
	10186	VPEIECLVVSR	1	11	0	1242.66	P53332	P53332	CAB4	Phosphopantetheine adenylyltransferase	yes	yes	235	P53332_235	8.77036	5.31007	5.87455	6.65166	1.85643	2.16203	0.12734		YGR277C	0	0	0	P53332|COAD	2	95002352	152.83	-2.6	1012584000	152.83	-1.8	80076576	153.8	-3.4	808593792	153.84	-2.6	13069210	153.38	-4.3	266457600	153.46	-2	5916244	154.57	-4.6
	6957	MLVVGLTGGIACGK	1	14	0	1317.71	Q03941	Q03941	CAB5	Dephospho-CoA kinase CAB5	yes	yes	12	Q03941_12	6.03072	3.51974	1.60499	3.71849	2.21955	1.04287	0.501291		YDR196C	0	0	0	Q03941|CAB5	2	10940548	157.14	-1.8	175206944	157.23	-2.3	8531843	158.34	-0.5	128207344	158.18	-2.7	848232	158.01	-0.5	23251020	157.8	-1.7	nq	nq	nq
	9694	VAGDEVANCVYVYTR	1	15	0	1657.78	Q04199	Q04199	CAC2	Chromatin assembly factor 1 subunit p60	yes	yes	289	Q04199_289	5.1877	0	0.430749	1.87282	2.87884	-4.83542	0.160996		YML102W	0	0	0	Q04199|CAC2	2	3114038	147.52	0.2	49398300	147.84	-1.7	2035395	148.74	-1.1	44714620	148.94	-2.9	0	148.02	#N/A	7097402	148.52	-0.5	0	148.78	#N/A
	499	ASCYHILEEISSLPK	1	15	0	1688.84	P24813	P24813	CAD1	AP-1-like transcription activator YAP2	yes	yes	356	P24813_356	11.2368	7.5485	11.3183	10.0345	2.15336	-1.31648	0.473157		YDR423C	0	0	0	P24813|YAP2	3	7956156	167.13	-0.6	57969740	167.18	-1.4	6753812	168.12	1.5	58229312	168.08	-2.4	3699423	167.39	-2	43734240	167.6	-1.2	641041	168.59	1
	4556	IESLISCSSTFDKPALVVR	1	19	1	2064.09	P53280	P53280	CAF130	Protein CAF130	yes	yes	195	P53280_195	12.4343	10.3582	11.326	11.3728	1.03883	-1.7531	0.227673		YGR134W	0	0	0	P53280|CF130	3	12210980	159.43	-1.5	86692152	158.9	-2.8	13951240	160.45	-1.1	97549512	159.88	-2.9	9064915	159.85	-0.6	97771160	159.52	-3	5140334	160.38	-2.5
	1418	CSVVYATHIFDGLAK	1	15	0	1622.81	P43569	P43569	CAF16	CCR4-associated factor 16	yes	yes	200	P43569_200	6.60333	5.70792	6.91519	6.40882	0.626699	2.392	0.0041692	+	YFL028C	0	0	0	P43569|CAF16	3	135326832	161.62	-1.3	1615339904	161.5	-1.7	98372792	162.37	-1.7	1690076672	162.49	-2.1	53634256	162.07	-2.2	863499200	162.2	-1.7	26986040	163.18	-1.4
	4143	HLCLDGK	1	7	0	784.39	P43569	P43569	CAF16	CCR4-associated factor 16	yes	yes	60	P43569_60	6.41142	5.57652	7.38765	6.45853	0.906484	2.84403	0.00649791	+	YFL028C	0	0	0	P43569|CAF16	2	513894	61.77	-0.8	2268391	61.95	-0.3	36922296	62.58	-2.3	544194432	62.09	-2.9	171946	61.12	-8.3	1494903	61.29	0.6	31913260	61.83	-4.4
	10341	VTTDSDGWCTFEAK	1	14	0	1558.66	P12962	P12962	CAF20	Cap-associated protein CAF20	yes	yes	82	P12962_82	8.23152	7.27841	nq	7.75497	0.673955	4.8742	0.00952213	+	YOR276W	0	1	0	P12962|CAF20	2	37538220	131.02	-2.3	388687680	130.98	-3.3	16317641	132.02	-0.8	211719968	132.15	-3.5	34320648	131.46	-4	448690400	131.5	-3.6	7728010	132.69	-3
	1016	CIQQLDLIFTPTHSDIK	1	17	0	1971.01	P36130	P36130	CAF4	CCR4-associated factor 4	yes	yes	456	P36130_456	13.2544	6.19859	9.71991	9.7243	3.52791	-1.28267	0.572413		YKR036C	0	0	0	P36130|CAF4	3	53761632	171.04	-2.2	375824768	171.12	-2.3	59606992	171.78	-2.5	366133984	171.98	-2.1	29263626	171.73	-0.9	381285632	171.68	-1.6	12160415	172.69	-1.9
	9773	VCNALVLLQCVASHPETK	2	18	0	1923.99	P53829	P53829	CAF40	Protein CAF40	yes	yes	175 ,183	P53829_175_183	2.6625	1.44137	4.27016	2.79135	1.41879	0.402348	0.66055		YNL288W	0	0	0	P53829|CAF40	3	10775984	173.04	0.1	169735776	173.04	-3.1	27066218	174.26	0.2	1213724928	173.77	-2.9	16939150	173.28	3.4	1154485760	173.36	-2.5	6131411	174.25	5.3
	4828	ILLDDVGLQYICATLER	1	17	0	1934.02	P53829	P53829	CAF40	Protein CAF40	yes	yes	284	P53829_284	6.75808	6.50728	5.70196	6.32244	0.551792	3.16291	0.00700267	+	YNL288W	0	0	0	P53829|CAF40	2	16998430	239.41	-1.4	228360192	239.28	-2.3	6105514	240.02	-2.3	90407128	239.98	-3	2818451	239.62	-1.5	41593912	239.62	-2.5	1209347	240.54	0
	6073	LICSIFEK	1	8	0	951.51	P43568	P43568	CAK1	Serine/threonine-protein kinase CAK1	yes	yes	270	P43568_270	4.63903	5.234	3.99556	4.62286	0.619375	1.79179	0.0173937	+	YFL029C	0	0	0	P43568|CAK1	2	24349864	130.28	0	530696320	130.2	-2.2	11671620	131.37	-1.3	209769840	131.49	-2.7	9880265	130.69	-2.7	162219264	130.85	-2.9	1211297	132.09	-1.5
	10539	WQSLANSDLCIQIANTIVPLK	1	21	0	2326.24	P29547	P29547	CAM1	Elongation factor 1-gamma 1	yes	yes	108	P29547_108	4.29719	2.62908	nq	3.46314	1.17953	0.781574	0.478685		YPL048W	0	1	0	P29547|EF1G1	2	43373244	225.55	-2.5	834776576	225.63	-3	26981516	226.42	-2.1	732097536	226.29	-3.4	6940932	226.09	-2.3	221899456	225.96	-2.8	2201507	226.81	-1.2
	1837	DINQSNVDDVVCTIR	1	15	0	1689.8	P28495	P28495	CAP1	F-actin-capping protein subunit alpha	yes	yes	210	P28495_210	7.8467	9.73112	7.81488	8.46423	1.09727	5.08776	0.00156456	+	YKL007W	0	0	0	P28495|CAPZA	2	17245110	161.53	-1.9	279520096	161.49	-2.7	37484924	162.41	-1.9	363241120	162.41	-3.1	15393100	161.62	-1.1	122351104	161.95	-3.9	3391161	162.55	-1
	7550	NTILDAIENYNVQNCIPIEVNGNSVIISK	1	29	0	3186.62	P28495	P28495	CAP1	F-actin-capping protein subunit alpha	yes	yes	53	P28495_53	6.68983	5.4949	2.30922	4.83132	2.26444	0.736155	0.650307		YKL007W	0	0	0	P28495|CAPZA	3	2116477	247.32	-4.4	27689910	247.37	-2.9	935768	248.41	-2.8	14882990	248.41	-2.5	396048	247.78	-3.9	5749163	247.78	-2.3	0	248.29	#N/A
	2779	EYLCCDYNR	2	9	0	1177.45	P13517	P13517	CAP2	F-actin-capping protein subunit beta	yes	yes	62 ,63	P13517_62_63	12.6409	10.405	11.5051	11.517	1.11801	4.9348	0.00371812	+	YIL034C	0	0	0	P13517|CAPZB	2	35756744	100.71	-3.3	259479392	100.66	-3.1	41602000	101.74	-3.2	275132608	101.74	-2.9	11294239	101.03	-2.4	91101368	101.08	-2.6	5531159	102.4	-2.8
	2116	DVPHCPESLK	1	10	0	1123.53	P00812	P00812	CAR1	Arginase	yes	yes	180	P00812_180	16.5856	12.501	14.98	14.6889	2.0578	5.13932	0.0179804	+	YPL111W	0	0	0	P00812|ARGI	2	836144384	77.43	-1.9	4104413952	77.43	-3	505948288	78.29	-2.5	2645409024	78.29	-3.2	528781120	77.41	-1.2	3771159040	77.41	-2.1	460645312	78.49	-1.7
	5624	LAESGNLIALDVVECNPDLAIHDIHVSNTISAGCAIAR	2	38	0	3913.97	P00812	P00812	CAR1	Arginase	yes	yes	302 ,321	P00812_302_321	9.23024	7.07046	7.50451	7.93507	1.14245	3.2008	0.0139066	+	YPL111W	0	0	0	P00812|ARGI	4	444712960	209.24	-2	4547783680	209.2	-2.5	398728064	209.96	-2.1	3746573824	209.91	-2.7	341603008	209.56	-1.6	4561430528	209.56	-2.4	136351312	210.44	-1.8
	589	AVHPETNGEGPIMCSYDVDGVDPLYIPATGTPVR	1	34	0	3569.68	P00812	P00812	CAR1	Arginase	yes	yes	253	P00812_253	11.1498	9.05619	9.34057	9.84884	1.13557	4.24574	0.0062227	+	YPL111W	0	0	0	P00812|ARGI	3	288033920	190.69	-2.7	2428065536	190.69	-2.6	280343552	191.69	-3.3	2101221504	191.69	-2.9	224864352	191.13	-2.3	2300167680	191.21	-2.6	135756640	192.17	-2
	9276	TGELLCYDHYK	1	11	0	1340.61	P07991	P07991	CAR2	Ornithine aminotransferase	yes	yes	255	P07991_255	9.17295	7.234	7.84602	8.08432	0.991197	2.63957	0.0332032	+	YLR438W	0	0	0	P07991|OAT	3	394336992	101.68	-2.2	3837595136	101.72	-2.5	307452416	102.98	-1.6	3111255040	102.93	-1.8	380165824	102.22	-1.8	4774952960	102.22	-2.2	217958752	103.54	-1.7
	381	ALSGGVLPVSCVLSSHDIMSCFTPGSHGSTFGGNPLASR	2	39	0	3844.83	P07991	P07991	CAR2	Ornithine aminotransferase	yes	yes	283 ,293	P07991_283_293	1.33419	1.60753	1.25532	1.39901	0.184836	-1.83407	0.0965561		YLR438W	0	0	0	P07991|OAT	3	4180090	203.29	0.3	193519232	203.33	-2	1011737	204.29	-0.7	190425792	204.16	-3.1	2431672	204.15	-2.2	175556896	203.86	-2.9	2065736	204.91	-1
	7116	NCWHGDGINR	1	10	0	1170.5	P32796-2;P32796	P32796-2	CAT2	Carnitine O-acetyltransferase, mitochondrial	yes	no	348	P32796_348	9.233	7.02619	nq	8.12959	1.56045	1.16539	0.46175		YML042W	0	0	0	P32796-2|CACP	2	10437750	66.11	-2.4	98662048	66.06	-2.6	16537331	66.77	-3.8	166522432	66.81	-3.5	12317462	65.83	-2.7	160246320	65.83	-2.4	14514201	66.48	-2.6
	10864	YLQTIRPFCNDVETFER	1	17	1	2130.02	P32796-2;P32796	P32796-2	CAT2	Carnitine O-acetyltransferase, mitochondrial	yes	no	97	P32796_97	8.73626	4.99473	5.65492	6.46197	1.99706	1.59249	0.251406		YML042W	0	0	0	P32796-2|CACP	3	141004528	151.69	0.5	1483575168	151.69	-2.7	120072616	152.75	-0.5	1243780864	152.67	-2.9	69836176	152.21	-0.8	1180207488	152.33	-3	13825689	153.35	-2.5
	6890	MDGTPTLFLNNYVCQQLNK	1	19	0	2198.05	P32796-2;P32796	P32796-2	CAT2	Carnitine O-acetyltransferase, mitochondrial	yes	no	394	P32796_394	8.51787	8.52734	nq	8.52261	0.00669507	2.82701	0.0368371	+	YML042W	0	0	0	P32796-2|CACP	2	40303120	201.5	-2.4	355353600	201.42	-2	20034114	202.31	-3.4	292669504	202.39	-2.1	2746605	201.96	-0.6	31216860	201.96	-1.7	1923114	202.88	-1.2
	1332	CQNLSDAQAAFLDR	1	14	0	1550.71	P41735	P41735	CAT5	Catabolite repression protein CAT5	yes	yes	41	P41735_41	10.3396	3.53279	5.46283	6.44506	3.50808	1.62979	0.47885		YOR125C	0	0	0	P41735|CAT5	2	23160228	142.74	-1.7	198440960	142.9	-3.3	9669577	144.1	-1.6	86245752	143.86	-3.1	3121571	143.45	0.8	125740032	143.33	-3	3100303	144.36	0.2
	6198	LLALCDIK	1	8	0	887.515	P39113	P39113	CAT8	Regulatory protein CAT8	yes	yes	134	P39113_134	8.9503	7.88853	8.51848	8.45244	0.533956	3.54095	0.00748644	+	YMR280C	0	0	0	P39113|CAT8	2	99317688	134.94	-2.4	1036203008	134.9	-2.1	83072288	135.99	-2.8	819215616	135.95	-2.3	21673828	135.65	-2.8	246900320	135.52	-2.6	4841347	136.73	-2.2
	7837	QCLYTVSLLSSLK	1	13	0	1453.79	P39113	P39113	CAT8	Regulatory protein CAT8	yes	yes	306	P39113_306	10.6065	10.2038	11.0756	10.6286	0.436288	2.91614	0.133231		YMR280C	0	0	0	P39113|CAT8	2	54102656	182.93	-0.4	396091648	182.29	-1.9	32318278	183.79	-0.9	332280672	183.31	-2.3	nq	nq	nq	nq	nq	nq	3328520	184.69	-1.5
	1730	DFDIECALPISDVEYK	1	16	0	1855.86	P39113	P39113	CAT8	Regulatory protein CAT8	yes	yes	612	P39113_612	7.54414	5.5407	2.63444	5.23976	2.46864	0.999387	0.533767		YMR280C	0	0	0	P39113|CAT8	2	7348400	221.25	2.9	99709208	221.17	-2.2	1336582	221.97	2.9	6728072	221.97	-2.5	1008360	221.63	0.4	17190780	221.63	-1.2	nq	nq	nq
	8239	RPQCSQCAAVGFECR	3	15	1	1653.72	P39113	P39113	CAT8	Regulatory protein CAT8	yes	yes	87 ,90 ,97	P39113_87_90_97	5.56294	4.65335	5.76458	5.32696	0.592007	1.00588	0.669275		YMR280C	0	0	0	P39113|CAT8	3	5480517	88.4	-2.1	102028432	88.15	-3.1	5374404	89.69	-3.1	82245720	89.56	-3.1	nq	nq	nq	nq	nq	nq	3262407	89.97	-1.7
	1285	CPSAVLSVHSNPVLQK	1	16	0	1677.89	P39113	P39113	CAT8	Regulatory protein CAT8	yes	yes	560	P39113_560	2.3621	2.49792	1.19934	2.01979	0.713769	2.01979	0.00803667	+	YMR280C	0	0	0	P39113|CAT8	2	1279734	106.34	-3.3	34382784	106.26	-3.3	226338	107.43	-0.3	27870960	107.56	-2.3	643198	106.92	-3	21625098	106.83	-2.5	220226	108.3	-2
	10597	YANQCVHSMNK	1	11	0	1293.56	P32504	P32504	CBF2	Centromere DNA-binding protein complex CBF3 subunit A	yes	yes	870	P32504_870	13.185	0.733448	nq	6.95921	8.80456	1.31865	0.82626		YGR140W	0	0	0	P32504|CBF3A	2	nq	nq	nq	nq	nq	nq	120649	53.61	-1.6	794400	53.66	-4.9	nq	nq	nq	nq	nq	nq	6268	52.79	-10.1
	2791	EYVCIVR	1	7	0	880.448	P33322	P33322	CBF5	H/ACA ribonucleoprotein complex subunit 4	yes	yes	125	P33322_125	6.26476	5.21094	5.99126	5.82232	0.546843	1.8986	0.00818122	+	YLR175W	0	0	1	P33322|CBF5	2	136189376	102.22	-2.6	1991235968	102.22	-2.7	116029520	103.53	-1.9	1782542080	103.57	-2.1	35711868	102.73	-1.4	589399616	102.69	-1.9	16816856	104.04	-1.6
	8586	SIFSNFCR	1	8	0	972.449	P03874	P03874	CBP2	Cytochrome B pre-mRNA-processing protein 2	yes	yes	161	P03874_161	10.0729	4.11409	5.14859	6.44518	3.18397	-3.97122	0.110196		YHL038C	0	0	0	P03874|CBP2	2	22512416	134.41	-2.4	136521712	134.49	-2.3	7410101	135.7	-3.2	130616248	135.7	-2.7	8395786	135.24	-2.3	216441216	135.15	-2.4	3040712	136.5	-2.4
	9317	TICIPLINYHLR	1	12	0	1454.81	P14066	P14066	CBS1	Cytochrome b translational activator protein CBS1, mitochondrial	yes	yes	218	P14066_218	25.6661	26.3122	32.3591	28.1125	3.69184	-11.9573	0.0122514	+	YDL069C	0	1	1	P14066|CBS1	3	46646820	167.22	-1.6	123415536	167.42	-2.3	39620820	168.41	-1.7	126432072	168.29	-2.7	25272720	168.18	-1.6	66931448	167.81	-2.6	13690784	169.18	-0.9
	9892	VEQNICNLLNDYTDLYNQK	1	19	0	2299.08	P21269-3;P21269-2;P21269	P21269-3	CCA1	CCA tRNA nucleotidyltransferase, mitochondrial	yes	no	40	P21269_40	5.70647	1.83673	6.78755	4.77691	2.60302	1.20209	0.514652		YER168C	0	0	0	P21269-3|CCA1	2	9236436	212.87	1.2	149667808	212.87	-2.1	8112349	214.01	-1.4	137003168	213.93	-2.2	771452	213.4	0.8	40441256	213.4	-1.7	413364	214.4	2.5
	3154	FNEENCQDMDK	1	11	0	1371.51	P21269-3;P21269-2;P21269	P21269-3	CCA1	CCA tRNA nucleotidyltransferase, mitochondrial	yes	no	307	P21269_307	4.03525	0	nq	2.01762	2.85335	2.01762	0.272228		YER168C	0	0	0	P21269-3|CCA1	2	nq	nq	nq	nq	nq	nq	729378	72.87	-2.7	17345802	72.74	-2.6	0	72.01	#N/A	1509437	72.14	-2.2	0	72.67	#N/A
	6137	LIQLTPSVCSIISDVER	1	17	0	1872	P38995	P38995	CCC2	Copper-transporting ATPase	yes	yes	412	P38995_412	4.97296	3.89692	nq	4.43494	0.760873	1.30632	0.332082		YDR270W	0	0	0	P38995|ATU2	2	5351370	217.29	-0.2	86558840	217.45	0	0	217.83	#N/A	15699180	218.16	-2.8	809230	217.72	0.2	19956652	217.85	-2.6	nq	nq	nq
	9512	TQFGQVFEFCENK	1	13	0	1575.7	Q03702	Q03702	CCE1	Cruciform cutting endonuclease 1, mitochondrial	yes	yes	336	Q03702_336	5.69144	7.84798	5.00343	6.18095	1.48411	0.48673	0.738079		YKL011C	0	0	0	Q03702|CCE1	2	6321946	160.15	2.3	85318576	160.03	-3.4	4929188	161.27	1.4	101115536	161.06	-3.1	3051435	160.35	11	45184324	160.64	0.6	2201827	161.72	4.8
	8597	SIIEDCKPPSTEEAK	1	15	1	1645.79	P37366	P37366	CCL1	Cyclin CCL1	yes	yes	346	P37366_346	17.0991	15.6954	13.9812	15.5919	1.56152	6.83784	0.0266296	+	YPR025C	0	0	0	P37366|CCL1	3	7650337	84.59	-5.5	37090760	84.79	-3.2	nq	nq	nq	nq	nq	nq	4945770	84.95	-5	31287500	84.86	-2.4	5031367	85.99	-7.1
	9267	TFTVLSYNTLCQHYATPK	1	18	0	2086.02	P31384	P31384	CCR4	Glucose-repressible alcohol dehydrogenase transcriptional effector	yes	yes	514	P31384_514	7.09553	nq	6.20316	6.64934	0.631005	-0.845766	0.752643		YAL021C	0	0	1	P31384|CCR4	3	57630500	146.91	-1.6	737404928	146.91	-3	54516572	147.55	-7.2	730979072	147.95	-2.6	nq	nq	nq	nq	nq	nq	nq	nq	nq
	6174	LKEQILSYDSDLLCLQEVESK	1	21	1	2452.24	P31384	P31384	CCR4	Glucose-repressible alcohol dehydrogenase transcriptional effector	yes	yes	553	P31384_553	10.8689	8.56935	12.4585	10.6323	1.95536	-2.65794	0.129481		YAL021C	0	0	1	P31384|CCR4	3	25121692	186.75	-3.8	133342776	186.67	-3.7	86784040	187.41	-6.1	784347136	187.49	-4.1	114660360	186.93	-3.9	1287566336	186.93	-3.9	67937176	188.02	-4.8
	2883	FDEPIECFNESDLGK	1	15	0	1741.75	P40202	P40202	CCS1	Superoxide dismutase 1 copper chaperone	yes	yes	159	P40202_159	6.77799	2.13812	6.29232	5.06947	2.55022	3.27216	0.111728		YMR038C	0	0	0	P40202|CCS1	2	25798020	166.86	-2.1	356881024	166.73	-2.5	24054580	167.58	-1.8	328773792	167.78	-2.3	3166534	167.23	-1.1	233796400	167.06	-2.6	5093191	168.05	-1.1
	166	AGEACTIVLR	1	10	0	1031.54	P39076	P39076	CCT2	T-complex protein 1 subunit beta	yes	yes	365	P39076_365	18.9015	15.3113	17.6327	17.2818	1.82064	5.54559	0.00642104	+	YIL142W	0	0	0	P39076|TCPB	2	239974704	103.47	-2.6	1041988608	103.47	-2.5	196704608	104.75	-2.9	831624320	104.75	-2.8	43150152	103.85	-2.6	231582560	103.85	-2.2	18866316	105.29	-2.6
	5980	LGECDVIEEIMLGEQPFLK	1	19	0	2162.06	P39076	P39076	CCT2	T-complex protein 1 subunit beta	yes	yes	340	P39076_340	21.3817	17.6946	22.3113	20.4626	2.44174	6.9962	0.0128966	+	YIL142W	0	0	0	P39076|TCPB	2	111932544	256.75	-2.7	424336096	256.7	-2.9	73034080	257.3	-2.9	255767104	257.26	-3	28260610	257.01	-2.3	130276504	257.01	-2.6	17579400	257.49	-1.5
	9626	TVLGGGCAEMVMSK	1	14	0	1381.64	P39076	P39076	CCT2	T-complex protein 1 subunit beta	yes	yes	406	P39076_406	11.0356	5.58795	6.45647	7.69335	2.9269	4.16603	0.0708058		YIL142W	0	0	0	P39076|TCPB	2	22261128	124.19	-2.5	176652864	124.43	-2.2	16989292	125.64	-2.7	139766288	125.64	-4	2013671	125.29	-3	53649560	125.08	-2.7	9012432	126.45	-0.9
	6301	LLQSASSNTCMVTNDGATILK	1	21	0	2166.07	P39076	P39076	CCT2	T-complex protein 1 subunit beta	yes	yes	54	P39076_54	4.27911	2.38803	nq	3.33357	1.3372	2.15251	0.17461		YIL142W	0	0	0	P39076|TCPB	2	10763061	148.59	-1	261574528	148.55	-1.6	10531853	149.52	-2.4	214778592	149.48	-2.4	1334508	149.34	-2.6	83475296	149.18	-1.1	1341884	150.02	0
	7973	QLEGIQQWPYQAVADAMECIPR	1	22	0	2545.21	P39077	P39077	CCT3	T-complex protein 1 subunit gamma	yes	yes	451	P39077_451	9.16616	6.18206	nq	7.67411	2.11008	5.09957	0.0792263		YJL014W	0	0	0	P39077|TCPG	2	6050923	241.75	2.6	53993760	241.71	-1.3	2788898	242.31	1.6	33606128	242.49	-1	1672183	241.89	2.5	19384524	241.84	-1.4	395079	242.65	6
	10388	VVLLDCPLEYK	1	11	0	1290.69	P39077	P39077	CCT3	T-complex protein 1 subunit gamma	yes	yes	248	P39077_248	7.54565	4.17496	5.28574	5.66878	1.71768	2.3761	0.0797614		YJL014W	0	0	0	P39077|TCPG	2	357759200	159.58	-2.4	4375866368	159.58	-2.4	371747200	160.58	-2.6	4562533376	160.54	-2.6	60143336	159.94	-2.9	1434965760	160.1	-2.7	20501292	161.23	-2.5
	2659	ESDVGTNCGLFK	1	12	0	1268.57	P39077	P39077	CCT3	T-complex protein 1 subunit gamma	yes	yes	352	P39077_352	12.6118	12.451	14.4072	13.1567	1.08597	4.55188	0.00322158	+	YJL014W	0	0	0	P39077|TCPG	2	149952464	112.55	-1.7	1100520448	112.59	-2.3	117039616	113.79	-1.8	749485184	113.79	-2.2	28459760	112.99	-1.4	194996448	112.99	-2.7	16650078	114.27	-1.8
	9099	TAIESACLLLR	1	11	0	1188.65	P39077	P39077	CCT3	T-complex protein 1 subunit gamma	yes	yes	518	P39077_518	7.07319	8.34978	5.63892	7.02063	1.3562	3.90435	0.0133618	+	YJL014W	0	0	0	P39077|TCPG	2	275278496	152.99	-1.9	3543035904	153.03	-2.1	208279568	154.01	-2.8	2809895936	154.05	-2.6	61468112	153.65	-2.3	640251200	153.61	-2.6	12713482	154.83	-2.3
	9888	VEMIGDEYFSFLDNCK	1	16	0	1908.83	P39077	P39077	CCT3	T-complex protein 1 subunit gamma	yes	yes	371	P39077_371	11.9662	7.101	7.49466	8.85394	2.70244	1.9942	0.333368		YJL014W	0	0	0	P39077|TCPG	2	41606852	214.83	-2.9	304433824	214.87	-2.4	40810840	215.85	-2.1	301904896	215.85	-2.7	6956329	215.39	3.1	86532880	215.31	-2.8	3094106	216.2	-1.7
	4839	ILQIEEEQVQLMCEQILAVRPTLVITEK	1	28	1	3265.77	P39077	P39077	CCT3	T-complex protein 1 subunit gamma	yes	yes	284	P39077_284	5.24966	6.61709	2.16006	4.6756	2.28329	-1.3129	0.58692		YJL014W	0	0	0	P39077|TCPG	3	1811573	231.2	-0.5	40564124	230.99	-0.1	3560222	231.75	-2.5	56390648	231.54	0	2691658	231.11	-2.3	37950608	231.19	-0.3	2580133	232.08	-0.1
	9508	TQDEEVGDGTTTVIILAGEILAQCAPYLIEK	1	31	0	3289.66	P39077	P39077	CCT3	T-complex protein 1 subunit gamma	yes	yes	107	P39077_107	10.193	nq	4.77632	7.48467	3.83018	4.10235	0.135965		YJL014W	0	0	0	P39077|TCPG	3	755664	274.91	1.8	5169608	275.02	-2.9	154801	275.13	0	2852167	275.18	-3.5	nq	nq	nq	nq	nq	nq	nq	nq	nq
	8991	SVDILLEMCHK	1	11	0	1286.64	P39078	P39078	CCT4	T-complex protein 1 subunit delta	yes	yes	139	P39078_139	17.6731	14.2936	15.9317	15.9661	1.69	-4.1165	0.129497		YDL143W	0	0	0	P39078|TCPD	2	103651520	140.71	-2.7	533712992	140.67	-3.6	106482552	141.61	-3.7	445161280	141.78	-3.9	63685112	141.32	-3.7	452664576	141.36	-3.3	45777820	142.37	-3
	3708	GLGCKPIADIELFTEDR	1	17	1	1875.94	P39078	P39078	CCT4	T-complex protein 1 subunit delta	yes	yes	330	P39078_330	11.2017	10.1316	10.846	10.7264	0.544968	1.69737	0.0193988	+	YDL143W	0	0	0	P39078|TCPD	3	1090939264	170.43	-1	8543129600	170.51	-2.8	919943296	171.58	-0.9	7397637120	171.49	-2.8	876048768	171.1	0	7941497856	171.02	-2.4	528272128	171.98	-0.5
	634	AYLLNICK	1	8	0	936.51	P39078	P39078	CCT4	T-complex protein 1 subunit delta	yes	yes	275	P39078_275	13.782	9.91474	13.034	12.2436	2.05123	1.56484	0.306752		YDL143W	0	0	0	P39078|TCPD	2	811060672	127.23	-1.6	5084538880	127.23	-1.6	307313248	128.64	-2	1911801088	128.64	-2.2	75803824	127.96	-2.1	708902848	127.96	-2.1	46607312	129.45	-1.4
	8704	SLHDALCVIR	1	10	0	1125.6	P39078	P39078	CCT4	T-complex protein 1 subunit delta	yes	yes	399	P39078_399	8.36701	6.19604	6.02268	6.86191	1.30633	2.60264	0.0337962	+	YDL143W	0	0	0	P39078|TCPD	3	254618704	111.79	-1.7	2878158848	111.83	-2.5	180092832	113.28	-1.3	1882670592	113.28	-2	174985888	112.39	-0.7	2648378880	112.39	-1.7	90483400	113.96	-1.5
	1244	CNVLLIQK	1	8	0	929.537	P39078	P39078	CCT4	T-complex protein 1 subunit delta	yes	yes	283	P39078_283	8.1222	6.52516	6.79749	7.14828	0.854361	2.56082	0.0180859	+	YDL143W	0	0	0	P39078|TCPD	2	176262928	106.86	-3.1	1947793408	106.86	-3.2	133473840	108.39	-3	1555927424	108.3	-2.9	32222360	107.48	-2.7	440835008	107.44	-2.8	16464140	108.9	-2.2
	8531	SGTTNTYEEHILQPVLVSTSAITLASECVK	1	30	0	3190.61	P39078	P39078	CCT4	T-complex protein 1 subunit delta	yes	yes	514	P39078_514	7.78492	5.70563	8.36275	7.28443	1.39748	2.51122	0.159808		YDL143W	0	0	0	P39078|TCPD	3	109691640	215.41	-4.4	1285652480	215.45	-1.4	170813888	216.23	-5.2	2037033984	216.19	-0.7	75044808	215.73	-4.3	1350307712	215.69	-2.1	31782984	216.56	-3.5
	5635	LAILTCPFEPPKPK	1	14	1	1552.87	P40413	P40413	CCT5	T-complex protein 1 subunit epsilon	yes	yes	274	P40413_274	12.8057	9.89133	10.9746	11.2239	1.47312	3.66053	0.0221291	+	YJR064W	0	0	0	P40413|TCPE	3	2050907392	142.34	-2.8	13971648512	142.39	-3.1	1633815296	143.37	-3.1	11117605888	143.45	-3.2	1506152064	142.82	-1.8	13820875776	142.91	-2.2	420568064	144.2	-2.6
	9640	TVTCFVR	1	7	0	824.421	P40413	P40413	CCT5	T-complex protein 1 subunit epsilon	yes	yes	406	P40413_406	12.9909	11.1293	12.0918	12.0707	0.930944	2.99683	0.0144463	+	YJR064W	0	0	0	P40413|TCPE	2	64784260	86.77	-2.6	401171744	86.77	-2.5	89731248	88.12	-2.6	633730624	88.12	-2.6	25069652	86.74	-1.8	194907024	86.78	-1.7	17025168	88.26	-2.3
	8061	QQILLATQLCR	1	11	0	1285.72	P40413	P40413	CCT5	T-complex protein 1 subunit epsilon	yes	yes	545	P40413_545	10.5436	6.6695	10.4875	9.23355	2.22071	2.14628	0.221351		YJR064W	0	0	0	P40413|TCPE	2	239276288	136.94	-2.6	2048161536	136.9	-2.3	194014176	138.01	-2.3	1628053760	138.01	-2.3	33563404	137.5	-2.5	464877056	137.54	-2.3	8521624	138.6	-2.3
	342	ALHDSLCVVR	1	10	0	1111.58	P40413	P40413	CCT5	T-complex protein 1 subunit epsilon	yes	yes	428	P40413_428	10.0084	7.28155	9.41619	8.90206	1.4343	2.53057	0.0527494		YJR064W	0	0	0	P40413|TCPE	2	41299324	86.59	-3.1	362245376	86.59	-3.1	39294732	88.22	-3.2	362422240	88.09	-3.1	32543624	86.53	-2.6	428096576	86.44	-2.5	21028860	88.21	-2.6
	5047	ISNIGVDCLGYGSNDMK	1	17	0	1784.81	P40413	P40413	CCT5	T-complex protein 1 subunit epsilon	yes	yes	514	P40413_514	7.65571	7.50465	nq	7.58018	0.106814	-1.49431	0.516513		YJR064W	0	0	0	P40413|TCPE	2	20372560	147.04	-1.1	241073760	147.04	-2.4	14604254	148.04	-1.7	180821776	147.96	-2.4	8470702	147.65	0	95004560	147.61	-2.2	1856064	148.61	-1.7
	5879	LEETCDDISASNDELFR	1	17	0	1955.84	P40413	P40413	CCT5	T-complex protein 1 subunit epsilon	yes	yes	165	P40413_165	1.5939	0.137188	2.91217	1.54775	1.38807	0.556718	0.537963		YJR064W	0	0	0	P40413|TCPE	2	5899797	156.78	-1.7	522346368	156.54	0.7	9454534	157.68	-1.4	425615744	157.44	-0.3	0	156.4	#N/A	194356000	156.96	-1.5	368697	157.85	-1.8
	7165	NEVCGMDPDKGFVIINQK	1	18	1	2005.96	P39079	P39079	CCT6	T-complex protein 1 subunit zeta	yes	yes	285	P39079_285	10.3834	6.12874	9.20541	8.57251	2.1968	2.8395	0.098348		YDR188W	0	0	0	P39079|TCPZ	3	118787448	146.22	0.1	795495552	146.18	-3.1	68098000	147.19	-1.1	817469696	146.98	-3.1	83979344	146.75	-2	1269787648	146.62	-2.6	26659910	147.58	-0.9
	7041	NAITGATGIASNLLLCDELLR	1	21	0	2157.15	P39079	P39079	CCT6	T-complex protein 1 subunit zeta	yes	yes	530	P39079_530	5.63272	2.94309	4.85037	4.47539	1.38347	2.23821	0.0564995		YDR188W	0	0	0	P39079|TCPZ	2	140975360	226.38	-1.8	2497355520	226.38	-2.2	93512904	227.25	-2.5	1431125504	227.16	-3	14574785	226.78	-2.7	425354688	226.78	-3	5360149	227.71	-1.6
	0	AAAAQDEITGDGTTTVVCLVGELLR	1	25	0	2502.26	P39079	P39079	CCT6	T-complex protein 1 subunit zeta	yes	yes	96	P39079_96	3.79153	3.09004	2.95803	3.27987	0.447999	1.14592	0.126151		YDR188W	0	0	0	P39079|TCPZ	2	22559938	260.58	-2.2	625796160	260.58	-2.6	20403332	260.95	-2.2	464379904	260.95	-3.3	2980847	260.83	-1.5	106195112	260.83	-2.8	2921130	261.06	-0.8
	9181	TCTLLLR	1	7	0	818.468	P42943	P42943	CCT7	T-complex protein 1 subunit eta	yes	yes	374	P42943_374	16.4017	12.1418	13.5082	14.0172	2.1751	3.51078	0.0550428		YJL111W	0	0	0	P42943|TCPH	2	271838624	106.21	-1.7	1310989440	106.21	-2.6	229018688	107.58	-1.4	1241841664	107.58	-2.3	64720200	106.7	-1.7	461931904	106.66	-2.2	34811112	108.4	-1
	10904	YNLFQGCPQAK	1	11	0	1267.6	P42943	P42943	CCT7	T-complex protein 1 subunit eta	yes	yes	368	P42943_368	15.5667	13.2851	12.1717	13.6745	1.73066	3.79895	0.0283201	+	YJL111W	0	0	0	P42943|TCPH	2	249214688	117.34	-2	1402795520	117.22	-1.9	182801568	118.62	-1.9	940447616	118.58	-1.9	51229728	117.8	-1.5	332140096	117.84	-1.7	31624990	119.2	-2
	7266	NIFCAGR	1	7	0	779.375	P42943	P42943	CCT7	T-complex protein 1 subunit eta	yes	yes	314	P42943_314	8.1151	6.90037	7.80163	7.6057	0.630619	2.49429	0.017208	+	YJL111W	0	0	0	P42943|TCPH	2	15294403	87	-1.7	194889824	87	-1.9	84420480	88.35	-1.5	934152896	88.31	-2	22557396	87.02	-1	317313728	86.97	-1.3	27247928	88.47	-1.2
	7962	QLCENAGFDAIEILNK	1	16	0	1776.87	P42943	P42943	CCT7	T-complex protein 1 subunit eta	yes	yes	454	P42943_454	10.6442	13.6416	nq	12.1429	2.11945	5.09003	0.0553033		YJL111W	0	0	0	P42943|TCPH	2	138080928	189.39	-6.3	1193010944	189.31	-3.6	143034272	190.27	-5.9	1166886400	190.27	-4.1	63945340	189.81	-8.1	392270400	189.85	-3.2	35318912	190.72	-6.8
	6886	MCVDAVLSLDRNDLDDK	1	17	1	1920.89	P42943	P42943	CCT7	T-complex protein 1 subunit eta	yes	yes	182	P42943_182	8.52232	5.29973	6.09565	6.63923	1.67866	0.696459	0.661638		YJL111W	0	0	0	P42943|TCPH	3	73842368	167.59	-3	736569280	167.51	-2.6	67949656	168.29	-2.3	785412096	168.41	-2.3	50607500	168.01	-2.6	871855872	167.89	-2.4	32342130	168.78	-2.4
	3823	GQIISNINACVAVQEALKPTLGPLGSDILIVTSNQK	1	36	1	3704.02	P42943	P42943	CCT7	T-complex protein 1 subunit eta	yes	yes	33	P42943_33	7.83195	5.69219	7.78438	7.10284	1.22189	4.43343	0.027956	+	YJL111W	0	0	0	P42943|TCPH	3	33948784	239.72	-1.8	400990752	239.8	-2.5	11029404	240.86	-2.4	128322008	240.86	-2.7	8827926	240.15	-1.4	134426464	240.39	-2.6	3696001	241.4	-2.3
	2511	ELHQMCLTSMGPCGR	2	15	0	1661.71	P47079	P47079	CCT8	T-complex protein 1 subunit theta	yes	yes	42 ,49	P47079_42_49	20.2231	12.5585	6.96495	13.2489	6.65599	4.44081	0.314626		YJL008C	0	0	0	P47079|TCPQ	3	63511248	117.52	-0.1	222088608	117.44	-3.2	52460888	118.65	-0.2	235402000	118.61	-3.1	42506096	118.21	-1	293227520	118.08	-3.1	23818180	119.2	-0.6
	2400	EIADMGVECIVAGAGVGELALHYLNR	1	26	0	2699.34	P47079	P47079	CCT8	T-complex protein 1 subunit theta	yes	yes	298	P47079_298	12.4161	10.4589	9.89381	10.9229	1.32362	4.71571	0.0126685	+	YJL008C	0	0	0	P47079|TCPQ	3	79932592	248.68	-2.7	566015424	248.72	-2.6	64157380	249.84	-3.3	450405408	249.75	-3	29048522	249.27	-2.4	239378896	249.21	-2.1	13035901	250.15	-0.9
	9728	VAVFTCPLDIANTETK	1	16	0	1720.87	P47079	P47079	CCT8	T-complex protein 1 subunit theta	yes	yes	252	P47079_252	7.51313	nq	8.12207	7.8176	0.430587	4.45755	0.000366713	+	YJL008C	0	0	0	P47079|TCPQ	2	167596704	173.36	-2.5	1829108224	173.44	-2.4	144378768	174.47	-2.6	2011318272	174.35	-0.2	nq	nq	nq	nq	nq	nq	nq	nq	nq
	10542	WSAINVEDINQCDFVYLR	1	18	0	2184.03	P25342	P25342	CDC10	Cell division control protein 10	yes	yes	266	P25342_266	4.9205	2.292	4.29259	3.83503	1.37269	1.14301	0.321346		YCR002C	0	0	0	P25342|CDC10	2	22811080	210.74	-0.7	327543616	210.7	-2.4	8799024	211.92	-0.3	283262400	211.5	-2.7	2634185	211.1	-0.7	103642000	211.06	-2.5	871391	212.58	-1.4
	9976	VHCCLYLINPTGHGLK	2	16	0	1766.9	P32458	P32458	CDC11	Cell division control protein 11	yes	yes	137 ,138	P32458_137_138	13.28	8.01391	12.1044	11.1328	2.76422	-0.811545	0.64448		YJR076C	0	0	0	P32458|CDC11	3	8449650	118.19	-2.3	62143960	118.19	-2.9	22134534	119.55	-2.1	137574592	119.55	-2.3	7772496	118.83	-3.1	89417280	118.96	-2.5	6714183	120.46	-1.2
	4063	HFEDIGIQHLDLIFEDGTCPDLSIVK	1	26	0	2953.45	Q00684	Q00684	CDC14	Tyrosine-protein phosphatase CDC14	yes	yes	256	Q00684_256	9.22568	15.911	8.52175	11.2195	4.07817	-2.3732	0.614121		YFR028C	0	0	0	Q00684|CDC14	4	10517416	226.31	-1.3	143963952	225.98	-2.8	21382858	226.87	-1.6	169912832	226.67	-3	839685	225.66	-3.2	6550035	226.16	-0.3	2516491	227.52	-2.4
	10942	YRPNCPIILVTR	1	12	1	1443.8	P00549	P00549	CDC19	Pyruvate kinase 1	yes	yes	418	P00549_418	13.6926	10.3778	11.7503	11.9402	1.66557	3.04927	0.0631408		YAL038W	0	0	0	P00549|KPYK1	3	28275191808	113.24	0.2	178699632640	112.91	-1.7	21779337216	114.73	0.1	136803827712	114.73	-1.8	2518338304	114.46	0	20676837376	114.46	-1.4	10153268224	115.63	0.2
	7109	NCTPKPTSTTETVAASAVAAVFEQK	1	25	1	2550.26	P00549	P00549	CDC19	Pyruvate kinase 1	yes	yes	371	P00549_371	14.8125	13.1357	14.4985	14.1489	0.891382	4.98464	0.00374606	+	YAL038W	0	0	0	P00549|KPYK1	3	14038837248	178.13	-1	80869269504	178.13	-2.3	13378136064	179.36	-1.1	76806701056	179.36	-2.5	13795665920	178.83	-0.4	90173374464	178.83	-2.2	10360846336	180.08	-0.4
	133	AEVSDVGNAILDGADCVMLSGETAK	1	25	0	2464.15	P00549	P00549	CDC19	Pyruvate kinase 1	yes	yes	328	P00549_328	9.42349	8.2276	8.8406	8.83056	0.598008	3.40663	0.00356	+	YAL038W	0	0	0	P00549|KPYK1	2	2211018240	232.37	-1.3	21218744320	232.33	-2.1	1533246976	233.05	-1.5	14770325504	233.05	-2.3	422390176	232.57	-1.8	4682960896	232.62	-2.4	277765376	233.42	-1.9
	366	ALNAGKICSHK	1	11	1	1140.61	P00549	P00549	CDC19	Pyruvate kinase 1	yes	yes	174	P00549_174	5.08875	3.774	12.2818	7.04819	4.57988	-1.15469	0.707038		YAL038W	0	0	0	P00549|KPYK1	2	10725	52.38	-4.5	348227	52.33	-2	137375	52.3	3.4	2414016	52.39	-1.8	53579	51.79	0	1111426	51.79	-1.9	36464	51.74	-0.1
	48	ACDDKIMYVDYK	1	12	1	1462.65	P00549	P00549	CDC19	Pyruvate kinase 1	yes	yes	121	P00549_121	0	0	0.681109	0.227036	0.393238	-3.07691	0.00213998	+	YAL038W	0	0	0	P00549|KPYK1	2	nq	nq	nq	nq	nq	nq	0	108.6	#N/A	7076232	109.13	-2.1	0	108.08	#N/A	15041430	108.56	-2.9	0	109.24	#N/A
	9138	TCDDDYTGQGIDQLK	1	15	0	1670.71	P06785	P06785	CDC21	Thymidylate synthase	yes	yes	131	P06785_131	5.50584	2.29636	12.5071	6.76976	5.22138	1.01712	0.811623		YOR074C	0	0	0	P06785|TYSY	2	12546518	124.43	-1.2	287336192	124.43	-2.5	17923154	125.26	-1.3	235600896	125.38	-3.1	3389956	124.59	-0.6	73141312	124.81	-2.7	0	125.47	#N/A
	6557	LSCLLYQR	1	8	0	994.527	P06785	P06785	CDC21	Thymidylate synthase	yes	yes	201	P06785_201	11.0643	7.25831	9.66337	9.32867	1.92496	2.11419	0.203972		YOR074C	0	0	0	P06785|TYSY	2	199610144	112.59	-2.7	1683363328	112.59	-2.7	158478016	113.88	-2.7	1194968704	113.88	-2.7	29990230	113.29	-2.8	410758400	113.29	-2.8	19115320	114.57	-2.3
	7319	NKEEEQYLDLCK	1	12	1	1510.7	P06785	P06785	CDC21	Thymidylate synthase	yes	yes	17	P06785_17	7.39555	6.51664	6.38854	6.76691	0.548174	2.51976	0.0100073	+	YOR074C	0	0	0	P06785|TYSY	3	103222336	103.02	-2	1243901184	102.98	-2.4	70108944	104.19	-2.2	926491328	104.15	-2.3	91485552	103.41	-1.7	1306703360	103.5	-2	50086164	104.8	-1.7
	8326	SCDMGLGVPFNIASYALLTR	1	20	0	2127.05	P06785	P06785	CDC21	Thymidylate synthase	yes	yes	208	P06785_208	13.8809	9.68405	16.8258	13.4636	3.5891	4.39543	0.204674		YOR074C	0	0	0	P06785|TYSY	2	11917917	240.93	-0.7	74267952	241.06	-2.2	13535892	241.78	1.6	83651104	241.92	-2.4	3406741	241.42	-0.5	29022910	241.32	-2.5	1675620	242.28	-2.5
	8633	SIYDFILGCK	1	10	0	1157.58	P11433	P11433	CDC24	Cell division control protein 24	yes	yes	206	P11433_206	10.9532	7.62987	9.6434	9.40883	1.67405	1.64906	0.197771		YAL041W	0	0	0	P11433|CDC24	2	102710736	203.38	-2.1	731196288	203.34	-1.9	41173592	204.49	-2.5	438544608	204.4	-2.4	39181952	203.83	-2.4	478457408	203.71	-2.3	8637757	204.89	-2.2
	3632	GIAYCHSHR	1	9	0	1042.48	P00546	P00546	CDC28	Cyclin-dependent kinase 1	yes	yes	127	P00546_127	11.209	7.15114	8.74422	9.03477	2.04445	2.41715	0.139203		YBR160W	0	0	1	P00546|CDK1	2	nq	nq	nq	nq	nq	nq	10227885	47.72	-1.6	81019528	47.72	-2	nq	nq	nq	nq	nq	nq	5833204	46.94	-1.9
	1226	CNLIPVIAK	1	9	0	969.568	P32457	P32457	CDC3	Cell division control protein 3	yes	yes	279	P32457_279	4.96068	3.38283	4.02872	4.12408	0.793238	1.07394	0.107155		YLR314C	0	0	0	P32457|CDC3	2	260767696	139.09	-3.9	5394569216	139.09	-3.5	267216896	140.3	-3.3	4720834048	140.13	-3.2	45037328	139.79	-2.7	1292111360	139.75	-3.3	9421970	140.86	-2.9
	7217	NGFSFNLLCVGPDGIGK	1	17	0	1736.86	P32457	P32457	CDC3	Cell division control protein 3	yes	yes	124	P32457_124	7.00237	4.25288	5.7702	5.67515	1.37721	0.961723	0.378106		YLR314C	0	0	0	P32457|CDC3	2	60094960	209.96	-3.6	796985920	209.84	-2	49795568	210.73	-3.3	662456832	210.81	-2.4	9968990	210.44	-3.6	194093600	210.44	-1.8	3344379	211.33	-6.1
	4664	IHACLYFIEPTGHYLKPLDLK	1	21	1	2470.31	P32457	P32457	CDC3	Cell division control protein 3	yes	yes	253	P32457_253	6.16602	12.7018	3.71106	7.52629	4.64715	2.93983	0.353997		YLR314C	0	0	0	P32457|CDC3	4	39653464	160.2	0.1	693504896	160.12	-2	25136498	161.15	-0.7	292463968	161.27	-2.1	17333668	160.64	0	120603000	160.85	-2.1	2505063	162.12	1.1
	2952	FFAVDEVSCQINQEGAPK	1	18	0	1980.93	P25655	P25655	CDC39	General negative regulator of transcription subunit 1	yes	yes	774	P25655_774	3.86205	3.4142	1.17316	2.81647	1.44066	-7.12678	0.0110181	+	YCR093W	0	0	0	P25655|NOT1	2	1406644	165.82	-3.3	141555200	166.18	-2.4	11432017	166.97	4	178037088	167.13	-2.3	2645280	166.51	0	45863840	166.34	-1.5	353531	167.01	4.2
	1525	CVVVGDGAVGK	1	11	0	1002.52	P19073	P19073	CDC42	Cell division control protein 42	yes	yes	6	P19073_6	12.7823	9.64734	13.1414	11.857	1.92202	4.68246	0.0241493	+	YLR229C	0	0	0	P19073|CDC42	2	119781152	84.97	-3.5	726274048	84.97	-3.5	142750096	86.04	-3.2	1065065280	86.04	-3.4	23980816	85.06	-2.5	238791072	85.06	-2.7	20546090	86.25	-3.3
	11004	YVECSALTQR	1	10	0	1168.55	P19073	P19073	CDC42	Cell division control protein 42	yes	yes	157	P19073_157	10.8814	8.06881	10.0142	9.65479	1.44031	3.51814	0.0299496	+	YLR229C	0	0	0	P19073|CDC42	2	129151112	85.75	-2.7	1060493312	85.75	-2.8	128655384	87.05	-2.6	1050950080	87.01	-2.7	26038634	85.88	-1.5	295993088	85.88	-2.4	14992542	87.28	-2.2
	3856	GSFVSCLDYK	1	10	0	1117.51	P18898	P18898	CDC43	Geranylgeranyl transferase type-1 subunit beta	yes	yes	149	P18898_149	21.1662	24.3216	14.7358	20.0746	4.88528	2.91886	0.508504		YGL155W	0	0	0	P18898|PGTB1	2	72918064	127.27	-4.2	243366112	127.27	-2.3	8768291	128.53	-3.2	60875392	128.49	-2.9	10174521	127.88	-2.2	27508980	127.93	-2.6	5856984	129.44	3.1
	3158	FNGELCIPQEIFNDFSK	1	17	0	1999.93	P18898	P18898	CDC43	Geranylgeranyl transferase type-1 subunit beta	yes	yes	361	P18898_361	13.7283	20.5725	8.49672	14.2658	6.0558	-2.30198	0.602009		YGL155W	0	0	0	P18898|PGTB1	2	19372514	225.29	3.4	173631264	225.38	-3.2	27863240	225.99	6.1	123208624	226.24	-4.4	7391681	226.04	7.8	58247888	225.78	-4.3	12595388	226.62	6.8
	7124	NDEEDADLYHSCLGSAALALIEGK	1	24	0	2533.16	P18898	P18898	CDC43	Geranylgeranyl transferase type-1 subunit beta	yes	yes	343	P18898_343	8.8084	7.36116	6.62591	7.59849	1.11043	2.98665	0.0148564	+	YGL155W	0	0	0	P18898|PGTB1	3	54378352	227.74	-1.9	607315328	227.74	-2.1	55503528	228.46	-2.6	530270080	228.42	-3.1	30079916	228.06	-2.4	359836512	228.1	-2.7	19596896	228.94	-1.6
	5978	LGDLVTIHPCPDIK	1	14	0	1519.81	P25694	P25694	CDC48	Cell division control protein 48	yes	yes	115	P25694_115	7.9655	5.95824	6.72553	6.88309	1.01286	1.93038	0.0503723		YDL126C	0	0	1	P25694|CDC48	3	2363350784	135.31	-1.2	26991083520	135.31	-2.2	1714340608	136.28	-1.6	20123164672	136.28	-2.7	1583343872	135.87	-1.1	25138790400	135.87	-2.1	403039136	136.89	-0.7
	2079	DTVLIVLIDDELEDGACR	1	18	0	1987.98	P25694	P25694	CDC48	Cell division control protein 48	yes	yes	92	P25694_92	7.80065	6.61987	6.71064	7.04372	0.657091	1.76494	0.0436628	+	YDL126C	0	0	1	P25694|CDC48	2	106907488	254.14	-1.8	1355896576	254.23	-1.8	91606888	255.02	-2.8	990431872	255.02	-2.9	40487620	254.55	-2	572592704	254.44	-1.8	20004640	255.52	-1.4
	5613	LADDVDLEALAAETHGYVGADIASLCSEAAMQQIR	1	35	0	3645.73	P25694	P25694	CDC48	Cell division control protein 48	yes	yes	425	P25694_425	8.72585	7.2236	7.13416	7.69454	0.894266	3.02051	0.0103947	+	YDL126C	0	0	1	P25694|CDC48	3	193777120	241.28	-1.7	2027107584	241.19	-2.1	138922576	242.1	-2.3	1452996352	242.01	-2.9	99074304	241.61	-2.3	1243983744	241.61	-2.5	43600920	242.44	-2
	319	ALDNACGAFININEFALPAGSPK	1	23	0	2332.15	Q12018	Q12018	CDC53	Cell division control protein 53	yes	yes	412	Q12018_412	4.95386	6.32031	5.48819	5.58745	0.68861	1.0899	0.453826		YDL132W	0	0	0	Q12018|CDC53	2	16432254	212.87	-0.3	268139632	212.83	-2.4	10468113	213.81	-4.4	247978576	213.64	-2.7	7826030	213.05	-4.7	87355640	213.42	-1.9	768708	214.02	-4.1
	7934	QIFLEACIVR	1	10	0	1190.65	Q12018	Q12018	CDC53	Cell division control protein 53	yes	yes	754	Q12018_754	8.34987	2.82538	5.97178	5.71568	2.77114	0.99444	0.718091		YDL132W	0	0	0	Q12018|CDC53	2	51914420	156.33	-3.6	485354208	156.21	-2.4	20957202	157.56	-4.5	314501600	157.23	-2.1	nq	nq	nq	nq	nq	nq	1578126	157.82	-1.3
	7381	NLPHTTLVNECIAQSHQR	1	18	0	2060.02	Q12018	Q12018	CDC53	Cell division control protein 53	yes	yes	774	Q12018_774	6.55045	4.88086	5.59568	5.67566	0.837666	2.23908	0.0633581		YDL132W	0	0	0	Q12018|CDC53	3	8513323	90.72	-2.6	126799520	90.85	-3.3	8781019	92.38	-3	119923608	92.38	-3.3	5798407	91.03	-2	114002176	91.08	-2.8	4555830	92.72	-3
	3279	FSQCFGDK	1	8	0	930.391	Q00362	Q00362	CDC55	Protein phosphatase PP2A regulatory subunit B	yes	yes	13	Q00362_13	11.9821	10.769	8.82943	10.5268	1.5902	3.99306	0.0140252	+	YGL190C	0	0	0	Q00362|2ABA	2	nq	nq	nq	nq	nq	nq	41077848	78.73	-2.7	301750336	78.73	-2.5	nq	nq	nq	nq	nq	nq	3651067	78.84	-2.2
	6682	LTLLISESFPEWQSQCVEIVR	1	21	0	2476.27	P26637	P26637	CDC60	Leucine--tRNA ligase, cytoplasmic	yes	yes	963	P26637_963	10.6414	11.6906	nq	11.166	0.741865	4.57564	0.0330647	+	YPL160W	0	1	0	P26637|SYLC	2	9225882	223.21	-2.5	77471800	223.25	-2.6	nq	nq	nq	nq	nq	nq	3501967	223.3	-4.7	26453452	223.35	-2.6	nq	nq	nq
	7616	NWAVCR	1	6	0	747.349	P26637	P26637	CDC60	Leucine--tRNA ligase, cytoplasmic	yes	yes	590	P26637_590	5.27263	3.90374	nq	4.58819	0.96795	1.34553	0.290943		YPL160W	0	1	0	P26637|SYLC	2	nq	nq	nq	nq	nq	nq	21083758	80.36	-1.8	378788000	80.36	-2.1	nq	nq	nq	nq	nq	nq	15131343	80.46	-2.2
	335	ALFPLGFHCTGMPILACADK	2	20	0	2104.03	P26637	P26637	CDC60	Leucine--tRNA ligase, cytoplasmic	yes	yes	105 ,113	P26637_105_113	4.51808	2.31434	3.97611	3.60284	1.14831	0.700521	0.47457		YPL160W	0	1	0	P26637|SYLC	3	271448192	189.82	-1.8	5725671424	189.82	-2.2	201690784	190.67	-2.5	4273320960	190.8	-2.5	117160736	190.38	-1.4	4585045504	190.34	-1.9	52557720	191.46	-1.4
	3887	GTGVVTCVPSNSPDDYITTK	1	20	0	2052.97	P26637	P26637	CDC60	Leucine--tRNA ligase, cytoplasmic	yes	yes	411	P26637_411	8.18705	2.8547	5.80526	5.61567	2.67123	2.33836	0.214202		YPL160W	0	1	0	P26637|SYLC	2	100136000	141.47	-2.3	1127590912	141.39	-2.6	63723124	142.38	-1.3	709992704	142.25	-2	7016625	141.8	-2.2	396446656	141.8	-2.4	9577287	142.68	-2.3
	7807	QAIECLEGMQLFAPEVK	1	17	0	1904.94	P26637	P26637	CDC60	Leucine--tRNA ligase, cytoplasmic	yes	yes	562	P26637_562	4.28009	4.46646	1.30417	3.35024	1.7744	1.07218	0.363487		YPL160W	0	1	0	P26637|SYLC	2	20027240	198.58	-1.8	400707584	198.5	-2.6	14315240	199.71	-2	367327904	199.5	-2.8	5127864	199.03	-2.9	97243600	198.99	-2.5	1621120	200.14	-4.2
	11039	YWLTYFPPLCESDCTSLGAR	2	20	0	2321.05	P26637	P26637	CDC60	Leucine--tRNA ligase, cytoplasmic	yes	yes	202 ,206	P26637_202_206	13.6778	5.7315	nq	9.70467	5.61891	2.96472	0.421658		YPL160W	0	1	0	P26637|SYLC	2	22527488	214.04	-1.9	140752416	213.96	-2.3	18907100	214.78	-1.9	120745296	214.82	-1.9	5091898	214.68	0.5	49264420	214.52	-2.2	572814	215.32	-0.8
	1590	DAFCQVPNYEIVINSCLEHGIMNLDK	2	26	0	2964.38	P04819-2;P04819	P04819-2	CDC9	DNA ligase 1	yes	no	359 ,371	P04819_359_371	12.125	9.47499	5.98355	9.19453	3.08034	3.64224	0.127607		YDL164C	0	0	0	P04819-2|DNLI1	3	7899953	234.03	6.3	65260468	234.11	-2.5	11696099	234.84	10	76759800	234.8	-3.3	5708410	234.16	6.4	50483888	234.51	-2.9	2693404	235.11	10.7
	2152	DYLEGVGDSLDLCVLGAYYGR	1	21	0	2277.06	P04819-2;P04819	P04819-2	CDC9	DNA ligase 1	yes	no	612	P04819_612	13.2283	4.09842	7.50943	8.2787	4.61328	4.88885	0.141345		YDL164C	0	0	0	P04819-2|DNLI1	2	4921870	248.7	14.3	38749552	248.7	-3.2	3597742	249.71	14.9	17135490	249.71	-2.9	457096	249.23	9.3	7163618	248.98	-2.5	179178	249.64	7
	6738	LVGEVEDALSSNNNDHYSSNIPYSEVCEVFNK	1	32	0	3571.6	P04819-2;P04819	P04819-2	CDC9	DNA ligase 1	yes	no	152	P04819_152	1.70275	0	1.80226	1.16834	1.01303	0.203016	0.777173		YDL164C	0	0	0	P04819-2|DNLI1	3	2308795	197.96	8.3	233429440	197.84	-2.9	5432502	198.53	-2.1	213463184	198.53	-2.8	0	197.9	#N/A	140377568	198.15	-2.9	0	198.82	#N/A
	57	ACELSYSPYSHFR	1	13	0	1558.69	Q06549	Q06549	CDD1	Cytidine deaminase	yes	yes	22	Q06549_22	17.199	10.5796	15.6297	14.4694	3.45888	2.7433	0.24945		YLR245C	0	0	0	Q06549|CDD	3	37260448	111.58	-2.1	172545440	111.58	-3.2	23586850	112.77	-2	120391328	112.81	-3.2	24199900	112.15	-1.5	179138016	112.06	-3	11367601	113.63	-1.5
	6195	LLAHDYYVCEK	1	11	0	1352.64	Q01159	Q01159	CEG1	mRNA-capping enzyme subunit alpha	yes	yes	68	Q01159_68	8.89505	nq	3.8575	6.37628	3.56209	1.43935	0.627451		YGL130W	0	0	0	Q01159|MCE1	2	4952572	89.95	5.8	42739900	90.12	-2.9	846797	91.51	-1	16658442	91.6	-2.9	nq	nq	nq	nq	nq	nq	nq	nq	nq
	7046	NANIISELVGYGLSSDACHITSPPADGNGAK	1	31	0	3070.47	P39525	P39525	CEM1	3-oxoacyl-[acyl-carrier-protein] synthase homolog	yes	yes	286	P39525_286	9.39495	5.97619	10.9078	8.75966	2.52645	0.0645228	0.976762		YER061C	0	0	0	P39525|CEM1	3	24898600	212.34	-1	293304256	212.22	-2.2	15884607	212.98	-5.1	100009856	213.1	-3	5829316	212.69	-3.3	138147376	212.73	-2.4	7252033	213.46	-3.8
	116	AECLAVASALLPGR	1	14	0	1369.74	P39525	P39525	CEM1	3-oxoacyl-[acyl-carrier-protein] synthase homolog	yes	yes	334	P39525_334	5.54466	2.50499	5.21723	4.42229	1.66848	1.48468	0.272273		YER061C	0	0	0	P39525|CEM1	2	38033224	167.55	-2.1	541831040	167.75	-2.8	21286480	168.66	-3.5	468702912	168.74	-2.7	1180293	168.35	-2.8	118066832	168.3	-2.5	3468505	169.31	-1.1
	6010	LGMQDICVAGASETSLHPLSLAGFIR	1	26	0	2685.36	P39525	P39525	CEM1	3-oxoacyl-[acyl-carrier-protein] synthase homolog	yes	yes	209	P39525_209	13.2384	5.55227	nq	9.39536	5.43494	1.60415	0.690999		YER061C	0	0	0	P39525|CEM1	3	6162100	216.15	-6.7	50621760	216.15	-2.2	7995507	216.61	-0.7	42163792	216.81	-2.9	2880943	216.57	1.2	51619140	216.49	-2.2	1737739	217.1	-0.3
	10169	VNPPVSSQCVFTELDAHLTPNIDASLFK	1	28	0	3041.52	O13297	O13297	CET1	mRNA-capping enzyme subunit beta	yes	yes	330	O13297_330	12.8278	8.25096	9.9801	10.3529	2.31107	1.60634	0.377686		YPL228W	0	0	0	O13297|CET1	3	76259984	219.08	-2.6	346667104	219.12	-2.4	89305232	219.85	-3.2	778446208	219.85	-2.8	20008848	219.42	-1.8	250169856	219.42	-2.4	21305388	220.21	-2.7
	10299	VSYIHNDSCTR	1	11	0	1293.58	O13297	O13297	CET1	mRNA-capping enzyme subunit beta	yes	yes	467	O13297_467	9.51987	8.42348	8.56391	8.83575	0.596607	3.56827	0.00515695	+	YPL228W	0	0	0	O13297|CET1	2	1204414	59.38	-2.4	14151703	59.38	-2.9	12169706	59.87	-3.4	112960616	59.83	-3.7	6633589	58.96	-2.4	67116536	59.01	-2.7	5605575	59.38	-3.4
	4941	IPGLCTVLETFDSDPQSTFIVTER	1	24	0	2667.31	Q12453	Q12453	CEX1	Cytoplasmic export protein 1	yes	yes	75	Q12453_75	7.45327	0	9.57927	5.67751	5.03047	-2.35643	0.665544		YOR112W	0	0	0	Q12453|CEX1	2	2739764	240.89	2.6	21440450	240.5	-2.3	187347	241.12	-7.6	14905270	241.65	-2.8	0	240.09	#N/A	3494931	241.21	-1.8	0	240.56	#N/A
	1808	DIDFENYGCDEEDMNKEDNLLAAQFLNNLR	1	30	1	3547.55	Q12453	Q12453	CEX1	Cytoplasmic export protein 1	yes	yes	563	Q12453_563	3.04449	0	2.89166	1.97872	1.71532	-1.18769	0.466625		YOR112W	0	0	0	Q12453|CEX1	3	0	249.78	#N/A	3799853	250.35	-3	272810	251.05	5.9	4888104	251.15	-1.3	0	250.62	#N/A	1121179	250.68	-2.3	0	251.53	#N/A
	7400	NLTPGMIENFIIPELCEIIK	1	20	0	2286.2	Q12453	Q12453	CEX1	Cytoplasmic export protein 1	yes	yes	297	Q12453_297	1.64957	0	nq	0.824783	1.16642	-5.27223	0.12295		YOR112W	0	0	0	Q12453|CEX1	2	267428	260.26	1	15944595	260.38	-2.9	nq	nq	nq	nq	nq	nq	0	260.35	#N/A	1053508	260.49	-2.7	nq	nq	nq
	2434	EINFCK	1	6	0	752.353	P40558	P40558	CFD1	Cytosolic Fe-S cluster assembly factor CFD1	yes	yes	182	P40558_182	10.3807	9.84535	11.7317	10.6526	0.972105	3.61261	0.0337095	+	YIL003W	0	0	0	P40558|CFD1	2	nq	nq	nq	nq	nq	nq	8293482	84.68	-2	71599616	84.73	-2.4	nq	nq	nq	nq	nq	nq	1119578	84.96	-1.6
	6894	MDPGSSCALLFNNDIIAFLPFHVNK	1	25	0	2762.36	Q06632	Q06632	CFT1	Protein CFT1	yes	yes	131	Q06632_131	5.97093	nq	11.6944	8.83265	4.04708	5.6375	0.211322		YDR301W	0	0	0	Q06632|CFT1	3	1098935	245.6	-7.1	17386012	245.83	-2.3	1217458	246.75	-7.4	19092088	246.8	-2.5	nq	nq	nq	nq	nq	nq	nq	nq	nq
	1695	DDSSQLICLK	1	10	0	1120.54	Q03705	Q03705	CGI121	Protein CGI121	yes	yes	106	Q03705_106	8.40705	6.0489	10.3535	8.26982	2.15558	4.55165	0.0247804	+	YML036W	0	0	0	Q03705|CG121	2	8815604	140.03	-3	165936032	140.03	-2.6	31280252	140.96	-2.8	270899392	140.92	0.1	10512743	140.37	-1.7	203622336	140.45	1.9	6124529	141.37	-2.5
	6717	LVCSGEQMYSAIYK	1	14	0	1590.74	Q03705	Q03705	CGI121	Protein CGI121	yes	yes	48	Q03705_48	3.36072	2.36436	nq	2.86254	0.704534	0.771396	0.551118		YML036W	0	0	0	Q03705|CG121	2	4723165	137.44	-1.3	95093608	137.48	-2.9	187344	138.33	4.3	46110620	138.46	-2.2	0	138.04	#N/A	12901673	138.08	-2.3	403965	139.3	-2.1
	6429	LNVEQSLACLK	1	11	0	1216.65	P22137	P22137	CHC1	Clathrin heavy chain	yes	yes	672	P22137_672	8.56593	8.32888	8.63079	8.50853	0.15893	3.0844	0.00373878	+	YGL206C	0	0	0	P22137|CLH	2	870612992	147.96	-0.8	9252927488	147.88	-1.5	732026496	148.94	-1.8	7853900800	148.9	-2.1	244343776	148.6	-1.4	2627700736	148.56	-1.8	67768048	149.62	-1.7
	10031	VISCLAELQQFEK	1	13	0	1506.78	P22137	P22137	CHC1	Clathrin heavy chain	yes	yes	495	P22137_495	9.15516	8.61226	8.76041	8.84261	0.280629	1.00491	0.167716		YGL206C	0	0	0	P22137|CLH	2	433916800	171.04	-3.2	4208633856	170.95	-3.2	527283072	171.98	-3.6	5329165312	171.98	-3.1	113693104	171.52	-2.6	1106331264	171.6	-2.5	57956408	172.65	-2.8
	2566	ENDQYDTLDVGHYCEK	1	16	0	1927.79	P22137	P22137	CHC1	Clathrin heavy chain	yes	yes	915	P22137_915	7.48805	5.87685	6.48095	6.61529	0.813957	2.63461	0.00941551	+	YGL206C	0	0	0	P22137|CLH	3	403771456	119.75	-2.3	4916735488	119.84	-2.4	406144576	120.7	-2.1	5089459200	120.7	-2.3	330350784	120.31	-1.7	5345538048	120.27	-2	188063728	121.32	-1.4
	5852	LDNYDADEIAPLCIEHDLK	1	19	0	2186.02	P22137	P22137	CHC1	Clathrin heavy chain	yes	yes	1065	P22137_1065	9.02199	6.49366	6.26914	7.2616	1.52867	2.47544	0.117403		YGL206C	0	0	0	P22137|CLH	3	735377600	175.6	-2	7252991488	175.6	-2	660032704	176.44	-1.5	6818368512	176.48	-2.1	422889408	175.95	-1.8	6287880192	175.91	-1.8	305983968	176.87	-1.3
	5663	LAQICGLNLIVHAEELDELVER	1	22	0	2476.3	P22137	P22137	CHC1	Clathrin heavy chain	yes	yes	1278	P22137_1278	10.2247	8.11657	9.24413	9.19512	1.0549	0.937684	0.291191		YGL206C	0	0	0	P22137|CLH	3	160694336	223.96	-1.9	1357877632	224	-2	132332800	224.7	-2.2	1214978816	224.79	-2.6	41466088	224.45	-2.5	462693376	224.37	-2.6	17274526	225.34	-1.5
	5070	ITAESVFTAAPYNHENGIACINK	1	23	0	2462.19	P22137	P22137	CHC1	Clathrin heavy chain	yes	yes	323	P22137_323	8.94873	6.81925	7.62169	7.79656	1.07546	2.55085	0.0279992	+	YGL206C	0	0	0	P22137|CLH	3	447221312	151.73	-1.8	4678583296	151.81	-2	415268096	152.78	-2.4	4097043968	152.78	-2.3	346927680	152.41	-2.2	4674627072	152.41	-2.6	100120088	153.31	-2
	6768	LVNDACIEK	1	9	0	1003.5	P22137	P22137	CHC1	Clathrin heavy chain	yes	yes	1266	P22137_1266	11.0805	17.1108	11.8573	13.3495	3.28041	1.94558	0.37613		YGL206C	0	0	0	P22137|CLH	2	22775232	78.8	-3.4	151386704	78.8	-3.3	33136150	79.63	-3.4	297296096	79.63	-3.4	7239310	78.78	-2.3	37381112	78.87	-2.4	7340021	79.71	-2.9
	1518	CVVHTNALPIDWLVGYFGK	1	19	0	2131.09	P22137	P22137	CHC1	Clathrin heavy chain	yes	yes	645	P22137_645	4.27675	2.35719	3.04966	3.22787	0.972108	-0.236212	0.73648		YGL206C	0	0	0	P22137|CLH	3	24097784	218.99	-2.4	462403136	219.03	-2.2	15339392	220.01	-2	420289856	219.85	-2.7	nq	nq	nq	nq	nq	nq	861959	220.44	-2.6
	1608	DANLEDQLPLVIVCDR	1	16	0	1811.91	P22137	P22137	CHC1	Clathrin heavy chain	yes	yes	784	P22137_784	4.80846	3.10965	3.94771	3.95527	0.849429	0.322609	0.589017		YGL206C	0	0	0	P22137|CLH	2	80921792	219.48	-2.5	1558766720	219.44	-2.3	62449632	220.3	-3.5	1279511808	220.3	-2.9	16862062	219.84	-4.1	500032768	219.67	-2.8	7483582	220.57	-1.9
	5873	LECSEELGDIVKPFDTTLALACYLR	2	25	1	2798.39	P22137	P22137	CHC1	Clathrin heavy chain	yes	yes	463 ,482	P22137_463_482	2.18317	2.8248	3.92436	2.97744	0.880576	1.60267	0.0420501	+	YGL206C	0	0	0	P22137|CLH	3	3435206	242.27	0.5	150460128	242.35	-2.5	6328645	243.15	-2.2	287008928	243.29	-3.3	3577453	242.77	0.2	101424040	242.87	-3	737058	243.89	2.2
	5714	LCELLGYDNVFPLIINIK	1	18	0	2076.13	P38147	P38147	CHK1	Serine/threonine-protein kinase CHK1	yes	yes	455	P38147_455	15.2597	nq	14.9771	15.1184	0.199816	-3.61655	0.532292		YBR274W	0	0	0	P38147|CHK1	2	2341414	245.64	-2.3	13002398	245.64	-1.7	nq	nq	nq	nq	nq	nq	nq	nq	nq	nq	nq	nq	nq	nq	nq
	4021	HCPDTLALR	1	9	0	1024.51	P22516	P22516	CHL1	ATP-dependent RNA helicase CHL1	yes	yes	320	P22516_320	7.21113	7.55229	4.96536	6.57626	1.40547	1.7743	0.109418		YPL008W	0	0	0	P22516|CHL1	2	3096539	75.84	-1.9	35027280	76.05	-3.9	2910037	77.08	-3	42262000	76.96	-3.1	2582060	75.65	-1.1	33234860	75.74	-2.5	2501869	76.95	-3
	4166	HLNEINTTSCK	1	11	0	1258.6	P22516	P22516	CHL1	ATP-dependent RNA helicase CHL1	yes	yes	124	P22516_124	9.93062	8.42785	8.65191	9.00346	0.810721	3.25498	0.0164406	+	YPL008W	0	0	0	P22516|CHL1	2	115247	58.21	-0.5	1591447	58.21	-0.8	1692457	58.67	-2.6	14804190	58.67	-2.8	754544	57.62	-1.8	7534257	57.67	-0.5	945730	58.01	-1.7
	6610	LSPYCELK	1	8	0	951.474	P05374	P05374	CHO2	Phosphatidylethanolamine N-methyltransferase	yes	yes	655	P05374_655	5.45147	5.35095	4.7235	5.1753	0.394492	2.21684	0.00386027	+	YGR157W	0	0	0	P05374|CHO2	2	83318848	93.65	-2.7	1510970880	93.65	-3.7	82983848	94.97	-2.2	1373329792	94.93	-3.4	28307874	94.02	-1.8	478307296	94.02	-3.1	11543728	95.54	-1.8
	5306	KFCQYEIR	1	8	1	1085.53	P05374	P05374	CHO2	Phosphatidylethanolamine N-methyltransferase	yes	yes	158	P05374_158	6.77991	4.84043	4.41161	5.34399	1.2619	-1.57351	0.26765		YGR157W	0	0	0	P05374|CHO2	2	42931960	75.53	-2.9	733480064	75.62	-2.9	44934540	76.62	-4.1	474636608	76.62	-3.2	22741886	75.34	-2.4	498894400	75.34	-2.2	25705180	76.66	-2.6
	7464	NPNVGGACGEIR	1	12	0	1185.56	P08004	P08004	CHS1	Chitin synthase 1	yes	yes	628	P08004_628	3.32063	2.43021	2.74019	2.83034	0.452006	0.115333	0.827805		YNL192W	0	0	0	P08004|CHS1	2	503750	75.53	-3.5	26563720	75.49	-2.8	1115086	76.5	-0.4	20568290	76.34	-2.9	331356	75.54	-4.3	7283007	75.31	-1.9	55425	75.77	-4.7
	10934	YQAVTCEPNQLAEK	1	14	0	1592.75	P08004	P08004	CHS1	Chitin synthase 1	yes	yes	423	P08004_423	1.71732	8.0248	1.00798	3.58337	3.86271	2.554	0.332142		YNL192W	0	0	0	P08004|CHS1	2	254098	96.97	-2.7	14542132	97.09	-2.8	nq	nq	nq	nq	nq	nq	461130	97.6	-0.7	5479612	97.43	-2.2	464652	98.62	-4.4
	1850	DIVPVQLVFCLK	1	12	0	1372.78	P14180	P14180	CHS2	Chitin synthase 2	yes	yes	409	P14180_409	9.38278	9.4804	5.36881	8.07733	2.34616	4.43797	0.0386381	+	YBR038W	0	0	0	P14180|CHS2	2	3744320	228.5	-1.8	28161528	228.5	-2.4	1847757	229.39	-1.2	25845750	229.39	-2.7	554569	228.8	-1.7	4444303	228.89	-3.1	172642	229.71	-0.6
	6278	LLMVVCDGLIK	1	11	0	1202.68	P29465	P29465	CHS3	Chitin synthase 3	yes	yes	691	P29465_691	2.16367	2.17794	0	1.4472	1.25333	-1.638	0.252547		YBR023C	0	0	0	P29465|CHS3	2	1458226	172.06	-1.4	112887264	172.18	-2	3422706	173.3	-0.5	107817696	173.01	-1.8	701457	172.37	-5.2	22784884	172.62	-0.4	0	173.16	#N/A
	5149	IVNVTQTSCVLAWDPLK	1	17	0	1886	Q12114	Q12114	CHS5	Chitin biosynthesis protein CHS5	yes	yes	94	Q12114_94	16.2748	14.0219	nq	15.1483	1.59305	-5.82185	0.310262		YLR330W	0	0	0	Q12114|CHS5	2	95695296	203.41	-4.2	440358912	203.37	-2.4	69165808	204.24	-4.4	407764384	204.49	-2.8	21392500	203.75	-3.6	135019776	203.92	-2.3	11303827	204.95	-4.1
	4274	HVAIDTTHFVCNDLDNEESNEELIR	1	25	0	2912.32	Q12114	Q12114	CHS5	Chitin biosynthesis protein CHS5	yes	yes	217	Q12114_217	7.27995	5.87807	6.55545	6.57116	0.701072	1.6013	0.0950766		YLR330W	0	0	0	Q12114|CHS5	4	386037120	156.13	-2.6	4580866560	156.09	-2.5	326288832	156.91	-2.1	4491577344	156.95	-2.4	352631680	156.59	-2.2	5804684800	156.47	-2.4	102526080	157.4	-1.9
	6996	MTDMSGITVCLGPLDPLK	1	18	0	1889.93	Q12114	Q12114	CHS5	Chitin biosynthesis protein CHS5	yes	yes	177	Q12114_177	5.7562	5.45822	14.1782	8.46422	4.95073	2.07522	0.533274		YLR330W	0	0	0	Q12114|CHS5	2	11332780	223.82	1.5	159423680	223.74	0	6015039	224.92	0.6	124604640	224.63	-0.6	2182825	224.41	0.2	40484700	224.19	2.1	1455599	224.5	-2.8
	265	AIITNTNPELKPPGLVECPFYVGK	1	24	1	2599.37	P40955	P40955	CHS6	Chitin biosynthesis protein CHS6	yes	yes	204	P40955_204	3.16521	1.94297	2.14663	2.41827	0.654833	0.858619	0.110008		YJL099W	0	0	0	P40955|CHS6	3	25251276	175.01	1	561266624	175.01	-3.4	7967773	176.14	2.4	455021056	176.02	-3.3	8493183	175.45	2.4	430235008	175.58	-2.6	5402828	175.86	2.8
	4712	IIELLCR	1	7	0	858.5	P40955	P40955	CHS6	Chitin biosynthesis protein CHS6	yes	yes	224	P40955_224	6.77127	2.61972	5.41823	4.93641	2.1173	-1.25009	0.499228		YJL099W	0	0	0	P40955|CHS6	2	17388940	134.46	-1.2	215283424	134.42	-2.8	10364196	135.26	0.5	166829568	135.47	-2.9	818894	134.83	-2.3	53674840	134.83	-2.8	1004283	136.26	3.4
	7896	QFGECLHNR	1	9	0	1102.5	P40955	P40955	CHS6	Chitin biosynthesis protein CHS6	yes	yes	54	P40955_54	6.11211	3.1967	6.00844	5.10575	1.6541	-1.35839	0.611036		YJL099W	0	0	0	P40955|CHS6	2	698555	65.36	-2.1	8984500	65.4	-3	192495	66.11	0.4	4702876	65.99	-2.9	162955	65.18	0.9	12338981	65.05	-2.5	604052	65.63	-1.2
	3907	GVAWSNDGYYLATCSR	1	16	0	1761.78	Q05583	Q05583	CIA1	Cytosolic iron-sulfur protein assembly protein 1	yes	yes	125	Q05583_125	5.16182	11.1623	0	5.44139	5.58642	4.08213	0.399318		YDR267C	0	0	0	Q05583|CIAO1	2	6400659	150	0.1	129777616	150.04	-3.5	6744701	150.96	1.1	111742024	150.96	-3.5	4698106	150.56	7.1	47396180	150.64	-4.6	3374716	151.84	2
	308	ALCHGVYEINVVK	1	13	0	1443.75	Q05583	Q05583	CIA1	Cytosolic iron-sulfur protein assembly protein 1	yes	yes	292	Q05583_292	3.45046	0	3.52717	2.32588	2.01463	0.541937	0.74275		YDR267C	0	0	0	Q05583|CIAO1	2	0	108.22	#N/A	10175634	108.46	-3.4	1110185	109.86	-3.3	20889132	109.81	-0.9	0	108.73	#N/A	17990630	109.05	-2.6	0	110.25	#N/A
	10256	VSEDDLFDQLDSEGIKVDEIICGK	1	24	1	2666.26	P38779	P38779	CIC1	Proteasome-interacting protein CIC1	yes	yes	156	P38779_156	8.63292	7.00759	7.12743	7.58931	0.905776	2.61525	0.0391054	+	YHR052W	0	0	1	P38779|CIC1	3	92410080	245.49	-2.2	979675200	245.49	-2.3	65070712	246.31	-2.5	687033408	246.25	-2.9	32372554	246.01	-2.2	429749632	245.86	-2.3	24468162	246.71	-1.8
	1485	CVINLQR	1	7	0	844.459	P46670	P46670	CIN2	Tubulin-specific chaperone C	yes	yes	149	P46670_149	9.7742	3.02324	9.0894	7.29561	3.7158	2.5323	0.337086		YPL241C	0	0	0	P46670|TBCC	2	13058260	104.49	-2.7	118883904	104.37	-2.5	10043590	105.91	-2.7	94369664	105.78	-2.1	1285843	104.77	-1.2	30846580	104.85	-2.1	278533	106.36	-1.6
	1791	DHLIIQDFSNPFQSEETEDNSAFAFEDFDICNK	1	33	0	3864.67	P46670	P46670	CIN2	Tubulin-specific chaperone C	yes	yes	256	P46670_256	6.50238	5.27294	5.8909	5.88874	0.614723	4.68625	0.00253183	+	YPL241C	0	0	0	P46670|TBCC	3	1606474	245.09	1.3	20150622	245.14	-1.5	413672	246.08	-0.6	8897031	246.13	-2.3	492278	245.61	-0.8	8411160	245.56	-2.3	236902	246.55	-1.7
	1368	CSGVTGEGIDNLR	1	13	0	1319.61	P39110	P39110	CIN4	GTP-binding protein CIN4	yes	yes	168	P39110_168	7.14659	nq	4.54119	5.84389	1.8423	-1.76079	0.758435		YMR138W	0	0	0	P39110|CIN4	2	4387146	105.43	-5.3	53155524	105.43	-3.8	1331268	106.41	-5.2	21142008	106.45	-4.1	nq	nq	nq	nq	nq	nq	nq	nq	nq
	3638	GIDTCSLIDSVGK	1	13	0	1306.64	P42940	P42940	CIR1	Probable electron transfer flavoprotein subunit beta	yes	yes	91	P42940_91	9.80028	10.0777	nq	9.939	0.19618	-1.76822	0.0180478	+	YGR207C	0	0	0	P42940|ETFB	2	575861888	160.69	-1.5	5298026496	160.77	-2.5	500690368	161.64	-1.3	4610331648	161.6	-2.8	98568536	160.88	2.3	879514880	161.21	-2.4	nq	nq	nq
	6517	LQINSQNCIHCK	2	12	0	1399.67	Q08822	Q08822	CIR2	Probable electron transfer flavoprotein-ubiquinone oxidoreductase, mitochondrial	yes	yes	600 ,603	Q08822_600_603	23.896	20.0099	27.284	23.73	3.63985	3.05846	0.221857		YOR356W	0	0	0	Q08822|ETFD	3	252165312	80.33	-1.7	799107904	80.24	-2.3	184958048	81.36	-1.6	593043712	81.36	-2	149339456	80.28	-0.5	603824640	80.28	-1.4	127354440	81.52	-1.2
	9297	TGTYHDDDEPCHLR	1	14	0	1657.68	Q08822	Q08822	CIR2	Probable electron transfer flavoprotein-ubiquinone oxidoreductase, mitochondrial	yes	yes	546	Q08822_546	9.55999	7.61684	8.1423	8.43971	1.00514	2.88734	0.0101488	+	YOR356W	0	0	0	Q08822|ETFD	3	48346528	63.57	-2.6	463988480	63.52	-2.7	37586720	64.2	-1.8	348962496	64.2	-2	46682472	63.36	-1.9	573080704	63.28	-2	31911876	63.87	-1.9
	8109	QTVLAEGCHGSLTK	1	14	0	1442.72	Q08822	Q08822	CIR2	Probable electron transfer flavoprotein-ubiquinone oxidoreductase, mitochondrial	yes	yes	247	Q08822_247	9.21598	7.04573	7.85788	8.03986	1.09651	2.27699	0.0424785	+	YOR356W	0	0	0	Q08822|ETFD	2	45591664	73.86	-2.3	506411744	73.86	-2.7	10251772	76.13	-8.4	43686016	75.25	-3.9	23039012	73.75	-0.9	292875232	73.57	-1.7	21106108	74.64	-2
	2162	DYVDVCIVGGGPAGLATAIK	1	20	0	1917.99	Q08822	Q08822	CIR2	Probable electron transfer flavoprotein-ubiquinone oxidoreductase, mitochondrial	yes	yes	66	Q08822_66	6.00863	4.2159	6.02143	5.41532	1.03875	0.298647	0.759055		YOR356W	0	0	0	Q08822|ETFD	2	13909074	209.8	-1.3	244673600	209.64	-2.8	14226014	210.69	-4.9	195436288	210.65	-2.4	1657773	209.82	-4.8	72340624	210.06	-2.8	3043628	211.22	-5.6
	7026	NACEERPQEYWDYEQGVTIDWGK	1	23	1	2815.22	P19454	P19454	CKA2	Casein kinase II subunit alpha	yes	yes	26	P19454_26	2.58615	1.13121	nq	1.85868	1.02879	1.71248	0.14735		YOR061W	0	0	1	P19454|CSK22	3	4287628	171.29	-2.4	104799736	171.29	-3.7	0	172.02	#N/A	56704592	172.3	-2.2	1318053	171.66	-2.1	194217664	171.7	-1.9	1945260	172.95	0
	6829	LYCPSCQDLYLPQSSR	2	16	0	1871.85	P43639	P43639	CKB1	Casein kinase II subunit beta	yes	yes	184 ,187	P43639_184_187	19.9674	6.74152	13.9461	13.5517	6.62177	6.80305	0.206801		YGL019W	0	0	1	P43639|CSK2B	2	35784032	150.2	-0.8	150471744	150.28	-2.4	33916596	151.28	-3.7	128899376	151.16	-2.7	3375965	150.64	-3.5	61688216	150.72	-2.4	2723924	151.79	-1.9
	10430	VYCNLQQLLPVGLHDIPGIDCVK	2	23	0	2536.32	P38930	P38930	CKB2	Casein kinase II subunit beta	yes	yes	144 ,162	P38930_144_162	8.74303	7.92573	9.62165	8.76347	0.848145	3.50831	0.00741225	+	YOR039W	0	0	1	P38930|CSK2C	3	314831552	216.47	-2.5	3507714048	216.43	-2.4	170053424	217.28	-2.5	1553359488	217.19	-2.7	82167904	216.89	-2.2	1038227968	216.93	-2.2	82914720	217.73	-1.8
	3619	GHEYFCDVDPEYITDR	1	16	0	1957.82	P38930	P38930	CKB2	Casein kinase II subunit beta	yes	yes	52	P38930_52	7.36239	5.77371	6.17542	6.43718	0.826052	3.06427	0.0075762	+	YOR039W	0	0	1	P38930|CSK2C	3	173128896	145.8	-3.6	2230037504	145.76	-3.5	148363968	146.68	-2.9	1815160192	146.68	-3.6	176690736	146.17	-2	2849157632	146.21	-2.6	21493672	147.09	-2.4
	7269	NIGPSLYGCFVNGR	1	14	0	1495.72	P20485	P20485	CKI1	Choline kinase	yes	yes	209	P20485_209	13.0745	11.2693	15.7863	13.3767	2.27361	3.14744	0.28984		YLR133W	0	0	0	P20485|KICH	2	84270016	156.09	-2	566349568	156.13	-3.8	70121296	157.07	-0.8	460117696	157.11	-3.7	17174720	156.88	-1.8	128135600	156.72	-3.8	4249909	157.95	-5.5
	453	APHQCHADRYPDK	1	13	1	1536.69	P20485	P20485	CKI1	Choline kinase	yes	yes	427	P20485_427	2.74749	0.716852	0	1.15478	1.42514	-3.71358	0.111947		YLR133W	0	0	0	P20485|KICH	2	nq	nq	nq	nq	nq	nq	21922	43.96	0.8	775970	44.04	-1.2	nq	nq	nq	nq	nq	nq	2791	43.24	-7.4
	5075	ITDFGFCAR	1	9	0	1028.47	P48562	P48562	CLA4	Serine/threonine-protein kinase CLA4	yes	yes	715	P48562_715	6.79745	11.7633	8.26815	8.94297	2.55078	4.77422	0.0605356		YNL298W	0	0	0	P48562|CLA4	2	11691420	128.77	-3.5	148522496	128.45	-2.4	4052592	129.77	-2.8	67349936	129.69	-2.4	7666856	129.1	-0.2	56067620	129.1	-3.3	1383481	130.22	1.4
	10347	VTVNADPSQCFK	1	12	0	1307.62	P48562	P48562	CLA4	Serine/threonine-protein kinase CLA4	yes	yes	545	P48562_545	1.89574	3.00025	3.6997	2.86523	0.909528	1.00203	0.141142		YNL298W	0	0	0	P48562|CLA4	2	352394	111.74	-3.1	26830310	111.36	-3.5	542984	112.28	1.3	19505370	112.37	-2.8	189096	111.76	-2.8	5099376	111.89	-3.1	54346	113.11	2.2
	1274	CPLLSGVSSPTNFTHK	1	16	0	1686.84	P48562;Q12469	P48562	CLA4;SKM1	Serine/threonine-protein kinase CLA4;Serine/threonine-protein kinase SKM1	yes	no	178	P48562_178	10.0794	5.11253	8.39184	7.86125	2.52558	-1.23369	0.453964		YNL298W	0	0	0	P48562|CLA4	3	93038296	125.16	-2.9	749872384	124.92	-2.2	26445456	126.13	-3	316071744	126.13	-2.4	11143468	125.27	-0.9	385881536	125.48	-2.3	30133912	126.35	-3.4
	2165	DYVQSIQLDTTELCK	1	15	0	1754.84	Q06333	Q06333	CLN1	Biogenesis of lysosome-related organelles complex 1 subunit CNL1	yes	yes	50	Q06333_50	0.0607516	9.39781	4.61224	4.69027	4.66902	-1.50676	0.674945		YDR357C	0	0	0	Q06333|BL1S4	2	0	184.12	#N/A	108263000	184.6	-2	113546	185.37	2.3	78525480	185.57	-3.3	3210479	185.22	2.8	27581160	184.98	-2.3	777222	185.91	7.5
	8504	SGCIVDTPSISQLDENLAELHHIIEK	1	26	0	2860.43	Q08685	Q08685	CLP1	mRNA cleavage and polyadenylation factor CLP1	yes	yes	248	Q08685_248	5.37484	3.45896	6.03728	4.95703	1.33897	-1.95487	0.281761		YOR250C	0	0	0	Q08685|CLP1	4	16333437	211.19	-1.8	568092672	211.19	-3.2	50972448	212.04	-1.5	616840320	211.92	-3.1	6233982	211.56	-2.7	331851264	211.56	-3	10293487	212.49	-0.4
	5650	LALYPEAIAFCR	1	12	0	1365.71	Q03690	Q03690	CLU1	Clustered mitochondria protein 1	yes	yes	1043	Q03690_1043	15.0223	12.6128	13.7405	13.7919	1.20558	3.59192	0.0160318	+	YMR012W	0	1	0	Q03690|CLU	2	760353984	178.36	-1.7	4311087616	178.28	-2.2	704884352	179.37	-2	3977397760	179.33	-2.4	181032064	178.87	-1.9	1199346048	178.83	-2.1	116422224	179.86	-1.4
	3018	FHSCLDFINALDK	1	13	0	1521.73	Q3E7A4	Q3E7A4	CMC2	COX assembly mitochondrial protein 2	yes	yes	13	Q3E7A4_13	95.8004	95.2478	95.9472	95.6652	0.368825	1.35659	0.0342349	+	YBL059C-A	0	0	0	Q3E7A4|COXM2	3	10436790272	173.39	-2.2	470224512	173.31	-2.6	9940797440	174.35	-2.2	423062080	174.4	-2.7	4397867008	173.82	-1.7	220582480	173.78	-2	2231066368	174.83	-1.8
	4581	IFGLCNNEK	1	9	0	1036.5	Q3E7A4	Q3E7A4	CMC2	COX assembly mitochondrial protein 2	yes	yes	36	Q3E7A4_36	94.1217	96.1485	95.9613	95.4105	1.12006	1.53125	0.143523		YBL059C-A	0	0	0	Q3E7A4|COXM2	2	1774251264	112.49	-2.5	123298320	112.53	-2.6	1604124416	113.8	-2.3	87697024	113.8	-2.3	411199296	112.98	-2.2	14835565	113.03	-5	210625408	114.55	-1.8
	9791	VCSSDSDLPGSDIK	1	14	0	1421.63	P27466	P27466	CMK1	Calcium/calmodulin-dependent protein kinase I	yes	yes	416	P27466_416	6.96878	2.37881	3.26891	4.2055	2.4341	2.33081	0.21262		YFR014C	0	0	0	P27466|KCC1	2	7924840	97.59	-1.7	105617432	97.47	-3.4	6443995	98.56	-3	86202320	98.68	-3.5	246562	97.95	0	24762000	97.87	-2.3	678440	98.95	-2.5
	10219	VQDFLDECTTGEYPVK	1	16	0	1842.83	P27466	P27466	CMK1	Calcium/calmodulin-dependent protein kinase I	yes	yes	251	P27466_251	3.33727	2.29546	1.91478	2.51584	0.736407	1.98129	0.00983799	+	YFR014C	0	0	0	P27466|KCC1	2	14435290	152.18	0.3	567306112	152.3	-1.6	25235800	153.52	-3	581750656	153.39	-2.7	4683489	153.12	0	213376640	152.79	-2.7	1874099	153.66	0.5
	2604	EPNLISVPAPITVCGDIHGQYFDLLK	1	26	0	2838.46	P14747	P14747	CMP2	Serine/threonine-protein phosphatase 2B catalytic subunit A2	yes	yes	142	P14747_142	6.37566	5.01106	5.46209	5.61627	0.695243	1.82904	0.0261516	+	YML057W	0	0	0	P14747|PP2B2	3	104032576	222.43	-2	1517602560	222.47	-2.4	106235600	223.28	-2.9	1570110720	223.19	-3.1	64777188	222.76	-1.9	1290822400	222.84	-2.8	27210190	223.65	-2.7
	1981	DNTILSFENAAVLCQVLK	1	18	0	1977.02	Q07897	Q07897	CMS1	Protein CMS1	yes	yes	273	Q07897_273	6.68639	11.1236	nq	8.905	3.13759	0.290508	0.872834		YLR003C	0	0	1	Q07897|CMS1	2	18384204	240.29	-1.4	256565296	240.25	-2.2	nq	nq	nq	nq	nq	nq	2163882	240.77	-1.5	17289170	240.72	-2.6	nq	nq	nq
	8488	SFNVLPLAALMNGQYFCVHGGISPELK	1	27	0	2904.47	P23287	P23287	CNA1	Serine/threonine-protein phosphatase 2B catalytic subunit A1	yes	yes	226	P23287_226	7.90212	6.89382	9.68063	8.15885	1.41103	-0.274849	0.772429		YLR433C	0	0	0	P23287|PP2B1	3	7437135	227.91	-3.6	88007640	228.12	-2.1	4039481	228.88	-0.4	45750460	228.84	-2.3	871254	228.57	-3.7	17580250	228.35	-2.1	625518	229.47	-0.1
	3396	GAFSFECLIYLYSLK	1	15	0	1752.88	P23287	P23287	CNA1	Serine/threonine-protein phosphatase 2B catalytic subunit A1	yes	yes	158	P23287_158	8.31689	15.1948	3.01683	8.84283	6.10599	1.78313	0.664844		YLR433C	0	0	0	P23287|PP2B1	2	773784	235.12	1.5	11656020	234.95	0.1	1074888	235.98	3.1	8723222	235.73	-1.2	1245673	235.58	3.8	5382314	235.54	-0.1	0	236.16	#N/A
	8609	SILPLFVNPEDVINCNFSNAR	1	21	0	2361.18	P53865	P53865	CNM67	Chaotic nuclear migration protein 67	yes	yes	58	P53865_58	7.24316	2.14889	nq	4.69603	3.60219	-3.22746	0.199945		YNL225C	0	0	0	P53865|CNM67	2	8148021	236.85	-4.5	135007744	236.89	-3.4	11957867	237.76	-4.3	122470752	237.89	-3.9	nq	nq	nq	nq	nq	nq	408273	238.57	-1.2
	414	ANEQASAQPTDEHTSPDISIEDCNGAK	1	27	0	2827.22	P53865	P53865	CNM67	Chaotic nuclear migration protein 67	yes	yes	155	P53865_155	2.53841	1.92012	2.03832	2.16562	0.328209	1.80817	0.00228663	+	YNL225C	0	0	0	P53865|CNM67	3	1825980	101.91	-0.8	85647792	101.63	-2.6	2151073	102.82	4.4	67050416	102.69	-1.8	1638227	102.3	-1.9	71538208	102.01	-2.1	595781	103.25	-1.9
	8665	SLCFNDEK	1	8	0	954.412	P53079	P53079	COG1	Conserved oligomeric Golgi complex subunit 1	yes	yes	70	P53079_70	6.38575	9.76807	3.05555	6.40312	3.35629	0.239354	0.917218		YGL223C	0	0	0	P53079|COG1	2	nq	nq	nq	nq	nq	nq	3874909	85.67	-3.4	56805608	85.67	-3.9	nq	nq	nq	nq	nq	nq	846193	85.96	-4.5
	8706	SLHEMCGIEPLEEEICSGLIEQLYK	2	25	0	2862.35	P53271	P53271	COG2	Conserved oligomeric Golgi complex subunit 2	yes	yes	177 ,187	P53271_177_187	10.5791	nq	7.40869	8.9939	2.24182	-5.88866	0.205981		YGR120C	0	0	0	P53271|COG2	3	15977603	232.3	-5.4	115626328	232.3	-2	3232615	232.93	-5.7	46749760	232.93	-2.5	nq	nq	nq	nq	nq	nq	nq	nq	nq
	1091	CLENPSSLQNLSLTLVSIIK	1	20	0	2171.19	P53271	P53271	COG2	Conserved oligomeric Golgi complex subunit 2	yes	yes	241	P53271_241	2.23527	0	1.85541	1.36356	1.19605	0.919732	0.397167		YGR120C	0	0	0	P53271|COG2	2	1397798	246.07	-1.8	51612640	245.97	-2.4	1112426	246.81	-2.1	58178032	246.77	-3	0	246.08	#N/A	9745719	246.48	-2.6	0	246.89	#N/A
	10437	VYFQQLCADEYK	1	12	0	1505.69	P40094	P40094	COG3	Conserved oligomeric Golgi complex subunit 3	yes	yes	346	P40094_346	1.0521	10.9875	1.03702	4.35888	5.74057	2.33348	0.526793		YER157W	0	0	0	P40094|COG3	2	0	137.94	#N/A	79611560	138.14	-3.1	1470659	139.19	-7.2	58700880	139.19	-2.9	2736156	139.03	-4.1	21074690	138.82	-1	991348	139.76	-3.9
	516	ASLLTIEINCFDLIK	1	15	0	1691.92	P53959	P53959	COG6	Conserved oligomeric Golgi complex subunit 6	yes	yes	662	P53959_662	9.0245	13.8295	5.56251	9.47217	4.15164	5.11599	0.144845		YNL041C	0	0	0	P53959|COG6	2	15342479	226.72	-4.2	132458224	226.72	-3.1	3460454	227.41	-5.8	57093208	227.5	-3.7	6795215	226.75	-5.3	46597280	227.1	-3.2	4947824	227.46	-5
	8860	SRFPGSTIVDEVCEK	1	15	1	1665.8	Q04632	Q04632	COG8	Conserved oligomeric Golgi complex subunit 8	yes	yes	243	Q04632_243	8.74982	6.23317	12.5295	9.17083	3.16921	0.0449799	0.9855		YML071C	0	0	0	Q04632|COG8	3	20122028	131.6	-1.9	210364784	131.85	-2.5	8133623	133	-1.8	84307912	132.91	-2.9	18771432	132.7	-3.8	324939008	132.45	-2.4	7975568	133.29	-3.4
	620	AWEVDTCR	1	8	0	978.423	P53622	P53622	COP1	Coatomer subunit alpha	yes	yes	249	P53622_249	10.6919	9.11741	nq	9.90466	1.11334	4.84692	0.143071		YDL145C	0	0	0	P53622|COPA	2	17954246	92.87	-3.7	134708032	92.87	-3.1	19481898	94.01	-2.5	177991008	94.05	-2.7	10161327	93.18	-2.9	88914824	93.09	-2.7	5210242	94.51	-2.6
	2887	FDICAATYKPIYEDTPSVSDPLTGSK	1	26	1	2817.34	P53622	P53622	COP1	Coatomer subunit alpha	yes	yes	1150	P53622_1150	9.51572	9.48414	7.77062	8.92349	0.998539	2.93803	0.0102105	+	YDL145C	0	0	0	P53622|COPA	3	696884288	189.21	-3.9	7131930624	189.25	-3	513696992	190.03	-4.4	4379396096	190.11	-3.1	398785408	189.56	-4.4	3704538112	189.52	-2.5	186594160	190.46	-4.7
	10721	YFTNIYEGCR	1	10	0	1264.55	P53622	P53622	COP1	Coatomer subunit alpha	yes	yes	950	P53622_950	9.00472	5.96767	7.5999	7.5241	1.51995	2.37963	0.0840658		YDL145C	0	0	0	P53622|COPA	2	201530336	120.84	-3	2021963776	120.84	-3	165460448	121.93	-3.1	1686582016	121.93	-3	34623456	121.36	-2.8	538053888	121.41	-2.7	19738144	122.68	-2.7
	2650	ERPCSFIHQNQLFFVNAEK	1	19	1	2306.13	P53622	P53622	COP1	Coatomer subunit alpha	yes	yes	329	P53622_329	10.3668	15.994	11.5878	12.6495	2.96003	1.18301	0.596489		YDL145C	0	0	0	P53622|COPA	3	56025180	137.81	-3.4	751226304	137.77	-3.4	97376800	139.14	-2.4	575117312	138.89	-3.1	108016120	138.78	0	582988032	138.49	-0.5	49273456	139.63	-0.8
	1187	CLYTLTGHLDYVR	1	13	0	1552.77	P53622	P53622	COP1	Coatomer subunit alpha	yes	yes	87	P53622_87	9.26631	8.88831	8.69185	8.94882	0.291971	0.690944	0.223526		YDL145C	0	0	0	P53622|COPA	3	267152608	141.1	-4.4	2538247680	141.02	-4.6	111757344	141.94	-4.8	1171956992	142.02	-5.3	273655424	141.61	-4.1	2790811136	141.65	-4.1	83351328	142.72	-2.1
	9659	TYIPSTPCELPAQLGYVR	1	18	0	2007.01	P53622	P53622	COP1	Coatomer subunit alpha	yes	yes	959	P53622_959	8.79175	12.8438	2.95645	8.19732	4.97038	2.81025	0.441275		YDL145C	0	0	0	P53622|COPA	2	79088104	179.17	-3.3	1008481280	179.21	-1.9	112089928	180.27	-2.5	974857792	180.36	-2.5	45310252	179.57	-4.6	348588864	179.78	-1.6	35076656	180.6	-1.4
	4235	HSAPGTSSFEEQMSAQQNLLDGSLGDCVVK	1	30	0	3134.43	P53622	P53622	COP1	Coatomer subunit alpha	yes	yes	199	P53622_199	9.86332	10.537	9.02936	9.80989	0.755245	1.18023	0.131419		YDL145C	0	0	0	P53622|COPA	3	57926508	180.82	-0.6	670254848	180.78	-2.3	64898180	181.71	-1.5	452187712	181.67	-2.6	83263560	181.27	-2.1	728090816	181.23	-2.3	20947968	182.25	-0.6
	6406	LNKPDIAIECFR	1	12	1	1417.74	P53622	P53622	COP1	Coatomer subunit alpha	yes	yes	1012	P53622_1012	1.03617	3.67392	2.11127	2.27379	1.32636	1.07245	0.280202		YDL145C	0	0	0	P53622|COPA	2	2728571	124.9	-0.7	357033120	124.94	-3.5	3744854	126.16	-2.2	261237712	126.12	-3.8	4744702	125.6	-2.5	178656928	125.31	-3.6	17548556	126.88	-2.7
	8235	RPEVSVLDVGCGGGILSESLAR	1	22	1	2213.15	P27680	P27680	COQ3	Hexaprenyldihydroxybenzoate methyltransferase, mitochondrial	yes	yes	131	P27680_131	7.41479	7.54389	11.4427	8.80045	2.28915	2.48989	0.32018		YOL096C	0	0	0	P27680|COQ3	3	109714352	177.5	-0.9	1153183232	177.54	-2.8	55840928	178.61	-0.5	914032896	178.57	-2.8	68796208	178.22	-2.6	578309760	178.06	-2.8	27619844	179.19	-3.5
	10089	VLKPGGIFYCLEFSK	1	15	1	1699.9	P49017	P49017	COQ5	2-methoxy-6-polyprenyl-1,4-benzoquinol methylase, mitochondrial	yes	yes	225	P49017_225	6.09847	4.27523	5.11453	5.16274	0.912573	1.73461	0.0374793	+	YML110C	0	0	0	P49017|COQ5	3	525291136	162.94	-1.6	8436285440	162.94	-2.1	486857920	163.98	-1.7	7148346368	164.02	-2.1	154239776	163.57	-2	3556008960	163.57	-1.7	112211520	164.88	-1.2
	4990	IQSYDGLYVTDGCSK	1	15	0	1647.74	P53318	P53318	COQ6	Ubiquinone biosynthesis monooxygenase COQ6	yes	yes	120	P53318_120	7.00531	0.879483	1.99431	3.29304	3.26289	0.0845124	0.966441		YGR255C	0	0	0	P53318|COQ6	2	17005588	129.33	0.8	225169360	129.94	-2.6	9748133	131.01	-3.2	129983104	130.96	-3.4	607885	130.22	4.5	61094632	130.42	-2.2	83503	131.17	7.3
	5758	LCPPPEETYSLHR	1	13	0	1540.73	P27697	P27697	COQ8	Probable serine/threonine-protein kinase COQ8, mitochondrial	yes	yes	460	P27697_460	10.2109	5.94285	8.27254	8.1421	2.13701	3.41348	0.0696512		YGL119W	0	0	0	P27697|COQ8	3	41391552	98.21	-2.6	378244992	98.17	-2.3	27964770	99.52	-1.4	231636704	99.56	-2.1	17764058	98.61	-1.1	278293408	98.57	-1.7	11565451	100	-1.3
	3261	FSGIFLLCAR	1	10	0	1125.6	P27697	P27697	COQ8	Probable serine/threonine-protein kinase COQ8, mitochondrial	yes	yes	480	P27697_480	13.0182	12.3822	9.73928	11.7132	1.73883	-2.19046	0.450774		YGL119W	0	0	0	P27697|COQ8	2	28380780	178.07	7.3	216366608	178.28	-2.6	32486090	179.26	5.8	190317024	179.34	-2.7	11608402	178.83	5	66260208	178.91	-2.6	6612858	180.02	5.9
	5736	LCLEEIATFK	1	10	0	1165.61	P27697	P27697	COQ8	Probable serine/threonine-protein kinase COQ8, mitochondrial	yes	yes	333	P27697_333	3.21133	nq	4.56058	3.88596	0.954061	2.05884	0.0336776	+	YGL119W	0	0	0	P27697|COQ8	2	26591990	172.33	-4.7	506258112	172.41	-2.7	75960300	173.42	-1.2	2584637120	173.5	-3	nq	nq	nq	nq	nq	nq	nq	nq	nq
	6220	LLDNIQEYQLCDNFNHFSLSYK	1	22	0	2703.26	P07256	P07256	COR1	Cytochrome b-c1 complex subunit 1, mitochondrial	yes	yes	312	P07256_312	5.13061	3.89019	5.22599	4.74893	0.745218	1.96472	0.0174338	+	YBL045C	0	0	0	P07256|QCR1	3	6196657664	196.39	0.1	113145798656	196.39	-1.7	4808211456	197.24	0.1	90343849984	197.24	-1.7	1337227776	196.68	2	33291005952	196.68	-0.5	16631928	176.15	0.7
	4969	IQCFCFEEQK	2	10	0	1273.55	P19516	P19516	COX11	Cytochrome c oxidase assembly protein COX11, mitochondrial	yes	yes	208 ,210	P19516_208_210	12.1713	14.664	2.71424	9.84984	6.30405	-1.79388	0.705707		YPL132W	0	0	1	P19516|COX11	2	3855234	127.11	-3.9	47893740	126.95	-2.1	6509623	128.04	-2.7	26899622	128.09	-3	1060150	127.36	-3.2	9244087	127.36	-2.3	1374135	129.1	-1.3
	9663	TYNALCPLDWIEK	1	13	0	1564.76	Q01519	Q01519	COX12	Cytochrome c oxidase subunit 6B	yes	yes	59	Q01519_59	93.2579	94.0578	nq	93.6578	0.565593	1.21992	0.101796		YLR038C	0	0	0	Q01519|COX12	2	19913256960	205.88	-1.6	1449538560	205.84	-2.3	18928343040	206.87	-2.1	1358518272	206.87	-2.8	7457038336	206.42	-2.3	453788992	206.42	-2.5	5328201216	207.41	-1.8
	4034	HCWQSYVDYHK	1	11	0	1464.62	Q01519	Q01519	COX12	Cytochrome c oxidase subunit 6B	yes	yes	27	Q01519_27	93.7181	93.5512	94.1461	93.8051	0.306836	1.78105	0.00111179	+	YLR038C	0	0	0	Q01519|COX12	3	13515988992	86.42	-2.3	908003200	86.42	-3.7	10695327744	87.86	-2.5	714883200	87.86	-3.9	6383329280	86.62	-1.9	434751840	86.62	-2.9	3908071424	88.27	-2.3
	2535	ELMDENFCR	1	9	0	1155.47	P40086	P40086	COX15	Cytochrome c oxidase assembly protein COX15	yes	yes	344	P40086_344	7.76227	6.05148	6.23193	6.68189	0.939973	1.84663	0.0610357		YER141W	0	0	0	P40086|COX15	2	40228212	120.84	-2.7	501934624	120.84	-3	34156804	121.85	-2.5	381970048	121.85	-2.8	8623705	121.25	-1.2	144279312	121.2	-2.4	6138379	122.27	-1.7
	3852	GSFPLDHDGECTK	1	13	0	1404.6	Q3E731	Q3E731	COX19	Cytochrome c oxidase assembly protein COX19	yes	yes	30	Q3E731_30	78.4822	82.4358	83.1922	81.37	2.52942	5.94824	0.192461		YLL018C-A	0	0	0	Q3E731|COX19	2	33529140	79.89	-2.9	10022993	79.81	-1.8	27688066	80.6	-3.3	6761237	80.69	-2.3	7888774	79.84	-2.5	1647487	79.58	-1	7131690	80.76	-3.1
	6697	LTSIPCFR	1	8	0	935.49	Q04935	Q04935	COX20	Cytochrome c oxidase protein 20, mitochondrial	yes	yes	87	Q04935_87	90.0318	nq	88.4945	89.2632	1.08708	2.8381	0.121605		YDR231C	0	0	0	Q04935|COX20	2	835958528	124.39	-2.7	91211264	124.43	-2.6	416765600	125.66	-3.5	47487992	125.71	-3.1	nq	nq	nq	nq	nq	nq	nq	nq	nq
	1529	CWECGSVYK	2	9	0	1073.43	P04037	P04037	COX4	Cytochrome c oxidase subunit 4, mitochondrial	yes	yes	134 ,137	P04037_134_137	18.6024	16.8687	nq	17.7356	1.22589	2.55255	0.360034		YGL187C	0	0	0	P04037|COX4	2	148581008	103.35	-2.6	634881216	103.26	-2.8	139458976	104.55	-2.6	625481920	104.55	-2.9	151366784	103.72	-2.2	750755328	103.72	-2.5	97275984	105.28	-2.6
	11013	YVGCTGSPAGSHTIMWLKPTVNEVAR	1	26	1	2773.37	P04037	P04037	COX4	Cytochrome c oxidase subunit 4, mitochondrial	yes	yes	111	P04037_111	3.97413	5.54035	7.25545	5.58998	1.64123	0.988018	0.641851		YGL187C	0	0	0	P04037|COX4	3	25160368	135.58	-2.6	516021088	135.66	-2.1	24487354	136.64	-1.7	683605184	136.72	-3	43716568	136.48	-3.1	749755200	136.4	-2.9	12481788	137.61	-2
	10100	VLNNCFSYDLVPAPAVIEK	1	19	0	2091.07	P00427	P00427	COX6	Cytochrome c oxidase subunit 6, mitochondrial	yes	yes	76	P00427_76	8.82276	7.82582	7.99802	8.21553	0.532877	3.94697	0.00204443	+	YHR051W	0	0	0	P00427|COX6	2	2741034752	192.68	-1.5	28561125376	192.72	-2.8	2564784640	193.74	-1.8	26270900224	193.78	-2.9	461472096	193.25	-1.1	5449082880	193.25	-2.6	187756480	194.35	-1.7
	4654	IGSSVEFDWCAVNTAK	1	16	0	1725.8	P03965	P03965	CPA2	Carbamoyl-phosphate synthase arginine-specific large chain	yes	yes	600	P03965_600	1.22769	8.03152	nq	4.6296	4.81103	1.85508	0.666413		YJR109C	0	0	0	P03965|CARB	2	0	162.69	#N/A	127197000	163.26	-3.4	2217234	164.42	-0.3	51188168	164.3	-2.7	7685008	163.59	-1.3	65824888	163.79	-2.2	30324	164.68	0
	4154	HLGVIGECNVQYALQPDGLDYR	1	22	0	2459.19	P03965	P03965	CPA2	Carbamoyl-phosphate synthase arginine-specific large chain	yes	yes	300	P03965_300	7.06713	6.48991	7.64506	7.06737	0.577576	2.01237	0.0138753	+	YJR109C	0	0	0	P03965|CARB	3	485744128	170.59	-1.8	6708361216	170.63	-2.1	321354528	171.47	-2	3904992768	171.47	-1.9	568819264	171.01	-1.7	8219389952	171.01	-1.9	336960832	171.98	-2.1
	1199	CMNIVNIYK	1	9	0	1096.54	P03965	P03965	CPA2	Carbamoyl-phosphate synthase arginine-specific large chain	yes	yes	479	P03965_479	11.2643	15.1931	nq	13.2287	2.77808	0.62208	0.760692		YJR109C	0	0	0	P03965|CARB	2	149943120	132.38	-2.4	1154870400	132.38	-2.2	58042768	133.5	-1.5	483564416	133.5	-2.4	74011376	132.72	-2.5	410362688	133.05	-2.6	19359100	134.58	1.5
	10006	VIECNIR	1	7	0	845.443	P03965	P03965	CPA2	Carbamoyl-phosphate synthase arginine-specific large chain	yes	yes	862	P03965_862	6.45301	6.58931	5.19731	6.07988	0.767356	2.8164	0.00388454	+	YJR109C	0	0	0	P03965|CARB	2	nq	nq	nq	nq	nq	nq	59103680	73.11	-2.2	856804864	73.15	-2.2	nq	nq	nq	nq	nq	nq	14577401	72.96	-2.2
	1836	DINIPIAESFACETVDEALEAAER	1	24	0	2605.22	P03965	P03965	CPA2	Carbamoyl-phosphate synthase arginine-specific large chain	yes	yes	170	P03965_170	7.40609	6.3086	6.6243	6.77966	0.565002	2.37086	0.00659086	+	YJR109C	0	0	0	P03965|CARB	2	20418986	267.32	-1.5	255536368	267.32	-1.3	24580664	267.57	-1.5	307067072	267.57	-1.5	7896763	267.48	-1.2	117224528	267.48	-1.2	6398249	267.84	-0.3
	10136	VMDIYELEQSEGCIISVGGQLPQNIALK	1	28	0	3046.54	P03965	P03965	CPA2	Carbamoyl-phosphate synthase arginine-specific large chain	yes	yes	657	P03965_657	6.55771	5.52664	10.5111	7.53183	2.63115	1.16321	0.552608		YJR109C	0	0	0	P03965|CARB	3	3569440	239.13	-3.2	58788572	239.09	-2.9	4409489	240.02	-0.7	54904952	240.02	-3.6	1602039	239.44	-1.1	23616286	239.54	-3.3	688902	240.75	-0.9
	6834	LYDNGCNIMGTNPNDIDR	1	18	0	2023.87	P03965	P03965	CPA2	Carbamoyl-phosphate synthase arginine-specific large chain	yes	yes	678	P03965_678	0	3.38921	nq	1.69461	2.39654	1.26793	0.425356		YJR109C	0	0	0	P03965|CARB	2	0	142.99	#N/A	60050152	143.27	-1.8	0	143.83	#N/A	34396528	143.99	-2.4	1194875	143.81	0	22176420	143.49	-0.5	0	143.82	#N/A
	4862	ILTSCVAAIQSIR	1	13	0	1373.77	P53314	P53314	CPD1	2,3-cyclic-nucleotide 3-phosphodiesterase	yes	yes	61	P53314_61	33.5402	26.2963	33.3325	31.0564	4.12362	-8.07114	0.0477188	+	YGR247W	0	0	0	P53314|CPD1	2	195109168	146.46	-2.5	376858240	146.38	-2.8	140962528	147.39	-3	289065376	147.47	-2.9	26724656	147.16	-2.6	73694560	147.08	-2.6	7656339	148.25	-2.1
	10393	VVNCVGPVQEWEVLGR	1	16	0	1782.91	P53314	P53314	CPD1	2,3-cyclic-nucleotide 3-phosphodiesterase	yes	yes	224	P53314_224	1.21947	8.01355	nq	4.61651	4.80414	0.891819	0.847509		YGR247W	0	0	0	P53314|CPD1	2	0	173	#N/A	82987160	173.32	-3	1874734	174.64	1.4	68871344	174.24	-3	1676423	174.14	3	16917610	173.78	-2.1	1020724	175.13	3
	3834	GQVSHAVAAPLVSFNGCSVGK	1	21	0	2027.03	P53314	P53314	CPD1	2,3-cyclic-nucleotide 3-phosphodiesterase	yes	yes	96	P53314_96	14.2152	9.64	14.2123	12.6892	2.64065	1.00228	0.563664		YGR247W	0	0	0	P53314|CPD1	3	73993024	126.62	-1.6	456196032	126.7	-2.8	31349496	127.83	-2.3	179516864	127.78	-3	26406440	127.36	-2.5	251475280	127.45	-3.2	16563363	128.86	-2.6
	4039	HDKPFLLSMANAGPNTNGSQAFITCVPTPHLDGK	1	34	1	3577.74	P53691	P53691	CPR6	Peptidyl-prolyl cis-trans isomerase CPR6	yes	yes	125	P53691_125	5.93593	3.93878	7.63501	5.83657	1.85012	1.54543	0.36273		YLR216C	0	0	0	P53691|PPID	4	25864356	176.97	-3.5	450653920	177.01	-3.4	35243164	178.1	-2.1	517689280	177.98	-3.1	26165656	177.51	-5.8	563817280	177.68	-3.4	8341138	178.6	-4.2
	10268	VSIPLNIAICALK	1	13	0	1353.81	P53691	P53691	CPR6	Peptidyl-prolyl cis-trans isomerase CPR6	yes	yes	279	P53691_279	10.8284	7.56064	8.82102	9.07001	1.64803	2.36445	0.127933		YLR216C	0	0	0	P53691|PPID	2	1951976960	197.74	-1.8	16198889472	197.7	-2.5	1522054528	198.73	-2	12409751552	198.73	-2.6	263244352	198.31	-2.5	3198052864	198.31	-2.7	150867488	199.46	-1.4
	6098	LIENQQCDQENNKPLR	1	16	1	1940.94	P53691	P53691	CPR6	Peptidyl-prolyl cis-trans isomerase CPR6	yes	yes	156	P53691_156	8.15384	6.4144	7.48091	7.34972	0.877113	2.70038	0.0155126	+	YLR216C	0	0	0	P53691|PPID	3	283956672	66.72	-1.9	3220592640	66.72	-2.4	213828832	67.4	-2.4	2386540032	67.36	-2.8	214058416	66.52	-1.5	3116897792	66.52	-2.2	152606176	67.21	-1.8
	5817	LDEALQDYIFCK	1	12	0	1456.69	P47103	P47103	CPR7	Peptidyl-prolyl cis-trans isomerase CYP7	yes	yes	356	P47103_356	7.55785	11.6371	6.47998	8.55831	2.72023	1.8568	0.540015		YJR032W	0	0	0	P47103|CYP7	2	87260760	189.98	0	886382080	189.98	-0.8	64856936	190.88	-3.2	974211776	190.96	-1.4	22758564	190.3	2.7	135291616	190.3	-0.8	4710380	191.37	-2.1
	3588	GGCSIYADKEEVK	1	13	1	1397.65	P47103	P47103	CPR7	Peptidyl-prolyl cis-trans isomerase CYP7	yes	yes	94	P47103_94	12.6622	11.3402	12.6332	12.2119	0.755018	3.10928	0.0255058	+	YJR032W	0	0	0	P47103|CYP7	2	16699684	70.73	-2.7	115925216	70.69	-2.7	12388776	71.39	-2.9	84713032	71.43	-3.2	11669227	70.47	-2.5	86017240	70.38	-2.7	10588521	71.32	-2.8
	8497	SFVAGGVGGVCAVFTGHPFDLIK	1	23	0	2277.16	Q12289	Q12289	CRC1	Mitochondrial carnitine carrier	yes	yes	48	Q12289_48	10.2441	7.05571	9.44243	8.91409	1.65857	1.86505	0.145286		YOR100C	0	0	0	Q12289|CRC1	3	130613568	209.92	-3	1146421248	209.96	-1.9	100465040	211.51	-2.5	878219520	210.86	-2.1	39006684	210.27	-2.8	512321120	210.4	-1.8	17566990	211.19	-4.2
	4564	IEWSTFYYLCR	1	11	0	1479.69	P38892	P38892	CRG1	Probable S-adenosylmethionine-dependent methyltransferase CRG1	yes	yes	287	P38892_287	14.4059	23.3738	nq	18.8898	6.34127	6.90918	0.295433		YHR209W	0	0	0	P38892|CRG1	2	52847180	189.19	-3.9	266095008	189.27	-1.6	32710164	190.02	-4.5	242253200	190.19	-2.1	24907704	189.68	-1.6	83726912	189.6	-0.7	16805084	190.63	-3.4
	2403	EICHCEDLNVPLK	2	13	0	1511.71	P38892	P38892	CRG1	Probable S-adenosylmethionine-dependent methyltransferase CRG1	yes	yes	267 ,269	P38892_267_269	10.3581	8.0013	9.46235	9.2739	1.18963	3.85124	0.0081933	+	YHR209W	0	0	0	P38892|CRG1	3	74153264	117.69	-2.6	682532864	117.69	-2.8	68635152	118.81	-2.5	553202944	118.6	-3	54286824	118.25	-2.7	642264064	118.25	-2.9	34506504	119.24	-2.2
	8747	SLVDIGCGTGK	1	11	0	1048.52	P38892	P38892	CRG1	Probable S-adenosylmethionine-dependent methyltransferase CRG1	yes	yes	47	P38892_47	11.9665	8.61223	11.2626	10.6138	1.76878	3.28201	0.0880563		YHR209W	0	0	0	P38892|CRG1	2	30158310	111.2	-3	231695696	111.24	-3	27391220	112.35	-2.6	191675808	112.39	-2.9	4153042	111.74	-1.9	51265152	111.7	-2.5	3861858	113.03	-2.7
	5956	LFVDAICWAFK	1	11	0	1311.67	P30822	P30822	CRM1	Exportin-1	yes	yes	890	P30822_890	4.9567	4.05347	nq	4.50509	0.638684	-0.285524	0.669754		YGR218W	0	0	1	P30822|XPO1	2	41641580	214.57	-1.9	657489024	214.72	-2	24076968	215.6	-0.8	602644288	215.6	-2.2	11780450	215.71	-3	248971488	215.13	-2.2	2870561	216.18	-4.5
	4132	HIYEEICSQLR	1	11	0	1389.67	P30822	P30822	CRM1	Exportin-1	yes	yes	424	P30822_424	4.28735	3.29953	3.91418	3.83369	0.498806	-1.20715	0.154716		YGR218W	0	0	1	P30822|XPO1	3	42445224	117.36	-2.6	984019584	117.44	-3	34295248	118.63	-2.6	729168960	118.63	-3.1	30629780	118.01	-2.5	930776512	118.01	-2.6	19833412	119.53	-1.8
	1160	CLTEVSNLK	1	9	0	1005.52	P30822	P30822	CRM1	Exportin-1	yes	yes	255	P30822_255	7.71134	6.63514	9.94155	8.09601	1.68643	5.25426	0.00588873	+	YGR218W	0	0	1	P30822|XPO1	2	68777872	98.09	-4.4	747018304	98.01	-3.7	22393576	99.49	-5.3	344113600	99.28	-3.2	12846925	98.56	-3.3	167219024	98.35	-2.6	5931930	99.93	-4.2
	3068	FIVDGVWCVSDSYK	1	14	0	1616.75	P38845	P38845	CRP1	Cruciform DNA-recognizing protein 1;CRP1 short N-terminal subpeptide;CRP1 short C-terminal subpeptide	yes	yes	69	P38845_69	7.48401	10.404	nq	8.94402	2.06476	-1.7143	0.807931		YHR146W	0	0	0	P38845|CRP1	2	57987632	188.18	6.5	642673600	188.1	-1.1	32309870	188.43	6.2	473567296	189.09	-1.9	29578900	188.5	7.5	278763104	188.42	-1.4	20986496	190.02	7.9
	4933	IPEAGGLLCGKPPR	1	14	1	1406.77	P38845	P38845	CRP1	Cruciform DNA-recognizing protein 1;CRP1 short N-terminal subpeptide;CRP1 short C-terminal subpeptide	yes	yes	113	P38845_113	10.3493	9.31662	9.76989	9.81193	0.517615	3.26925	0.00989458	+	YHR146W	0	0	0	P38845|CRP1	3	453680576	103.73	-1.2	3894407936	103.73	-2.2	323041216	105.17	-1.2	2833945088	105.17	-2.2	387926528	104.24	-1.2	3750418944	104.24	-2.1	236982112	105.87	-1.2
	2025	DSCHCGSTCLPSCSGGEK	4	18	0	1769.65	P41902	P41902	CRS5	Metallothionein-like protein CRS5	yes	yes	17 ,19 ,23 ,27	P41902_17_19_23_27	40.8248	33.4471	52.4648	42.2455	9.58816	-9.76265	0.17449		YOR031W	0	0	0	P41902|CRS5	3	26833800	89.68	-2.3	39403100	89.68	-2.6	21721730	90.77	-2.3	30977860	90.68	-2.7	6277542	89.98	-2.3	12586090	89.93	-1.9	3076161	91.19	-2.2
	1022	CITPLYEEAR	1	10	0	1193.58	P53968	P53968	CRZ1	Transcriptional regulator CRZ1	yes	yes	661	P53968_661	11.3253	6.41624	10.012	9.25117	2.54142	3.9552	0.0618214		YNL027W	0	0	0	P53968|CRZ1	2	38344400	113.77	-3.4	324185952	113.77	-3	35213016	115.11	-2.4	251752848	115.03	-2.8	6697432	114.46	-2.1	72174776	114.46	-3.2	1043690	116.14	-3.7
	5468	KNPANFACDVCGK	2	13	1	1365.62	P53968	P53968	CRZ1	Transcriptional regulator CRZ1	yes	yes	571 ,574	P53968_571_574	12.8343	12.3234	17.8536	14.3371	3.05606	3.7414	0.170721		YNL027W	0	0	0	P53968|CRZ1	2	2611951	84.71	-1.1	17268332	84.71	-1.7	2879886	86.27	-2.3	20029998	85.88	-2.9	2304950	84.8	-0.6	18565462	84.88	-1.2	1768350	86.17	-1.3
	6071	LICPQYGTENKDGEDIIFNYVPGPGTK	1	27	1	2967.43	P53859	P53859	CSL4	Exosome complex component CSL4	yes	yes	18	P53859_18	17.2662	15.211	16.8205	16.4325	1.08113	3.18474	0.031108	+	YNL232W	0	0	0	P53859|CSL4	3	31635884	182.75	2.4	214459872	182.79	-2.9	37753864	183.72	-2.8	118033400	183.68	-2.8	35920296	183.37	-1.7	200266480	183.21	-2.6	16986380	184.36	-1.9
	1947	DLYEYLCNVR	1	10	0	1286.6	P25651	P25651	CSM1	Monopolin complex subunit CSM1	yes	yes	82	P25651_82	5.14393	3.16662	6.41367	4.90807	1.63632	2.95232	0.0387749	+	YCR086W	0	0	0	P25651|CSM1	2	13177920	182.71	-2.3	350328288	182.58	-2.4	19388720	184	-2.4	250213296	183.55	-2.3	2541382	183.17	-8.3	99141664	182.96	-1.9	1650535	184.31	-3.4
	8856	SQVVLYNYYLGQYYGCLENDHER	1	23	0	2825.28	P47130	P47130	CSN12	Cop9 signalosome complex subunit 12	yes	yes	224	P47130_224	0.142422	2.2516	3.10899	1.83434	1.52667	-3.83214	0.12165		YJR084W	0	0	0	P47130|CSN12	3	9827	181.36	0	57827424	181.76	-2.6	125903	182.53	0	37338320	182.65	-3.5	1668465	182.36	-1.1	109462536	182.28	-3	2143706	183.12	-0.6
	8494	SFTICLNDR	1	9	0	1067.51	P47130	P47130	CSN12	Cop9 signalosome complex subunit 12	yes	yes	144	P47130_144	13.941	19.6141	9.48508	14.3467	5.07668	5.96509	0.114682		YJR084W	0	0	0	P47130|CSN12	2	nq	nq	nq	nq	nq	nq	23222000	132.45	-4.2	143351472	132.37	-2.4	26681552	132.26	-4.8	115407728	131.85	-2.6	7603101	133.06	-3.7
	5653	LANESSELNKDSIEECGR	1	18	1	1992.91	P47130	P47130	CSN12	Cop9 signalosome complex subunit 12	yes	yes	133	P47130_133	11.047	6.9224	8.16945	8.71294	2.11532	2.78528	0.0930255		YJR084W	0	0	0	P47130|CSN12	3	8205607	93.55	0.9	84292560	93.55	-2.6	7316252	94.61	-1.9	40693380	94.48	-2.3	9302991	93.83	-2.3	131379776	93.83	-2.1	5512287	94.94	-1.3
	7925	QHDSSANEDEEEQLDALECR	1	20	0	2316.94	P47130	P47130	CSN12	Cop9 signalosome complex subunit 12	yes	yes	389	P47130_389	0.840993	1.48705	0.783861	1.0373	0.390538	0.897445	0.0277241	+	YJR084W	0	0	0	P47130|CSN12	3	705212	121.76	0	88199488	121.72	-3.4	643070	122.78	-0.1	70772512	122.69	-3.4	2318795	122.1	-2.7	106241168	122.1	-3.6	300923	123.42	-2.4
	2296	EECQIEDDGIIESHLIQLQNIFK	1	23	0	2713.33	Q03981	Q03981	CSN9	COP9 signalosome complex subunit 9	yes	yes	84	Q03981_84	10.1178	7.27786	8.95109	8.78224	1.42746	1.20918	0.494226		YDR179C	0	0	0	Q03981|CSN9	3	33133586	234.95	-3.2	245876000	234.99	-2.3	15977733	235.88	-3	190409760	235.83	-2.3	14738376	235.31	-3.1	171601200	235.35	-2.9	6239391	235.9	-3.4
	10231	VQLSTALCENYSK	1	13	0	1454.71	Q06705	Q06705	CSR1	Phosphatidylinositol transfer protein CSR1	yes	yes	384	Q06705_384	6.73587	0.53111	3.75443	3.6738	3.10316	-4.91838	0.0638557		YLR380W	0	0	0	Q06705|CSR1	2	24871210	122.71	-3.3	239027600	122.84	-3.8	6781934	124.19	-2.4	199238592	124.06	-3.1	0	123.27	#N/A	52861820	123.49	-3.7	453289	124.37	-4.6
	2157	DYQYDFDQLDPLASDPCNPYHMR	1	23	0	2802.17	Q12734	Q12734	CSR2	Transcription factor CSR2	yes	yes	707	Q12734_707	6.54286	6.11609	nq	6.32948	0.30177	1.20918	0.75542		YPR030W	0	0	0	Q12734|CSR2	3	10430898	209.85	-1.1	95897928	209.81	-2.8	1765189	210.73	-1.5	78308928	210.61	-3.2	6123602	210.23	-3.3	93528912	210.11	-2.6	3526778	211.31	-2.6
	6018	LGPNFHQIPVNCPYASK	1	17	0	1883.94	P15202	P15202	CTA1	Peroxisomal catalase A	yes	yes	374	P15202_374	11.5712	8.94093	9.50895	10.007	1.38407	3.15008	0.0237568	+	YDR256C	0	0	0	P15202|CATA	3	1536604672	125.66	-3.3	11966371840	125.66	-2.7	634866816	126.86	-3.8	4628303872	126.78	-4	499902208	126.4	-3.3	5079347200	126.4	-2.8	292557792	127.61	-2.5
	7338	NLAYNIGIHVEGACPQIQQR	1	20	0	2223.12	P15202	P15202	CTA1	Peroxisomal catalase A	yes	yes	475	P15202_475	10.492	7.83163	8.97276	9.09879	1.33464	2.06005	0.0723693		YDR256C	0	0	0	P15202|CATA	3	1669814272	146.83	-1.1	14090182656	146.79	-1.9	1257668096	147.76	-1.4	10884464640	147.76	-1.9	930535296	147.41	-0.7	11147151360	147.41	-1.2	306324000	148.47	-0.2
	3173	FNQIDLDEICYGLIK	1	15	0	1782.89	Q02732	Q02732	CTF19	Central kinetochore subunit CTF19	yes	yes	341	Q02732_341	1.91779	9.27756	1.72237	4.30591	4.30668	0.333742	0.904041		YPL018W	0	0	0	Q02732|CTF19	2	1445918	209.08	-2.9	36616360	209.2	-2.6	0	209.75	#N/A	37332540	210.04	-3	1830852	209.39	-0.6	15703150	209.56	-4.7	513311	210.6	-0.5
	5913	LFASACSDQNVEK	1	13	0	1410.64	Q01454	Q01454	CTF4	DNA polymerase alpha-binding protein	yes	yes	874	Q01454_874	2.85995	5.99631	15.3624	8.0729	6.50479	6.42519	0.280251		YPR135W	0	0	0	Q01454|CTF4	2	1983721	89.15	0.1	74557736	89.03	-2.9	1690285	90.37	-3	50232448	90.16	-3.1	1649735	89.41	2.6	25862760	89.23	-2.2	nq	nq	nq
	9439	TLVSLAPDNNTLCVANK	1	17	0	1771.91	Q01454	Q01454	CTF4	DNA polymerase alpha-binding protein	yes	yes	28	Q01454_28	1.02853	2.83947	0.242838	1.37028	1.33162	0.330522	0.740472		YPR135W	0	0	0	Q01454|CTF4	2	1864793	153.64	-0.8	179442400	153.56	-3.1	nq	nq	nq	nq	nq	nq	1208773	154.28	-0.1	41361664	154.16	-3.2	nq	nq	nq
	1620	DCCVIHSGK	2	9	0	960.416	Q01454	Q01454	CTF4	DNA polymerase alpha-binding protein	yes	yes	100 ,101	Q01454_100_101	14.5023	13.1345	12.0419	13.2263	1.23276	0.522065	0.736955		YPR135W	0	0	0	Q01454|CTF4	2	3502248	68.7	0	20490894	68.75	-2.3	14888878	69.22	-2.8	87932888	69.22	-1.9	4299374	68.87	0	30117520	68.53	-2.7	10670310	69.2	-0.8
	8692	SLFFSSYGDPCIFGSDNTLLLLSK	1	24	0	2623.29	Q01454	Q01454	CTF4	DNA polymerase alpha-binding protein	yes	yes	696	Q01454_696	12.7043	6.7128	9.67991	9.69899	2.99578	1.68368	0.449972		YPR135W	0	0	0	Q01454|CTF4	2	5394393	248.41	3.3	30399442	248.32	-3	2638225	248.93	0.8	24795680	249.08	-2.9	361124	248.64	0.1	4245045	248.34	-3.8	172411	249.5	0.3
	2318	EEPKPEPLVLDGLVSCHEYEVK	1	22	1	2509.24	Q03957	Q03957	CTK1	CTD kinase subunit alpha	yes	yes	486	Q03957_486	8.86133	7.78966	10.2813	8.97742	1.24985	0.427728	0.820545		YKL139W	0	1	1	Q03957|CTK1	4	40103844	156.74	-0.9	360736896	156.54	-3	23508420	157.77	-0.9	293514496	157.65	-2.4	34595676	157.05	-2.1	412606144	157.09	-2.7	13046151	158.17	0.4
	10810	YKDTENDCVR	1	10	1	1241.53	P38818	P38818	CTM1	Cytochrome c lysine N-methyltransferase 1	yes	yes	438	P38818_438	7.65566	8.15658	9.16502	8.32575	0.768769	2.11716	0.0221244	+	YHR109W	0	0	0	P38818|CTM1	2	45369	50.42	-1.4	228228	50.66	6.6	1112769	51.93	-1	13741507	51.93	-2.2	nq	nq	nq	nq	nq	nq	1815652	51.32	-0.7
	3087	FLDDYIEISADKQEPSPICEDLSYYTPSR	1	29	1	3393.56	P38818	P38818	CTM1	Cytochrome c lysine N-methyltransferase 1	yes	yes	556	P38818_556	6.35343	7.13422	4.57708	6.02158	1.31048	-2.08431	0.508507		YHR109W	0	0	0	P38818|CTM1	3	4482457	213.04	2.3	43052728	213	-2	1204360	213.77	6.1	40768288	213.69	-2.4	2456748	213.11	7.5	22715110	213.23	-1.7	242718	213.88	10.2
	1428	CTFNINTLLALLGDEDEFSSK	1	21	0	2329.11	P38818	P38818	CTM1	Cytochrome c lysine N-methyltransferase 1	yes	yes	62	P38818_62	2.67905	4.36341	4.55861	3.86702	1.03343	1.52007	0.0737727		YHR109W	0	0	0	P38818|CTM1	2	1636946	258.42	2.5	67553160	258.64	-2.5	1174487	258.93	-0.4	34576812	258.98	-3.9	566112	259.15	0.4	11078580	258.86	-3	116125	259.16	0.1
	5528	KTPTQEEGCNCATDSGK	2	17	1	1767.74	P49573	P49573	CTR1	Copper transport protein CTR1	yes	yes	363 ,365	P49573_363_365	25.6364	25.6897	31.3288	27.5516	3.27123	-0.229323	0.913164		YPR124W	0	0	0	P49573|CTR1	2	325156	54.04	-0.3	996024	54.04	-0.1	1475836	54.49	-2.8	4228119	54.49	-1.8	1518643	53.63	-0.9	3565666	53.63	-0.6	821406	54.02	-0.9
	2504	ELGGLALILSNCVIDDNDPFIK	1	22	0	2358.21	P25355	P25355	CTR86	Copper transport protein 86	yes	yes	481	P25355_481	4.81887	3.07096	5.21206	4.3673	1.13974	-0.863663	0.509927		YCR054C	0	0	0	P25355|CTR86	2	4652344	255.88	-3.5	82350712	255.92	-1.2	1592178	256.56	-1	40989512	256.52	-2.4	589136	255.73	-1.1	23618346	256.16	2.4	537807	256.94	0
	2041	DSLDNEDVQLNLAHCYLEMR	1	20	0	2377.07	P89105	P89105	CTR9	RNA polymerase-associated protein CTR9	yes	yes	740	P89105_740	8.32025	9.14779	nq	8.73402	0.585159	5.39511	0.00054424	+	YOL145C	0	0	0	P89105|CTR9	3	30275676	191.87	4.3	367438112	191.95	-2.5	30412588	192.92	6.5	301278016	192.76	-2	58710980	192.12	6	491216512	192.33	-2.1	6044974	193.52	6.4
	3498	GDSQYTAEQCPFK	1	13	0	1472.62	P06115	P06115	CTT1	Catalase T	yes	yes	390	P06115_390	11.8335	9.31787	9.84266	10.3313	1.3271	3.61148	0.0149721	+	YGR088W	0	0	0	P06115|CATT	2	123596528	100.77	-3	955299840	100.72	-3	131096768	101.74	-3	942317568	101.74	-2.8	27287526	101.04	-1.8	265449056	101.12	-2.2	15450149	102.31	-2
	5958	LFVHNVVCHACK	2	12	0	1368.68	P06115	P06115	CTT1	Catalase T	yes	yes	507 ,510	P06115_507_510	11.9338	8.03745	11.5526	10.5079	2.14797	3.10386	0.0867443		YGR088W	0	0	0	P06115|CATT	3	89570248	76.75	-2.2	657667008	76.75	-2.6	41108440	78.04	-2.6	306684896	78.08	-2.5	11007140	76.52	-2.7	115510872	76.52	-3.1	20685300	78.11	-2.6
	3153	FNCYVQTMTPEQATK	1	15	0	1759.79	P06115	P06115	CTT1	Catalase T	yes	yes	271	P06115_271	5.52926	5.18738	6.12632	5.61432	0.475211	3.92283	0.000614509	+	YGR088W	0	0	0	P06115|CATT	2	10354340	123.69	-2.9	150151904	123.73	-2.8	5688016	125.01	-2.5	123941192	124.8	-3.2	0	123.89	#N/A	37666648	124.16	-2.8	3051054	125.04	3.5
	1405	CSSSLISALISDIER	1	15	0	1592.81	P53202	P53202	CUL3	Cullin-3	yes	yes	148	P53202_148	2.64707	3.17856	13.7345	6.52003	6.25353	-1.4274	0.77948		YGR003W	0	0	0	P53202|CUL3	2	487964	234.69	-0.9	18230850	234.78	-2	353905	235.9	-1.1	12731080	235.73	-2.4	274778	235.19	-1.4	4092585	235.23	-2.3	0	235.21	#N/A
	8365	SCSCPTGCNSDDK	3	13	0	1315.45	P0CX81;P0CX80	P0CX81	CUP1-2;CUP1-1	Copper metallothionein 1-2;Copper metallothionein 1-1	yes	no	32 ,34 ,38	P0CX81_32_34_38	69.2727	61.5363	76.4679	69.0923	7.46744	-7.89587	0.174174		YHR053C	0	0	0	P0CX81|MTCU2	2	22693200	65.14	-2.1	9496514	65.05	-2.5	36398888	65.62	-3.3	16715019	65.62	-2.7	11922236	65.09	-1.7	7457661	64.96	-2.5	11387071	65.63	-2
	7428	NNEQCQK	1	7	0	862.36	P0CX81;P0CX80	P0CX81	CUP1-2;CUP1-1	Copper metallothionein 1-2;Copper metallothionein 1-1	yes	no	28	P0CX81_28	63.4288	71.0041	70.4912	68.308	4.2333	0.773308	0.81066		YHR053C	0	0	0	P0CX81|MTCU2	2	1273728	40.62	-1.3	714109	40.6	-1.5	633821	40.27	-1.5	385728	40.22	-1.3	133448	40.29	-0.8	50031	40.31	-0.6	73808	40.08	-0.8
	3843	GRPSTTCGHCK	2	11	1	1145.51	P15315	P15315	CUP2	Transcriptional activator protein CUP2	yes	yes	43 ,46	P15315_43_46	36.7734	30.7922	41.4598	36.3418	5.34688	4.1192	0.286983		YGL166W	0	0	0	P15315|CUP2	2	nq	nq	nq	nq	nq	nq	1568060	43.33	-2.1	2696056	43.33	-2.2	nq	nq	nq	nq	nq	nq	1725331	42.76	-0.7
	4168	HLNTQDQENASQHPYYDCSTLR	1	22	0	2619.14	P52868	P52868	CWC23	Pre-mRNA-splicing factor CWC23	yes	yes	165	P52868_165	2.61285	nq	5.30458	3.95872	1.90334	1.56431	0.301147		YGL128C	0	0	1	P52868|CWC23	4	1047463	85.9	3.8	40892952	85.81	0.4	897861	87.32	-0.2	31613900	87.08	2.9	nq	nq	nq	nq	nq	nq	nq	nq	nq
	4285	HVLNDCNVFGK	1	11	0	1244.6	Q02770	Q02770	CWC27	Peptidyl-prolyl isomerase CWC27	yes	yes	114	Q02770_114	5.28284	8.0059	5.23896	6.1759	1.58498	2.49192	0.18397		YPL064C	0	0	1	Q02770|CWC27	2	2142582	93.28	-1.5	28398330	93.2	-2.5	999871	94.52	0	27943340	94.52	-2.4	1996726	93.65	6.4	17908044	93.35	-2.8	1321762	94.98	4.2
	9263	TFTHCLPSGMDDYPR	1	15	0	1738.74	P53008	P53008	CWH41	Mannosyl-oligosaccharide glucosidase	yes	yes	595	P53008_595	8.7241	7.2525	3.03803	6.33821	2.95123	1.61409	0.402655		YGL027C	0	0	0	P53008|CWH41	3	8785944	119.17	-1.5	89333328	119.21	-2.2	9602418	120.76	-2.1	103054904	120.67	-2.1	7094403	119.96	-2.3	103779080	120	-2.3	5870138	121.45	-1.6
	7460	NPEYETMEVAPGSDCSK	1	17	0	1855.76	P53008	P53008	CWH41	Mannosyl-oligosaccharide glucosidase	yes	yes	223	P53008_223	3.91223	0	0	1.30408	2.25873	-0.249273	0.882657		YGL027C	0	0	0	P53008|CWH41	2	284163	111.25	3.2	11804454	111.58	-2.6	616757	112.86	2.2	10322940	112.5	-1	0	111.47	#N/A	2575062	111.9	-1.9	0	112.77	#N/A
	4272	HTWGCVLLSK	1	10	0	1142.59	P25618	P25618	CWH43	Protein CWH43	yes	yes	757	P25618_757	4.45276	4.68832	nq	4.57054	0.166562	1.10314	0.188739		YCR017C	0	0	0	P25618|CWH43	2	3239041	105.52	0	81395152	105.48	-2.8	3977320	107.12	-2.5	73453264	107.12	-2.9	12011807	106.1	-2.3	250925360	106.05	-2.7	6611418	107.85	-2.2
	9754	VCFLVGVLR	1	9	0	1004.58	P25618	P25618	CWH43	Protein CWH43	yes	yes	93	P25618_93	7.60917	6.43069	11.5886	8.5428	2.70271	0.982011	0.634709		YCR017C	0	0	0	P25618|CWH43	2	26450978	172.18	-2.8	337768608	172.06	-2.4	26417796	173.1	-2	304165920	173.1	-2.3	13019520	172.79	-1.6	216475968	172.7	-2.1	9194298	173.87	-2.1
	311	ALCLGAK	1	7	0	674.379	P00175	P00175	CYB2	Cytochrome b2, mitochondrial	yes	yes	503	P00175_503	13.5026	9.16946	10.5575	11.0765	2.21271	1.8654	0.323052		YML054C	0	0	0	P00175|CYB2	2	nq	nq	nq	nq	nq	nq	599365760	75.31	-2.6	3839516672	75.27	-3.2	nq	nq	nq	nq	nq	nq	108263904	74.68	-2.4
	3926	GVGLGRPFLYANSCYGR	1	17	1	1828.9	P00175	P00175	CYB2	Cytochrome b2, mitochondrial	yes	yes	521	P00175_521	11.4181	14.6386	11.6144	12.5571	1.80538	6.08848	0.0173733	+	YML054C	0	0	0	P00175|CYB2	3	35061248	130.18	-2.4	248737408	130.26	-2.9	12618579	131.38	-3.2	121162560	131.43	-3.4	48089392	131.05	7.3	285386176	130.97	-2.9	9396232	131.95	-3.6
	5544	KVDISTDMLGSHVDVPFYVSATALCK	1	26	1	2795.39	P00175	P00175	CYB2	Cytochrome b2, mitochondrial	yes	yes	280	P00175_280	11.7348	9.91431	10.166	10.605	0.986441	3.51513	0.00843431	+	YML054C	0	0	0	P00175|CYB2	4	736470208	197.47	-1.6	5400826368	197.52	-2	571427776	198.4	-1.5	4436766720	198.4	-2	480579200	197.94	-1.5	4291484160	197.9	-2.1	253099728	198.91	-1.2
	10204	VPQMISTLASCSPEEIIEAAPSDK	1	24	0	2515.22	P00175	P00175	CYB2	Cytochrome b2, mitochondrial	yes	yes	313	P00175_313	12.4789	7.09885	3.46822	7.68198	4.53355	1.96377	0.521075		YML054C	0	0	0	P00175|CYB2	2	95692424	203.46	-1.8	730808320	203.42	-2.8	103776456	204.28	-2.8	668174336	204.41	-3	14401063	204.04	-1.8	189116128	203.87	-2.6	7429333	204.81	-3.6
	1147	CLQCHTVEK	2	9	0	1059.48	P00044	P00044	CYC1	Cytochrome c iso-1	yes	yes	20 ,23	P00044_20_23	43.1871	38.3151	44.8989	42.1337	3.41596	3.83554	0.170677		YJR048W	0	0	0	P00044|CYC1	2	10335896	57.35	-1.5	14931407	57.3	-1.4	30403860	57.76	-2.3	38662040	57.76	-2.1	29801650	56.7	-0.4	47870440	56.7	-0.6	15867391	57.04	-1.1
	7288	NIMPVLALVCGPESYISSISGR	1	22	0	2305.18	P38909	P38909	CYC2	Cytochrome c mitochondrial import factor CYC2	yes	yes	327	P38909_327	8.19123	8.62608	14.0975	10.3049	3.29165	4.11321	0.103417		YOR037W	0	0	0	P38909|CYC2	2	2069749	243.85	-2.7	15778951	243.85	-1.7	0	243.96	#N/A	7419153	244.76	-1.9	162050	244.22	3.2	2155245	244.12	-1.5	133833	244.84	-2.4
	10549	WSQALECFR	1	9	0	1138.52	P14922	P14922	CYC8	General transcriptional corepressor CYC8	yes	yes	209	P14922_209	5.57009	5.7056	5.44316	5.57295	0.131243	0.807107	0.237092		YBR112C	0	0	0	P14922|CYC8	2	88434304	127.51	-4.1	1553423360	127.42	-4.1	38333840	128.62	-4	595679168	128.66	-4.6	16990602	128.01	-4.6	261372544	128.01	-4	9220444	129.34	-2.8
	6463	LPHGSCLPNGPK	1	12	0	1218.62	P32898	P32898	CYM1	Mitochondrial presequence protease	yes	yes	785	P32898_785	14.6089	12.1595	13.4939	13.4208	1.22635	4.02431	0.0252142	+	YDR430C	0	0	0	P32898|CYM1	2	29516970	69.37	-2.4	174412000	69.37	-2.6	17963232	70.29	-2.3	103115720	70.21	-2.6	14848462	69.13	-2.1	102930160	69.08	-2.1	13535750	70.04	-2.8
	10615	YCEDHPELTEDDVIVAIFPDSIR	1	23	0	2675.24	P32582	P32582	CYS4	Cystathionine beta-synthase	yes	yes	301	P32582_301	5.21288	3.92907	4.29516	4.47904	0.661361	1.22852	0.0543571		YGR155W	0	0	0	P32582|CBS	3	972372992	221.6	-1	17885179904	221.6	-1.9	855944576	222.48	-1.6	15359586304	222.36	-2.4	645499776	222	-0.5	16010248192	222	-1.8	301342304	222.89	-0.1
	2127	DVTTFLNWCAEPEHDER	1	17	0	2060.89	P07143	P07143	CYT1	Cytochrome c1, heme protein, mitochondrial	yes	yes	258	P07143_258	12.4577	10.6671	nq	11.5624	1.2661	0.618254	0.574618		YOR065W	0	0	0	P07143|CY1	3	1171332608	180.42	-2	8219543040	180.42	-2.3	1034111104	181.42	-2.4	7278491136	181.38	-2.6	1843181056	180.75	-1.5	15388131328	180.75	-2.5	874119680	181.79	-1
	2391	EHGNEAHPGATAPGNQLECSANPQDNDK	1	28	0	2900.24	Q00873	Q00873	CYT2	Cytochrome c1 heme lyase	yes	yes	41	Q00873_41	9.74448	6.53033	2.7522	6.34234	3.49993	1.76219	0.438658		YKL087C	0	0	0	Q00873|CYT2	3	2014044	70.34	-0.8	18068704	70.42	-1.9	1380726	71.27	-1.4	13374390	71.27	-1.7	896721	70.43	3.2	15007050	70.61	6.4	770991	71.04	-0.3
	4732	IINDNLVTIGSSLDHCK	1	17	0	1840.94	P54838	P54838	DAK1	Dihydroxyacetone kinase 1	yes	yes	197	P54838_197	8.43941	6.38266	7.67205	7.49804	1.03935	2.13234	0.0477092	+	YML070W	0	0	0	P54838|DAK1	3	1419570176	149.79	-1.9	15704086528	149.83	-2.3	1404952576	150.82	-2.4	14939656192	150.82	-2.7	1155978240	150.44	-1.7	17088922624	150.44	-2	330726240	151.46	-1.4
	339	ALGINCR	1	7	0	745.39	P54838	P54838	DAK1	Dihydroxyacetone kinase 1	yes	yes	126	P54838_126	9.9774	7.42705	8.47771	8.62738	1.28175	2.93747	0.0349202	+	YML070W	0	0	0	P54838|DAK1	2	nq	nq	nq	nq	nq	nq	186211760	76.65	-1.7	1680123776	76.61	-2.1	nq	nq	nq	nq	nq	nq	56331996	76.54	-1.8
	8448	SEPHITELDNQVGDGDCGYTLVAGVK	1	26	0	2716.26	P54838	P54838	DAK1	Dihydroxyacetone kinase 1	yes	yes	418	P54838_418	8.24795	6.23721	7.79909	7.42808	1.05546	2.44183	0.0363835	+	YML070W	0	0	0	P54838|DAK1	3	388000320	164	-1.2	4417903616	164.04	-1.4	657396736	164.95	-1.5	7211323904	164.91	-1.9	578946752	164.36	-0.5	8545120256	164.45	-0.8	279471104	165.35	-1.2
	532	ASYVGDSSQVEDPGAVGLCEFLK	1	23	0	2370.1	P54838	P54838	DAK1	Dihydroxyacetone kinase 1	yes	yes	574	P54838_574	8.67708	nq	3.81803	6.24755	3.43587	2.95958	0.21558		YML070W	0	0	0	P54838|DAK1	2	64170028	200.35	-3.5	704669824	200.39	-2.3	5145434	200.92	-3.3	24849092	201	-2.6	nq	nq	nq	nq	nq	nq	nq	nq	nq
	2628	EQIDALDEWQEHFENKYPCIGTLIPEPGVNV	1	31	1	3582.7	Q12091	Q12091	DAP1	Damage response protein 1	yes	yes	140	Q12091_140	8.51057	7.07289	nq	7.79173	1.0166	3.99057	0.0355041	+	YPL170W	0	0	0	Q12091|DAP1	3	23874712	237.51	-2.4	203791328	237.51	-2.4	7471737	238.19	-0.9	133185768	238.24	-3.3	16742144	237.75	-1	214038592	237.85	-2.6	7738387	238.76	-2.5
	9067	SYKPCDSDDQDTFK	1	14	1	1647.67	P32328	P32328	DBF20	Serine/threonine-protein kinase DBF20	yes	yes	58	P32328_58	2.95216	1.47494	0.976957	1.80135	1.02726	-0.70112	0.312443		YPR111W	0	0	0	P32328|DBF20	2	680208	75.12	-2.6	24406496	74.91	-2.6	508816	75.73	-2.1	14680864	75.81	-3.2	161250	74.97	1.3	16720542	74.74	-2	407140	75.55	-1.6
	4131	HIVEECDMPSVENR	1	14	0	1656.72	P24784	P24784	DBP1	ATP-dependent RNA helicase DBP1	yes	yes	339	P24784_339	9.4773	1.15203	6.59043	5.73992	4.2273	3.20133	0.260304		YPL119C	0	1	0	P24784|DBP1	2	1930351	96.16	-3.3	10594584	96.4	-1.8	689352	97.27	-3.5	14427594	97.4	-2.3	321166	96.9	-2.1	17023072	96.55	-2.2	0	97.38	#N/A
	1630	DCGYLISYIYGTLDQHAR	1	18	0	2086.98	Q12389	Q12389	DBP10	ATP-dependent RNA helicase DBP10	yes	yes	455	Q12389_455	15.4794	13.4271	18.5936	15.8334	2.60139	-5.15712	0.114904		YDL031W	0	0	1	Q12389|DBP10	3	40910152	219.23	-2.6	202382720	219.19	-2.5	33011430	219.97	-1.6	201245168	219.97	-2.8	9530086	219.59	-1.2	56631380	219.67	-2.6	6897344	220.71	0.1
	6757	LVLGSCPR	1	8	0	843.464	Q12389	Q12389	DBP10	ATP-dependent RNA helicase DBP10	yes	yes	598	Q12389_598	6.16024	3.66797	3.09381	4.30734	1.63014	0.603921	0.609949		YDL031W	0	0	1	Q12389|DBP10	2	15749320	85.49	-4	212073680	85.49	-3.8	15044742	86.81	-4.4	257016736	86.72	-3.8	2618759	85.45	-2.4	73192088	85.49	-3	1997462	86.95	-4.4
	7547	NTCVYGGVPK	1	10	0	1036.5	P24783	P24783	DBP2	ATP-dependent RNA helicase DBP2	yes	yes	219	P24783_219	13.7958	15.7825	14.6861	14.7548	0.995127	6.19496	0.000715683	+	YNL112W	0	0	0	P24783|DBP2	2	105971760	83.06	-1.6	615662016	83.06	-3	89389528	84.26	-2.5	605073600	84.26	-2.8	36962660	83.03	-0.6	200692704	82.99	-1.9	24401012	84.43	-0.9
	2482	ELAVQIQTECSK	1	12	0	1347.67	P24783	P24783	DBP2	ATP-dependent RNA helicase DBP2	yes	yes	206	P24783_206	13.0054	9.46346	11.6111	11.36	1.78428	3.18252	0.0491662	+	YNL112W	0	0	0	P24783|DBP2	2	40302008	110.08	-3.1	262964960	110.12	-2.8	28459628	111.24	-3.9	196988848	111.24	-3.3	7143309	110.69	-3.5	66575020	110.56	-2.8	3845061	111.62	-1.8
	9429	TLSYCLPGIVHINAQPLLAPGDGPIVLVLAPTR	1	33	0	3407.9	P24783	P24783	DBP2	ATP-dependent RNA helicase DBP2	yes	yes	168	P24783_168	10.8843	7.73737	9.67246	9.43137	1.58725	2.77564	0.119498		YNL112W	0	0	0	P24783|DBP2	3	107705184	239.38	-2.6	868045952	239.29	-2.5	73570736	240.03	-3	616160768	240.07	-3	41820488	239.71	-2.5	508262912	239.71	-3.1	18463700	240.53	-2.3
	10167	VNPEDASPQAICLAPSR	1	17	0	1766.86	P20449	P20449	DBP5	ATP-dependent RNA helicase DBP5	yes	yes	167	P20449_167	7.43002	4.25319	5.05264	5.57862	1.65244	1.75838	0.161183		YOR046C	0	1	1	P20449|DBP5	2	105580752	135.5	-1.8	1252461824	135.54	-2.6	59141360	136.5	-0.6	799796800	136.5	-2.9	15380881	136.11	-0.7	368229696	136.02	-2.6	5360530	137.08	-2.1
	8022	QLYMDCK	1	7	0	899.388	P20449	P20449	DBP5	ATP-dependent RNA helicase DBP5	yes	yes	311	P20449_311	6.1605	8.96492	3.0371	6.05417	2.96534	3.56109	0.106524		YOR046C	0	1	1	P20449|DBP5	2	nq	nq	nq	nq	nq	nq	12100862	80.9	-1.9	184325728	80.82	-1.7	nq	nq	nq	nq	nq	nq	3601725	81.3	1.4
	4608	IFVLDEADNMLDQQGLGDQCIR	1	22	0	2492.17	P20449	P20449	DBP5	ATP-dependent RNA helicase DBP5	yes	yes	254	P20449_254	6.37952	8.71704	nq	7.54828	1.65288	3.56758	0.0644416		YOR046C	0	1	1	P20449|DBP5	2	481569	223.09	4.4	58069400	223.13	-3	9186568	224.14	-0.8	83812176	223.97	-2.8	2811072	223.76	-0.7	32403620	223.59	-2.7	1850168	224.5	-1.6
	6299	LLQNICK	1	7	0	830.468	P53734	P53734	DBP6	ATP-dependent RNA helicase DBP6	yes	yes	190	P53734_190	6.48523	5.60972	8.95139	7.01545	1.73278	3.54665	0.0244213	+	YNR038W	0	0	1	P53734|DBP6	2	7375029	84.07	-2.4	120721872	83.95	-2.7	12503700	85.29	-2.9	165922576	85.24	-2.5	2248831	83.68	-0.6	44985888	83.81	-1.8	2333773	85.6	-0.9
	3108	FLLCYVIFK	1	9	0	1144.64	Q06218	Q06218	DBP9	ATP-dependent RNA helicase DBP9	yes	yes	263	Q06218_263	0.675286	1.10633	1.10546	0.962357	0.248611	-0.135508	0.749112		YLR276C	0	0	0	Q06218|DBP9	2	1220135	198.57	0	46435232	198.17	-2.4	1143495	198.93	-0.7	301220096	198.8	-2.5	1148680	198.32	-3.4	81445616	198.53	-2.8	189279	199.63	0.8
	8341	SCILNSELPVNSR	1	13	0	1430.72	Q06218	Q06218	DBP9	ATP-dependent RNA helicase DBP9	yes	yes	301	Q06218_301	9.02675	5.03452	6.14597	6.73575	2.06043	-0.540529	0.862241		YLR276C	0	0	0	Q06218|DBP9	2	31844438	135.58	0.9	593299328	135.58	-2.4	70902560	137.38	5.3	442203936	136.52	-2.6	8466893	136.19	-0.4	170630752	136.14	-2.4	1339320	137.31	-4.4
	10011	VIGTLEELLENSPCSALEGISK	1	22	0	2301.18	P25559	P25559	DCC1	Sister chromatid cohesion protein DCC1	yes	yes	156	P25559_156	3.59636	2.97929	2.91168	3.16244	0.377302	-0.674703	0.233603		YCL016C	0	0	0	P25559|DCC1	2	2880961	234.04	-3	87049744	234	-2.1	4039821	234.8	-0.6	98467936	234.8	-2.9	590469	234.5	-1.7	17307684	234.24	-1.9	209446	235.98	3.5
	1780	DGVLCILSQDFLFK	1	14	0	1596.82	P25559	P25559	DCC1	Sister chromatid cohesion protein DCC1	yes	yes	178	P25559_178	7.10089	1.28475	5.15794	4.51453	2.96097	0.847527	0.677624		YCL016C	0	0	0	P25559|DCC1	2	6167929	254.63	-2.1	77450168	254.63	-2.7	3408974	255.32	-2.3	47841928	255.32	-3.2	115443	254.87	1.3	18272430	254.92	-2.2	269847	255.68	-0.2
	5420	KLDSDIVILGCAGFSGLQNK	1	20	1	2077.09	P32460	P32460	DCG1	Protein DCG1	yes	yes	201	P32460_201	14.1914	10.6983	5.98712	10.2923	4.11718	-0.963936	0.746317		YIR030C	0	0	0	P32460|DCG1	3	9133784	181.93	-0.2	62715080	181.81	-2.9	14618943	183.02	-1.2	80906288	182.94	-2.9	21405416	182.35	-2.3	149293056	182.43	-3	2472690	182.83	-1.6
	109	ADVSIVGLLDSSINYCNLVGK	1	21	0	2179.12	P32460	P32460	DCG1	Protein DCG1	yes	yes	119	P32460_119	2.50627	5.40727	5.46366	4.45907	1.6914	0.265664	0.895255		YIR030C	0	0	0	P32460|DCG1	2	499442	245.93	-7	14203074	245.89	-2.7	101738	246.34	-3.1	9182747	246.71	-2.6	33386	246.38	-9.8	1626176	246.18	-6.5	232134	247.56	5.8
	8775	SNDSLTYNCGK	1	11	0	1200.51	Q12517	Q12517	DCP1	mRNA-decapping enzyme subunit 1	yes	yes	128	Q12517_128	10.4612	8.1006	6.85328	8.47169	1.83236	3.27822	0.0384154	+	YOL149W	0	0	1	Q12517|DCP1	2	6520191	73.74	2.3	59608536	73.7	2.4	17579736	75.14	-2.9	146666096	75.14	-3.2	2358563	73.53	2.8	24889944	73.53	2.7	3751224	75.21	-2.3
	5031	ISKDENDIDCCIR	2	13	1	1522.68	P53550	P53550	DCP2	mRNA-decapping enzyme subunit 2	yes	yes	145 ,146	P53550_145_146	10.6546	9.23323	7.92384	9.27056	1.36578	1.11146	0.367915		YNL118C	0	0	1	P53550|DCP2	3	24915416	88.4	-2	264420240	88.44	-3.3	25675970	89.64	-2.7	159818592	89.6	-3.3	27523208	88.75	-2	273796800	88.75	-2.5	19578016	90	-1.6
	3039	FIINCPNEDLSSVER	1	15	0	1734.82	P53550	P53550	DCP2	mRNA-decapping enzyme subunit 2	yes	yes	30	P53550_30	3.83699	4.75799	3.51547	4.03682	0.644912	0.789811	0.472512		YNL118C	0	0	1	P53550|DCP2	2	5603903	159.11	-1.6	173629088	159.11	-2	8223666	159.83	13.2	172918752	159.99	-2.6	1685256	159.4	11.2	48776120	159.52	-3.1	1279448	160.42	11.9
	5154	IVQPYIEEMCNNGR	1	14	0	1664.77	Q06151	Q06151	DCS1	m7GpppX diphosphatase	yes	yes	154	Q06151_154	6.64172	6.10832	7.32001	6.69002	0.607285	2.7647	0.00147814	+	YLR270W	0	0	1	Q06151|DCPS	2	52001128	132.45	4.8	730945536	132.37	-2.8	nq	nq	nq	nq	nq	nq	19837664	132.89	-1.5	304926816	132.93	-2.6	nq	nq	nq
	8629	SIVPGCYNYAVHPDELR	1	17	0	1931.92	Q06151	Q06151	DCS1	m7GpppX diphosphatase	yes	yes	244	Q06151_244	5.79789	3.83135	6.12806	5.25244	1.24172	2.5817	0.0376128	+	YLR270W	0	0	1	Q06151|DCPS	2	28155700	138.76	-1.4	519219392	138.68	-2.7	39185272	139.67	-1.4	574913280	139.67	-2.9	14613420	139.45	-0.7	397742848	139.24	-3.3	6285743	139.91	2
	4137	HLACVDLK	1	8	0	897.474	P40087	P40087	DDI1	DNA damage-inducible protein 1	yes	yes	300	P40087_300	8.85695	6.20746	7.98003	7.68148	1.34974	1.22006	0.219363		YER143W	0	0	0	P40087|DDI1	2	78705080	74.21	-0.8	762729280	74.17	-2.5	74104336	75.33	-2.1	809766912	75.33	-3	56346928	73.99	-1	899134208	73.89	-2.4	54140756	74.92	-1.7
	6714	LVAGCICLTPDKK	2	13	1	1359.73	Q99321	Q99321	DDP1	Diphosphoinositol polyphosphate phosphohydrolase DDP1	yes	yes	37 ,39	Q99321_37_39	6.12765	1.97851	5.42656	4.51091	2.22096	2.62995	0.11251		YOR163W	0	0	0	Q99321|DDP1	2	0	110.28	#N/A	12370522	110.53	-1.5	1857894	111.89	-0.7	16091446	111.84	-1.3	0	110.88	#N/A	12438630	111.1	-1	465069	112.5	-0.1
	89	ACVVYGGSPIGNQLR	1	15	0	1532.78	P06634	P06634	DED1	ATP-dependent RNA helicase DED1	yes	yes	257	P06634_257	10.0645	6.59127	7.75755	8.13776	1.76753	1.90209	0.22		YOR204W	0	1	0	P06634|DED1	2	240506688	129.87	-3.9	2113696000	129.87	-3.8	124851632	130.98	-4.5	1151130624	130.98	-4.4	47968104	130.53	-3.9	686148480	130.49	-4	14463246	131.62	-4
	4130	HIVEDCDMTPVGER	1	14	0	1599.7	P06634	P06634	DED1	ATP-dependent RNA helicase DED1	yes	yes	327	P06634_327	8.78766	7.75289	9.12389	8.55481	0.714543	4.00235	0.00634555	+	YOR204W	0	1	0	P06634|DED1	3	129586608	92	-2.3	1159615488	91.57	-2.8	31182376	92.72	-1.7	509100512	92.64	-2.4	48579312	91.91	-1.3	804582912	91.77	-2.4	41456376	93.59	-1.9
	1913	DLMACAQTGSGK	1	12	0	1180.52	P06634;P24784	P06634	DED1;DBP1	ATP-dependent RNA helicase DED1;ATP-dependent RNA helicase DBP1	no	no	185	P06634_185	6.05595	7.63765	nq	6.8468	1.11843	-4.14234	0.118824		YOR204W	0	1	0	P24784|DBP1	2	3117142	94.24	2.3	58915280	94.28	-3	8600154	95.35	-1.7	122851504	95.18	-3	1648064	94.44	-4.1	14530979	94.62	-2.3	1424710	95.75	-2.1
	3436	GCDLLVATPGR	1	11	0	1100.56	P06634;P24784	P06634	DED1;DBP1	ATP-dependent RNA helicase DED1;ATP-dependent RNA helicase DBP1	no	no	276	P06634_276	7.27867	10.161	5.84938	7.76303	2.19625	2.07384	0.21012		YOR204W	0	1	0	P24784|DBP1	2	316184096	120.66	-5	3755372032	120.57	-3.5	214383904	121.66	-5.3	3003411200	121.71	-3.3	115426752	121.09	-2.2	898949760	121.05	-2.6	44791520	122.41	-2.8
	10431	VYDEEHLTEVTPPCMVQTQVEGGSTLFK	1	28	0	3136.47	P38707	P38707	DED81	Asparagine--tRNA ligase, cytoplasmic	yes	yes	277	P38707_277	13.7684	12.377	10.9877	12.3777	1.39036	2.39855	0.111313		YHR019C	0	1	0	P38707|SYNC	3	334419008	186.75	-2.6	2287208448	186.75	-2.5	363667776	187.61	-2.3	2084919680	187.61	-2.6	235503840	187.18	-2.9	1531459328	187.18	-2.5	151783488	188.06	-2.3
	10754	YGTCPHGGYGIGTER	1	15	0	1566.69	P38707	P38707	DED81	Asparagine--tRNA ligase, cytoplasmic	yes	yes	517	P38707_517	9.44727	7.40662	7.71056	8.18815	1.10097	3.69923	0.00547142	+	YHR019C	0	1	0	P38707|SYNC	3	30075864	62.39	-2	305975808	62.35	-2.5	253402832	77.34	-1.3	2411187200	77.34	-1.9	318020992	76.21	-0.6	3988272640	76.21	-1.5	230666464	77.47	-1.2
	5002	ISAVCLRPPPNFDAR	1	15	1	1654.86	P31115	P31115	DEG1	tRNA pseudouridine(38/39) synthase	yes	yes	204	P31115_204	11.194	10.9387	8.10732	10.08	1.71317	4.6234	0.0375152	+	YFL001W	0	0	0	P31115|PUS3	3	19527080	126.74	-1.5	188210176	126.82	-2.6	13079114	128.08	-1.6	70465248	128.12	-3.1	11142223	127.75	-0.9	97760128	127.58	-1.9	7323068	128.42	-1.6
	1563	CYLQYR	1	6	0	844.39	Q99288	Q99288	DET1	Broad-range acid phosphatase DET1	yes	yes	190	Q99288_190	19.2911	15.5394	17.1126	17.3144	1.88399	5.85374	0.0100588	+	YDR051C	0	0	0	Q99288|DET1	2	112997952	94.92	-1.5	488990592	94.92	-1.5	94347104	96.26	-1.2	378486304	96.22	-1	37770188	95.37	-1.6	211023296	95.28	-1.5	21082360	96.79	-1.3
	3727	GLNNTGGVYENNEDNICEGKPGK	1	23	1	2421.09	Q99288	Q99288	DET1	Broad-range acid phosphatase DET1	yes	yes	183	Q99288_183	20.6176	16.1798	18.5047	18.434	2.21977	5.37325	0.0399219	+	YDR051C	0	0	0	Q99288|DET1	3	78461104	92.59	-2.8	295200800	92.43	-3.1	66894880	93.64	-3	264451168	93.6	-3	80678680	92.78	-2.4	405277568	92.78	-2.6	45729208	93.99	-1.8
	4947	IPIVGIVACLQPEMGIGFR	1	19	0	2012.1	P07807	P07807	DFR1	Dihydrofolate reductase	yes	yes	14	P07807_14	2.19146	0.633917	0	0.941792	1.1277	-0.625622	0.395464		YOR236W	0	0	0	P07807|DYR	2	2374145	232.5	-0.7	146491136	232.37	-2.5	2683073	233.07	-0.5	79221032	233.2	-2.7	209079	232.77	0.9	20641924	232.72	-2.6	0	233.22	#N/A
	2642	EQTLKPQLESCCPLATPFER	2	20	1	2289.11	Q08650	Q08650	DGA1	Diacylglycerol O-acyltransferase 1	yes	yes	48 ,49	Q08650_48_49	7.47827	8.40133	7.48869	7.78943	0.529946	2.10665	0.00363763	+	YOR245C	0	0	0	Q08650|DGAT2	3	17996408	154.34	0.1	229702688	154.54	-2.2	10609018	155.64	-1.7	124205856	155.39	-3.3	20835284	154.96	-1.6	221021376	155.04	-2.6	1557749	155.95	-1.5
	8956	STNDECLTETSNQSSSHTFTNSSK	1	24	0	2604.09	P32330	P32330	DGR2	2-deoxy-glucose resistant protein 2	yes	yes	549	P32330_549	4.60907	5.17504	0	3.26137	2.83857	1.8574	0.361834		YKL121W	0	0	0	P32330|DGR2	3	2174919	81.29	-2.8	28270066	81.25	-2.6	298801	82.26	-0.6	22926904	82.26	-2.3	1429946	81.44	-1.7	23656422	81.36	-2	837905	82.52	-1.5
	6516	LQINQAIIFCNSTNR	1	15	0	1733.89	P39517	P39517	DHH1	ATP-dependent RNA helicase DHH1	yes	yes	290	P39517_290	8.95886	7.01511	nq	7.98699	1.37444	-0.243892	0.911639		YDL160C	0	1	1	P39517|DHH1	2	106783264	160.52	-3.6	1066663424	160.52	-3.8	99504032	161.6	-4.1	1029654784	161.6	-4.1	12315473	161.09	-5.2	163240928	161.13	-4.6	nq	nq	nq
	9688	VADLSDCSLFIMDEADK	1	17	0	1870.83	P39517	P39517	DHH1	ATP-dependent RNA helicase DHH1	yes	yes	189	P39517_189	6.72467	8.35229	8.85491	7.97729	1.11353	2.20097	0.231222		YDL160C	0	1	1	P39517|DHH1	2	36786952	195.88	0.1	482346176	195.92	-2.7	29598266	196.94	-1.6	438457184	196.82	-2.5	12881620	196.39	1.6	153752992	196.18	-2.6	1923980	197.15	0
	6034	LHCLNTLFSK	1	10	0	1174.62	P39517	P39517	DHH1	ATP-dependent RNA helicase DHH1	yes	yes	273	P39517_273	10.0922	7.31754	8.80714	8.73895	1.38858	1.54401	0.188505		YDL160C	0	1	1	P39517|DHH1	3	44708020	109.32	-2.5	386099520	109.32	-2.7	55983848	110.84	-2.1	510929728	110.84	-2.2	17960098	109.86	-2	200636992	109.86	-2.4	31321940	111.56	-1.5
	9431	TLVCSDLLTR	1	10	0	1119.6	P39517	P39517	DHH1	ATP-dependent RNA helicase DHH1	yes	yes	339	P39517_339	8.92791	6.12845	8.27055	7.77564	1.46388	0.86437	0.449433		YDL160C	0	1	1	P39517|DHH1	2	120338400	133.69	1.2	1472029952	133.73	-0.9	147455008	134.79	0.5	1259686016	134.75	-0.8	28264360	134.43	2.1	424382016	134.3	-1.2	6161486	136.04	2
	5077	ITDLGYSCYYSHAR	1	14	0	1647.74	P39517	P39517	DHH1	ATP-dependent RNA helicase DHH1	yes	yes	310	P39517_310	17.6664	9.52798	10.7122	12.6355	4.39693	2.74261	0.383177		YDL160C	0	1	1	P39517|DHH1	3	78552592	108.88	-4.1	346714496	108.88	-2.6	54175456	110.16	-4.5	271858432	110.12	-2.8	46318372	109.46	-2.5	438372544	109.46	-2.9	26868290	110.93	-2.7
	4010	HCGISCMVTTGGTNLR	2	16	0	1648.75	P39517	P39517	DHH1	ATP-dependent RNA helicase DHH1	yes	yes	141 ,145	P39517_141_145	16.7388	13.8028	24.165	18.2355	5.34076	5.2206	0.255201		YDL160C	0	1	1	P39517|DHH1	3	45521400	105.79	-2.8	225507808	105.71	-3	36811720	107.21	-3	184028704	107.08	-3	37186940	106.38	-2.4	235970800	106.34	-2.6	23828410	107.9	-2.2
	2513	ELIDACGFNPR	1	11	0	1233.58	P38705	P38705	DIA4	Serine--tRNA ligase, mitochondrial	yes	yes	225	P38705_225	12.7358	8.29241	14.8111	11.9464	3.33027	3.76519	0.136084		YHR011W	0	1	0	P38705|SYSM	2	66967960	137.46	-3.3	502885824	137.38	-3.3	77805504	138.31	6.9	489082304	138.31	-2.9	13755400	137.88	0.8	168784768	137.88	-2.9	4903822	138.89	6.2
	8131	QVSASMGQVCK	1	11	0	1136.53	P69771	P69771	DID2	Vacuolar protein-sorting-associated protein 46	yes	yes	100	P69771_100	12.1799	9.19715	nq	10.6885	2.10912	5.69713	0.016	+	YKR035W-A	0	0	0	P69771|DID2	2	5336350	74.95	-2.2	36108660	74.95	-2.5	7746650	75.84	-2.2	58223108	75.84	-3.5	1505965	74.88	-0.4	15733001	74.74	-2	1874613	75.81	0
	743	CDQNDFLR	1	8	0	1009.43	P41819	P41819	DIM1	Dimethyladenosine transferase	yes	yes	298	P41819_298	3.72048	3.26452	6.88487	4.62329	1.97181	-2.72593	0.274798		YPL266W	0	0	1	P41819|DIM1	2	7397234	98.75	-0.2	454203584	98.83	-0.4	22915156	99.87	-2.3	330229184	100.08	-1.3	2393842	98.97	-0.5	114890040	99.11	0.3	2973723	100.24	-1.4
	9403	TLLHSHLPLICK	1	12	0	1373.79	Q12220	Q12220	DIP2	U3 small nucleolar RNA-associated protein 12	yes	yes	854	Q12220_854	7.02546	5.33426	4.51926	5.62633	1.27837	1.29315	0.290385		YLR129W	0	0	1	Q12220|UTP12	3	nq	nq	nq	nq	nq	nq	11426515	106.95	-1.9	151217840	106.87	-2.5	nq	nq	nq	nq	nq	nq	387413	108.36	-2.7
	5174	IWGLDFGDCHK	1	11	0	1289.59	Q12220	Q12220	DIP2	U3 small nucleolar RNA-associated protein 12	yes	yes	607	Q12220_607	11.4663	7.30097	nq	9.38366	2.94537	3.42045	0.26059		YLR129W	0	0	1	Q12220|UTP12	3	23207490	154.2	-1.2	155245248	154.12	-2.3	13498056	155.23	-2.3	128164608	155.35	-2.7	13709940	154.92	-2.2	178053504	154.84	-2.5	2307689	155.88	-2.5
	3122	FLPQSHNFFSCSK	1	13	0	1540.71	Q12220	Q12220	DIP2	U3 small nucleolar RNA-associated protein 12	yes	yes	633	Q12220_633	3.97624	4.30308	nq	4.13966	0.23111	-1.65026	0.264047		YLR129W	0	0	1	Q12220|UTP12	2	494289	111.8	0	6658651	112.05	-5.8	592195	113.42	-0.8	19579292	113.79	-3	48729	112.56	9.9	6657450	112.82	-3.4	671138	114.44	1.3
	6042	LHHDTTLELTDDILCVR	1	17	0	1992.99	Q12220	Q12220	DIP2	U3 small nucleolar RNA-associated protein 12	yes	yes	536	Q12220_536	8.33762	7.40708	8.9616	8.23544	0.782282	2.19655	0.172951		YLR129W	0	0	1	Q12220|UTP12	4	35052848	162.06	-1	411616960	162.02	-2	34536720	163.02	-1	353438560	162.98	-2.7	6369490	162.41	-1.1	85367312	162.54	-2.5	3278565	163.56	-1.2
	3405	GAKPAECTYLEAHK	1	14	1	1516.73	Q12220	Q12220	DIP2	U3 small nucleolar RNA-associated protein 12	yes	yes	82	Q12220_82	0.166426	2.90779	0.689577	1.2546	1.45541	-0.591179	0.606799		YLR129W	0	0	1	Q12220|UTP12	2	0	62.32	#N/A	4963933	62.55	-2.2	15839	63.5	-4.4	4537365	63.21	-2.4	184202	62.41	-3.4	8383381	62.2	-2.1	204033	62.7	-0.2
	1462	CVDPEDPYFNTLVR	1	14	0	1666.77	Q08162	Q08162	DIS3	Exosome complex exonuclease DIS3	yes	yes	793	Q08162_793	24.6358	14.0181	11.911	16.855	6.82028	-3.51517	0.517013		YOL021C	0	0	0	Q08162|RRP44	2	43881420	167.18	3.5	136649920	167.09	-3.1	47485600	168.15	1.9	142853696	168.07	-2.4	4908338	167.64	1.2	58220920	167.6	-2.9	11051042	168.59	1.3
	6072	LICSIDPPGCVDIDDALHAK	2	20	0	2094.01	Q08162	Q08162	DIS3	Exosome complex exonuclease DIS3	yes	yes	540 ,547	Q08162_540_547	7.81429	13.6546	9.68654	10.3851	2.98216	0.847328	0.753372		YOL021C	0	0	0	Q08162|RRP44	3	84396656	175.83	4.8	1112436992	176.12	-3.9	38899740	176.96	1.2	342099776	177	-4.1	128871056	176.46	3.1	771849280	176.58	-4.1	12834986	177.51	4
	8267	RYCDVVAHR	1	9	1	1117.55	Q08162	Q08162	DIS3	Exosome complex exonuclease DIS3	yes	yes	850	Q08162_850	18.1356	10.5496	10.6426	13.1093	4.35317	2.87505	0.47976		YOL021C	0	0	0	Q08162|RRP44	3	1865661	56.48	2.1	6612858	56.48	-0.5	2577512	57	-0.8	13443692	57	-1.3	1360696	55.99	3.3	7980159	56.05	0	467461	56.35	1.6
	6586	LSILTESVYDDACK	1	14	0	1555.74	P40564	P40564	DJP1	DnaJ-like protein 1	yes	yes	232	P40564_232	7.70976	11.2741	11.3126	10.0988	2.06909	3.57395	0.186356		YIR004W	0	0	0	P40564|DJP1	2	35414368	159.03	-1.5	456262912	158.94	-1.9	41761648	159.89	-1.4	467578304	159.93	-1.6	16631292	159.52	-2.1	136269808	159.48	-2.7	7480494	160.34	1
	757	CDWVEKPTMFFK	1	12	1	1529.7	P32891	P32891	DLD1	D-lactate dehydrogenase [cytochrome] 1, mitochondrial	yes	yes	381	P32891_381	15.8851	10.0451	nq	12.9651	4.12953	6.45282	0.158827		YDL174C	0	0	0	P32891|DLD1	2	nq	nq	nq	nq	nq	nq	11686511	155.03	1.5	61882288	155.07	-3.9	9936116	154.8	-0.1	112458120	154.59	-3.2	7967366	155.92	-2.3
	570	AVAQLNHCNSFQFAK	1	15	0	1676.81	P32891	P32891	DLD1	D-lactate dehydrogenase [cytochrome] 1, mitochondrial	yes	yes	417	P32891_417	11.9363	9.95922	10.9467	10.9474	0.988555	3.52101	0.0207346	+	YDL174C	0	0	0	P32891|DLD1	3	464812480	100.07	-2.4	3430446848	100.07	-2.6	328665408	101.47	-2	2423662080	101.51	-2.3	344921088	100.57	-2.3	3131051776	100.57	-2.6	192358656	102.11	-1.7
	9486	TPEEHETCSQLVDR	1	14	0	1642.73	P32891	P32891	DLD1	D-lactate dehydrogenase [cytochrome] 1, mitochondrial	yes	yes	512	P32891_512	10.6944	8.73739	9.60374	9.67851	0.980634	2.27972	0.0640207		YDL174C	0	0	0	P32891|DLD1	3	214275520	71.38	-1.9	1799380480	71.25	-3.6	179417568	72.15	-1.4	1488233472	72.11	-3.5	173204240	71.24	-2	1772791040	71.24	-2.8	122665936	71.98	-1.3
	1580	DAAACASNLTQSGIHLNAMELLDENMMK	1	28	0	2990.36	P32891	P32891	DLD1	D-lactate dehydrogenase [cytochrome] 1, mitochondrial	yes	yes	347	P32891_347	12.9348	8.84316	nq	10.889	2.8932	3.32815	0.152589		YDL174C	0	0	0	P32891|DLD1	3	27763344	218.45	-2.3	232352096	218.41	-2.2	24437826	219.18	-1.6	119019264	219.23	-2.8	22535456	218.84	-2.1	215067392	218.84	-2.5	6671305	219.59	-2.1
	4418	ICHDNNMPVVPFSGGTSLEGHFLPTR	1	26	0	2824.34	P32891	P32891	DLD1	D-lactate dehydrogenase [cytochrome] 1, mitochondrial	yes	yes	170	P32891_170	0	2.40596	0.831433	1.07913	1.22195	0.643145	0.433057		YDL174C	0	0	0	P32891|DLD1	3	0	165.86	#N/A	67753264	166.56	-5.5	0	166.96	#N/A	74060680	167.53	-3.6	850964	167.06	2.5	63781888	166.81	-2.7	1879516	168.24	3.4
	10270	VSLILNYCNDEK	1	12	0	1409.69	P46681	P46681	DLD2	D-lactate dehydrogenase [cytochrome] 2, mitochondrial	yes	yes	121	P46681_121	8.87941	4.68174	10.144	7.90172	2.85938	2.76279	0.285615		YDL178W	0	0	0	P46681|DLD2	2	258881696	139.79	-3.2	2764146944	139.79	-2.8	190141632	140.81	-3.8	1843733504	140.81	-3.1	25636516	140.33	-2.2	590594688	140.37	-2.8	8593645	141.4	-2.4
	3846	GSCHVGGVVATNAGGLR	1	17	0	1553.77	P46681	P46681	DLD2	D-lactate dehydrogenase [cytochrome] 2, mitochondrial	yes	yes	200	P46681_200	11.2761	8.75814	9.74115	9.92513	1.26903	3.65941	0.0169059	+	YDL178W	0	0	0	P46681|DLD2	3	141884336	81.12	-2.9	1101136640	81.08	-3.1	106440640	82.26	-1.8	852759040	82.22	-2	84056256	81.08	-1.3	909337344	81.08	-1.9	67321352	82.37	-0.8
	8334	SCGYGHVGDGNIHLNIAVR	1	19	0	1980.96	P39976	P39976	DLD3	D-lactate dehydrogenase [cytochrome] 3	yes	yes	409	P39976_409	16.8966	16.357	16.4259	16.5598	0.293708	5.39619	0.00589544	+	YEL071W	0	0	0	P39976|DLD3	3	33619500	117.85	-2.6	177631392	117.85	-2.3	32766060	119.08	-1.3	148875584	119.08	-2.2	23782080	118.58	-2	106145408	118.58	-2.3	9604689	119.75	-1.4
	3861	GSIECTIEYLK	1	11	0	1254.62	P39976	P39976	DLD3	D-lactate dehydrogenase [cytochrome] 3	yes	yes	288	P39976_288	6.47437	9.47681	8.78373	8.24497	1.57206	3.23578	0.0842173		YEL071W	0	0	0	P39976|DLD3	2	129095640	148.45	-2	1756028928	148.45	-1.5	102439984	149.4	-2.3	1588624256	149.4	-2	nq	nq	nq	nq	nq	nq	13244205	149.93	-4.5
	9024	SVPTACNSYGGMYK	1	14	0	1476.64	P39976	P39976	DLD3	D-lactate dehydrogenase [cytochrome] 3	yes	yes	363	P39976_363	10.4048	4.39699	nq	7.40089	4.24815	3.2656	0.246993		YEL071W	0	0	0	P39976|DLD3	2	5161854	97.72	-2.2	44033648	97.59	-3.1	3293740	98.82	-1.4	28777100	98.86	-3.3	357150	98.05	-0.4	13983642	98.09	-2.8	632212	99.56	-2.8
	7421	NNCQVGGVVSTNAGGLNFLR	1	20	0	2019	P39976	P39976	DLD3	D-lactate dehydrogenase [cytochrome] 3	yes	yes	166	P39976_166	nq	4.56045	0	2.28022	3.22472	0.773968	0.708967		YEL071W	0	0	0	P39976|DLD3	2	nq	nq	nq	nq	nq	nq	nq	nq	nq	nq	nq	nq	1964768	167.02	-0.2	43647040	166.85	-3	988537	168.02	-2.2
	2695	ETASAPLCSPK	1	11	0	1102.53	P40366	P40366	DLS1	Protein DLS1	yes	yes	16	P40366_16	12.3797	9.37761	15.4722	12.4098	3.04741	0.446212	0.914531		YJL065C	0	0	0	P40366|DLS1	2	644464	71.54	0.6	7698921	71.8	-0.3	13607336	72.37	-2.9	93171352	72.21	-2.9	nq	nq	nq	nq	nq	nq	1813323	72.33	1.3
	4676	IHNNDEIPADIILLSTSDTDGACYVETK	1	28	0	3046.44	P32660	P32660	DNF1	Phospholipid-transporting ATPase DNF1	yes	yes	431	P32660_431	nq	6.7785	9.51705	8.14778	1.93645	-1.78241	0.424724		YER166W	0	0	0	P32660|ATC5	3	nq	nq	nq	nq	nq	nq	nq	nq	nq	nq	nq	nq	14066967	201.57	-0.9	196165792	201.65	-2.7	10343538	202.8	5.3
	6500	LQDGVPDCIELLAEAGIK	1	18	0	1882.97	P32660	P32660	DNF1	Phospholipid-transporting ATPase DNF1	yes	yes	974	P32660_974	15.4989	nq	6.0985	10.7987	6.64706	6.56044	0.158478		YER166W	0	0	0	P32660|ATC5	2	nq	nq	nq	nq	nq	nq	11785876	220.3	-5.2	64257640	220.34	-2.6	nq	nq	nq	nq	nq	nq	nq	nq	nq
	9985	VHNNDEIPADMILLSTSDVDGACYVETK	1	28	0	3048.41	Q12675	Q12675	DNF2	Phospholipid-transporting ATPase DNF2	yes	yes	476	Q12675_476	20.4519	12.8076	16.119	16.4595	3.83352	5.4062	0.0719199		YDR093W	0	0	0	Q12675|ATC4	3	17217644	200.19	-0.7	68638664	200.39	-2.2	17193672	201.32	0.2	65204568	201.24	-2.9	29700314	200.78	1.7	197688480	200.78	-2.1	16456281	201.64	2
	3111	FLLLCK	1	6	0	735.435	Q12675;P32660	Q12675	DNF2;DNF1	Phospholipid-transporting ATPase DNF2;Phospholipid-transporting ATPase DNF1	no	no	1137	Q12675_1137	30.8477	27.3784	30.136	29.454	1.83244	2.97947	0.179992		YDR093W	0	0	0	Q12675|ATC4	2	169954736	128.39	-2.2	379911168	128.31	-2.4	68955096	129.69	-2.7	155659696	129.65	-2.7	50770340	129.08	-2	138932192	129.04	-2.2	17423896	130.4	-2.4
	356	ALLICK	1	6	0	659.404	Q12675;P32660	Q12675	DNF2;DNF1	Phospholipid-transporting ATPase DNF2;Phospholipid-transporting ATPase DNF1	no	no	915	Q12675_915	11.4636	10.3017	11.5547	11.1067	0.698624	0.706971	0.704212		YDR093W	0	0	0	Q12675|ATC4	2	3463830	88.4	-1.7	34468272	88.36	-2	10764455	89.77	-2.6	75420408	89.72	-2.3	843819	88.4	-2	6048526	88.27	-1.4	1799643	90.07	-0.7
	3161	FNKPYCDNR	1	9	1	1155.51	Q12674	Q12674	DNF3	Probable phospholipid-transporting ATPase DNF3	yes	yes	139	Q12674_139	6.2565	5.57861	5.02762	5.62091	0.615531	4.70499	0.00242009	+	YMR162C	0	0	0	Q12674|ATC8	2	nq	nq	nq	nq	nq	nq	1084789	57.04	3.6	16253797	57.04	-3.3	nq	nq	nq	nq	nq	nq	85303	57.07	-5.7
	1467	CVELVYEELMK	1	11	0	1354.65	P54861	P54861	DNM1	Dynamin-related protein DNM1	yes	yes	466	P54861_466	10.437	7.4644	nq	8.9507	2.10195	2.23362	0.246505		YLL001W	0	0	0	P54861|DNM1	2	61733888	178.07	-1.5	488810304	178.11	-2	33198290	179.01	-0.5	325830496	179.05	-2.4	12117651	178.54	-0.8	172265600	178.59	-2.2	7510102	179.65	-1.6
	7387	NLQISDFSLGDIDDLENAEPPLTEREELECELIK	1	34	1	3886.87	P54861	P54861	DNM1	Dynamin-related protein DNM1	yes	yes	670	P54861_670	4.32231	3.13259	5.21988	4.22492	1.04705	1.05138	0.269486		YLL001W	0	0	0	P54861|DNM1	3	7530213	236.77	-4	188100320	236.9	-3	8361519	237.59	-2.4	163675712	237.46	-3.1	3667620	237.21	-3	184832000	237.12	-3.1	5246266	237.89	-2.4
	9653	TYEGHESFVYCIK	1	13	0	1574.71	P36037	P36037	DOA1	Protein DOA1	yes	yes	225	P36037_225	13.7936	12.0314	13.0745	12.9665	0.886053	3.68475	0.00459369	+	YKL213C	0	0	0	P36037|DOA1	3	109194336	109.09	-2.2	667548288	109.09	-2.4	82185704	110.51	-2.2	528532032	110.38	-2.3	103446352	109.76	-2.4	744172992	109.89	-2.5	57146144	111.19	-1.8
	4142	HLAVVDDGHFISCSNDGLIK	1	20	0	2139.04	P36037	P36037	DOA1	Protein DOA1	yes	yes	196	P36037_196	11.1051	8.24554	7.27678	8.87582	1.99048	4.51377	0.0203713	+	YKL213C	0	0	0	P36037|DOA1	3	41310920	141.38	-1.6	351948192	141.34	-3.6	21968944	141.86	-2.2	154596960	141.98	-3.2	49002200	141.72	-4.4	487804288	141.77	-3.2	17829726	142.63	-2.8
	10747	YGPLEEYQECEEAAYR	1	16	0	1948.81	P36037	P36037	DOA1	Protein DOA1	yes	yes	663	P36037_663	1.00641	0	0	0.335469	0.581049	0.127859	0.762108		YKL213C	0	0	0	P36037|DOA1	2	4667428	146.87	-0.3	395524736	146.63	-0.2	2425895	148.04	-0.7	302198592	147.63	0.5	0	146.82	#N/A	103423080	147.32	-0.6	0	147.88	#N/A
	8337	SCHNKPSVLVLDDR	1	14	1	1581.79	P53068	P53068	DOC1	Anaphase-promoting complex subunit DOC1	yes	yes	25	P53068_25	7.27502	7.1824	6.26269	6.9067	0.55965	1.8434	0.354698		YGL240W	0	0	0	P53068|APC10	3	10612477	76.09	-3.6	69258352	76.13	-3.9	6774258	77.46	-3.6	152347232	77.3	0	2015358	75.84	-2	22190252	75.88	-2.6	4186140	77.34	-1.8
	9013	SVLFDAGADYVVCDLTQVSVVK	1	22	0	2327.17	P38774;P38773	P38774	DOG1;DOG2	2-deoxyglucose-6-phosphate phosphatase 1;2-deoxyglucose-6-phosphate phosphatase 2	yes	no	220	P38774_220	8.18239	5.36647	5.21411	6.25432	1.67149	3.17794	0.0442894	+	YHR044C	0	0	0	P38774|DOG1	2	59364932	240.06	-3	650964736	240.06	-2.1	29869248	241.12	-3.3	350365280	240.77	-2.9	2440559	241.64	-0.7	36884588	240.87	-2.6	5087849	241.22	-2.3
	6281	LLNEACNIEYK	1	11	0	1308.64	P33309	P33309	DOM34	Protein DOM34	yes	yes	134	P33309_134	8.12159	7.69804	5.29578	7.03847	1.524	2.10502	0.12665		YNL001W	0	1	0	P33309|DOM34	2	22750138	112.48	-2.5	221875168	112.52	-2.4	6198391	113.75	-2.4	105615504	113.54	-2.2	3899815	113.29	-2.6	34357960	112.99	-3.5	1390719	114.37	-1.4
	8413	SDTAAVVLQEGIAHVCLVTSSSTILK	1	26	0	2641.4	P33309	P33309	DOM34	Protein DOM34	yes	yes	155	P33309_155	4.64429	5.45461	5.55552	5.21814	0.499525	1.61397	0.0821909		YNL001W	0	1	0	P33309|DOM34	3	16845500	225.42	-2.6	313526336	225.42	-2.7	13917579	226.32	-2.9	318095520	226.16	-3.1	20248334	225.92	-3	358050464	225.87	-2.7	12137060	226.57	-4
	6179	LKHDDEVSCEELLAK	1	15	1	1727.84	Q03921	Q03921	DOP1	Protein dopey	yes	yes	558	Q03921_558	0	0	4.0244	1.34147	2.32349	-2.34078	0.411156		YDR141C	0	0	0	Q03921|DOP1	2	0	89.33	#N/A	4134768	90.09	-1.3	0	90.76	#N/A	9644577	91.5	-1.8	0	90.04	#N/A	5096369	90.45	-1.1	0	91.36	#N/A
	9496	TPNACQFR	1	8	0	935.428	P40059;P34219	P40059	DOT6;TOD6	Transcriptional regulatory protein DOT6;Transcriptional regulatory protein TOD6	yes	no	109	P40059_109	8.674	3.83184	11.0346	7.84681	3.67194	0.983049	0.682708		YER088C	0	0	0	P40059|DOT6	2	nq	nq	nq	nq	nq	nq	7323227	69.34	-3	77104088	69.34	-2.3	229559	68.36	3.1	4708907	68.36	-2.7	707935	69.16	-1.8
	6596	LSLNSIEECVEK	1	12	0	1362.67	P27344	P27344	DPB3	DNA polymerase epsilon subunit C	yes	yes	77	P27344_77	6.25662	8.98795	4.53167	6.59208	2.247	0.924416	0.656625		YBR278W	0	0	0	P27344|DPB3	2	4270174	159.63	-2.2	92367216	159.95	-2.2	11707810	160.78	-0.9	147032192	160.78	-2.5	3719238	160.39	-0.9	42247000	160.44	-2.6	2169725	161.44	0.2
	8373	SCSVDDVLSALDHIGHSALK	1	20	0	2066.01	Q04603	Q04603	DPB4	DNA polymerase epsilon subunit D	yes	yes	90	Q04603_90	9.67639	9.83997	13.8199	11.1121	2.34647	4.71273	0.0464257	+	YDR121W	0	0	0	Q04603|DPB4	3	28721270	206.43	-2	319678496	206.47	-2.1	99135376	207.36	-2.5	873791296	207.45	-2.9	16505239	207.09	-3.9	173468192	207.01	-3.2	10202868	207.58	-1.7
	9092	TAGCIGILVNTLSLR	1	15	0	1529.86	P32461	P32461	DPH2	Diphthamide biosynthesis protein 2	yes	yes	304	P32461_304	3.53053	7.97928	2.95573	4.82184	2.74948	-0.94984	0.745554		YKL191W	0	0	0	P32461|DPH2	2	3030341	200.8	-10.3	99310408	200.27	-2.2	2811358	201.81	-5.6	60310380	201.6	-3.6	713930	200.98	-4.3	10925090	200.73	-2.4	1113021	201.73	-11.9
	7824	QCHELELEYLLEFADDKEK	1	19	1	2351.1	P32469	P32469	DPH5	Diphthine synthase	yes	yes	256	P32469_256	7.82452	nq	13.7268	10.7757	4.17355	2.95622	0.404745		YLR172C	0	0	0	P32469|DPH5	3	54967020	185.87	0.9	617454080	185.58	-3	19489984	186.81	3.1	259674096	186.81	-2.3	nq	nq	nq	nq	nq	nq	nq	nq	nq
	985	CIGVPLFR	1	8	0	903.5	Q12429	Q12429	DPH6	Diphthine--ammonia ligase	yes	yes	62	Q12429_62	13.6394	13.179	10.6418	12.4868	1.61424	5.70475	0.00381654	+	YLR143W	0	0	0	Q12429|DPH6	2	81126736	149.32	0.1	636670976	149.52	-2.3	109258256	150.45	-0.4	568791488	150.58	-2.5	50042508	149.96	0.1	347748992	150.17	-2.3	20975302	151.16	0.9
	3422	GAVAEFGGVTCK	1	12	0	1137.55	Q12429	Q12429	DPH6	Diphthine--ammonia ligase	yes	yes	572	Q12429_572	5.72997	7.04867	7.52095	6.76653	0.928226	1.37793	0.0907267		YLR143W	0	0	0	Q12429|DPH6	2	10585471	101.21	-3.6	141634656	101.29	-3.1	4243844	102.37	-5.1	102338752	102.55	-2.5	958191	101.59	-1.4	16293507	101.86	-3.2	1440359	102.92	-4.1
	2029	DSFYNIFHCLK	1	11	0	1385.64	Q12429	Q12429	DPH6	Diphthine--ammonia ligase	yes	yes	20	Q12429_20	9.62477	3.16612	7.23357	6.67482	3.26538	-0.0630908	0.981419		YLR143W	0	0	0	Q12429|DPH6	2	18213940	171.85	3.8	165444608	171.89	-2.2	15842420	173.01	-0.2	154339808	173.01	-2.1	924206	172.33	-0.3	49792288	172.5	-1.6	1697562	172.82	-0.1
	6549	LSAHVVDEICDILR	1	14	0	1581.82	Q05567	Q05567	DPL1	Sphingosine-1-phosphate lyase	yes	yes	527	Q05567_527	8.47528	6.65601	8.03746	7.72292	0.949547	-2.79361	0.0200905	+	YDR294C	0	0	0	Q05567|SGPL	3	289824320	184.68	-2.5	3416004096	184.6	-2.4	201264240	185.66	-2.6	1887270144	185.5	-2.7	59018128	185.05	-1.8	831804288	185.13	-2.3	29035790	186.22	-2.4
	10644	YCVANQLHPDVFPAVR	1	16	0	1827.91	Q05567	Q05567	DPL1	Sphingosine-1-phosphate lyase	yes	yes	192	Q05567_192	6.99369	5.50069	6.31145	6.26861	0.747422	1.53419	0.0512623		YDR294C	0	0	0	Q05567|SGPL	3	475581952	143.63	-2.8	6439649280	143.63	-2.3	396845248	144.57	-3.4	5162414080	144.57	-2.6	396270048	144.24	-3.5	6961888256	144.28	-2	118586568	145.32	-3.6
	10193	VPGVTSISCDTHK	1	13	0	1342.66	Q05567	Q05567	DPL1	Sphingosine-1-phosphate lyase	yes	yes	376	Q05567_376	9.05568	6.23511	7.51952	7.60344	1.41216	2.43693	0.0446326	+	YDR294C	0	0	0	Q05567|SGPL	3	178765584	79.27	-1.5	1823412992	79.23	-2.8	118166400	80.32	-1.5	1158611840	80.32	-2.7	89705200	79.21	-0.7	1361525888	79.21	-1.3	49888472	80.46	-1.5
	3837	GQYLVCMDADLQHPPETVPK	1	20	0	2240.06	P14020	P14020	DPM1	Dolichol-phosphate mannosyltransferase	yes	yes	93	P14020_93	6.81304	4.69791	5.55574	5.6889	1.06383	2.09328	0.0358177	+	YPR183W	0	0	0	P14020|DPM1	3	779234304	148.62	-0.7	10696201216	148.7	-1.2	604860672	149.66	-1.5	8235090944	149.66	-1.6	560475072	149.21	-0.1	11613282304	149.21	-1	186260624	150.19	0
	10843	YLENCNPR	1	8	0	1007.45	P14020	P14020	DPM1	Dolichol-phosphate mannosyltransferase	yes	yes	172	P14020_172	7.30238	6.33548	6.52109	6.71965	0.513124	2.56104	0.00388983	+	YPR183W	0	0	0	P14020|DPM1	2	nq	nq	nq	nq	nq	nq	307480064	66.8	-1.9	3903200768	66.8	-3.1	nq	nq	nq	nq	nq	nq	75899736	66.61	-1
	4966	IQAGVCELFR	1	10	0	1134.59	P04802	P04802	DPS1	Aspartate--tRNA ligase, cytoplasmic	yes	yes	255	P04802_255	8.14799	8.40976	6.83435	7.79737	0.844203	1.67963	0.0496862	+	YLL018C	0	1	0	P04802|SYDC	2	1617101056	141.08	-2.2	18025287680	141	-2.3	638275968	142.02	-1.9	7399490560	142.02	-2	716209408	141.56	-1.6	7660819456	141.56	-1.7	218633328	142.85	-1.1
	2141	DYCDGFSYGCPPHAGGGIGLER	2	22	0	2269.95	P04802	P04802	DPS1	Aspartate--tRNA ligase, cytoplasmic	yes	yes	512 ,519	P04802_512_519	14.8637	13.1223	13.3209	13.769	0.953223	5.26113	0.00175889	+	YLL018C	0	1	0	P04802|SYDC	3	2472630272	151.49	-1.9	14367802368	151.53	-2.2	2187510528	152.49	-2.5	12324640768	152.53	-2.7	1366564736	152	-2.4	9068684288	152	-2.6	543351552	152.93	-2.3
	9809	VDALINGFEIINEPDYCWIK	1	20	0	2351.15	P36152	P36152	DRE2	Fe-S cluster assembly protein DRE2	yes	yes	116	P36152_116	10.2486	8.96756	5.55293	8.25637	2.42729	-0.748755	0.843491		YKR071C	0	0	0	P36152|DRE2	2	9803716	235.25	-0.1	66700760	235.16	-2.9	3779250	235.69	0.1	52250848	235.9	-2.9	2062206	235.54	-1	19485666	235.49	-2.6	710274	236.58	-1.3
	10529	WNSSTCLQTK	1	10	0	1166.54	P53255	P53255	DRN1	CWF19-like protein DRN1	yes	yes	479	P53255_479	7.1746	10.525	nq	8.84979	2.36907	1.54689	0.697748		YGR093W	0	0	0	P53255|DRN1	2	859373	81.22	-0.2	8380795	81.42	-2.8	1238424	82.68	-0.7	18760620	82.48	-2.9	346837	81.51	-2.6	4920758	81.47	-2.2	603655	82.73	-1.9
	5884	LEFQCYDSHSSK	1	12	0	1442.61	P53255	P53255	DRN1	CWF19-like protein DRN1	yes	yes	407	P53255_407	12.9444	1.88733	2.97344	5.93506	6.09452	3.37482	0.401355		YGR093W	0	0	0	P53255|DRN1	2	407371	84.83	1.2	1796846	84.43	-2.4	1365810	85.6	-0.9	10128407	85.6	-2.4	132875	84.45	-1.7	11278049	84.4	-1.3	179513	85.95	1.8
	7352	NLEVPVLICTDLASR	1	15	0	1641.88	P32892	P32892	DRS1	ATP-dependent RNA helicase DRS1	yes	yes	535	P32892_535	2.51523	3.6039	0.864351	2.32783	1.37936	1.39332	0.156491		YLL008W	0	0	1	P32892|DRS1	2	10756840	199.79	-1.4	530156512	199.79	-2.7	15688296	201.02	-0.7	494799296	200.78	-3.1	3755393	200.49	1.7	81931424	200.16	-2.7	1140671	201.52	-0.2
	10596	YANLFFLCTSAIQQVPHVSPTNR	1	23	0	2605.31	P39524	P39524	DRS2	Probable phospholipid-transporting ATPase DRS2	yes	yes	232	P39524_232	9.95936	14.9613	4.32925	9.74999	5.31914	4.52038	0.340918		YAL026C	0	0	0	P39524|ATC3	3	7952896	189.81	0.8	105076976	189.98	-0.6	20701876	190.63	-8.7	153985152	191.08	-1.3	10695217	190.55	-8.5	59517672	190.63	-0.4	6517351	191.44	-4.9
	6384	LNDPSDEDSPIINDFLTLLATCHTVIPEFQSDGSIK	1	36	0	3943.9	P39524	P39524	DRS2	Probable phospholipid-transporting ATPase DRS2	yes	yes	633	P39524_633	6.70883	0	3.18403	3.29762	3.35585	1.91452	0.530179		YAL026C	0	0	0	P39524|ATC3	3	160226	264.05	0.7	4128796	264	-1.5	411705	264.38	4.4	3824327	264.38	-1.9	0	264.1	#N/A	1114124	264.21	-0.4	nq	nq	nq
	3555	GFGICADLEHVLK	1	13	0	1400.71	P53095	P53095	DSD1	D-serine dehydratase	yes	yes	346	P53095_346	8.48214	6.44257	7.92013	7.61495	1.05348	2.54568	0.0360309	+	YGL196W	0	0	0	P53095|DSD1	3	267814368	167.83	-2.7	2880614400	167.75	-2.7	219282672	168.79	-2.3	2374909184	168.75	-2.4	73771872	168.31	-1.5	1010009536	168.4	-2.4	33877512	169.43	-2
	6611	LSQECGVPIK	1	10	0	1072.56	P53095	P53095	DSD1	D-serine dehydratase	yes	yes	46	P53095_46	14.5356	14.9569	13.2193	14.2372	0.906416	4.36632	0.0056489	+	YGL196W	0	0	0	P53095|DSD1	2	35320220	86.1	-2.4	204331680	86.1	-2.6	27099920	87.42	-2.8	162678368	87.38	-2.6	12167466	86.3	0	65126768	86.17	-2.8	4051054	87.54	-2.5
	10058	VLCSVDPQFDPSK	1	13	0	1433.69	P53095	P53095	DSD1	D-serine dehydratase	yes	yes	237	P53095_237	7.3166	8.02384	7.5466	7.62901	0.360753	2.47214	0.0359731	+	YGL196W	0	0	0	P53095|DSD1	2	25676490	131.85	0	306934304	131.89	-2.4	9987938	132.78	-1.5	144846752	132.78	-2.3	nq	nq	nq	nq	nq	nq	3129721	133.1	-1
	7110	NCTTMLNNVEK	1	11	0	1265.57	P53095	P53095	DSD1	D-serine dehydratase	yes	yes	32	P53095_32	15.5418	15.2947	2.65253	11.163	7.37134	4.58584	0.377371		YGL196W	0	0	0	P53095|DSD1	2	9258231	92.44	-2.1	45773960	92.44	-3.6	7650189	93.94	0.2	46110560	93.86	-4	2607297	92.91	1.5	15913622	92.74	-3.2	2028995	94.29	2.6
	5123	IVCQLIR	1	7	0	843.5	P53847	P53847	DSL1	Protein transport protein DSL1	yes	yes	583	P53847_583	9.7344	4.85222	6.61399	7.06687	2.4724	0.190916	0.925661		YNL258C	0	0	0	P53847|DSL1	2	4599398	98.2	-2.5	24167492	98.16	-2.7	12627325	99.89	-3	135573248	99.76	-2.6	2528158	98.69	-4.8	40503072	98.6	-1.8	782656	100.25	-2.9
	9462	TNLNILELENCYYSLQSLR	1	19	0	2285.14	P53847	P53847	DSL1	Protein transport protein DSL1	yes	yes	80	P53847_80	nq	10.089	5.32457	7.70679	3.36898	2.20249	0.394405		YNL258C	0	0	0	P53847|DSL1	2	nq	nq	nq	nq	nq	nq	nq	nq	nq	nq	nq	nq	3967967	219.72	-1.5	31508176	219.08	-2.9	869783	219.9	-6.7
	9901	VFCIDSETAHEIDDGVSVK	1	19	0	2062.95	P39112	P39112	DSS1	Exoribonuclease II, mitochondrial	yes	yes	532	P39112_532	13.1992	6.94422	9.89686	10.0134	3.12911	1.02195	0.667413		YMR287C	0	0	0	P39112|DSS1	3	30162936	155.64	-4	186605632	155.68	-3	33390484	156.66	-2.5	231335648	156.46	-3.4	10696053	155.85	-2	170753056	156.05	-3.8	8539567	156.52	-2.7
	534	ATCSFEGCHSAVITINDDNIINLPEQVHSEFK	2	32	0	3530.64	P32601	P32601	DSS4	Protein DSS4	yes	yes	6 ,11	P32601_6_11	21.2188	15.5937	14.3094	17.0407	3.67495	2.20408	0.644905		YPR017C	0	0	0	P32601|DSS4	4	89673088	189.27	5.4	269438880	189.06	-3.1	23540950	190.1	6.7	150901696	190.1	-3.5	50102824	189.52	-3.8	264574336	189.6	-3.2	19740596	190.63	-2.3
	3806	GPIGIICK	1	8	0	799.463	P32601	P32601	DSS4	Protein DSS4	yes	yes	116	P32601_116	9.04695	3.31076	7.7396	6.69911	3.00632	1.84849	0.365808		YPR017C	0	0	0	P32601|DSS4	2	12809706	99.91	-3.1	96515176	99.66	-2.3	6167156	101.38	-1.7	94267648	101.3	-2	1218305	100	-0.2	25206800	100	-1.9	170548	101.71	2.5
	10164	VNNCDTNEAAYK	1	12	0	1340.57	P07273	P07273	DST1	Transcription elongation factor S-II	yes	yes	188	P07273_188	16.9787	11.8445	14.8994	14.5742	2.5825	3.1901	0.137593		YGL043W	0	0	0	P07273|TFS2	2	nq	nq	nq	nq	nq	nq	24350820	60.18	-3.5	119069000	60.22	-3.3	nq	nq	nq	nq	nq	nq	4400696	59.86	-3.3
	4359	IANGDITPEFLATCDAK	1	17	0	1777.86	P07273	P07273	DST1	Transcription elongation factor S-II	yes	yes	231	P07273_231	10.7504	7.70082	7.11817	8.52314	1.95077	1.08911	0.43777		YGL043W	0	0	0	P07273|TFS2	2	20411600	159.71	-2.3	172568496	159.96	-2.2	24601270	160.82	-2	201126000	160.82	-2.5	7134484	160.19	-1.7	73790144	160.35	-2.4	1070798	161.14	-0.1
	3914	GVDAVCISDNYWLGTK	1	16	0	1739.82	P43616	P43616	DUG1	Cys-Gly metallodipeptidase DUG1	yes	yes	197	P43616_197	10.2192	13.1783	nq	11.6988	2.09244	4.1618	0.125762		YFR044C	0	0	1	P43616|DUG1	2	408955712	177.67	-2.1	2716013056	177.71	-2.5	162069248	178.61	-1.9	2300732928	178.61	-2.5	177702416	178.09	1.1	1193915136	178.09	-2.6	75042496	179.11	-2
	510	ASGQEFPVNLVTCFEGMEESGSLK	1	24	0	2558.17	P43616	P43616	DUG1	Cys-Gly metallodipeptidase DUG1	yes	yes	166	P43616_166	4.43743	2.47969	1.58484	2.83399	1.45893	0.0609553	0.955168		YFR044C	0	0	1	P43616|DUG1	2	30414634	230.25	-0.3	693372544	230.63	-2	35311696	231.2	0.3	722080320	231.25	-2.6	5639900	230.01	1.5	245892288	230.46	-2.4	4232035	231.49	2.3
	7437	NNLPVYVNQVHEVCK	1	15	0	1754.88	P53168	P53168	DUO1	DASH complex subunit DUO1	yes	yes	100	P53168_100	0.9838	1.43795	2.12112	1.51429	0.572489	0.779527	0.107047		YGL061C	0	0	0	P53168|DUO1	2	330199	111.15	-0.6	48276544	111.02	-3.1	617338	112.41	-2.3	47089912	112.32	-2.7	595092	111.58	-2.1	29721330	111.66	-2.6	150509	112.92	-0.1
	8671	SLDCVSIFALNLSDAER	1	17	0	1851.9	P32528	P32528	DUR1,2	Urea amidolyase;Urea carboxylase;Allophanate hydrolase	yes	yes	219	P32528_219	21.7315	24.6098	21.2553	22.5322	1.81494	3.51764	0.0397435	+	YBR208C	0	0	0	P32528|DUR1	2	24808520	218.14	-2.6	94192800	217.94	-1.8	23323810	218.77	-2.8	79161560	218.77	-3.1	10652860	218.63	-2.5	31855150	218.29	-2.2	8345568	219.56	-0.7
	10143	VNATYLCTTK	1	10	0	1112.55	P32528	P32528	DUR1,2	Urea amidolyase;Urea carboxylase;Allophanate hydrolase	yes	yes	520	P32528_520	9.58543	6.94132	8.40117	8.30931	1.32445	4.88817	0.00368855	+	YBR208C	0	0	0	P32528|DUR1	2	3802024	84.96	-2.1	40044752	84.92	-3.1	3489697	86.07	-1.7	28734376	86.11	-2.9	513246	85.25	-3.2	9506184	85.08	-2.5	1030560	86.51	-2
	4522	IECLISLVK	1	9	0	1016.59	P32528	P32528	DUR1,2	Urea amidolyase;Urea carboxylase;Allophanate hydrolase	yes	yes	1465	P32528_1465	16.3488	14.4892	17.9947	16.2776	1.7538	2.03869	0.197836		YBR208C	0	0	0	P32528|DUR1	2	57558356	159.99	-2.2	256857616	159.99	-2.3	45248532	160.99	-2.3	269170272	160.99	-2.3	13598116	160.52	-1.7	69272832	160.56	-2.3	2310052	161.7	-2.5
	4421	ICHGNGDMVDSGDIVAVIETLA	1	22	0	2228.05	P32528	P32528	DUR1,2	Urea amidolyase;Urea carboxylase;Allophanate hydrolase	yes	yes	1815	P32528_1815	3.43103	4.94962	nq	4.19032	1.07381	1.65187	0.253523		YBR208C	0	0	0	P32528|DUR1	2	1254607	260.21	0.7	48369952	260.29	-2.9	1307193	260.82	0.4	23733896	260.78	-3.2	1147304	260.58	-2	20324308	260.54	-2.5	839667	260.94	-0.7
	3730	GLPTTAACPSFAYEPSK	1	17	0	1738.82	P32528	P32528	DUR1,2	Urea amidolyase;Urea carboxylase;Allophanate hydrolase	yes	yes	101	P32528_101	2.94154	7.56739	3.25374	4.58756	2.58533	1.93455	0.31931		YBR208C	0	0	0	P32528|DUR1	2	2700423	140.51	0.6	128287744	140.6	-2.8	4428018	141.29	-0.6	106920544	141.46	-2.7	nq	nq	nq	nq	nq	nq	908611	142.45	-0.3
	6728	LVEDKCDAVDLNLGCPQGIAK	2	21	1	2200.09	P53759	P53759	DUS1	tRNA-dihydrouridine(16/17) synthase [NAD(P)(+)]	yes	yes	112 ,121	P53759_112_121	3.44473	4.43808	6.24015	4.70766	1.41707	-1.40835	0.350305		YML080W	0	0	0	P53759|DUS1	3	6750272	147.93	-1.6	257208992	147.93	-2.4	10028019	148.72	-2.6	213083888	148.76	-3.4	15002280	148.39	-2	273351040	148.39	-3	2745903	149.17	-3.5
	224	AHTSEFPGFGVQVACSK	1	17	0	1763.83	Q06053	Q06053	DUS3	tRNA-dihydrouridine(47) synthase [NAD(P)(+)]	yes	yes	357	Q06053_357	14.4771	9.22946	10.0208	11.2425	2.82907	3.30124	0.115628		YLR401C	0	0	0	Q06053|DUS3	3	126924736	123.04	0.8	714411264	123.04	-3.9	90178176	124.4	0.4	568118080	124.4	-3.7	58588540	123.95	1.6	639801024	123.82	-3.6	77437112	125.13	1.1
	2634	EQNVLCPR	1	8	0	957.47	Q06053	Q06053	DUS3	tRNA-dihydrouridine(47) synthase [NAD(P)(+)]	yes	yes	98	Q06053_98	11.4277	12.7065	11.8267	11.987	0.654309	4.52596	0.000946105	+	YLR401C	0	0	0	Q06053|DUS3	2	nq	nq	nq	nq	nq	nq	24125170	78.29	-0.8	186986000	78.29	-3.1	nq	nq	nq	nq	nq	nq	8558553	78.25	-1.9
	8776	SNEILEIIDSFQQECR	1	16	0	1922.9	Q06053	Q06053	DUS3	tRNA-dihydrouridine(47) synthase [NAD(P)(+)]	yes	yes	224	Q06053_224	8.00586	7.33569	7.25805	7.5332	0.411176	2.49441	0.00156083	+	YLR401C	0	0	0	Q06053|DUS3	2	52800648	238.24	-2.1	598263488	238.24	-1.9	43076472	239.18	-2.8	503445568	239.09	-2.9	20984012	238.55	-1.7	263294432	238.51	-2.1	12049214	239.47	-1.6
	1136	CLNAMNYVSK	1	10	0	1141.53	Q06053	Q06053	DUS3	tRNA-dihydrouridine(47) synthase [NAD(P)(+)]	yes	yes	410	Q06053_410	7.73697	11.0302	8.60879	9.12532	1.70629	-0.450962	0.716326		YLR401C	0	0	0	Q06053|DUS3	2	5477818	110.74	-0.8	61595728	110.83	-2.9	2687490	111.96	-4	35775232	112.14	-2.1	681561	111.43	-5.3	5272031	111.34	-2.7	1437874	112.66	0.4
	1364	CSFGDNCR	2	8	0	900.322	Q06053	Q06053	DUS3	tRNA-dihydrouridine(47) synthase [NAD(P)(+)]	yes	yes	109 ,115	Q06053_109_115	17.5784	10.7993	15.8803	14.7527	3.52745	1.23282	0.648599		YLR401C	0	0	0	Q06053|DUS3	2	6517761	73.31	-2.9	29437040	73.27	-1.4	13149574	74.07	-3.2	62779064	74.16	-2	2587829	73.25	-1.9	16919044	73.09	-0.8	2521186	74.23	-2.9
	4646	IGNLLVPNDNYCK	1	13	0	1461.73	P38791	P38791	DYS1	Deoxyhypusine synthase	yes	yes	180	P38791_180	7.74672	4.0086	6.85024	6.20185	1.95159	0.233133	0.884552		YHR068W	0	0	0	P38791|DHYS	2	47682360	135.5	-3.8	642314496	135.46	-2.9	47817288	136.57	-3.9	494960992	136.49	-3.3	7832829	135.89	-4.6	185419104	136.02	-2.8	1981823	137.14	-4.5
	1065	CLAPTYLGEFALK	1	13	0	1424.74	P38791	P38791	DYS1	Deoxyhypusine synthase	yes	yes	145	P38791_145	8.10422	6.7767	7.49873	7.45988	0.664607	3.24649	0.00208694	+	YHR068W	0	0	0	P38791|DHYS	2	307733184	181.36	-2.6	3391634944	181.32	-2.4	200292064	182.33	-2.2	2368994048	182.33	-2.3	62378440	181.93	-3.3	906818496	181.89	-2.7	30551180	183.04	-2.7
	4086	HGADCLEANQDVDSPIWTPSK	1	21	0	2282.03	P38791	P38791	DYS1	Deoxyhypusine synthase	yes	yes	208	P38791_208	14.6274	10.4189	nq	12.5232	2.97585	3.36698	0.395157		YHR068W	0	0	0	P38791|DHYS	3	323370592	139.87	-2.2	1807000704	140.04	-2.9	208463648	140.89	-2.5	1297040896	140.89	-3.2	311223552	140.49	-1.8	2675875584	140.45	-2.4	nq	nq	nq
	3442	GCFDEEGYQK	1	10	0	1174.46	P38791	P38791	DYS1	Deoxyhypusine synthase	yes	yes	91	P38791_91	10.2137	8.12318	9.16313	9.16666	1.04525	3.90076	0.00946895	+	YHR068W	0	0	0	P38791|DHYS	2	30684040	86.41	-2.7	283053440	86.41	-2.7	63143704	87.41	-2.5	541766656	87.41	-2.5	12554148	86.57	-1.9	136769216	86.53	-2.2	8895275	87.86	-2.3
	4103	HHIANACLMR	1	10	0	1164.56	P38791	P38791	DYS1	Deoxyhypusine synthase	yes	yes	315	P38791_315	7.54564	5.70958	6.33491	6.53005	0.933454	1.97086	0.0574135		YHR068W	0	0	0	P38791|DHYS	3	9020018	59.79	-2.8	97695744	59.84	-2.9	10406077	60.42	-3	140326032	60.5	-3	4579632	59.39	-2.9	69330944	59.44	-2.3	2172809	59.96	-1.7
	4945	IPIFCPSLTDGSIGDMLFFHTFK	1	23	0	2585.27	P38791	P38791	DYS1	Deoxyhypusine synthase	yes	yes	252	P38791_252	8.56652	10.3319	6.83179	8.57675	1.7501	1.09344	0.39889		YHR068W	0	0	0	P38791|DHYS	3	18232276	241.02	-1.8	174571216	241.24	-2.3	9383219	241.96	1.6	120178736	242.05	-3	2627176	241.78	1.4	20014376	241.49	-2.9	553787	242.02	0.6
	6656	LTELYCVSR	1	9	0	1082.54	Q06337	Q06337	EAF1	Chromatin modification-related protein EAF1	yes	yes	45	Q06337_45	7.91117	10.1108	3.67357	7.23185	3.27195	2.01117	0.367696		YDR359C	0	0	0	Q06337|EAF1	2	1757165	111.2	0	24060100	111.15	-2.5	2278039	112.33	-1.2	22911122	112.28	-2.8	691966	111.7	-1	4809195	111.53	-2.6	342676	113.03	-2.5
	10692	YEHEVSQELESPGSQSQLSEYCAGLK	1	26	0	2897.3	Q12432	Q12432	EAF3	Chromatin modification-related protein EAF3	yes	yes	282	Q12432_282	7.37792	4.39301	5.06746	5.6128	1.56539	4.92788	0.0055181	+	YPR023C	0	0	0	Q12432|EAF3	3	25918160	141.72	-1.5	355603584	141.77	-2.8	24159352	142.72	-1.2	273067392	142.64	-2.8	18809578	142.29	-1.1	391200608	142.33	-2.5	6538702	143.12	-2
	6357	LNAAILTSIESQCGK	1	15	0	1546.8	Q03466	Q03466	EBS1	Protein EBS1	yes	yes	61	Q03466_61	2.17571	2.38787	1.54472	2.0361	0.438572	0.281312	0.531969		YDR206W	0	1	1	Q03466|EBS1	2	3969711	159.71	-1.8	156085696	159.75	-3.7	2935185	160.78	-1.9	154372304	160.74	-3.8	900549	160.31	-0.2	26195360	160.31	-2	0	160.59	#N/A
	10647	YCYVVPR	1	7	0	898.437	Q04217	Q04217	ECM16	Probable ATP-dependent RNA helicase DHR1	yes	yes	1211	Q04217_1211	8.68375	6.46649	6.68911	7.27978	1.22096	2.47926	0.033353	+	YMR128W	0	0	1	Q04217|DHR1	2	11116841	95.95	-0.5	89729568	95.91	-1.9	4390001	97.29	-1.6	73336688	97.29	-3.6	1351247	96.38	-1.3	24281952	96.29	-1.2	1650744	97.96	-7
	6966	MNTLCDIASTPLANIAR	1	17	0	1802.9	Q04217	Q04217	ECM16	Probable ATP-dependent RNA helicase DHR1	yes	yes	1171	Q04217_1171	0.519204	1.13092	1.2057	0.951944	0.376624	0.732526	0.0356639	+	YMR128W	0	0	1	Q04217|DHR1	2	543439	192.24	-5.1	51891832	192.44	-5.5	0	193	#N/A	52232404	193.33	-5.7	0	191.62	#N/A	17235240	192.85	-4.6	247199	194.23	0.1
	7555	NTLDMVTIGIACLVGVYTGTR	1	21	0	2196.13	Q06011	Q06011	ECM19	Protein ECM19	yes	yes	46	Q06011_46	2.74221	0.0579903	15.4947	6.0983	8.24745	3.37596	0.528877		YLR390W	0	0	0	Q06011|ECM19	2	168046	270.47	-0.2	5707556	270.47	-1.6	105471	270.54	-3.3	3993260	270.67	-1.5	0	270.42	#N/A	1562900	270.54	-0.2	1460	270.7	0
	5032	ISKPDPECPSK	1	11	1	1199.59	P38167	P38167	ECM21	Protein ECM21	yes	yes	856	P38167_856	18.127	11.8089	16.8586	15.5982	3.3423	3.83733	0.215763		YBL101C	0	0	0	P38167|ECM21	2	480706	56.7	-0.9	5243400	56.55	-1.1	6901135	57.15	-4.4	28097618	56.98	-2.8	2682003	56.29	-0.6	23289394	56.24	-0.4	2157173	56.63	-1.8
	8067	QQLLPLVVSNISCLTGTVAAR	1	21	0	2182.21	P38737	P38737	ECM29	Proteasome component ECM29	yes	yes	131	P38737_131	0.997461	0	0	0.332487	0.575885	-0.0323939	0.950828		YHL030W	0	0	0	P38737|ECM29	2	1264836	229.84	4.9	125540672	229.84	-4.5	nq	nq	nq	nq	nq	nq	nq	nq	nq	nq	nq	nq	0	230.82	#N/A
	249	AIFQFVCR	1	8	0	982.506	P38737	P38737	ECM29	Proteasome component ECM29	yes	yes	243	P38737_243	11.3459	10.2158	11.2183	10.9266	0.618941	5.75628	0.000213903	+	YHL030W	0	0	0	P38737|ECM29	2	117732200	143.74	-2.8	873389504	143.78	-2.4	91952736	145.04	-3.3	765036288	144.87	-2.8	33377550	144.55	-2.7	307887616	144.39	-2.3	13013334	145.55	-2.9
	1207	CNDIHLR	1	7	0	869.418	P38737	P38737	ECM29	Proteasome component ECM29	yes	yes	990	P38737_990	5.95998	3.51187	3.69538	4.38908	1.36353	1.21798	0.220405		YHL030W	0	0	0	P38737|ECM29	2	nq	nq	nq	nq	nq	nq	6426747	62.4	-1.2	101404920	62.44	-2.6	nq	nq	nq	nq	nq	nq	4207596	61.74	-2.1
	115	AECISLICSIGLHSSEYK	2	18	0	1951.94	P38737	P38737	ECM29	Proteasome component ECM29	yes	yes	338 ,343	P38737_338_343	8.62839	10.4336	12.4654	10.5091	1.91963	4.13298	0.0655073		YHL030W	0	0	0	P38737|ECM29	3	16383320	158.41	-1	151764096	158.53	-2.5	9473134	159.36	0.1	122046600	159.56	-3.3	20640480	159.17	-2.8	176366896	159.29	-2.9	8918581	160.37	-1.8
	3178	FPATNVTTILDEIFSGCDSTKPSLR	1	25	1	2711.35	P38737	P38737	ECM29	Proteasome component ECM29	yes	yes	958	P38737_958	5.03973	3.94841	4.6782	4.55545	0.55592	1.11132	0.128928		YHL030W	0	0	0	P38737|ECM29	3	18464532	236	-1.9	326322944	236.09	-2.3	14796771	236.98	-2.4	300397696	236.94	-2.9	3814629	236.59	0.4	96322288	236.45	-2.4	1576066	237.18	-1.6
	6130	LINNSDDCMMEEIINVVIK	1	19	0	2192.05	P38737	P38737	ECM29	Proteasome component ECM29	yes	yes	1380	P38737_1380	7.07448	3.12975	nq	5.10212	2.78934	-2.86919	0.334453		YHL030W	0	0	0	P38737|ECM29	2	837835	256.64	4.6	10405122	256.82	-2.3	344435	257.17	-0.6	5124367	257.36	-2.4	136659	257.35	3.8	4427485	257.11	-2.5	116228	257.32	2.3
	6856	LYLPEILNVLCVNIK	1	15	0	1743	P38737	P38737	ECM29	Proteasome component ECM29	yes	yes	1554	P38737_1554	4.10532	9.00079	3.94186	5.68266	2.87475	2.84445	0.193341		YHL030W	0	0	0	P38737|ECM29	2	2270485	245.23	-2.3	43177772	245.18	-2.7	266593	246.03	0.9	16084872	246.03	-3.2	692833	245.68	-1.4	6738956	245.57	-1.7	0	245.99	#N/A
	10772	YHVASVCR	1	8	0	933.449	P38122	P38122	ECM31	3-methyl-2-oxobutanoate hydroxymethyltransferase	yes	yes	95	P38122_95	6.91458	4.49393	4.5487	5.31907	1.38202	1.0357	0.507595		YBR176W	0	0	0	P38122|PANB	2	1002247	59.82	-4.3	13492444	59.72	-4.6	nq	nq	nq	nq	nq	nq	3894626	59.33	-3.7	82769456	59.33	-3.4	nq	nq	nq
	3029	FIEELCSR	1	8	0	995.475	P38122	P38122	ECM31	3-methyl-2-oxobutanoate hydroxymethyltransferase	yes	yes	157	P38122_157	4.57848	7.46508	4.16623	5.40326	1.79744	0.206507	0.864188		YBR176W	0	0	0	P38122|PANB	2	8579875	112.25	-7	176316976	112.13	-2.8	6157481	113.3	-7.6	130828848	113.21	-2.6	4472234	112.64	-5.4	58546088	112.64	-2.5	3123315	113.73	-6.8
	4044	HECVEIVK	1	8	0	955.48	P32644	P32644	ECM32	Putative ATP-dependent RNA helicase ECM32	yes	yes	952	P32644_952	2.99027	4.1124	9.65009	5.58425	3.56554	1.51076	0.511933		YER176W	0	1	1	P32644|ECM32	2	452751	65.62	-2.6	11441631	65.89	-2.4	867559	66.63	0.7	31391640	66.54	-3.2	1224617	65.68	2.3	21336212	65.51	-3	1015241	66.18	0.3
	3004	FHAFPILCVAASNIAIDNIAEK	1	22	0	2356.22	P32644	P32644	ECM32	Putative ATP-dependent RNA helicase ECM32	yes	yes	698	P32644_698	9.68812	nq	17.1577	13.4229	5.28178	2.88426	0.55706		YER176W	0	1	1	P32644|ECM32	3	16659547	203.46	-3.9	91047432	203.62	-1.9	35392832	205.22	-6.1	394180800	204.49	-2.7	nq	nq	nq	nq	nq	nq	nq	nq	nq
	6537	LQSNGAIQGDSFVCK	1	15	0	1565.75	P38248	P38248	ECM33	Cell wall protein ECM33	yes	yes	350	P38248_350	97.0181	97.7413	97.6554	97.4716	0.395082	-0.522387	0.105554		YBR078W	0	0	0	P38248|ECM33	2	4558457856	110.39	-2.2	139927136	110.35	-2.8	3878295040	111.49	-2.3	119380328	111.49	-2.8	1009395456	110.79	-2.4	24171624	110.79	-3.2	521184352	112.14	-2.1
	3739	GLTSVIGCSVVHWHLDEK	1	18	0	1978.99	P36156	P36156	ECM4	Glutathione S-transferase omega-like 2	yes	yes	67	P36156_67	8.9855	7.66801	nq	8.32676	0.9316	-0.526095	0.740864		YKR076W	0	0	0	P36156|GTO2	3	100135104	153.96	-2.5	1137309952	154	-2.3	93036544	155.02	-3.3	819334528	155.02	-3.3	58307752	154.75	-2.9	702175296	154.8	-2.5	13927130	155.74	-1.9
	5917	LFCGVHTDEDIQHNK	1	15	0	1754.8	P33412	P33412	ECT1	Ethanolamine-phosphate cytidylyltransferase	yes	yes	43	P33412_43	13.8695	10.5755	12.5351	12.3267	1.65686	5.74063	0.0133393	+	YGR007W	0	0	0	P33412|ECT1	3	40659816	80.99	-3.2	245067584	80.99	-3.4	26495602	82.02	-2.9	171973408	81.98	-2.9	23376602	80.91	-3	207634112	80.91	-2.2	18456652	82.12	-3.2
	10935	YQCQYVVHGDDITIDANGEDCYK	2	23	0	2648.12	P33412	P33412	ECT1	Ethanolamine-phosphate cytidylyltransferase	yes	yes	96 ,114	P33412_96_114	7.86708	4.65688	3.32718	5.28371	2.33396	-3.55738	0.498668		YGR007W	0	0	0	P33412|ECT1	3	16199349	141.46	-1.8	217886816	141.58	-2.9	15519676	142.31	3.8	153580848	142.47	-2.1	3396462	142.09	0.1	72271232	142.09	-2.1	2948617	143.14	0
	4035	HCYVFQR	1	7	0	951.439	P33412	P33412	ECT1	Ethanolamine-phosphate cytidylyltransferase	yes	yes	176	P33412_176	13.8849	8.28229	9.7258	10.631	2.90893	4.12866	0.0897683		YGR007W	0	0	0	P33412|ECT1	2	16386788	71.56	-4.1	107884048	71.56	-3.9	21812668	72.71	-2.7	129031424	72.59	-2.2	14672510	71.37	-3.3	157390784	71.28	-3.5	10559436	72.41	-2.5
	10124	VLSVLSCK	1	8	0	847.484	P33412	P33412	ECT1	Ethanolamine-phosphate cytidylyltransferase	yes	yes	256	P33412_256	2.21926	nq	0.637983	1.42862	1.11813	0.720024	0.33074		YGR007W	0	0	0	P33412|ECT1	2	2517156	101.62	-2.5	110906096	101.46	-3.9	nq	nq	nq	nq	nq	nq	nq	nq	nq	nq	nq	nq	nq	nq	nq
	5328	KFQNCDLFVTDGSLLLDL	1	18	1	2040.02	P39998	P39998	EDC3	Enhancer of mRNA-decapping protein 3	yes	yes	538	P39998_538	9.13698	12.651	5.90253	9.23018	3.37522	-3.02507	0.430262		YEL015W	0	0	1	P39998|EDC3	2	4009621	237.8	-0.7	39055392	237.98	-2.4	717422	238.91	0.1	7952850	239.04	-3.6	1631625	238.28	3.8	11662137	238.51	-2.3	362852	239.42	0
	4144	HLCQTGHIR	1	9	0	1063.53	P39998	P39998	EDC3	Enhancer of mRNA-decapping protein 3	yes	yes	363	P39998_363	10.8442	6.63483	9.29997	8.92635	2.12943	1.37024	0.425927		YEL015W	0	0	1	P39998|EDC3	3	nq	nq	nq	nq	nq	nq	10032530	48.73	-1.5	82482256	48.73	-1.6	nq	nq	nq	nq	nq	nq	3434014	48.09	-1.7
	645	CAASNASNVAPSEEENKK	1	18	1	1847.83	P38073	P38073	EDS1	Transcriptional regulatory protein EDS1	yes	yes	876	P38073_876	7.37533	8.63782	5.11663	7.04326	1.78393	1.443	0.337415		YBR033W	0	0	0	P38073|EDS1	3	992107	55.47	-1.4	8683858	55.42	-1.2	625981	55.9	-0.8	11637240	55.86	-4	1616455	55.07	-0.5	16227384	55.07	-1.1	576900	55.32	-2.6
	4539	IELCYVINFPK	1	11	0	1337.71	Q3E705	Q3E705	EFG1	rRNA-processing protein EFG1	yes	yes	126	Q3E705_126	6.98971	2.61105	4.77221	4.79099	2.18939	2.20741	0.176842		YGR271C-A	0	0	1	Q3E705|EFG1P	2	69159744	190.83	-1.5	987575168	190.71	-2.8	35965568	191.82	-3.2	411299776	191.65	-2.9	4913779	190.84	1.6	130532912	191.18	-2.9	920135	192.11	0
	1641	DCLNDALLLWIVK	1	13	0	1514.82	P38732	P38732	EFM1	N-lysine methyltransferase EFM1	yes	yes	479	P38732_479	5.81163	3.5043	nq	4.65797	1.63153	1.21106	0.452285		YHL039W	0	0	0	P38732|EFM1	2	5924034	255.6	-1.5	93465424	255.41	-2.6	2583497	255.98	-3.2	44415100	255.98	-3.1	470241	255.67	-2.1	26708330	255.77	-2.9	943105	256.35	-4.7
	2024	DSAVVPLEQFCAHINGCK	2	18	0	1929.91	P38732	P38732	EFM1	N-lysine methyltransferase EFM1	yes	yes	185 ,191	P38732_185_191	15.6347	17.4131	11.4597	14.8358	3.05605	4.99203	0.131859		YHL039W	0	0	0	P38732|EFM1	3	32520612	165.61	-4.2	209832400	165.61	-2	62180840	166.68	-3.7	301179104	166.64	-2	54072328	166.18	3.4	245888192	166.09	-1.8	9438455	167.15	-2.6
	6773	LVNQCYPTGR	1	10	0	1149.56	Q03653	Q03653	EFR3	Protein EFR3	yes	yes	20	Q03653_20	14.3408	4.37322	nq	9.35699	7.04811	3.81269	0.402001		YMR212C	0	0	0	Q03653|EFR3	2	15671700	74.51	-2.9	81057216	74.51	-2.8	17313304	75.38	-3	115966616	75.5	-3.5	355812	74.24	-0.7	12973038	74.38	-2.3	1447049	75.42	0.7
	2526	ELLEFVCNGIPVQLR	1	15	0	1728.92	Q03653	Q03653	EFR3	Protein EFR3	yes	yes	287	Q03653_287	5.96627	nq	8.68267	7.32447	1.92078	6.08065	0.0122615	+	YMR212C	0	0	0	Q03653|EFR3	2	18797000	209.67	-3.8	298109568	209.67	-2.1	1322904	210.53	-1.1	18997784	210.61	-1.9	nq	nq	nq	nq	nq	nq	nq	nq	nq
	5405	KIWCFGPDGNGPNLVIDQTK	1	20	1	2201.09	P32324	P32324	EFT1	Elongation factor 2	yes	yes	635	P32324_635	5.9749	4.33102	nq	5.15296	1.1624	1.1051	0.316345		YDR385W	0	1	1	P32324|EF2	3	453808672	164.51	-2.2	7100426240	164.51	-2.4	329465120	166.09	-2.2	5225699328	166.05	-2.2	982445952	165	-1.1	21308026880	165.04	-2.2	494079744	166.19	-1.3
	127	AEQLYEGPADDANCIAIK	1	18	0	1919.89	P32324	P32324	EFT1	Elongation factor 2	yes	yes	366	P32324_366	11.5647	8.74611	10.1281	10.1463	1.40936	3.04253	0.0421948	+	YDR385W	0	1	1	P32324|EF2	2	2980621824	145.72	-2.5	22649954304	145.72	-3.1	2420902400	146.68	-2.7	18655711232	146.59	-3.2	716972416	146.21	-1.9	7517378560	146.17	-2.5	191416288	147.05	-1.5
	3336	FVEPIDDCPAGNIIGLVGIDQFLLK	1	25	0	2685.41	P32324	P32324	EFT1	Elongation factor 2	yes	yes	448	P32324_448	6.36556	5.25995	5.46867	5.69806	0.587415	1.78724	0.0236725	+	YDR385W	0	1	1	P32324|EF2	2	1622358528	259.71	0.1	23853907968	259.67	-1.6	1298505216	259.99	-0.1	19110639616	259.99	-1.8	147676768	259.75	-1.6	2648411136	259.81	-2.2	77090120	260.11	-1.4
	10312	VTDGALVVVDTIEGVCVQTETVLR	1	24	0	2515.32	P32324	P32324	EFT1	Elongation factor 2	yes	yes	136	P32324_136	7.60863	6.35929	6.53681	6.83491	0.675915	2.22537	0.0178457	+	YDR385W	0	1	1	P32324|EF2	2	185525392	253.01	-1.7	2522622720	253.18	-2.4	152600032	255.95	-3.1	1583225344	254.12	-2.9	72000784	253.46	-2.1	1047128448	253.51	-2.5	42332688	254.48	-1.1
	6002	LGIQSLCK	1	8	0	860.479	P28817	P28817	EHD3	3-hydroxyisobutyryl-CoA hydrolase, mitochondrial	yes	yes	482	P28817_482	20.5741	18.738	18.0548	19.1223	1.30289	3.32944	0.185596		YDR036C	0	0	0	P28817|HIBCH	2	130754408	105.25	-6.9	506061088	105.59	-2.2	101128704	106.86	-2.4	389117120	106.86	-2.5	21431008	105.99	-2.2	91874280	105.99	-1.9	11806623	107.59	-1.5
	5236	KCEEVNDGLR	1	10	1	1161.54	P28817	P28817	EHD3	3-hydroxyisobutyryl-CoA hydrolase, mitochondrial	yes	yes	490	P28817_490	11.8498	9.12485	11.4066	10.7938	1.46223	3.10801	0.0382042	+	YDR036C	0	0	0	P28817|HIBCH	2	nq	nq	nq	nq	nq	nq	51623632	59.26	-2.5	384024384	59.26	-2.7	nq	nq	nq	nq	nq	nq	27500420	58.68	-1.8
	8817	SPLSAAATLCNPWDLLLSAIR	1	21	0	2211.17	P38295	P38295	EHT1	Medium-chain fatty acid ethyl ester synthase/esterase 2	yes	yes	273	P38295_273	13.2235	0.181138	nq	6.70229	9.22231	-21.0319	0.384558		YBR177C	0	0	0	P38295|MCFS2	2	4740095	258.28	-1.3	32068552	258.33	-1.9	2209839	258.6	-3.4	13539154	258.69	-2.6	23001	258.87	-4.3	8322233	258.44	-2.4	0	258.56	#N/A
	3253	FSDGGVCTADWLIDSWK	1	17	0	1898.85	P38295	P38295	EHT1	Medium-chain fatty acid ethyl ester synthase/esterase 2	yes	yes	103	P38295_103	5.86215	4.93088	nq	5.39651	0.658507	1.20669	0.420625		YBR177C	0	0	0	P38295|MCFS2	2	32617510	217.7	-0.9	488742720	217.66	-2.3	28505010	218.53	-0.9	492799200	218.49	-2.8	13359686	217.93	-1.4	259471600	218.02	-3.1	6256429	219.04	0.7
	6822	LYAVGCSFGATMLANYLGEEGDK	1	23	0	2408.1	P38295	P38295	EHT1	Medium-chain fatty acid ethyl ester synthase/esterase 2	yes	yes	246	P38295_246	5.64498	1.8507	4.81401	4.10323	1.9945	0.33472	0.800409		YBR177C	0	0	0	P38295|MCFS2	2	31383222	220.34	-1.5	457977344	220.25	-3	20274304	221.24	-1.8	405471168	221.16	-2.9	1093593	220.61	-0.3	115464080	220.73	-2.5	2112249	221.91	-0.4
	5237	KCEQDITEAR	1	10	1	1191.56	Q05050	Q05050	EIS1	Eisosome protein 1	yes	yes	526	Q05050_526	9.43888	8.03961	7.95762	8.4787	0.832545	2.99635	0.0115434	+	YMR031C	0	0	0	Q05050|EIS1	2	nq	nq	nq	nq	nq	nq	35459552	54.91	-2.9	340216000	54.95	-2.9	90936	54.19	-0.8	1343135	54.15	-0.3	27661540	54.46	-1.8
	7519	NSIGTLSCK	1	9	0	921.459	P36053	P36053	ELF1	Transcription elongation factor 1	yes	yes	49	P36053_49	29.4854	21.8713	30.2353	27.1973	4.62769	6.62466	0.0694217		YKL160W	0	0	0	P36053|ELF1	2	nq	nq	nq	nq	nq	nq	153698944	75.12	-3.8	367572416	75.12	-3.2	nq	nq	nq	nq	nq	nq	21681424	74.91	-3.2
	7173	NFCLEK	1	6	0	752.353	P39540	P39540	ELO1	Elongation of fatty acids protein 1	yes	yes	9	P39540_9	9.93423	7.97237	9.02808	8.97822	0.981877	1.57384	0.121572		YJL196C	0	0	0	P39540|ELO1	2	14435553	85.27	-1.8	142543968	85.18	-1.7	139357184	86.42	-2.6	1251773184	86.33	-2.4	15483563	85.03	-0.3	168621520	85.12	-1.6	24905130	86.59	-2.3
	3550	GFFYPLCLSLSK	1	12	0	1373.71	P42935	P42935	ELP2	Elongator complex protein 2	yes	yes	155	P42935_155	18.5246	9.05873	14.491	14.0248	4.75015	0.608373	0.835413		YGR200C	0	0	0	P42935|ELP2	2	7088681	201.12	0.1	22333534	201.12	-1.6	100535232	201.78	-0.2	451019392	201.53	-3	24278860	201.11	-1	228382288	200.99	-3.3	11225314	202.23	0
	4221	HQETPGDYLLCSGSQDR	1	17	0	1904.83	P42935	P42935	ELP2	Elongator complex protein 2	yes	yes	222	P42935_222	12.8417	11.2532	12.3576	12.1508	0.814201	2.42468	0.0323668	+	YGR200C	0	0	0	P42935|ELP2	3	40568592	115.31	-3	278364352	115.06	-2.8	32863024	116.31	-2.6	220026144	116.26	-2.7	39526424	115.59	-2.4	324909824	115.59	-2	26389720	116.81	-2.6
	3616	GHEAEVTCVR	1	10	0	1099.51	P42935	P42935	ELP2	Elongator complex protein 2	yes	yes	64	P42935_64	13.031	9.52489	15.5871	12.7144	3.04351	1.92661	0.431675		YGR200C	0	0	0	P42935|ELP2	2	nq	nq	nq	nq	nq	nq	20717720	56.61	-2.6	138270000	56.58	-2.6	nq	nq	nq	nq	nq	nq	9483218	56.04	-1.9
	6845	LYGHGFEITCLDISPDQK	1	18	0	2034.97	P42935	P42935	ELP2	Elongator complex protein 2	yes	yes	563	P42935_563	6.26331	3.97214	7.34188	5.85911	1.72085	1.63044	0.191868		YGR200C	0	0	0	P42935|ELP2	3	96557064	163.1	-2.6	1488908032	163.14	-2.7	105250472	164.39	-2.7	1531344128	164.14	-2.6	57619840	163.65	-3.6	1524757376	163.69	-2.5	47095512	164.75	-2.8
	1973	DNIICDQR	1	8	0	975.444	P42935	P42935	ELP2	Elongator complex protein 2	yes	yes	375	P42935_375	9.95891	10.2895	16.9929	12.4138	3.96912	-0.334213	0.908735		YGR200C	0	0	0	P42935|ELP2	2	nq	nq	nq	nq	nq	nq	3466235	85.85	-4.1	31339120	85.85	-3.5	nq	nq	nq	nq	nq	nq	662735	86.17	-3.3
	1473	CVGITIETRPDYCTQTHLDDMLK	2	23	1	2651.24	Q02908	Q02908	ELP3	Elongator complex protein 3	yes	yes	224 ,236	Q02908_224_236	0.354165	0.30183	0	0.218665	0.191169	-0.11807	0.591445		YPL086C	0	0	0	Q02908|ELP3	3	0	161.49	#N/A	105429968	161.7	-1.3	541772	162.45	10.2	46999792	162.53	-2.2	0	162	#N/A	133064816	162.16	-2.1	528258	162.65	4.7
	2126	DVTGSLHVCR	1	10	0	1085.53	Q04868	Q04868	ELP6	Elongator complex protein 6	yes	yes	239	Q04868_239	4.83685	6.77097	7.80208	6.46997	1.50536	1.74794	0.123106		YMR312W	0	0	0	Q04868|ELP6	2	2433788	86.46	-3.4	86730384	86.42	-2.5	7635314	87.66	0.8	111375224	87.66	-2.3	8839191	86.54	-2.1	126563920	86.54	-2.3	8991035	87.8	-1.3
	11022	YVLLNCDDHQGLLK	1	14	0	1629.82	Q06287	Q06287	EMG1	Ribosomal RNA small subunit methyltransferase NEP1	yes	yes	70	Q06287_70	9.60127	7.84444	8.69094	8.71222	0.878606	2.74246	0.0300699	+	YLR186W	0	0	1	Q06287|NEP1	3	234992384	134.24	-1.9	1837144064	134.24	-2.3	177901664	135.05	-2.2	2050374016	135.17	-2.6	326707104	134.74	-2.1	3728224000	134.7	-2.4	48774488	135.73	-1.6
	1843	DISEARPDITHQCLLTLLDSPINK	1	24	1	2691.39	Q06287	Q06287	EMG1	Ribosomal RNA small subunit methyltransferase NEP1	yes	yes	95	Q06287_95	8.7406	6.88387	8.48351	8.03599	1.00602	2.90142	0.0285028	+	YLR186W	0	0	1	Q06287|NEP1	3	144695744	201	-3.8	1541766912	200.84	-2.5	148643840	201.73	-2.8	1520952448	201.77	-2.9	142591712	201.28	-3.6	1991656960	201.28	-3.1	89885760	202.22	-2.4
	9957	VGLSNYPLSASVACSK	1	16	0	1594.8	Q06287	Q06287	EMG1	Ribosomal RNA small subunit methyltransferase NEP1	yes	yes	238	Q06287_238	16.0964	9.03115	9.13482	11.4208	4.04953	4.00285	0.171941		YLR186W	0	0	1	Q06287|NEP1	2	49889952	138.01	-2.8	291363104	137.93	-3.2	53083912	138.82	-2.7	245395600	138.94	-3.1	9281948	138.62	-1.5	85824520	138.45	-4.3	1979765	139.62	-2.5
	9488	TPFQLCSEVLSR	1	12	0	1378.69	Q04409	Q04409	EMI2	Putative glucokinase-2	yes	yes	369	Q04409_369	9.57097	10.7107	13.5533	11.2783	2.05093	4.41062	0.0204872	+	YDR516C	0	0	0	Q04409|EMI2	2	431052384	152.83	-8.9	4211297024	152.79	-2	346792320	153.81	-10	3137980928	153.89	-2.8	114587784	153.5	-9.7	953287104	153.46	-3.2	31988476	154.56	-9.6
	5820	LDELTAYFIECMEK	1	14	0	1703.78	Q04409	Q04409	EMI2	Putative glucokinase-2	yes	yes	42	Q04409_42	7.46549	5.83583	6.41148	6.57093	0.826447	1.78245	0.0574637		YDR516C	0	0	0	Q04409|EMI2	2	78236944	232.53	-2.9	979702144	232.65	-2.7	51311824	233.45	-2.5	626051712	233.45	-3	29945160	232.91	-1.7	457184000	232.99	-2.9	15823422	233.95	-2.2
	10142	VNAEALEDAVVEICSSLQVDAAK	1	23	0	2373.17	Q04409	Q04409	EMI2	Putative glucokinase-2	yes	yes	22	Q04409_22	9.61987	6.05982	7.7583	7.81266	1.78065	1.64677	0.206955		YDR516C	0	0	0	Q04409|EMI2	2	91596416	252.19	-2	955708864	252.28	-2.4	55352360	253.02	-3	424896512	253.21	-3.2	16481459	252.76	-2	241907328	252.59	-2.7	12725865	253.3	-1.6
	9796	VCSVTLNGDGTFDMQQLK	1	18	0	1954.91	Q04409	Q04409	EMI2	Putative glucokinase-2	yes	yes	94	Q04409_94	8.34522	8.80516	0	5.71679	4.95623	2.60289	0.453251		YDR516C	0	0	0	Q04409|EMI2	2	1739533	167.71	0.7	53985392	167.67	-2.3	9569470	168.57	0.3	70220384	168.45	-2.1	147319	168.02	0	23380690	168.1	-1.6	4957690	168.97	0.3
	3620	GHFQYCFLNENTGIETK	1	17	0	1999.91	P32803	P32803	EMP24	Endosomal protein P24B	yes	yes	99	P32803_99	97.5586	97.8088	98.1389	97.8355	0.291088	0.236002	0.353212		YGL200C	0	0	0	P32803|EMP24	3	15592257536	136.11	-2.4	360139296	136.07	-3	10845364224	137.16	-2.1	301460288	137.2	-2.5	14898540544	136.78	-2.1	331284672	136.74	-3.1	4141615104	137.87	-1.1
	3009	FHFCQPEK	1	8	0	1034.46	P32802	P32802	EMP70	Transmembrane 9 superfamily member 1;Protein p24a	yes	yes	83	P32802_83	77.7723	80.9817	82.138	80.2973	2.26189	7.7918	0.0619381		YLR083C	0	0	0	P32802|TMN1	2	589251392	74.48	-2.7	167748144	74.48	-2.9	352267616	75.69	-3.2	101342704	75.69	-3.4	338596896	74.25	-2.4	79124520	74.25	-2.5	377824384	75.39	-2.1
	948	CHWDEHPTK	1	9	0	1151.48	P32802	P32802	EMP70	Transmembrane 9 superfamily member 1;Protein p24a	yes	yes	500	P32802_500	8.49016	5.53727	nq	7.01371	2.08801	-0.609055	0.809333		YLR083C	0	0	0	P32802|TMN1	2	589825	52.8	-0.8	4859933	52.8	-1.2	2623566	53.1	-2.2	29775100	53.05	-1.5	1668634	52.34	-1.2	29032930	52.28	-1.3	2648033	52.29	-1.5
	1510	CVSLDPYHALSWSNLSAAYTK	1	21	0	2325.11	P42842	P42842	EMW1	Essential for maintenance of the cell wall protein 1	yes	yes	663	P42842_663	10.6136	9.77146	nq	10.1925	0.595508	1.46894	0.36229		YNL313C	0	0	0	P42842|EMW1	3	49096952	195.88	-0.5	346732032	195.84	-3.1	29709972	196.86	-2.1	316967488	196.74	-2.9	45553408	195.61	-2.4	332151552	196.28	-2.4	10560517	197.3	-2.1
	1378	CSLAINTEHLCLPSLTR	2	17	0	1869.94	P42842	P42842	EMW1	Essential for maintenance of the cell wall protein 1	yes	yes	259 ,269	P42842_259_269	17.4265	19.206	9.56835	15.4003	5.12838	5.26819	0.170703		YNL313C	0	0	0	P42842|EMW1	3	82296352	167.99	-3	359348992	168.03	-3.1	47759808	168.93	-2.9	256906448	168.93	-2.3	63397184	168.64	-3.5	284856384	168.64	-1.2	35090768	169.5	-2.7
	10746	YGPGSLVCK	1	9	0	922.458	P42842	P42842	EMW1	Essential for maintenance of the cell wall protein 1	yes	yes	866	P42842_866	12.7727	3.67282	11.4289	9.29146	4.91206	4.56375	0.204837		YNL313C	0	0	0	P42842|EMW1	2	11462530	90.48	-1.9	61229432	90.4	-3	5888860	91.83	-3.1	57266888	91.83	-2.5	761464	90.6	2.7	12864890	90.79	-2.4	97246	92.35	0.1
	5421	KLDSLEALGAVNDICSDK	1	18	1	1889.94	Q12691;Q01896;P13587	Q12691	ENA5;ENA2;ENA1	Sodium transport ATPase 5;Sodium transport ATPase 2;Sodium transport ATPase 1	yes	no	367	Q12691_367	7.58069	6.97251	7.87604	7.47641	0.460705	2.757	0.000490095	+	YDR038C	0	0	0	Q12691|ATN5	3	10999308	160.4	0.8	112346520	160.36	-2.7	13332721	161.35	0	184295264	161.35	-2.9	17247732	160.93	-1.7	218660512	160.89	-2.4	5970568	161.59	-2.3
	7129	NDLGAEIPASLPNSLAEVCNK	1	21	0	2154.06	P39013	P39013	END3	Actin cytoskeleton-regulatory complex protein END3	yes	yes	219	P39013_219	2.88215	3.54646	2.16986	2.86616	0.688441	1.42974	0.0630878		YNL084C	0	0	0	P39013|END3	2	12897690	194.03	0.1	353119136	194.19	-2.6	7533335	194.72	0.2	335331584	195.13	-2.7	4647637	194.5	-2.2	117474512	194.62	-3	1774370	195.59	-4.2
	1996	DPTFYFIHCLR	1	11	0	1410.68	P39013	P39013	END3	Actin cytoskeleton-regulatory complex protein END3	yes	yes	196	P39013_196	6.20907	4.40521	5.30379	5.30602	0.901927	0.261693	0.672448		YNL084C	0	0	0	P39013|END3	2	22064860	169.48	-2.2	365756000	169.48	-1.4	21448900	170.72	-3.5	291540416	170.56	-2.8	5084506	170.34	-2.9	87311872	170.06	1.4	2054398	171.2	-2.4
	3567	GFLFPLVETGCNVR	1	14	0	1550.79	P38333	P38333	ENP1	Essential nuclear protein 1	yes	yes	330	P38333_330	10.9115	8.07663	11.2601	10.0827	1.74607	4.8967	0.00934338	+	YBR247C	0	0	1	P38333|ENP1	2	83463504	190.18	-0.7	681521024	190.06	-1.7	64178688	191.25	-0.9	523928384	191.12	-2.3	21532724	190.63	-1.6	199235392	190.76	-2.3	11325568	192.12	0.1
	10592	YALPYQTVDDCVYYFMR	1	17	0	2145.95	P38333	P38333	ENP1	Essential nuclear protein 1	yes	yes	390	P38333_390	13.1939	0	4.1349	5.77628	6.74837	3.73297	0.394767		YBR247C	0	0	1	P38333|ENP1	2	4278290	211.49	0.3	41932552	211.65	0.9	6821385	212.3	-1.9	31094920	212.46	0.7	0	211.45	#N/A	7677262	212.11	-0.3	0	212.29	#N/A
	10145	VNCDLYVGASGNELYR	1	16	0	1771.82	P48234	P48234	ENP2	Ribosome biogenesis protein ENP2	yes	yes	151	P48234_151	1.9279	0.426971	1.27111	1.20866	0.752412	0.110532	0.851647		YGR145W	0	0	1	P48234|NOL10	2	8099442	141.4	-0.8	250605600	141.44	-2.8	0	142.03	#N/A	161411888	142.32	-2.3	58225	141.64	-14.5	55377780	141.92	-2.3	309253	142.95	-5.8
	10476	WCSFLDSITEELEEKPSDTVYSNYR	1	25	1	3010.35	P48234	P48234	ENP2	Ribosome biogenesis protein ENP2	yes	yes	353	P48234_353	5.17817	5.78476	11.1474	7.3701	3.28524	4.08741	0.0990432		YGR145W	0	0	1	P48234|NOL10	3	18529358	223.72	-2.1	312703552	223.8	-2.6	13568345	224.7	-2.6	275064736	224.66	-2.9	1627023	224.26	-2.9	17117136	224.26	-3	1927451	225.14	-3
	3719	GLLCLHDPASR	1	11	0	1180.6	Q12003	Q12003	ENV7	Serine/threonine-protein kinase ENV7	yes	yes	159	Q12003_159	5.11614	2.51725	5.63924	4.42421	1.67206	1.62731	0.182315		YPL236C	0	0	0	Q12003|ENV7	2	1676520	102.54	-4.4	62440792	102.63	-3.2	4621814	103.2	0.8	54368132	103.98	-3.1	1443933	103.52	-2.9	55591976	102.95	-2.6	1009473	104.74	-1.7
	1017	CIQVDPIQRPTTSQLLNLLQDLDT	1	24	1	2723.42	Q12003	Q12003	ENV7	Serine/threonine-protein kinase ENV7	yes	yes	341	Q12003_341	3.31951	6.08417	4.15012	4.51793	1.41855	2.9553	0.0236863	+	YPL236C	0	0	0	Q12003|ENV7	2	2147374	249.95	-6.9	64469292	250.12	-1.9	1804451	251.09	-0.1	50627344	251.05	-2.8	696947	250.71	-0.8	6036588	250.76	-2.8	157	250.81	0
	925	CHEDDDGSSPGAGPGPSIQR	1	20	0	1980.82	Q08651	Q08651	ENV9	Probable oxidoreductase ENV9	yes	yes	68	Q08651_68	2.15108	1.459	1.66895	1.75968	0.354847	0.934487	0.0135593	+	YOR246C	0	0	0	Q08651|ENV9	3	2927075	68.75	-1.6	66592420	68.75	-2.8	2085361	69.51	-2.1	161414528	69.34	-1.1	1347205	68.64	-1.3	73808352	68.73	-1.9	882412	69.47	-2.1
	211	AHLTFICDGIFSR	1	13	0	1478.73	P32476	P32476	ERG1	Squalene monooxygenase	yes	yes	208	P32476_208	8.18958	5.25976	7.14134	6.86356	1.48453	0.687939	0.529168		YGR175C	0	0	0	P32476|ERG1	3	146730240	154.32	-2.2	1679554048	154.36	-2.2	106708224	155.35	-3	1161652992	155.43	-3.2	39124324	155	-2.2	708055680	154.92	-2.5	7360022	156.27	-2.2
	10226	VQGNCIEILK	1	10	0	1115.6	P32476	P32476	ERG1	Squalene monooxygenase	yes	yes	174	P32476_174	8.42902	5.69157	2.33313	5.48457	3.05321	1.75031	0.419979		YGR175C	0	0	0	P32476|ERG1	2	13730796	113.81	-3.2	116370112	113.68	-2.9	8131515	115.03	-2.3	121137264	115.07	-2.8	1121673	114.31	-2.7	12090992	114.44	-3.4	1296666	115.51	0.2
	4776	ILCAYNSPK	1	9	0	1007.51	P32476	P32476	ERG1	Squalene monooxygenase	yes	yes	272	P32476_272	7.2961	4.98573	5.35551	5.87911	1.24099	2.21	0.0622675		YGR175C	0	0	0	P32476|ERG1	2	8260893	80.54	-2.5	92064416	80.37	-2.2	7725408	81.42	-2.9	111056880	81.5	-2.2	2141476	80.41	-2.8	27235102	80.41	-1.4	244737	81.78	-7.2
	10179	VNVYGGAVALGHPLGCSGAR	1	20	0	1896.96	P41338	P41338	ERG10	Acetyl-CoA acetyltransferase	yes	yes	358	P41338_358	14.105	11.2085	13.1942	12.8359	1.48109	5.61609	0.0107681	+	YPL028W	0	0	0	P41338|THIL	3	5940126720	124.89	-2.8	35716218880	124.81	-3.5	2869427968	125.97	-3.1	17931309056	125.97	-3.6	2492672000	125.44	-3.4	20017620992	125.44	-3.8	3170160128	126.76	-3.2
	4659	IGVAAICNGGGGASSIVIEK	1	20	0	1814.96	P41338	P41338	ERG10	Acetyl-CoA acetyltransferase	yes	yes	384	P41338_384	16.1312	12.4292	14.8796	14.48	1.88306	6.92039	0.00652916	+	YPL028W	0	0	0	P41338|THIL	2	378722880	150.32	-2.6	1972885760	150.36	-2.7	347278400	151.29	-3.2	1801724160	151.33	-3.2	74271328	151.05	-2.2	519971424	151.05	-2.5	23597630	151.99	-2
	3929	GVIYDCPNSR	1	10	0	1122.51	P10614	P10614	ERG11	Lanosterol 14-alpha demethylase	yes	yes	142	P10614_142	10.7328	9.82123	10.3397	10.2979	0.457206	4.1182	0.00258569	+	YHR007C	0	0	0	P10614|CP51	2	47742792	83.31	-2.6	383046784	83.27	-2.6	53737360	84.44	-2.1	460990272	84.44	-2.1	12474366	83.35	-0.8	103973736	83.35	-1.6	6586134	84.59	-2
	6665	LTGAGGGGCSLTLLR	1	15	0	1374.73	P07277	P07277	ERG12	Mevalonate kinase	yes	yes	357	P07277_357	11.0988	8.04488	10.0036	9.71575	1.54717	2.88773	0.0435029	+	YMR208W	0	0	0	P07277|KIME	2	462691168	133.92	-3.1	3802880000	133.92	-3.2	397245824	135	-3.6	3085202944	134.92	-3.6	80611096	134.45	-3.3	940545536	134.53	-3.3	24183872	135.74	-3.3
	987	CIHGTPSGIDNAVATYGNALLFEK	1	24	0	2490.22	P07277	P07277	ERG12	Mevalonate kinase	yes	yes	193	P07277_193	4.69866	3.65818	3.83215	4.063	0.557335	2.09047	0.00373174	+	YMR208W	0	0	0	P07277|KIME	3	350285952	187.45	-2.1	6819441664	187.61	-2.6	273266560	188.55	-2.8	5827854336	188.63	-3	251135392	188.24	-2.4	6260833280	188.15	-2.4	127902096	189.21	-1.3
	1050	CKGTDDEAVETNNELYEQLLELIR	1	24	1	2794.33	P07277	P07277	ERG12	Mevalonate kinase	yes	yes	293	P07277_293	11.2596	4.92041	7.43038	7.87013	3.19239	1.85864	0.371577		YMR208W	0	0	0	P07277|KIME	3	13409248	235.06	-1.3	102123808	234.89	-2	8327818	235.85	-2.1	69192864	235.64	-1.8	4306171	235.3	-0.1	72709368	235.35	-2.5	1821129	236.33	2.8
	10704	YFDYNVFHVPTCK	1	13	0	1631.74	P54839	P54839	ERG13	Hydroxymethylglutaryl-CoA synthase	yes	yes	300	P54839_300	12.5459	9.70772	10.7568	11.0035	1.4351	3.63839	0.02188	+	YML126C	0	0	0	P54839|HMCS	3	10915252224	157.75	-0.3	76188123136	157.75	-1.5	9106673664	158.83	-0.6	63378808832	158.83	-1.6	6823848960	158.32	-0.5	63284146176	158.32	-1.8	3410478080	159.47	-0.6
	9955	VGLFSYGSGLAASLYSCK	1	18	0	1821.9	P54839	P54839	ERG13	Hydroxymethylglutaryl-CoA synthase	yes	yes	414	P54839_414	10.7054	11.8712	10.1133	10.8966	0.894415	2.95933	0.00782608	+	YML126C	0	0	0	P54839|HMCS	2	1187577216	200.28	-2.3	10021511168	200.24	-2.5	1105279232	201.44	-2.8	9103372288	201.28	-3	318119488	200.9	-2.3	2348167680	200.78	-2.6	186948112	201.95	-1.9
	3662	GIQIYIPTQCVNQSELEK	1	18	0	2062.04	P54839	P54839	ERG13	Hydroxymethylglutaryl-CoA synthase	yes	yes	62	P54839_62	9.47148	6.93847	8.51362	8.30786	1.27898	3.12296	0.0243529	+	YML126C	0	0	0	P54839|HMCS	2	571065856	171.69	-2.3	5631320064	171.69	-2.4	603562624	172.65	-2.6	5595795456	172.61	-2.7	115702992	172.29	-1.8	1582227712	172.25	-2.1	75553600	173.16	-1.6
	531	ASYMEHAYDFYKPDFTSEYPYVDGHFSLTCYVK	1	33	1	3972.73	P54839	P54839	ERG13	Hydroxymethylglutaryl-CoA synthase	yes	yes	253	P54839_253	5.63424	3.96617	3.64623	4.41555	1.06747	0.128092	0.883142		YML126C	0	0	0	P54839|HMCS	4	17651328	197.23	-1	268431232	197.11	-3	8884585	198.15	1.4	176008464	197.91	-3.3	1362680	197.59	-1.9	31366214	197.51	-3.2	410741	198.36	7.4
	9410	TLNEICNSVISK	1	12	0	1319.68	P32352	P32352	ERG2	C-8 sterol isomerase	yes	yes	40	P32352_40	9.78837	7.52256	8.59632	8.63575	1.13342	2.94605	0.014428	+	YMR202W	0	0	0	P32352|ERG2	2	175563776	119.21	-2.9	1709351936	119.21	-2.8	140630944	120.73	-3.1	1204762624	120.69	-3	38256940	119.83	-3.1	504490304	119.96	-2.8	21583028	121.22	-2.2
	3828	GQPCWYK	1	7	0	880.39	P08524	P08524	ERG20	Farnesyl pyrophosphate synthase	yes	yes	114	P08524_114	10.0349	7.33879	nq	8.68687	1.90647	2.93091	0.24296		YJL167W	0	0	0	P08524|FPPS	2	39460792	82.1	-2	384886304	82.14	-2.3	189888496	83.19	-3	1671270528	83.23	-3.1	46655640	82.22	-2.2	581105216	82.22	-2.2	74345856	83.56	-2.4
	2109	DVLIPLGEYFQIQDDYLDCFGTPEQIGK	1	28	0	3215.54	P08524	P08524	ERG20	Farnesyl pyrophosphate synthase	yes	yes	245	P08524_245	10.2363	nq	8.317	9.27667	1.35718	3.54212	0.0216434	+	YJL167W	0	0	0	P08524|FPPS	3	2813762	262.7	-1	24674188	262.7	-1	nq	nq	nq	nq	nq	nq	nq	nq	nq	nq	nq	nq	nq	nq	nq
	10569	WWDYCLDTESGPEAK	1	15	0	1798.75	P53045	P53045	ERG25	Methylsterol monooxygenase	yes	yes	279	P53045_279	1.27417	0.340556	nq	0.807361	0.660163	-0.0754479	0.898646		YGR060W	0	0	0	P53045|MSMO	2	1742532	164	-2.4	98235400	163.83	-3.7	0	164.35	#N/A	36780660	164.8	-3.5	0	163.99	#N/A	54594440	164.28	-3.3	245503	165.46	2.3
	8244	RPVAICAGYLSEWVSK	1	16	1	1777.92	P53199	P53199	ERG26	Sterol-4-alpha-carboxylate 3-dehydrogenase, decarboxylating	yes	yes	285	P53199_285	7.06879	4.87318	nq	5.97099	1.55253	0.813992	0.536029		YGL001C	0	0	0	P53199|ERG26	3	231984752	154.53	-1.5	3177061888	154.45	-1.8	179831536	155.59	-2.5	2236962304	155.55	-2.7	173981328	155.18	-1.8	3433263616	155.31	-2	38077848	156.35	-2.1
	5120	IVCAYR	1	6	0	723.374	P53199	P53199	ERG26	Sterol-4-alpha-carboxylate 3-dehydrogenase, decarboxylating	yes	yes	312	P53199_312	6.66945	4.67918	5.05348	5.46737	1.05772	1.68627	0.0686018		YGL001C	0	0	0	P53199|ERG26	2	nq	nq	nq	nq	nq	nq	56963720	66.96	-2.4	797135680	66.92	-2.8	nq	nq	nq	nq	nq	nq	14679782	66.61	-2
	4024	HCPYVFIPYVF	1	11	0	1383.67	P25340	P25340	ERG4	Delta(24(24(1)))-sterol reductase	yes	yes	464	P25340_464	11.2122	8.67876	9.44849	9.77983	1.29882	3.22044	0.0277282	+	YGL012W	0	0	0	P25340|ERG4	2	62412320	220.31	-3	418001280	220.27	-3.2	66627920	221.28	-2.8	603847424	221.2	-3.2	24531490	220.82	-2.6	242772304	220.65	-2.7	9629487	221.86	-1.3
	3346	FVKPCVVDVAVK	1	12	1	1302.74	P54781	P54781	ERG5	Cytochrome P450 61	yes	yes	137	P54781_137	6.68886	4.46477	5.28405	5.47923	1.12482	2.51832	0.0233985	+	YMR015C	0	0	0	P54781|ERG5	3	125086024	109.08	-2	1709844224	109	-2.4	89199056	110.46	-2.2	1279480064	110.37	-2.4	76684096	109.57	-2	1614226944	109.61	-2.4	43974220	111.03	-1.5
	4577	IFENCAQMAK	1	10	0	1153.53	P54781	P54781	ERG5	Cytochrome P450 61	yes	yes	278	P54781_278	13.5442	nq	15.866	14.7051	1.64177	5.6118	0.0868841		YMR015C	0	0	0	P54781|ERG5	2	nq	nq	nq	nq	nq	nq	9024751	95.35	4	57607220	95.31	-2.1	nq	nq	nq	nq	nq	nq	nq	nq	nq
	3493	GDLVLDVGCGVGGPAR	1	16	0	1483.75	P25087	P25087	ERG6	Sterol 24-C-methyltransferase	yes	yes	128	P25087_128	15.4779	11.1681	13.5536	13.3999	2.15903	3.32876	0.072459		YML008C	0	0	0	P25087|ERG6	2	1826203904	155.39	-3.3	11463411712	155.39	-3.3	2496574976	156.37	-3.4	12142485504	156.37	-3.4	493950848	155.84	-3.1	4009932544	155.84	-2.9	162197008	156.88	-2.8
	10427	VYAIEATCHAPK	1	12	0	1301.64	P25087	P25087	ERG6	Sterol 24-C-methyltransferase	yes	yes	198	P25087_198	12.2517	9.40954	10.3034	10.6549	1.45333	4.24336	0.0124701	+	YML008C	0	0	0	P25087|ERG6	3	1421505280	77.01	-0.6	10076915712	77.01	-1.8	780347776	78.02	-0.3	5693026816	78.02	-1.1	924947392	76.92	0.2	8827619328	76.92	-1.1	574834176	78.15	-0.4
	3303	FTGCNVIGLNNNDYQIAK	1	18	0	1982.95	P25087	P25087	ERG6	Sterol 24-C-methyltransferase	yes	yes	143	P25087_143	16.134	12.4825	14.399	14.3385	1.8265	4.93252	0.0197635	+	YML008C	0	0	0	P25087|ERG6	2	412820800	155.6	-2.4	2084431872	155.6	-2.5	548536704	156.45	-2.6	2912784896	156.45	-2.7	92593856	156.01	-2.2	689512576	156.01	-2.3	49330340	157.05	-2.2
	3249	FSCPMTPLLEELR	1	13	0	1534.75	P38604	P38604	ERG7	Lanosterol synthase	yes	yes	252	P38604_252	10.9296	3.84755	5.46933	6.74882	3.71033	0.809431	0.727451		YHR072W	0	0	0	P38604|ERG7	2	92745136	192.12	-4.5	693109376	192.2	-3.3	57533152	193.21	-2.8	531581888	193.17	-3.1	10481859	192.83	-5.8	240352896	192.75	-2.8	2669597	193.74	-3.6
	2943	FESVEGVFNHSCAIEYPSYR	1	20	0	2333.04	P38604	P38604	ERG7	Lanosterol synthase	yes	yes	703	P38604_703	9.47628	6.26475	7.92822	7.88975	1.60611	1.52987	0.333191		YHR072W	0	0	0	P38604|ERG7	3	145087808	159.96	1.3	1331088000	159.96	1.2	36015540	161.23	-0.6	398931584	161.27	-0.8	37085820	160.72	-0.4	616919168	160.72	-0.6	24923120	161.76	0.2
	4252	HSPDFSAFDACHNGASFFK	1	19	0	2083.88	P38604	P38604	ERG7	Lanosterol synthase	yes	yes	77	P38604_77	7.92675	5.04899	8.21778	7.06451	1.75154	1.25546	0.690349		YHR072W	0	0	0	P38604|ERG7	3	77711376	143.16	-2.3	1103636224	143.36	-2.8	98552480	144.24	-2.2	943757184	144.24	-3.3	53269244	143.61	-1.7	1025000768	143.69	-2.8	17399662	144.62	-0.5
	5337	KGCDFLVSK	1	9	1	995.511	P38604	P38604	ERG7	Lanosterol synthase	yes	yes	619	P38604_619	8.26837	7.24773	8.20944	7.90851	0.573012	-0.0882837	0.970715		YHR072W	0	0	0	P38604|ERG7	2	6980321	77.81	-2.7	73917480	77.81	-3.1	6860051	78.83	-2.3	79631592	78.83	-3.1	4637387	77.8	-2.6	60586976	77.71	-2.5	6759592	78.84	-3.2
	3084	FLCHAQFDTECVPGSYR	2	17	0	1971.86	P38604	P38604	ERG7	Lanosterol synthase	yes	yes	422 ,430	P38604_422_430	7.37837	12.9733	6.1945	8.84873	3.62071	5.34302	0.0728202		YHR072W	0	0	0	P38604|ERG7	3	32488004	129.84	2.3	464845824	129.8	-1.9	22011256	131.01	0.3	219289920	131.01	-2.1	nq	nq	nq	nq	nq	nq	23563188	131.59	0.2
	9515	TQGYTVADCTAEAIK	1	15	0	1569.73	P38604	P38604	ERG7	Lanosterol synthase	yes	yes	457	P38604_457	2.73296	1.53543	2.27049	2.17963	0.603911	1.83378	0.0122128	+	YHR072W	0	0	0	P38604|ERG7	2	2802542	115.02	-2	93414832	114.94	-2.7	1815453	116.1	-3.6	70941520	116.05	-2.6	0	115.21	#N/A	21542018	115.54	-2.6	574812	117.06	5
	6295	LLQEPDSGIFPCQYK	1	15	0	1736.84	P38604	P38604	ERG7	Lanosterol synthase	yes	yes	97	P38604_97	3.8716	5.77117	3.05474	4.2325	1.39371	2.26057	0.0517976		YHR072W	0	0	0	P38604|ERG7	2	6916620	156.29	-1.5	232382144	156.41	-3.2	10266338	157.4	-0.3	194255168	157.4	-2.6	3353896	157	0.1	82413640	156.88	-3.2	4038673	158.3	-0.2
	2738	EVIHNLAQVAHCQAQGK	1	17	0	1844.93	P24521	P24521	ERG8	Phosphomevalonate kinase	yes	yes	197	P24521_197	6.69574	8.19687	7.19863	7.36374	0.764064	1.7396	0.0484422	+	YMR220W	0	0	0	P24521|ERG8	3	nq	nq	nq	nq	nq	nq	18549474	91.23	-4.1	258484576	91.23	-3.8	24421880	89.27	-4.9	252289904	89.93	-2.8	13057718	91.42	-4.1
	9991	VIANVFSYFKPNMDDYCNR	1	19	1	2295.05	P24521	P24521	ERG8	Phosphomevalonate kinase	yes	yes	109	P24521_109	3.00624	3.33453	5.41248	3.91775	1.30484	0.537593	0.571728		YMR220W	0	0	0	P24521|ERG8	3	2321957	182.33	2.6	39555560	181.88	-2.1	165000	182.78	12.1	40683872	183.1	-2.9	1072693	182.39	-0.5	36093180	182.68	-1.9	478164	183.9	-0.5
	3471	GCVEIFDYYLR	1	11	0	1376.64	P29704	P29704	ERG9	Squalene synthase	yes	yes	341	P29704_341	12.3309	8.14299	11.2104	10.5614	2.16808	1.1002	0.500477		YHR190W	0	0	0	P29704|FDFT	2	1448430080	186.19	-1.8	10273959936	186.23	-1.9	1342255744	187.29	-2.2	9566916608	187.24	-2.2	535675648	186.67	-1.6	5887073280	186.63	-1.8	294456384	187.73	-1.4
	9492	TPLFSIYDQSTSPYLLHCFELLNLTSR	1	27	0	3157.58	P29704	P29704	ERG9	Squalene synthase	yes	yes	42	P29704_42	7.50141	nq	5.5276	6.51451	1.3957	1.37913	0.221002		YHR190W	0	0	0	P29704|FDFT	3	66141992	234.25	-2	790337728	234.13	-1.9	44085760	235.01	-3.2	568860672	234.88	-2.9	nq	nq	nq	nq	nq	nq	nq	nq	nq
	5355	KGTTCYLILK	1	10	1	1138.64	P29704	P29704	ERG9	Squalene synthase	yes	yes	329	P29704_329	8.45667	5.37197	7.70068	7.17644	1.60778	0.963051	0.616078		YHR190W	0	0	0	P29704|FDFT	2	25688880	97.17	-4.5	270318592	97.17	-4.2	20651074	99.01	-4	231310512	98.97	-3.1	17808618	97.74	-3.6	318395520	97.65	-3.5	11443994	99.55	-2.9
	7114	NCVTLFYLILR	1	11	0	1353.75	P29704	P29704	ERG9	Squalene synthase	yes	yes	67	P29704_67	3.20234	0.963795	3.63626	2.6008	1.43419	-0.415849	0.726196		YHR190W	0	0	0	P29704|FDFT	2	1543456	218.29	0.6	68809928	218.29	-1.7	2139898	219.15	-7.9	42527520	219.35	-2.8	407569	218.58	0	29687540	219.04	-2.6	0	219.36	#N/A
	5490	KPVDIEDTINYCDVNDFNGK	1	20	1	2298.05	Q03103	Q03103	ERO1	Endoplasmic oxidoreductin-1	yes	yes	166	Q03103_166	45.5649	42.7302	48.2584	45.5178	2.76437	0.61799	0.74392		YML130C	0	0	0	Q03103|ERO1	3	448044768	155.6	-4.4	488875008	155.6	-4.6	580723328	156.46	-3.5	740167552	156.42	-3.7	770803328	156.01	-2.6	1039745152	155.97	-2.9	211658880	156.89	-2.6
	4526	IEEELGDDCIYAGHR	1	15	0	1718.76	P0CX11;P0CX10;P42222	P42222	ERR2;ERR1;ERR3	Enolase-related protein 2;Enolase-related protein 1;Enolase-related protein 3	no	no	424	P42222_424	8.14956	4.8403	8.92416	7.30467	2.16907	3.19813	0.146631		YMR323W	0	0	0	P42222|ERR3	3	nq	nq	nq	nq	nq	nq	7038602	114.61	-4.5	79329328	114.69	-3.1	5219086	114.17	-1.5	103777960	114.05	-3	5271242	115.43	-1.9
	8353	SCNTLLDFQYVTGK	1	14	0	1587.76	P27882	P27882	ERV1	Mitochondrial FAD-linked sulfhydryl oxidase ERV1	yes	yes	33	P27882_33	79.4303	86.68	83.2273	83.1125	3.62621	4.43865	0.214733		YGR029W	0	0	0	P27882|ERV1	2	1223004928	174.41	-2.8	308236224	174.45	-2.7	1099774464	175.41	-2.8	293283616	175.45	-2.6	261080000	174.87	-2.3	33323580	174.87	-1.3	167467008	176.03	-2.6
	4755	IIYDEDGKPCR	1	11	1	1307.62	P27882	P27882	ERV1	Mitochondrial FAD-linked sulfhydryl oxidase ERV1	yes	yes	30	P27882_30	80.0517	85.8508	85.9016	83.9347	3.3629	6.27654	0.125134		YGR029W	0	0	0	P27882|ERV1	2	106687368	69.55	-2.2	27344150	69.51	-3	139155712	70.22	-2.7	33918272	70.18	-2.4	113946720	69.35	-1.3	19669632	69.44	-1.1	125565872	70.18	-2.2
	4896	INEHLNEGCR	1	10	0	1183.54	P39727	P39727	ERV46	ER-derived vesicles protein ERV46	yes	yes	206	P39727_206	92.9298	93.1334	93.0712	93.0448	0.104329	0.331949	0.491981		YAL042W	0	0	0	P39727|ERV46	2	37334800	58.2	-1.4	2513993	58.11	-0.9	331276288	58.58	-2.9	25530256	58.58	-3	167390464	57.64	-1.2	12242701	57.69	-1.2	136784464	57.97	-1.6
	8351	SCLTSTSGHTNIFHTSK	1	17	0	1819.85	Q03661	Q03661	ESC1	Silent chromatin protein ESC1	yes	yes	756	Q03661_756	6.3811	3.74423	5.32654	5.15062	1.32721	1.97919	0.205454		YMR219W	0	0	0	Q03661|ESC1	2	1746709	78.71	-2.3	24230230	78.84	-4.1	779288	79.9	0.8	12829381	79.48	-5.2	209955	78.49	-1.8	9720433	78.84	-3.3	406778	80.01	-0.8
	11054	YYYAIVYCSDTTTSK	1	15	0	1776.79	Q06344	Q06344	ESF1	Pre-rRNA-processing protein ESF1	yes	yes	266	Q06344_266	3.3649	1.26677	3.24578	2.62582	1.17847	0.576512	0.776826		YDR365C	0	0	0	Q06344|ESF1	2	1617420	140.04	4.1	87257952	139.96	-3.1	3904609	140.75	11.4	71326672	141	-2.6	494648	140.87	2.7	35250072	140.46	-1.9	60835	141.02	0
	5688	LCAETLNGNIIGGK	1	14	0	1401.73	P53743	P53743	ESF2	Pre-rRNA-processing protein ESF2	yes	yes	183	P53743_183	3.60747	1.4278	nq	2.51763	1.54126	2.26125	0.0717246		YNR054C	0	0	1	P53743|ESF2	2	8918168	131.52	-9.9	255231504	131.56	-3.4	5893731	132.66	-12.2	140546576	132.53	-3.9	nq	nq	nq	nq	nq	nq	313353	133.28	-12.2
	1109	CLHILIK	1	7	0	838.51	P22696	P22696	ESS1	Peptidyl-prolyl cis-trans isomerase ESS1	yes	yes	62	P22696_62	11.1877	8.41976	10.7101	10.1058	1.47958	3.77104	0.0138481	+	YJR017C	0	0	0	P22696|ESS1	2	211225072	91.97	-1.7	1680468608	91.97	-3.3	151052976	93.8	-2	1195443584	93.8	-3.4	93578320	92.1	-1.1	1019348992	92.1	-2.3	65678136	94.27	-1.3
	8712	SLIYSTHEVEDCTK	1	14	0	1623.74	P38071	P38071	ETR1	Enoyl-[acyl-carrier protein] reductase [NADPH, B-specific], mitochondrial	yes	yes	33	P38071_33	8.71057	6.60545	7.44687	7.58763	1.0596	2.77873	0.0185378	+	YBR026C	0	0	0	P38071|ETR1	3	228074688	95.75	-3	2421771008	95.75	-3.2	159804160	96.97	-2.9	1643317504	96.97	-3.1	204605904	96.11	-2.5	2879237376	96.11	-2.8	113826288	97.46	-2.4
	5590	KYPNQCGTISN	1	11	1	1223.56	P23776	P23776	EXG1	Glucan 1,3-beta-glucosidase I/II	yes	yes	443	P23776_443	67.7606	64.5818	67.8458	66.7294	1.86038	5.943	0.00922729	+	YLR300W	0	0	0	P23776|EXG1	2	4486639	64.61	-3.1	2983248	64.7	-2.6	435397792	65.1	-2.9	206306240	65.14	-3.3	15772583	64.33	-2.3	6222923	64.33	-2.2	445180800	64.87	-2.3
	9449	TNDDNDEGIPVDEYHFCQYLGK	1	22	0	2571.09	P23776	P23776	EXG1	Glucan 1,3-beta-glucosidase I/II	yes	yes	94	P23776_94	18.106	15.5275	19.142	17.5918	1.8613	5.3197	0.0137959	+	YLR300W	0	0	0	P23776|EXG1	3	1476473344	171.56	0.8	6594274304	171.52	-0.6	1542809088	172.36	0	7062073344	172.4	-1.3	1638064384	171.84	-0.3	8929087488	171.8	-1.2	1034292224	172.74	-1.4
	1858	DKQNDFIVSQCYPLK	1	15	1	1796.88	P38261	P38261	EXO84	Exocyst complex component EXO84	yes	yes	395	P38261_395	7.78955	5.08853	5.22326	6.03378	1.52204	0.935378	0.357968		YBR102C	0	0	0	P38261|EXO84	3	44563760	136.11	-1.1	507726720	136.19	-3.1	27583896	137.26	-1.8	346336000	137.17	-2.5	22289092	136.69	-1.7	392737792	136.73	-2.5	7786930	137.74	-1.2
	3275	FSNSNSSLYECR	1	12	0	1405.59	P38261	P38261	EXO84	Exocyst complex component EXO84	yes	yes	427	P38261_427	5.42719	4.32354	3.89716	4.5493	0.789605	3.05136	0.00495784	+	YBR102C	0	0	0	P38261|EXO84	2	2495700	88.53	-3.4	59736508	88.57	-2.8	4277526	89.65	-2.6	58291920	89.69	-3.1	1051090	88.79	-1	17183228	88.79	-2.8	246017	89.95	-4
	1413	CSTVYEFVLECFQK	2	14	0	1694.77	P30624	P30624	FAA1	Long-chain-fatty-acid--CoA ligase 1	yes	yes	39 ,49	P30624_39_49	13.6317	16.6774	10.7419	13.6836	2.96809	1.74794	0.448604		YOR317W	0	0	0	P30624|LCF1	2	212821664	211.89	-4.2	1599498240	211.85	-2.5	246244544	212.62	-5.7	1309082624	212.83	-2.8	130785712	212.15	-5.6	644058496	212.4	-2.3	54420516	213.14	-5.3
	8779	SNEYVANICVYADQSK	1	16	0	1802.81	P30624	P30624	FAA1	Long-chain-fatty-acid--CoA ligase 1	yes	yes	585	P30624_585	7.98817	7.49954	7.96104	7.81625	0.274613	3.61874	2.78316e-05	+	YOR317W	0	0	0	P30624|LCF1	2	130384832	144.97	-2.5	1756412672	144.97	-3	96643072	145.89	-3	858609664	145.93	-3.4	40160952	145.47	-1.6	457917696	145.39	-2.6	6148743	146.54	-0.7
	2655	ESCNEIDVHPPGK	1	13	0	1423.64	P30624	P30624	FAA1	Long-chain-fatty-acid--CoA ligase 1	yes	yes	251	P30624_251	8.9837	6.53453	7.72233	7.74685	1.22477	3.27224	0.0164825	+	YOR317W	0	0	0	P30624|LCF1	3	90562568	79.77	-3.4	888563008	79.77	-2.3	58944340	80.75	-2.7	626131328	80.67	-2	48212920	79.91	-0.6	640193728	79.87	-1.8	20675530	81.1	-1.9
	5081	ITFFSLEQVEQVGCFNK	1	17	0	1987.97	P39518	P39518	FAA2	Long-chain-fatty-acid--CoA ligase 2	yes	yes	280	P39518_280	10.7811	7.48071	10.1098	9.4572	1.74429	2.33795	0.356735		YER015W	0	0	0	P39518|LCF2	2	117806232	214.06	0	1041378432	214.02	0.9	94301864	214.94	0.1	713920384	215.02	1.5	12395375	214.59	-1.9	178884864	214.47	1.6	5481882	215.35	-3.4
	3350	FVNTLVCMDELTHDELR	1	17	0	2033.95	P39518	P39518	FAA2	Long-chain-fatty-acid--CoA ligase 2	yes	yes	239	P39518_239	7.47077	5.37134	7.28944	6.71052	1.1633	0.822629	0.30031		YER015W	0	0	0	P39518|LCF2	3	150264192	181.39	-2.9	1912255488	181.43	-2.7	83015792	182.33	-2.3	977034496	182.28	-2.6	83517744	181.93	-2.3	1603399296	181.93	-2.5	58562928	182.8	-1.8
	938	CHNIGSGILSLVNTK	1	15	0	1554.82	P39518	P39518	FAA2	Long-chain-fatty-acid--CoA ligase 2	yes	yes	140	P39518_140	11.6784	7.65938	10.9737	10.1038	2.14607	1.60985	0.315096		YER015W	0	0	0	P39518|LCF2	3	497803072	143.94	-2.5	3662941952	144.07	-2.7	346671488	145.25	-2.6	2723681024	145.17	-2.6	154158880	144.83	-2.4	1995664256	144.78	-2.3	55385840	146.06	-2
	8900	SSLSSENLVSCVDK	1	14	0	1466.69	P39518	P39518	FAA2	Long-chain-fatty-acid--CoA ligase 2	yes	yes	87	P39518_87	12.4351	18.6104	12.6547	14.5667	3.50362	5.32223	0.0609623		YER015W	0	0	0	P39518|LCF2	2	110196792	123.85	6	751012864	124.3	-2.7	89108440	125.13	4.8	652447488	125.51	-3.2	42031320	124.48	11.1	161039424	125.11	-2.8	3385966	126.14	12.1
	1424	CTDGLQGFEK	1	10	0	1096.49	P39518	P39518	FAA2	Long-chain-fatty-acid--CoA ligase 2	yes	yes	683	P39518_683	7.35673	5.21229	6.67611	6.41504	1.0958	1.47195	0.124185		YER015W	0	0	0	P39518|LCF2	2	38146712	98.13	-2.6	451480192	98.13	-3	31867650	99.54	-2.6	430210112	99.45	-2.8	6148424	98.58	-1.7	108824464	98.53	-2.6	3842292	100.02	-1.9
	1637	DCLGSRPIDK	1	10	1	1102.54	P39518	P39518	FAA2	Long-chain-fatty-acid--CoA ligase 2	yes	yes	111	P39518_111	12.706	9.47936	10.2374	10.8076	1.68723	3.43695	0.0316119	+	YER015W	0	0	0	P39518|LCF2	2	6985621	67.78	-2.9	40218008	67.74	-2.8	16546496	68.34	-2.3	121453928	68.3	-2.5	10471024	67.53	-1.8	97801664	67.53	-1.7	15446942	68.17	-2.2
	7491	NQQLYDMCFLPLAHIFER	1	18	0	2237.08	P39518	P39518	FAA2	Long-chain-fatty-acid--CoA ligase 2	yes	yes	343	P39518_343	9.07425	10.8721	9.51424	9.8202	0.937179	3.41151	0.0105077	+	YER015W	0	0	0	P39518|LCF2	3	19243520	217.57	-1.7	190590624	217.62	-1.3	14864417	218.45	-2.1	151177616	218.49	-2.3	5740461	217.62	-1.8	50611616	218	-2	887070	219.08	2.4
	2099	DVGSCGAIGISAECR	2	15	0	1436.64	P39518	P39518	FAA2	Long-chain-fatty-acid--CoA ligase 2	yes	yes	513 ,522	P39518_513_522	3.80645	12.8577	5.17641	7.2802	4.87861	2.40337	0.446235		YER015W	0	0	0	P39518|LCF2	2	2146344	129.38	3	132751600	129.58	-3.1	5618838	130.21	-2	63483944	130.55	-3.1	nq	nq	nq	nq	nq	nq	1897703	130.88	-6.2
	8795	SNPYVQNICVYADENK	1	16	0	1855.84	P47912	P47912	FAA4	Long-chain-fatty-acid--CoA ligase 4	yes	yes	581	P47912_581	6.01766	5.2336	nq	5.62563	0.554409	0.559848	0.662872		YMR246W	0	0	0	P47912|LCF4	2	76061840	140.92	-1.6	1170687616	141.01	-2.6	47032168	141.9	-0.9	751766144	141.9	-2.9	27738020	141.4	-1.3	502260608	141.4	-2.7	nq	nq	nq
	7297	NIPCSGLLSGLIFK	1	14	0	1460.81	P47912	P47912	FAA4	Long-chain-fatty-acid--CoA ligase 4	yes	yes	403	P47912_403	9.47624	6.34673	7.79527	7.87275	1.56619	1.51435	0.260272		YMR246W	0	0	0	P47912|LCF4	2	642446336	206.7	-1.1	5909239808	206.7	-1.2	963882752	207.61	-1.3	9435557888	207.61	-1.5	190737408	207.13	-1.7	2898543616	207.17	-1.8	100635040	208.23	-0.9
	3417	GAPICSEYYK	1	10	0	1129.51	P47912	P47912	FAA4	Long-chain-fatty-acid--CoA ligase 4	yes	yes	510	P47912_510	7.68634	6.09687	6.8729	6.88537	0.794812	2.89509	0.00786629	+	YMR246W	0	0	0	P47912|LCF4	2	139835616	89.63	-2	1684908800	89.59	-2.5	127071744	90.84	-1.6	1520671744	90.84	-2.4	27045908	89.88	-2.3	421216096	89.84	-2.2	16157984	91.24	-1.7
	2009	DQPLIRPINSSASTLYEFALECFTK	1	25	1	2842.42	P47912	P47912	FAA4	Long-chain-fatty-acid--CoA ligase 4	yes	yes	49	P47912_49	10.574	9.82534	11.1308	10.51	0.655064	-0.897404	0.137123		YMR246W	0	0	0	P47912|LCF4	3	61360200	237.82	-2.5	527027808	237.86	-2.6	43072136	238.63	-3.5	356170752	238.67	-3.2	31542456	238.27	-2.6	287736320	238.32	-2.4	13480208	239.22	-2.4
	5439	KLQDAVCK	1	8	1	903.485	P47912	P47912	FAA4	Long-chain-fatty-acid--CoA ligase 4	yes	yes	632	P47912_632	5.69619	5.09014	5.40684	5.39772	0.303132	1.94598	0.00228684	+	YMR246W	0	0	0	P47912|LCF4	2	nq	nq	nq	nq	nq	nq	11132259	56.49	-2.2	184300992	56.53	-2.4	nq	nq	nq	nq	nq	nq	11926718	55.92	-1.9
	6349	LMLQDLDTFYADSPCDQHLPLNLVIK	1	26	0	3001.49	P34756	P34756	FAB1	1-phosphatidylinositol 3-phosphate 5-kinase FAB1	yes	yes	1449	P34756_1449	14.982	10.452	nq	12.717	3.20323	2.52211	0.477983		YFR019W	0	0	0	P34756|FAB1	3	2806967	228.41	2.3	20606846	228.24	-1.8	3948452	229.13	1	17727900	229.13	-1.2	2080082	228.71	1.5	15917838	228.71	-3.2	665752	229.47	1.9
	4091	HGCQAVSGTPGR	1	12	0	1168.54	Q12099	Q12099	FAL1	ATP-dependent RNA helicase FAL1	yes	yes	143	Q12099_143	6.48514	8.52642	13.597	9.53618	3.66185	1.66045	0.636419		YDR021W	0	0	0	Q12099|FAL1	2	nq	nq	nq	nq	nq	nq	875083	49.09	-1.6	12618573	49.04	-1.8	nq	nq	nq	nq	nq	nq	2369665	48.51	-1.6
	4422	ICHLGPHPECTR	2	12	0	1361.63	P53971	P53971	FAP1	FKBP12-associated protein 1	yes	yes	167 ,175	P53971_167_175	11.9963	9.42442	10.79	10.7369	1.28676	3.40107	0.0984009		YNL023C	0	0	0	P53971|FAP1	3	3408593	63.62	-2.4	28606832	63.67	-2.9	2683994	64.63	-2.1	16087823	64.42	-2.7	2575024	63.4	-3.3	27262176	63.31	-2	1883530	64.34	-0.1
	1541	CYCGNHTR	2	8	0	952.364	P53971	P53971	FAP1	FKBP12-associated protein 1	yes	yes	249 ,251	P53971_249_251	13.4058	13.4413	11.1178	12.655	1.33137	-1.18298	0.64816		YNL023C	0	0	0	P53971|FAP1	2	nq	nq	nq	nq	nq	nq	487526	49.28	-0.8	3149156	49.28	-2.2	nq	nq	nq	nq	nq	nq	334151	48.68	-1.8
	9153	TCHLPGNCQK	2	10	0	1099.49	P53971	P53971	FAP1	FKBP12-associated protein 1	yes	yes	594 ,600	P53971_594_600	13.1931	4.82856	11.4085	9.81005	4.40541	-3.44639	0.54469		YNL023C	0	0	0	P53971|FAP1	2	325365	59	-1.4	2487749	59.05	-1.1	627835	59.63	-2.6	3784032	59.46	-1.4	398793	58.66	3.1	8021075	58.61	-1	230338	59.23	-1.6
	8273	RYGPNIIVTGTPGCGK	1	16	1	1631.85	Q12055	Q12055	FAP7	Adenylate kinase isoenzyme 6 homolog FAP7	yes	yes	18	Q12055_18	16.4151	15.4531	17.1409	16.3364	0.846658	5.67169	0.000995575	+	YDL166C	0	0	0	Q12055|KAD6	3	10564594	100.89	-3.2	66442864	100.74	-2.7	13229226	102.17	-3.6	54714240	102.17	-2.7	11738307	101.21	-2.4	62512720	101.33	-2	6443685	102.92	-4.4
	1959	DNDCFEGYDEGR	1	12	0	1418.5	Q12055	Q12055	FAP7	Adenylate kinase isoenzyme 6 homolog FAP7	yes	yes	48	Q12055_48	7.48796	2.7767	0	3.42155	3.7854	0.6529	0.782305		YDL166C	0	0	0	Q12055|KAD6	2	5548897	115.2	-1.2	97359520	115.16	-3.4	12118271	116.05	-2.7	120914408	115.88	-3	866113	115.33	-1	27333340	115.33	-2.4	448093	116.58	-1.8
	6152	LIVCLNLSHADGELYR	1	16	0	1814.93	P21268	P21268	FAR1	Cyclin-dependent kinase inhibitor FAR1	yes	yes	597	P21268_597	8.76987	6.1292	6.98516	7.29474	1.34728	2.96117	0.0202664	+	YJL157C	0	0	0	P21268|FAR1	3	27297600	160.48	6.5	323753088	160.2	-2	26334450	161.02	6.2	234163840	161.15	-1.6	18941588	160.76	6.5	285535936	160.76	-2	6021943	161.89	5.8
	8676	SLDQCAASLEER	1	12	0	1320.6	P53917	P53917	FAR11	Factor arrest protein 11	yes	yes	202	P53917_202	5.76839	7.30091	6.30871	6.45934	0.777285	3.73338	0.0205672	+	YNL127W	0	0	0	P53917|FAR11	2	2787713	111.19	-0.9	51000248	111.07	-3.2	2240274	112.22	-1.3	31136240	112.08	-3.1	283296	111.62	-5.9	11357419	111.53	-3.4	1057445	112.49	-0.2
	4344	IAISCR	1	6	0	661.358	P53917	P53917	FAR11	Factor arrest protein 11	yes	yes	338	P53917_338	6.95804	2.50898	4.60981	4.69228	2.22568	0.372545	0.820997		YNL127W	0	0	0	P53917|FAR11	2	nq	nq	nq	nq	nq	nq	2984890	70.03	-2.1	39913520	69.99	-2.6	nq	nq	nq	nq	nq	nq	359573	70	0.6
	2725	ETYEITHDNDDDDSNDSTNILDCILGITEK	1	30	0	3397.46	Q05040	Q05040	FAR8	Factor arrest protein 8	yes	yes	353	Q05040_353	8.96061	10.5422	9.82906	9.77729	0.792071	2.83418	0.0167037	+	YMR029C	0	0	0	Q05040|FAR8	3	30571436	245.69	-2.3	302578656	245.69	-2.4	22699106	246.53	-2.6	238647440	246.59	-2.8	22313888	246.1	-1.8	190661024	246	-1.9	17369666	247.17	-1.2
	9159	TCILHGPVAAQFTK	1	14	0	1484.78	P07149	P07149	FAS1	Fatty acid synthase subunit beta;3-hydroxyacyl-[acyl-carrier-protein] dehydratase;Enoyl-[acyl-carrier-protein] reductase [NADH];[Acyl-carrier-protein] acetyltransferase;[Acyl-carrier-protein] malonyltransferase;S-acyl fatty acid synthase thioesterase	yes	yes	1052	P07149_1052	8.89945	6.7155	7.64341	7.75279	1.09608	2.27793	0.048535	+	YKL182W	0	0	0	P07149|FAS1	3	3823797248	115.38	-1.3	39052050432	115.34	-2.6	3087617024	116.8	-1	31697678336	116.8	-2.2	2538156544	115.9	-0.6	34948886528	116.03	-2	1547204864	117.6	-0.5
	5126	IVDCIIR	1	7	0	830.468	P07149	P07149	FAS1	Fatty acid synthase subunit beta;3-hydroxyacyl-[acyl-carrier-protein] dehydratase;Enoyl-[acyl-carrier-protein] reductase [NADH];[Acyl-carrier-protein] acetyltransferase;[Acyl-carrier-protein] malonyltransferase;S-acyl fatty acid synthase thioesterase	yes	yes	482	P07149_482	8.23005	7.07531	7.52074	7.6087	0.582376	1.50549	0.0835129		YKL182W	0	0	0	P07149|FAS1	2	1813807104	106.94	-1.9	20326625280	106.85	-3.2	1478257152	108.21	-2	16381827072	108.21	-3.1	403526784	107.36	-2	5305200640	107.32	-2.7	240801472	108.81	-1.6
	3994	HASFLCSFITQDK	1	13	0	1495.71	P07149	P07149	FAS1	Fatty acid synthase subunit beta;3-hydroxyacyl-[acyl-carrier-protein] dehydratase;Enoyl-[acyl-carrier-protein] reductase [NADH];[Acyl-carrier-protein] acetyltransferase;[Acyl-carrier-protein] malonyltransferase;S-acyl fatty acid synthase thioesterase	yes	yes	1156	P07149_1156	8.39383	6.58869	6.82368	7.26874	0.981421	1.81579	0.095659		YKL182W	0	0	0	P07149|FAS1	3	3992093696	139.46	-1.7	43749863424	139.46	-2.4	3487299072	140.51	-1.7	37876547584	140.59	-2.5	2634205440	140.34	-1.3	37387186176	140.13	-2.1	660476800	141.43	-1.2
	2759	EVYDFTHAVGNNCEDFVSRPDR	1	22	1	2569.13	P07149	P07149	FAS1	Fatty acid synthase subunit beta;3-hydroxyacyl-[acyl-carrier-protein] dehydratase;Enoyl-[acyl-carrier-protein] reductase [NADH];[Acyl-carrier-protein] acetyltransferase;[Acyl-carrier-protein] malonyltransferase;S-acyl fatty acid synthase thioesterase	yes	yes	1308	P07149_1308	6.86644	5.44987	5.67942	5.99858	0.760303	2.19014	0.0223556	+	YKL182W	0	0	0	P07149|FAS1	3	992470080	142.98	-2.6	13413548032	142.94	-2.8	938299904	143.69	-2.5	12774633472	143.73	-2.9	1274895232	143.44	-2.3	22214580224	143.4	-2.6	507878496	144.22	-2.7
	9962	VGQFDQVLNLCLTEFENCYLEGNDIHALAAK	2	31	0	3466.65	P07149	P07149	FAS1	Fatty acid synthase subunit beta;3-hydroxyacyl-[acyl-carrier-protein] dehydratase;Enoyl-[acyl-carrier-protein] reductase [NADH];[Acyl-carrier-protein] acetyltransferase;[Acyl-carrier-protein] malonyltransferase;S-acyl fatty acid synthase thioesterase	yes	yes	87 ,94	P07149_87_94	5.0355	4.03697	4.61373	4.56206	0.501265	-2.1197	0.190588		YKL182W	0	0	0	P07149|FAS1	3	46920448	242.34	-1.9	999208256	242.34	-2.5	117226672	243.37	-2.3	2096444672	243.37	-3.1	67108344	243	-1.8	1592349824	242.95	-2.8	29577008	243.73	-0.9
	820	CFGPIKVELPTK	1	12	1	1330.73	P07149	P07149	FAS1	Fatty acid synthase subunit beta;3-hydroxyacyl-[acyl-carrier-protein] dehydratase;Enoyl-[acyl-carrier-protein] reductase [NADH];[Acyl-carrier-protein] acetyltransferase;[Acyl-carrier-protein] malonyltransferase;S-acyl fatty acid synthase thioesterase	yes	yes	1485	P07149_1485	1.71748	5.57313	5.05506	4.11522	2.0926	1.90633	0.234609		YKL182W	0	0	0	P07149|FAS1	2	771165	137.73	-0.7	104509352	137.97	-2.1	3502295	138.98	-2.4	140038784	138.98	-2	13994075	138.63	-1.2	180883376	138.75	-2	1970826	139.7	-1.6
	2621	EQFLNAQDIDHFLSMCQNPMQKPVPFVPVLDR	1	32	1	3755.83	P07149	P07149	FAS1	Fatty acid synthase subunit beta;3-hydroxyacyl-[acyl-carrier-protein] dehydratase;Enoyl-[acyl-carrier-protein] reductase [NADH];[Acyl-carrier-protein] acetyltransferase;[Acyl-carrier-protein] malonyltransferase;S-acyl fatty acid synthase thioesterase	yes	yes	1007	P07149_1007	6.8181	7.2664	8.54271	7.5424	0.89482	2.44971	0.130194		YKL182W	0	0	0	P07149|FAS1	3	3649641	228.24	-1.2	38695288	228.32	-2.3	1986858	228.88	-0.2	38337820	229.01	-3.1	1471016	228.71	0.7	15105301	228.58	-2.7	220759	229.52	1.5
	9504	TPVGACATSVESVDIGVETILSGK	1	24	0	2332.18	P19097	P19097	FAS2	Fatty acid synthase subunit alpha;Acyl carrier;3-oxoacyl-[acyl-carrier-protein] reductase;3-oxoacyl-[acyl-carrier-protein] synthase	yes	yes	1305	P19097_1305	41.5363	40.5663	41.7619	41.2882	0.635227	0.240813	0.890212		YPL231W	0	0	0	P19097|FAS2	2	241603728	222.97	-2.4	346379520	222.85	-2.5	196795232	223.97	-3.4	270681600	223.81	-3	67244064	223.3	-3.1	101720168	223.52	-2.5	32685460	224.37	-2.5
	11017	YVHVSEVGNCSGSGMGGVSALR	1	22	0	2165	P19097	P19097	FAS2	Fatty acid synthase subunit alpha;Acyl carrier;3-oxoacyl-[acyl-carrier-protein] reductase;3-oxoacyl-[acyl-carrier-protein] synthase	yes	yes	1246	P19097_1246	11.0029	9.26866	10.0617	10.1111	0.868198	4.34756	0.00400432	+	YPL231W	0	0	0	P19097|FAS2	3	968474880	115.47	-2.3	7820737536	115.47	-3	823117568	116.6	-2.2	6670515200	116.6	-3	1159224832	116	-1.9	11376896000	116.04	-3	677127872	117.15	-1.5
	9384	TLGEQLIENCK	1	11	0	1246.62	P19097	P19097	FAS2	Fatty acid synthase subunit alpha;Acyl carrier;3-oxoacyl-[acyl-carrier-protein] reductase;3-oxoacyl-[acyl-carrier-protein] synthase	yes	yes	480	P19097_480	5.91086	4.65917	4.65354	5.07452	0.724294	1.66097	0.0338425	+	YPL231W	0	0	0	P19097|FAS2	2	645267520	122.56	-2.7	10001420288	122.56	-4.1	515677184	123.7	-2.4	8478513152	123.7	-3.9	109186496	123.04	-2.6	2298362880	123.12	-3.9	76739696	124.33	-1.9
	2429	EILCYSK	1	7	0	854.421	P19097	P19097	FAS2	Fatty acid synthase subunit alpha;Acyl carrier;3-oxoacyl-[acyl-carrier-protein] reductase;3-oxoacyl-[acyl-carrier-protein] synthase	yes	yes	80	P19097_80	7.72411	9.34466	7.31475	8.12784	1.07349	2.15771	0.0628128		YPL231W	0	0	0	P19097|FAS2	2	42414420	87.09	-1.7	632702400	87.09	-1.7	302136192	88.22	-1.5	3483464192	88.22	-2	71564656	86.79	2	605952896	87.15	-1.4	57647112	87.99	1.4
	2556	EMAFNLLGLLTPEVVELCQK	1	20	0	2246.17	P19097	P19097	FAS2	Fatty acid synthase subunit alpha;Acyl carrier;3-oxoacyl-[acyl-carrier-protein] reductase;3-oxoacyl-[acyl-carrier-protein] synthase	yes	yes	917	P19097_917	7.45146	5.79114	5.98871	6.41044	0.906948	1.95636	0.0453624	+	YPL231W	0	0	0	P19097|FAS2	2	216669616	259.53	-1.6	2620807168	259.53	-1.7	127943088	259.9	-2.1	1659348480	259.9	-2	25308370	259.7	-2.2	411955296	259.7	-2.6	15447404	260.06	-2.1
	4428	ICIVGGYDDFQEEGSFEFGNMK	1	22	0	2484.06	P19097	P19097	FAS2	Fatty acid synthase subunit alpha;Acyl carrier;3-oxoacyl-[acyl-carrier-protein] reductase;3-oxoacyl-[acyl-carrier-protein] synthase	yes	yes	1327	P19097_1327	1.83877	2.75765	0	1.53214	1.40416	-1.04368	0.531441		YPL231W	0	0	0	P19097|FAS2	2	7695453	207.84	-1.2	271257120	207.8	-2.2	1098077	209.99	7.7	198179376	208.97	-2.3	3069249	208.3	0	110191408	208.05	-2	948305	209.56	-3.4
	8994	SVFCYIIDVR	1	10	0	1213.62	P38225	P38225	FAT1	Very long-chain fatty acid transport protein	yes	yes	66	P38225_66	16.1872	6.4378	15.5047	12.7099	5.44248	2.06687	0.649353		YBR041W	0	0	0	P38225|FAT1	2	66909112	180.35	-1.1	306716192	180.11	-2	38441488	181.46	-0.1	238761344	181.3	-2	22643372	180.83	-0.2	345019104	180.71	-2.2	3327848	182.37	0.1
	8571	SIAPAYGIPVVLHSDHCAK	1	19	0	1977.01	P14540	P14540	FBA1	Fructose-bisphosphate aldolase	yes	yes	112	P14540_112	12.7256	9.94217	11.4204	11.3627	1.3926	2.22836	0.28547		YKL060C	0	0	0	P14540|ALF	4	790573952	122.81	-0.3	9212022784	122.81	-4.5	40737460224	123.99	-0.4	275595100160	124.11	-4.1	11193966592	123.52	0	101398749184	123.52	-4.2	1288205	271.71	-1.5
	10157	VNLDTDCQYAYLTGIR	1	16	0	1843.88	P14540	P14540	FBA1	Fructose-bisphosphate aldolase	yes	yes	292	P14540_292	9.02868	6.4041	8.04871	7.82717	1.32624	2.49118	0.0441423	+	YKL060C	0	0	0	P14540|ALF	2	22915198976	172.59	0	227195502592	172.55	-1	20909649920	173.47	-0.2	214375596032	173.47	-1.2	4633135104	172.81	-0.8	68393123840	172.81	-1.7	2114851072	173.8	-1.3
	2390	EHGEPLFSSHMLDLSEETDEENISTCVK	1	28	0	3175.4	P14540	P14540	FBA1	Fructose-bisphosphate aldolase	yes	yes	158	P14540_158	12.2911	9.96159	11.3847	11.2125	1.17425	3.52631	0.0124356	+	YKL060C	0	0	0	P14540|ALF	4	2713742336	174.37	-1.7	19261390848	174.33	-2.3	2639017216	175.12	-1.6	18935865344	175.12	-2.1	2923718656	174.69	-0.4	26084339712	174.65	-1.1	1569750144	175.54	-0.4
	343	ALHPISPNFSIAAAFGNCHGLYAGDIALRPEILAEHQK	1	38	1	4041.07	P14540	P14540	FBA1	Fructose-bisphosphate aldolase	yes	yes	226	P14540_226	11.7264	5.97877	11.861	9.8554	3.35794	2.91122	0.242175		YKL060C	0	0	0	P14540|ALF	4	263611616	185.3	-3	1820409856	185.42	-3.5	181873536	186.45	-2.7	1533094912	186.25	-3.8	9182769	186.13	-3	133837136	186.21	-4.7	7060437	187.38	-1.4
	9252	TFLYGGLFAYPCDK	1	14	0	1593.75	P09201	P09201	FBP1	Fructose-1,6-bisphosphatase	yes	yes	278	P09201_278	6.73291	10.7085	4.28248	7.24131	3.24305	3.84497	0.112029		YLR377C	0	0	0	P09201|F16P	2	185429632	189.92	-1.2	2677485056	190	-0.5	176735840	191	-1.6	2339384064	191.12	-0.6	13238714	191.59	8	114851808	190.93	-0.3	8530881	191.37	2.6
	833	CFNVGNYR	1	8	0	971.428	P32604	P32604	FBP26	Fructose-2,6-bisphosphatase	yes	yes	46	P32604_46	9.97894	12.6822	10.3636	11.0083	1.46237	6.79105	0.00590097	+	YJL155C	0	0	0	P32604|F26	2	49408756	98.28	-1.4	431206848	98.28	-2.3	36884568	99.74	-0.8	347254240	99.78	-2	20371350	98.73	-1.1	139869008	98.69	-2.3	9244580	100.33	-0.6
	315	ALDELDAGVCDGMTYEEIEKEYPEDFK	1	27	1	3108.35	P32604	P32604	FBP26	Fructose-2,6-bisphosphatase	yes	yes	308	P32604_308	6.85106	6.66795	4.22252	5.91384	1.46759	3.98769	0.00936513	+	YJL155C	0	0	0	P32604|F26	3	18539264	198.09	-2.7	242336160	198.13	-2.6	10190991	199.14	2.6	148288320	199.18	-2.7	14743854	198.61	3.6	148486144	198.49	-2.8	5302606	199.33	3.4
	3904	GTYADDCLVHR	1	11	0	1248.56	Q05498	Q05498	FCF1	rRNA-processing protein FCF1	yes	yes	140	Q05498_140	7.61787	6.15789	6.44713	6.74097	0.773073	3.64093	0.00332964	+	YDR339C	0	0	1	Q05498|FCF1	2	5805209	82.6	-3.2	92687952	82.6	-3.5	6370798	83.58	0.2	54970740	83.62	-3.5	6101123	82.56	-2	86890296	82.52	-2.6	2090371	83.81	-3
	1234	CNPLITDCVMAELEK	2	15	0	1677.78	Q05498	Q05498	FCF1	rRNA-processing protein FCF1	yes	yes	94 ,101	Q05498_94_101	4.89086	0	0	1.63029	2.82374	-0.791451	0.682205		YDR339C	0	0	1	Q05498|FCF1	2	0	191.11	#N/A	17836590	191.47	-3.4	1618526	192.39	-6.3	13637780	192.39	-2.6	0	192	#N/A	2854528	192.08	-1.7	0	192.81	#N/A
	9750	VCESWIEDAR	1	10	0	1206.53	P36112	P36112	FCJ1	Formation of crista junctions protein 1	yes	yes	513	P36112_513	12.3259	11.988	nq	12.157	0.238874	2.43994	0.0986646		YKR016W	0	0	0	P36112|FCJ1	2	26775590	118.98	-0.2	190940656	118.98	-3.1	14625425	120.01	-2.7	103545600	120.1	-3.1	10377706	119.32	-0.2	79582064	119.32	-2.8	10001846	120.54	0.2
	6729	LVEILDCEIR	1	10	0	1201.64	P36112	P36112	FCJ1	Formation of crista junctions protein 1	yes	yes	535	P36112_535	11.2346	10.2331	10.9953	10.821	0.522988	0.758891	0.406619		YKR016W	0	0	0	P36112|FCJ1	2	790139648	161.42	-1.4	6431234048	161.38	-2.1	687101120	162.33	-1.9	5240606208	162.29	-2.3	162267376	161.78	-1.9	1459267584	161.82	-2.2	50472268	162.84	-1.9
	9468	TNPPSLLSVALDELESTCSGK	1	21	0	2160.06	P36112	P36112	FCJ1	Formation of crista junctions protein 1	yes	yes	419	P36112_419	16.5262	15.6552	16.3233	16.1682	0.455713	1.36222	0.160682		YKR016W	0	0	0	P36112|FCJ1	2	138880240	243.19	-2.3	721143168	243.19	-2.5	94247440	243.96	-2.9	456384512	244.01	-3	22039624	243.68	-2.8	99791616	243.58	-2.8	40660660	244.41	-1.7
	8234	RPCNHDIVYGGLCTQCGK	3	18	1	1962.89	Q03254	Q03254	FCP1	RNA polymerase II subunit A C-terminal domain phosphatase	yes	yes	116 ,126 ,129	Q03254_116_126_129	1.76927	4.63649	1.17511	2.52696	1.85091	1.09218	0.412119		YMR277W	0	0	0	Q03254|FCP1	3	274100	89.33	-1.7	19410832	89.92	-2.4	475945	91.53	-1.9	22232150	91.53	-2.6	768004	90.48	-1.3	17825088	90.39	-1.6	563748	91.86	-3.3
	3845	GSATLHGEISTLENCGR	1	17	0	1743.82	Q12178	Q12178	FCY1	Cytosine deaminase	yes	yes	71	Q12178_71	15.1011	13.3323	15.3283	14.5872	1.09272	5.18783	0.00222901	+	YPR062W	0	0	0	Q12178|FCY1	3	981213312	116.27	-3.5	5479285248	116.19	-3.7	887356352	117.49	-2.5	5025890304	117.49	-3.1	851907456	116.79	-2.4	5488520704	116.79	-2.9	478436352	118.21	-2.7
	1517	CVVGENVNFK	1	10	0	1107.54	Q12178	Q12178	FCY1	Cytosine deaminase	yes	yes	106	Q12178_106	17.6159	14.8295	17.5794	16.6749	1.5983	6.25524	0.00392927	+	YPR062W	0	0	0	Q12178|FCY1	2	558841792	107.39	-1.8	2483745792	107.39	-1.9	442986816	108.6	-1.7	2201499392	108.56	-1.8	90469616	107.84	-2.5	510735680	107.84	-2.4	49971368	109.18	-2.4
	2367	EGGVPIGGCLINNK	1	14	0	1369.7	Q12178	Q12178	FCY1	Cytosine deaminase	yes	yes	36	Q12178_36	11.6698	9.08741	11.5125	10.7566	1.44766	4.4549	0.00662697	+	YPR062W	0	0	0	Q12178|FCY1	2	334606080	131.77	-3.1	2445676032	131.73	-2.8	145862992	132.79	-3.1	1191072768	132.75	-3	73703648	132.18	-2.7	747939456	132.22	-2.4	21796000	133.32	-2.8
	1880	DLFSILGCPAGLR	1	13	0	1360.72	Q03034	Q03034	FDC1	Ferulic acid decarboxylase 1	yes	yes	69	Q03034_69	9.39377	6.55145	7.73528	7.8935	1.42775	1.45958	0.222303		YDR539W	0	0	0	Q03034|FDC1	2	238581568	231.84	-2.3	2304008960	231.88	-2.6	186115584	232.7	-2.6	1792347008	232.7	-2.8	44718312	232.27	-2.5	629906368	232.18	-2.7	34792944	233.16	-2.3
	2460	EKEPLPPITVPVSSAPCK	1	18	1	1891.01	Q03034	Q03034	FDC1	Ferulic acid decarboxylase 1	yes	yes	124	Q03034_124	8.9515	7.39773	7.92948	8.0929	0.789673	2.39422	0.0609214		YDR539W	0	0	0	Q03034|FDC1	3	376560896	134.69	-2.6	3911213568	134.65	-2.9	313577024	135.59	-2.8	3108395520	135.59	-3	316654112	135.19	-3	3837692416	135.24	-3	65762180	136.4	-2.2
	1957	DNAILPVSNPGLCTDETHTLIGSLVATEAK	1	30	0	3078.55	Q03034	Q03034	FDC1	Ferulic acid decarboxylase 1	yes	yes	322	Q03034_322	11.2896	9.4856	10.122	10.2991	0.914921	2.44376	0.0500854		YDR539W	0	0	0	Q03034|FDC1	3	161852416	224.54	-1.2	1324113664	224.54	-2.2	181089232	225.16	-2.9	1370632576	225.24	-2.8	45197820	224.93	0.2	432867840	224.97	-2.7	10885671	225.62	-0.8
	2423	EIIDYLLECK	1	10	0	1237.63	Q03034	Q03034	FDC1	Ferulic acid decarboxylase 1	yes	yes	106	Q03034_106	7.98464	6.60713	7.33277	7.30818	0.689085	2.78661	0.0108422	+	YDR539W	0	0	0	Q03034|FDC1	2	113235800	194.04	-2.1	1318203008	194.16	-2.6	94339680	195.05	-2.5	1073905024	195.09	-2.7	24832010	194.5	-2.4	368600704	194.41	-2.5	11798000	195.62	-1.8
	8468	SFDYITCNFEK	1	11	0	1365.59	Q03034	Q03034	FDC1	Ferulic acid decarboxylase 1	yes	yes	479	Q03034_479	11.5523	6.15705	9.61584	9.10839	2.73317	2.6059	0.198989		YDR539W	0	0	0	Q03034|FDC1	2	111902192	152.22	-2.3	882493696	152.18	-2.2	136709952	153.15	-1.9	1020955200	153.15	-2.9	22132058	152.87	-1.2	375724864	152.79	-2.9	9343774	153.44	0.5
	8838	SQGHPCPLYTVK	1	12	0	1328.65	Q03034	Q03034	FDC1	Ferulic acid decarboxylase 1	yes	yes	298	Q03034_298	13.0165	9.08273	9.91575	10.6717	2.07298	4.88607	0.0187365	+	YDR539W	0	0	0	Q03034|FDC1	3	nq	nq	nq	nq	nq	nq	47817260	73.86	-4.3	319540704	73.86	-3.8	49796792	72.32	-1.6	498430688	72.32	-2.7	32223870	73.37	-2.6
	6245	LLGCIENELGIR	1	12	0	1328.71	Q08911;P0CF36	Q08911	FDH1	Formate dehydrogenase 1;Putative uncharacterized protein YPL276W	yes	no	26	Q08911_26	9.78347	8.80397	8.53239	9.03994	0.658078	2.8381	0.00228183	+	YOR388C	0	0	0	Q08911|FDH1	2	224924896	179.05	-2.5	2072226048	178.97	-3.1	198448032	180.03	-3.6	1831831552	180.03	-3.7	14079378	179.52	-2.7	205769200	179.47	-3.8	19715114	180.44	-2.4
	5790	LCVTAGVGSDHVDLEAANER	1	20	0	2054.97	Q08911;P0CF36	Q08911	FDH1	Formate dehydrogenase 1;Putative uncharacterized protein YPL276W	yes	no	92	Q08911_92	12.8871	11.8448	10.2367	11.6562	1.33522	3.52511	0.0155873	+	YOR388C	0	0	0	Q08911|FDH1	3	242420800	132.57	-2.8	1655080960	132.53	-3	66831856	133.57	-2.8	435377024	133.53	-3	54279800	133.05	-3	381139488	132.96	-2.9	18912350	134	-3.1
	3402	GAICVAEDVAEAVK	1	14	0	1373.69	Q08911;P0CF35	Q08911	FDH1;FDH2	Formate dehydrogenase 1;Putative formate dehydrogenase 2	yes	no	276	Q08911_276	14.4594	nq	14.0792	14.2693	0.268796	6.23613	0.000941187	+	YOR388C	0	0	0	Q08911|FDH1	2	246938496	163.47	-1.9	1438715904	163.47	-2.5	212797744	164.41	-2.5	1281051904	164.54	-2.4	nq	nq	nq	nq	nq	nq	nq	nq	nq
	5876	LEDMVAQSDVVTINCPLHK	1	19	0	2111.04	Q08911;P0CF35	Q08911	FDH1;FDH2	Formate dehydrogenase 1;Putative formate dehydrogenase 2	yes	no	243	Q08911_243	15.0966	10.8785	12.0222	12.6658	2.18146	-1.20564	0.771202		YOR388C	0	0	0	Q08911|FDH1	3	28270306	149.52	-2.4	141344224	149.56	-3.1	55306780	150.58	-3.4	328693504	150.5	-3.5	9485718	150.12	-2.2	78868336	150.2	-3.2	5348731	151.04	-1.7
	6399	LNGLDCIAPVLSDNTAKPK	1	19	1	1968.04	P38260	P38260	FES1	Hsp70 nucleotide exchange factor FES1	yes	yes	178	P38260_178	5.88248	5.16784	5.28225	5.44419	0.383857	2.68355	0.00440931	+	YBR101C	0	1	1	P38260|FES1	3	182995200	152.26	-1.3	3372860928	152.26	-1.2	269419712	153.15	-2.3	3865611008	153.15	-2.4	237417696	152.78	-2.2	4221662976	152.78	-1.9	54657240	153.75	-1.6
	5281	KDGVIESTIECLSDESNLNIIDR	1	23	1	2562.25	P38260	P38260	FES1	Hsp70 nucleotide exchange factor FES1	yes	yes	229	P38260_229	6.39062	5.5587	4.77088	5.5734	0.809974	2.01989	0.0300094	+	YBR101C	0	1	1	P38260|FES1	3	97420136	219.28	-4	1507120000	219.24	-2.4	89769648	220.05	-2.3	1234821760	219.97	-2.8	65899984	219.59	-1.1	1052646784	219.67	-2.5	29449328	220.39	0
	369	ALNIEDCDLDR	1	11	0	1275.58	P43561	P43561	FET5	Iron transport multicopper oxidase FET5	yes	yes	317	P43561_317	16.3521	16.1347	18.0908	16.8592	1.07212	6.34298	0.00434546	+	YFL041W	0	0	0	P43561|FET5	2	171257568	125.25	-2.8	882580928	125.25	-3.3	78612336	126.35	-2.5	395613504	126.27	-3.4	22797584	125.58	-0.5	136208976	125.79	-3.2	22595550	126.77	-1.6
	2246	ECLYYLTIGCYK	2	12	0	1467.68	P40515	P40515	FIS1	Mitochondria fission 1 protein	yes	yes	79 ,87	P40515_79_87	6.00672	4.5407	2.98288	4.5101	1.51215	-2.6606	0.24115		YIL065C	0	0	0	P40515|FIS1	2	25251096	172.71	-9	652120448	172.71	-1.6	33610120	173.6	-10.2	268940416	173.64	-2.5	14997838	173.15	-7.9	364705696	173.44	-0.1	5863177	174.17	-7.3
	5205	IYSALIDGHCEILDNGR	1	17	0	1887.91	P38631	P38631	FKS1	1,3-beta-glucan synthase component FKS1	yes	yes	1056	P38631_1056	6.57665	4.59376	5.17341	5.44794	1.01955	2.0408	0.0309541	+	YLR342W	0	0	0	P38631|FKS1	3	163224432	144.06	-2.5	2410231552	144.1	-2.9	144427888	145.05	-2.9	1960066816	145.05	-3	142157616	144.66	-2.4	2963545088	144.58	-2.6	38947892	145.58	-2.1
	3291	FTAECLCFIYK	2	11	0	1336.62	P38631	P38631	FKS1	1,3-beta-glucan synthase component FKS1	yes	yes	324 ,326	P38631_324_326	8.22015	8.4188	7.36842	8.00246	0.558002	-1.3699	0.423622		YLR342W	0	0	0	P38631|FKS1	2	37541740	169.6	-3.8	318254496	169.52	-1.9	25828252	170.36	3.9	389286016	170.56	-2.1	18209800	170.22	-2.5	223732192	170.06	-2.2	5328969	171.13	4.9
	10988	YTNHSAPDGCEER	1	13	0	1477.59	P38231	P38231	FMP23	Protein FMP23, mitochondrial	yes	yes	122	P38231_122	8.93568	5.58767	6.8571	7.12682	1.69022	1.04604	0.514107		YBR047W	0	0	0	P38231|FMP23	3	nq	nq	nq	nq	nq	nq	4887738	49.99	-1.3	49811352	49.99	-1.3	nq	nq	nq	nq	nq	nq	2466655	49.4	-0.7
	1461	CVDIHCDDETSFVTIR	2	16	0	1851.81	Q08023	Q08023	FMP25	Protein FMP25, mitochondrial	yes	yes	437 ,442	Q08023_437_442	13.4241	9.19946	13.4581	12.0272	2.44897	4.29463	0.0449181	+	YLR077W	0	0	0	Q08023|FMP25	3	141752864	145.85	-3.7	917654976	145.81	-3.1	93019552	146.78	-3.7	596462208	146.7	-2.7	81294672	146.33	-2.8	809897728	146.33	-1.3	20698096	147.27	-1.6
	10263	VSHGCTLGHNVSLR	1	14	0	1478.74	Q06179	Q06179	FMP27	Protein FMP27, mitochondrial	yes	yes	1861	Q06179_1861	11.89	9.40088	10.7673	10.686	1.24652	4.31868	0.00840038	+	YLR454W	0	0	0	Q06179|FMP27	3	13988768	66.3	-2.3	97443696	66.3	-2.3	8698246	67.14	-3.5	70677480	67.1	-3.2	7186813	65.91	-2.2	66322420	65.96	-2.1	6441913	66.72	-2.3
	9163	TCKPITPFDNR	1	11	1	1290.64	Q06179	Q06179	FMP27	Protein FMP27, mitochondrial	yes	yes	1847	Q06179_1847	nq	11.8687	10.703	11.2858	0.824233	-0.353729	0.920078		YLR454W	0	0	0	Q06179|FMP27	2	nq	nq	nq	nq	nq	nq	nq	nq	nq	nq	nq	nq	nq	nq	nq	nq	nq	nq	798166	82.64	-3
	7635	NYLLFGCHLINETAQLAQGYR	1	21	0	2423.21	P53157	P53157	FMP37	Mitochondrial pyruvate carrier 1	yes	yes	87	P53157_87	11.9084	11.9843	8.73795	10.8769	1.85278	2.60249	0.225756		YGL080W	0	0	0	P53157|MPC1	3	138755520	207.51	-2.4	920063936	207.68	-2.3	124992928	208.4	-1.4	1030993024	208.69	-2.7	29934750	208.26	-0.7	303866880	208.26	-2	24726246	208.89	-0.8
	7484	NQEPCAVVCR	2	10	0	1117.5	Q08968	Q08968	FMP40	UPF0061 protein FMP40	yes	yes	215 ,219	Q08968_215_219	nq	6.94802	11.4576	9.20282	3.18876	5.39148	0.0663823		YPL222W	0	0	0	Q08968|FMP40	2	nq	nq	nq	nq	nq	nq	nq	nq	nq	nq	nq	nq	1165860	87.11	1.2	11867218	87.02	-2.5	144642	88.48	0
	2329	EFCDVIVEPLLDILQATK	1	18	0	2045.08	Q08968	Q08968	FMP40	UPF0061 protein FMP40	yes	yes	483	Q08968_483	4.95212	3.97607	3.87131	4.2665	0.596074	1.61308	0.12118		YPL222W	0	0	0	Q08968|FMP40	2	1100521	265.67	-1.1	16914026	265.77	-3.1	659182	266.13	-2.6	16860576	266.01	-3	0	265.72	#N/A	322247	265.83	-3.2	380085	266.15	2.5
	9977	VHCELLQNNDNIVDMNFECENRPGPYEFR	2	29	1	3494.54	P53889	P53889	FMP41	Uncharacterized mitochondrial hydrolase FMP41	yes	yes	231 ,247	P53889_231_247	6.21755	4.94686	5.72221	5.62887	0.640468	2.15917	0.00499864	+	YNL168C	0	0	0	P53889|FMP41	4	152824928	169.89	-2.4	2131799040	169.93	-3.3	116135840	170.81	-3.3	1925069568	170.85	-4	100380200	170.44	-3.3	1991875072	170.36	-3.2	54932568	171.34	-2.9
	4696	IICIGR	1	6	0	673.395	P53889	P53889	FMP41	Uncharacterized mitochondrial hydrolase FMP41	yes	yes	14	P53889_14	7.34392	5.65889	6.68968	6.56416	0.849497	2.62828	0.0303626	+	YNL168C	0	0	0	P53889|FMP41	2	66636192	107.93	-2.1	789715904	107.93	-2.3	50765452	109.36	-2	691506688	109.28	-2.4	19288984	108.65	-1.6	330092864	108.65	-2.1	12303315	109.97	-1.6
	1148	CLQLLK	1	6	0	716.425	P36141	P36141	FMP46	Putative redox protein FMP46, mitochondrial	yes	yes	30	P36141_30	7.29192	5.83328	7.26393	6.79637	0.834183	2.34981	0.00960705	+	YKR049C	0	0	0	P36141|FMP46	2	77612080	104.2	-0.8	981777536	104.16	-3.5	76593928	105.72	-0.6	978769280	105.76	-3.2	14741554	104.59	-0.3	224132384	104.59	-2.8	9391355	106.26	-0.5
	9535	TSCPQGPVSLQR	1	12	0	1271.63	P36141	P36141	FMP46	Putative redox protein FMP46, mitochondrial	yes	yes	63	P36141_63	11.1651	12.4104	19.603	14.3929	4.55491	6.87483	0.0694668		YKR049C	0	0	0	P36141|FMP46	2	25999980	86.08	-2.8	249322000	86.17	-3	44558900	87.45	-3.2	312078208	87.4	-3	9676283	86.52	-0.8	62749460	86.31	-3.1	4303370	87.54	-2.8
	3439	GCETIVLVSSAGAHPDSR	1	18	0	1797.87	P40008	P40008	FMP52	Protein FMP52, mitochondrial	yes	yes	106	P40008_106	10.6578	8.47214	9.11078	9.41359	1.12387	3.25686	0.0190154	+	YER004W	0	0	0	P40008|FMP52	3	510124000	112.74	-2.6	4206121984	112.74	-2.6	383097632	114.05	-2.5	3281542144	114.05	-2.7	396965952	113.41	-2.3	4287453696	113.28	-2.4	188144128	114.87	-1.7
	3779	GNLLLCVSR	1	9	0	973.538	P32785	P32785	FMT1	Methionyl-tRNA formyltransferase, mitochondrial	yes	yes	366	P32785_366	7.72144	0	7.54927	5.09024	4.40911	-0.566411	0.848649		YBL013W	0	0	0	P32785|FMT	2	7469087	125.92	-1.1	93883688	125.96	-3	3531148	127.14	-2.9	37579672	127.23	-3	0	126.16	#N/A	11795490	126.67	-3.1	0	127.45	#N/A
	10196	VPIFVTSSTLDKDDLYDICEEIASK	1	25	1	2800.37	O13329	O13329	FOB1	DNA replication fork-blocking protein FOB1	yes	yes	299	O13329_299	7.335	7.62253	10.5198	8.49246	1.76165	5.35356	0.00926254	+	YDR110W	0	0	0	O13329|FOB1	3	10370726	211.41	-0.9	116767192	211.61	-2.9	7377484	212.33	-2	107450704	212.37	-3.5	10718181	211.86	-1	114680696	211.94	-2.7	1973197	212.8	0.3
	10958	YSGVECLNLEVQADTTHIR	1	19	0	2147.03	P53848	P53848	FOL1	Folic acid synthesis protein FOL1;Dihydroneopterin aldolase;2-amino-4-hydroxy-6-hydroxymethyldihydropteridine pyrophosphokinase;Dihydropteroate synthase	yes	yes	113	P53848_113	21.3915	16.8967	17.8808	18.723	2.36279	0.754588	0.709451		YNL256W	0	0	0	P53848|FOL1	3	205302112	152.75	1.1	577633280	153.07	-0.1	18515564	153.64	-2.8	244841296	154.05	-1.3	94530640	153.15	4.6	432363392	153.65	-2.1	8351290	154.61	-3.9
[truncated: 3,214 more rows]
[truncated: 17 more columns]
