# Supplementary material for: Quantitative proteomics identifies redox switches for global translation modulation by mitochondrially produced reactive oxygen species
Source: Nat Commun. 2018 Jan 22;9:324. doi: 10.1038/s41467-017-02694-8 (PMC5778013; doi:10.1038/s41467-017-02694-8)
Supplement: Supplementary file 8 — Supplementary Data 6 [file 41467_2017_2694_MOESM8_ESM.xlsx]

## Sheet: ColumnHeaders
	Column Header Description
	Sequence	The amino acid sequence of the quantified peptide.
	Proteins	Uniprot identifier(s) of protein(s) this peptide is associated with.
	Gene names	Name(s) of gene(s) this peptide is associated with.
	Protein names	Name(s) of protein(s) this peptide is associated with.
	Cys position(s)	Position(s) of cysteine(s) on the protein sequence of the leading razor protein of the particular peptide as stored in the fasta file.
	% Oxidation control	Average % oxidation of ≥ 2 biological replicates of untreated samples
	% Oxidation H2O2	Average % oxidation of ≥ 2 biological replicates of H2O2-treated samples
	Standard deviation	where x̅ is the sample mean and n is the sample size.
	Difference in % oxidation	Difference in average % oxidation H2O2-treated vs. control samples
	P value	P value of analysis of variance (ANOVA) between the % oxidation values of the group of samples exposed to H2O2 and the % oxidation values of the group of untreated samples (control).
tt

## Sheet: Supplementary Data 6
	Supplementary Data 6 H2O2-sensitive cysteine-containing peptides with a P value of < 0.05 and a difference in average % oxidation between H2O2-treated and control samples of > 7. Information about peptide sequences, Uniprot accession numbers, gene names and protein names are given for each peptide.
	Peptide sequence	Proteins	Gene names	Protein names	Cys position(s)	% Oxidation control			% Oxidation H2O2-treated			Difference in % oxidation	P value
	Translation
	LHYCVSCAIHAR	P39939;P39938	RPS26B;RPS26A	40S ribosomal protein S26-B;40S ribosomal protein S26-A	74, 77	25.6778	±	0.777908	36.9299	±	2.402	11.2521	0.00151637
	YGLNICR	P41057	RPS29A	40S ribosomal protein S29-A	39	28.5266	±	1.19125	37.5599	±	3.88111	9.03325	0.018242
	VCSSHTGLIR	P41057	RPS29A	40S ribosomal protein S29-A	24	20.4647	±	1.02178	29.0329	±	2.90152	8.56823	0.00849597
	KYDLNICR	P41058	RPS29B	40S ribosomal protein S29-B	39	27.2085	±	1.14108	37.3513	±	3.8475	10.1427	0.0118977
	VCSSHTGLVR	P41058	RPS29B	40S ribosomal protein S29-B	24	20.6685	±	1.03685	29.7166	±	3.17009	9.04806	0.00931754
	CGDCGSALQGISTLRPR	P87262;P40525	RPL34A;RPL34B	60S ribosomal protein L34-A;60S ribosomal protein L34-B	44, 47	14.113	±	0.916806	21.2721	±	1.88554	7.15912	0.0403083
	TCSSCGYPAAK	P49166	RPL37A	60S ribosomal protein L37-A	34, 37	16.2639	±	0.596169	24.6168	±	2.7979	8.3529	0.00719382
	SHTLCNR	P49166;P51402	RPL37A;RPL37B	60S ribosomal protein L37-A;60S ribosomal protein L37-B	19	21.8124	±	0.45462	34.4675	±	4.39344	12.6551	0.00769195
	CGHTNQLRPK	P0CH09;P0CH08	RPL40B;RPL40A	Ubiquitin-60S ribosomal protein L40;Ubiquitin;60S ribosomal protein L40	115	15.9959	±	1.11244	24.3628	±	1.29896	8.36695	0.00106306
	CPSCGHYK	P25348	MRPL32	54S ribosomal protein L32, mitochondrial	104, 107	15.9499	±	0.932618	23.8533	±	2.28471	7.90333	0.00516623
	DCMKEDGISGLK	P53849	GIS2	Zinc finger protein GIS2	107	22.3349	±	1.77465	30.9453	±	4.77307	8.6104	0.042871
	ADVEVSCFSYEGIDAIK	P20459	SUI2	Eukaryotic translation initiation factor 2 subunit alpha	192	6.62133	±	0.395242	13.6932	±	0.988652	7.0719	0.000325953
	YILEYVTCK	P09064	SUI3	Eukaryotic translation initiation factor 2 subunit beta	236	15.207	±	1.61753	24.5947	±	1.51788	9.38776	0.00184335
	LFFMVCK	P09064	SUI3	Eukaryotic translation initiation factor 2 subunit beta	259	16.7536	±	2.29657	28.39	±	3.03836	11.6364	0.00612075
	FVLCGSCK	P38431	TIF5	Eukaryotic translation initiation factor 5	99, 102	16.0905	±	1.24894	23.3214	±	2.31288	7.23083	0.00887469
	YGICGPNGCGK	P16521	YEF3	Elongation factor 3A	462, 467	18.112	±	1.57051	25.2768	±	2.95654	7.16477	0.0207109
	AVDNIPVGPNFDDEEDEGEDLCNCEFSLAYGAK	P16521	YEF3	Elongation factor 3A	432, 434	3.25422	±	0.406343	10.5127	±	3.24822	7.25844	0.0184518
	Transcription
	ICGQSFQTR	P36053	ELF1	Transcription elongation factor 1	52	17.9989	±	1.40264	26.2779	±	2.85908	8.279	0.0107994
	FNCLFCNHEK	P36053	ELF1	Transcription elongation factor 1	25, 28	25.1603	±	2.02004	35.5562	±	4.63665	10.3959	0.0235805
	YICAECSSK	P40422	RPC10	DNA-directed RNA polymerases I, II, and III subunit RPABC4	31, 34	27.3725	±	2.16375	37.5716	±	2.60984	10.1991	0.00646807
	SVHSGEKPHSCPK	P39956	RPH1	DNA damage-responsive transcriptional repressor RPH1	740	15.9184	±	5.54832	26.8512	±	3.31993	10.9328	0.0428696
	CATCGQIGHIR	P46677	TAF1	Transcription initiation factor TFIID subunit 1	1038, 1041	22.6753	±	0.930558	30.349	±	4.00738	7.67372	0.0319531
	Mitochondrion
	LQQELEPEVCK	P39724	AIM1	Altered inheritance of mitochondria protein 1	55	12.7277	±	0.981419	20.673	±	1.17003	7.94531	0.000839737
	EGVFYGACSELCGTGHANMPIK	P00410	COX2	Cytochrome c oxidase subunit 2	221, 225	10.3272	±	1.30311	18.0813	±	1.01855	7.75407	0.00125084
	HSSSGSVGNNCSNSTEPNKK	Q08484	GYP1	GTPase-activating protein GYP1	139	3.30803	±	2.86656	11.3335	±	2.28981	8.02547	0.0192888
	SLANVGTGIVGAPACGDVIK	Q12056	ISU2	Iron sulfur cluster assembly protein 2, mitochondrial	61	2.31166	±	0.708113	12.4245	±	2.75279	10.1129	0.00351977
	CWLFAATNQLR	Q01532	LAP3	Cysteine proteinase 1, mitochondrial	102	8.72703	±	1.71433	16.6018	±	1.6739	7.87473	0.00470401
	FALAGCHPGAK	P48525	MSE1	Glutamate--tRNA ligase, mitochondrial	502	5.8844	±	1.2693	15.1114	±	1.32777	9.22698	0.000960895
	AHSCNNSSYVDSNK	Q12207	NCE102	Non-classical export protein 2	98	67.177	±	2.69354	75.2074	±	1.52249	8.03042	0.0108604
	HNPQECLDNPELNK	Q02772	PET191	Mitochondrial protein PET191	32	59.6621	±	4.88102	69.9084	±	2.50277	10.2463	0.0318114
	ELIFLCAK	Q08742	RDL2	Thiosulfate sulfurtransferase RDL2, mitochondrial	106	19.1902	±	2.76829	30.7739	±	2.11489	11.5837	0.00450899
	IDLGEFVDDNTPLEHVC	Q07505	YDL086W	Putative carboxymethylenebutenolidase	273	9.64687	±	1.17129	17.0514	±	1.64974	7.40454	0.00317171
	HEPTGIVVECQETR	Q05863	YLR281C	Uncharacterized peptide chain release factor-like protein YLR281C, mitochondrial	73	5.31945	±	0.722747	13.5635	±	3.91365	8.24408	0.0230051
	Others
	LYCPSCEDLYIPK	P38930	CKB2	Casein kinase II subunit beta	167, 170	7.93126	±	1.01501	16.8335	±	1.9312	8.90226	0.00593857
	NEYNVTGLCTR	P10962	MAK16	Protein MAK16	38	18.8229	±	0.861979	26.8885	±	2.43524	8.06562	0.00566254
	THETLNEYVSCK	Q02455	MLP1	Protein MLP1	738	11.4412	±	1.49784	23.1857	±	0.847001	11.7445	0.000293083
	CSFPAPSNSQIHTANSNNNVNSSR	P32770	NRP1	Asparagine-rich protein	378	13.6856	±	1.85229	22.2456	±	1.9722	8.56004	0.00539931
	QPGVQTGLLCEK	Q06835	RDS3	Pre-mRNA-splicing factor RDS3	23	12.7712	±	2.21048	21.4402	±	2.7584	8.66894	0.0131818
	GQDAAGIATCGSR	P04046	ADE4	Amidophosphoribosyltransferase	40	12.7115	±	1.22835	20.317	±	2.57672	7.60554	0.00991948
	DIECLQSLSR	P32178	ARO7	Chorismate mutase	150	6.82475	±	0.784496	15.5396	±	2.30581	8.71488	0.00344696
	VCGATPLPR	P47079	CCT8	T-complex protein 1 subunit theta	336	16.2793	±	1.33121	23.9048	±	3.29849	7.62557	0.020596
	TILGAPFCPR	P27614	CPS1	Carboxypeptidase S	368	33.9379	±	0.583136	43.8796	±	3.93683	9.94166	0.0123815
	CFYEHLSR	P38819	ERP5	Protein ERP5	33	64.0766	±	3.57254	74.1769	±	2.80984	10.1003	0.0183184
	EELQEIHAFSCK	P53082	FRA2	Fe repressor of activation 2	107	17.9295	±	1.53683	26.5033	±	4.88171	8.57387	0.0440448
	DSICYYVK	Q05584	GLO2	Hydroxyacylglutathione hydrolase, cytoplasmic isozyme	127	12.6735	±	2.6276	19.7056	±	2.5162	7.03209	0.0286243
	CVIPVQEHVNR	P28240	ICL1	Isocitrate lyase	224	14.2105	±	1.53558	23.3855	±	1.61812	9.17492	0.00205264
	HNAPVNEVVIHPNQGELISCDR	P41318	LST8	Target of rapamycin complex subunit LST8	134	3.03953	±	0.333588	10.3717	±	3.07947	7.33219	0.0148529
	TSEYLGAPSCRPTIVDEVDSK	Q03834	MSH6	DNA mismatch repair protein MSH6	923	12.3798	±	3.05535	20.2008	±	2.30674	7.82095	0.0240477
	ATNLEAISIDCNVSTR	P53920	NMA111	Pro-apoptotic serine protease NMA111	696	4.02315	±	0.545135	12.235	±	1.39579	8.21184	0.000687485
	LWEEDPDQEECSGR	P53011	SEH1	Nucleoporin SEH1	93	2.06613	±	1.49696	9.36631	±	1.60793	7.30018	0.0137435
	GQTLYYAFGGCHR	P36077	SRX1	Sulfiredoxin	84	5.44899	±	1.42092	14.3304	±	1.67913	8.88143	0.00219989
	TCSLEQAEAAASAGELPPVDVLGVR	P36077	SRX1	Sulfiredoxin	48	4.05533	±	1.00872	11.1579	±	1.09736	7.10259	0.00117561
	SGVGICATCVLRPDLLFK	P25515	VMA3	V-type proton ATPase subunit c	40, 43	15.743	±	2.66721	27.918	±	1.1247	12.175	0.00188684
	VKEDSFIPLSLDCR	P25654	YCR090C	UPF0587 protein YCR090C	124	13.4132	±	1.2841	20.859	±	2.42985	7.44573	0.0093602
