# Supplementary material for: Quantitative proteomics identifies redox switches for global translation modulation by mitochondrially produced reactive oxygen species
Source: Nat Commun. 2018 Jan 22;9:324. doi: 10.1038/s41467-017-02694-8 (PMC5778013; doi:10.1038/s41467-017-02694-8)
Supplement: Supplementary file 9 — Supplementary Data 7 [file 41467_2017_2694_MOESM9_ESM.xlsx]

## Sheet: ColumnHeaders
	Column Header Description
	A) Columns of MaxQuant search (derived from output file "peptides.txt")
	ID	Peptide ID from MaxQuant output file peptides.txt.
	Sequence	The amino acid sequence of the identified peptide.
	Proteins	Uniprot identifier(s) of protein(s) this peptide is associated with.
	Leading razor protein	Uniprot identifier of the best scoring protein this peptide is associated with.
	Gene names	Name(s) of gene(s) this peptide is associated with.
	Protein names	Name(s) of protein(s) this peptide is associated with.
	Unique (Groups)	Indicates whether this particular peptide is unique to a single protein group.
	Unique (Proteins)	Indicates whether this particular peptide is unique to a single protein sequence in the fasta file.
	C Count	The number of cysteine residues contained within the sequence.
	Length	The length of the peptide sequence.
	Missed cleavages	Number of missed enzymatic cleavages.
	Mass	Monoisotopic mass of the peptide.
	Charges	All charge states that have been observed.
	PEP	Posterior Error Probability of the identification. This value essentially operates as a p-value, where smaller is better.
	Score	Andromeda score for the best associated MS/MS spectrum.
	Intensity	Summed up eXtracted Ion Current (XIC) of all isotopic clusters associated with the identified peptide sequence.
	MS/MS count	The number of sequencing events for this sequence.
	B) Columns of Skyline analysis for peptide quantification
	Protein	Uniprot identifier and protein name as displayed in the Skyline document.
	Charge	Charge state used for quantification.
	Total area light	Sum of integrated peak areas of all extracted ion chromatograms of the peptide ions of the light isotopic cluster.
	Retention time light	Apex time of the most intense peak of the light isotopic cluster.
	Mass error light [ppm]	Mass error of the most intense peak of the light isotopic cluster.
	Total area heavy	Sum of integrated peak areas of all extracted ion chromatograms of the peptide ions of the heavy isotopic cluster.
	Retention time heavy	Apex time of the most intense peak of the heavy isotopic cluster.
	Mass error heavy [ppm]	Mass error of the most intense peak of the heavy isotopic cluster.
	C) Columns of further data analysis
	Cys position(s)	Position(s) of cysteine residue(s) on the protein sequence of the leading razor protein of the particular peptide as stored in the fasta file.
	CysID	Identifier for the particular cysteine residue (or cysteine residue combination in case the sequence contains more than one cysteine residue) of the peptide sequence. CysID is composed of the Uniprot identifier of the leading razor protein and the position(s) of the cysteine residue(s) on the protein sequence of the leading razor protein as stored in the fasta file.
	Unique (Cysteine(s))	Indicates whether the particular cysteine residue (or cysteine residue combination) on the peptide is unique for the experiment (i.e. there is no other peptide in the dataset with identical CysID).
	Imported in Skyline	Indicates whether the particular identified peptide was selected for quantification by Skyline.
	Quantified in Skyline	Indicates whether the particular peptide was quantified in Skyline in at least three of four biological replicates of untreated samples.
	% Oxidation biological replicate 1/ 2/ 3/4	Proportion of reversibly oxidized (12C-ICAT-labelled) cysteine residues in biological replicate 1, 2, 3 and 4 respectively. The value is calculated by the following formula: intensity light/ (intensity light + intensity heavy) * 100, where intensity light is the sum of total area light of technical replicate 1 and 2 and intensity heavy is the sum of total area heavy of technical replicate 1 and 2.
	Mean % oxidation	Mean of % oxidation values of replicates 1, 2, 3 and 4.
	Standard deviation	where x̅ is the sample mean and n is the sample size.
	Difference in % oxidation vs. WT	Mean % oxidation of mia40-4int samples minus mean % oxidation of WT control samples. Positive values indicate that the peptide is more oxidized in mia40-4int
	ANOVA P value	P value of analysis of variance (ANOVA) between the % oxidation values of the group of mia40-4int samples and the % oxidation values of the group of WT samples (control).
	Significant	Indicates with a "+" whether the p value is below 0.05.
	Systematic name	Systematic ORF name derived from the Saccharomyces genome database for the leading razor protein.
	Ribonucleoprotein complex	Indicates whether the systematic name is associated with the GO term "Ribonucleoprotein complex" (GOID:0030529) or children of this term. 1 means yes, 0 means no.
	Disulfide annotation	Disulfide annotation for at least one of the cysteines residues within the peptide sequence. Annotations were retrieved from the Uniprot database for the leading razor protein associated with the peptide.
	Metal binding annotation	Metal binding annotation for at least one of the cysteine residues within the peptide sequence. Annotations were retrieved from the Uniprot database for the leading razor protein associated with the peptide.
	Zinc Finger annotation	Indicates whether at least one of the cysteine residues of peptide lies within a ZincFinger region of the Leading Razor protein associated with the peptide. ZincFinger annotations were retrieved from the Uniprot database.
	nq	not quantified
	n.a.	not applicable

## Sheet: Supplementary Data 7
	Supplementary Data 7 Peptides identified in OxICAT experiments of mia40-4int and wildtype control samples. Reduced cysteine residues were labelled by heavy ICAT (13C-ICAT). Reversibly oxidized cysteine residues were reduced by TCEP and labelled by light ICAT (12C-ICAT). ICAT-labelled peptides were enriched by streptavidin affinity chromatography and analysed by LC-MS/MS. Mass spectrometric raw da…
	Results from MaxQuant search (identification)
																Wildtype samples								mia40-4int samples
																Biological Replicate 1		Biological Replicate 2		Biological Replicate 3		Biological Replicate 4		Biological Replicate 1		Biological Replicate 2		Biological Replicate 3		Biological Replicate 4							% Oxidation Wildtype						% Oxidation mia40-4int
	id	Sequence	Proteins	Leading razor protein	Gene names	Protein names	Unique (Groups)	Unique (Proteins)	C Count	Missed cleavages	Mass	Charges	PEP	Score	Intensity	MS/MS count	Intensity	MS/MS count	Intensity	MS/MS count	Intensity	MS/MS count	Intensity	MS/MS count	Intensity	MS/MS count	Intensity	MS/MS count	Intensity	MS/MS count	Intensity	Cys position(s)	CysID	Unique (Cysteine(s))	Imported in Skyline	Quantified in Skyline	Biological replicate 1	Biological replicate 2	Biological replicate 3	Biological replicate 4	Mean	Standard deviation	Biological replicate 1	Biological replicate 2	Biological replicate 3	Biological replicate 4	Mean	Standard deviation	Difference in % oxidation vs. WT
	Cysteine-containing peptides with difference in % oxidation mia40-4int vs. WT control > 7 and P value < 0.05
	8143	QDTFAFGACNGCQFLSR	P38972	P38972	ADE6	Phosphoribosylformylglycinamidine synthase	yes	yes	2	0	1863.8	2	3.1008e-56	165.24	240980000	2	18120000	2	9515600	2	77222000	2	44422000	2	41616000	2	4975300	2	21003000	2	24102000	1187, 1190	P38972_1187_1190	yes	yes	yes	22.0942	12.052	10.0354	9.72361	13.4763	5.83722	19.5846	23.7146	20.1723	23.7179	21.7974	2.22875	8.32104
	2542	EKFELFGGNVISELVSCEK	Q12449	Q12449	AHA1	Hsp90 co-chaperone AHA1	yes	yes	1	1	2127.06	3	1.3145e-21	140.89	457280000	2	47595000	2	27685000	2	155950000	2	72897000	2	51556000	2	7255500	2	71803000	2	22546000	275	Q12449_275	no	yes	yes	23.1124	9.49349	21.986	17.9361	18.132	6.17306	28.487	36.4447	22.0084	28.8637	28.951	5.9042	10.819
	9260	SVSSIEGDCEVNQR	Q12449	Q12449	AHA1	Hsp90 co-chaperone AHA1	yes	yes	1	0	1521.67	2	2.7893e-146	251.91	478060000	2	56714000	2	30453000	2	95200000	2	125580000	2	56156000	2	27068000	2	45975000	2	40917000	54	Q12449_54	yes	yes	yes	15.0712	5.49817	14.5638	11.5811	11.6786	4.39855	20.5622	24.9993	12.7852	22.345	20.1729	5.2517	8.49433
	701	CDEVGHYR	Q12476	Q12476	AIR2	Protein AIR2	yes	yes	1	0	977.403	2	0.00072052	104.06	63325000	2	10302000	2	10916000		0	2	12545000	1	13527000	2	7173700	1	1258600	2	7601900	104	Q12476_104	yes	yes	yes	30.1437	16.9631	20.7893	18.823	21.6798	5.85492	28.7388	38.1041	31.1298	33.6793	32.913	4.00575	11.2332
	10827	YAICLLGSFPLNAILK	Q08548	Q08548	ALE1	Lysophospholipid acyltransferase	yes	yes	1	0	1734.97	2	2.3677e-24	141.85	65740000	2	4249900	2	1924800	2	26269000	2	7863900	2	10491000	1	190260	2	11848000	2	2902600	28	Q08548_28	yes	yes	yes	26.1319	15.988	25.7725	21.289	22.2954	4.74711	32.7731	39.9305	26.0322	29.4462	32.0455	5.93347	9.75015
	4655	ICSVCDGHGGLK	P53940	P53940	APJ1	J domain-containing protein APJ1	yes	yes	2	0	1187.54	2	5.3101e-16	154.15	67155000	2	4819600	2	5859600	2	15250000	2	16052000	2	7752400	2	1910400	2	6695000	2	8815400	206, 209	P53940_206_209	yes	yes	yes	22.9199	12.6106	17.3103	17.0938	17.4836	4.22222	21.8133	27.0398	22.3273	28.7597	24.985	3.4445	7.50138
	3080	FHQCVR	Q00776	Q00776	APM1	AP-1 complex subunit mu-1-I	yes	yes	1	0	788.375	2	0.0037909	120.06	125150000	2	9765500	2	9646600	1	17785000	2	29990000	2	19689000	2	10393000	2	12085000	2	15792000	280	Q00776_280	yes	yes	yes	6.66401	3.97448	nq	5.50561	5.38137	1.34906	9.86344	15.9574	11.0173	15.9154	13.1884	3.20793	7.80699
	10441	VPSDSSGPVGVCTYDDHR	P08566	P08566	ARO1	Pentafunctional AROM polypeptide	yes	yes	1	0	1889.82	2,3	2.1327e-223	277.34	2365300000	4	410800000	4	471390000	3	193740000	2	67145000	4	950080000	4	188740000	3	39456000	2	43946000	815	P08566_815	yes	yes	yes	9.91001	4.82202	9.80801	7.09447	7.90863	2.43606	14.6239	19.2214	12.8833	17.2814	16.0025	2.80634	8.09387
	2484	EHVGVAVSCVPADKPLDDELLSK	P08566	P08566	ARO1	Pentafunctional AROM polypeptide	yes	yes	1	1	2420.23	3	2.7957e-52	168.99	1245700000	2	107970000	1	83222000	2	273790000	2	267370000	2	262880000	2	29162000	2	173890000	1	47395000	1498	P08566_1498	yes	yes	yes	12.5123	4.42636	10.8751	7.32056	8.78358	3.62417	18.0836	26.3556	16.6043	24.3514	21.3487	4.73481	12.5651
	461	AQLEDYLLVEGCTR	P08566	P08566	ARO1	Pentafunctional AROM polypeptide	yes	yes	1	0	1608.78	2	1.3215e-42	168.45	497540000	1	43977000	2	57892000		0	1	69020000	2	231810000	2	26829000		0	2	68010000	98	P08566_98	yes	yes	yes	17.7981	8.71439	12.5244	7.87038	11.7268	4.5256	22.6195	31.5245	16.5969	31.5297	25.5676	7.30741	13.8408
	3713	GHSHIVQDCTLTADGAYALSASWDK	P38011	P38011	ASC1	Guanine nucleotide-binding protein subunit beta-like protein	yes	yes	1	0	2645.22	3,4	2.1424e-52	141.79	3240400000	5	549470000	2	79343000	5	848090000	4	90555000	6	729030000	2	6312100	6	827180000	4	110380000	71	P38011_71	yes	yes	yes	10.6074	5.21771	12.4789	8.92301	9.30674	3.08877	14.9946	23.3945	16.2367	19.44	18.5164	3.75272	9.2097
	3894	GQCLATLLGHNDWVSQVR	P38011	P38011	ASC1	Guanine nucleotide-binding protein subunit beta-like protein	yes	yes	1	0	1995.99	2,3	1.5973e-35	152.66	6580200000	4	505980000	4	532960000	4	2355900000	4	993900000	4	455480000		0	4	1726100000	2	9853500	140	P38011_140	yes	yes	yes	12.1329	4.34713	15.0038	9.2461	10.1825	4.54523	15.0119	24.6211	16.1219	25.0134	20.1921	5.36228	10.0096
	6113	LETPAYEHCPACSPK	P38862	P38862	ATG7	Ubiquitin-like modifier-activating enzyme ATG7	yes	yes	2	0	1644.73	2,3	1.8187e-100	214.42	159840000	2	6328400	4	32085000	3	32524000	3	27189000	3	22177000	2	1767600	3	22977000	3	14793000	569, 572	P38862_569_572	yes	yes	yes	22.7247	13.4444	15.6769	16.2266	17.0181	3.99005	20.173	30.5012	22.207	26.576	24.8643	4.61063	7.84615
	7040	LYCVYVAVGQK	P07251	P07251	ATP1	ATP synthase subunit alpha, mitochondrial	yes	yes	1	0	1241.65	2	1.293e-10	131.11	2578100000	2	273590000	2	163250000	2	707240000	2	594740000	2	341440000	2	72217000	2	302160000	2	123500000	238	P07251_238	no	yes	yes	14.1171	6.78597	16.0664	10.8198	11.9473	4.06554	19.0617	29.1293	23.9563	19.5061	22.9133	4.69646	10.966
	8730	SFICGVLLLENK	P22135	P22135	ATP12	Protein ATP12, mitochondrial	yes	yes	1	0	1334.73	2	4.4273e-07	119.39	270230000	2	25005000	2	14003000	2	86620000	2	38956000	2	44388000	2	4508800	2	44847000	2	11904000	257	P22135_257	yes	yes	yes	20.0097	8.90698	21.5159	19.2628	17.4238	5.75472	29.9369	36.7962	18.0816	39.3126	31.0318	9.49924	13.608
	2387	EELTTLGNICVK	P47039	P47039	BNA3	Probable kynurenine--oxoglutarate transaminase BNA3	yes	yes	1	0	1318.68	2	1.0165e-42	163.46	255620000	2	33521000	2	18688000	1	19840000	2	50375000	2	69124000	2	12296000	1	33558000	2	18215000	227	P47039_227	yes	yes	yes	9.07249	2.60199	9.486	7.54177	7.17556	3.16165	15.2958	22.4939	13.6099	22.5774	18.4942	4.7172	11.3187
	10777	WQSLANSDLCIQIANTIVPLK	P29547	P29547	CAM1	Elongation factor 1-gamma 1	yes	yes	1	0	2326.24	2,3	4.5232e-10	94.707	400440000	2	31483000	1	12786000	2	158220000	2	59680000	3	88130000	2	3943300	2	46191000		0	108	P29547_108	yes	yes	yes	7.9309	2.61768	7.98271	4.70693	5.80956	2.62212	11.5736	15.4821	7.22237	19.0629	13.3353	5.09527	7.52569
	595	AYLLNICK	P39078	P39078	CCT4	T-complex protein 1 subunit delta	yes	yes	1	0	936.51	2	2.2658e-17	167.82	1692300000	2	163610000	2	169630000	2	399360000	2	417090000	1	138480000	2	62297000	1	316080000	1	25701000	275	P39078_275	yes	yes	yes	21.0866	5.93571	23.0617	16.784	16.717	7.65046	31.8088	40.1894	19.7077	45.8744	34.3951	11.3689	17.6781
	43	ACDDKIMYVDYK	P00549	P00549	CDC19	Pyruvate kinase 1	yes	yes	1	1	1462.65	2,3	7.7362e-07	137.09	506290000	4	57284000	3	36604000	3	36567000	4	74659000	4	105350000	1	5467400	4	94393000	4	95969000	121	P00549_121	yes	yes	yes	6.42751	3.19681	5.70575	4.68353	5.0034	1.40089	10.4273	13.2625	8.42747	15.9794	12.0242	3.29966	7.02075
	8881	SIYDFILGCK	P11433	P11433	CDC24	Cell division control protein 24	yes	yes	1	0	1157.58	2	8.7222e-38	182.39	279030000	2	23687000	2	13838000	2	88245000	2	43768000	2	53952000	2	6109900	2	43279000	1	6151800	206	P11433_206	yes	yes	yes	13.296	4.21916	13.4357	8.97062	9.98038	4.3644	19.7	28.2068	11.4453	34.1639	23.379	9.92591	13.3986
	5305	ITAESVFTAAPYNHENGIACINK	P22137	P22137	CHC1	Clathrin heavy chain	yes	yes	1	0	2462.19	2,3	4.3462e-16	105.94	1975800000	4	370000000	3	113390000	1	265920000	2	429010000	3	281590000	3	75374000	2	191580000	2	248880000	323	P22137_323	yes	yes	yes	15.7764	5.39064	14.6464	12.4753	12.0722	4.66023	22.0556	29.8865	18.4277	30.0637	25.1084	5.81196	13.0362
	10287	VISCLAELQQFEK	P22137	P22137	CHC1	Clathrin heavy chain	yes	yes	1	0	1506.78	2	2.2518e-32	164.64	1910500000	2	190210000	2	139750000	2	433280000	2	306820000	2	460960000		0	2	270180000	2	109250000	495	P22137_495	yes	yes	yes	17.8756	9.4736	17.0373	15.4457	14.9581	3.79265	25.9893	33.606	19.7212	25.0841	26.1002	5.71763	11.1421
	1687	DANLEDQLPLVIVCDR	P22137	P22137	CHC1	Clathrin heavy chain	yes	yes	1	0	1811.91	2	2.9806e-24	137.91	504870000	1	34170000	2	22769000	2	243000000	2	106690000		0		0	2	65996000	2	32242000	784	P22137_784	yes	yes	yes	15.3694	10.6968	8.43758	6.94328	10.3618	3.67773	19.0082	22.06	14.1211	16.0968	17.8215	3.46604	7.45979
	6982	LVNDACIEK	P22137	P22137	CHC1	Clathrin heavy chain	yes	yes	1	0	1003.5	2	8.8373e-19	157.66	196620000	2	27402000	2	22823000		0	2	32839000	2	54834000	2	9733200	2	22186000	2	26807000	1266	P22137_1266	yes	yes	yes	31.0539	16.6319	32.519	32.1818	28.0967	7.66882	41.5879	43.4927	32.3743	42.873	40.082	5.19931	11.9853
	305	ALCHGVYEINVVK	Q05583	Q05583	CIA1	Cytosolic iron-sulfur protein assembly protein 1	yes	yes	1	0	1443.75	2,3	1.2078e-12	134.18	51576000	3	14775000	2	3824300	2	6714600	2	9569400	2	8348400	2	1771000	2	6573500		0	292	Q05583_292	yes	yes	yes	11.3002	2.68787	9.99969	5.52144	7.37729	3.98752	18.4787	29.9955	10.1019	25.156	20.933	8.62746	13.5557
	7038	LYCPSCQDLYLPQSSR	P43639	P43639	CKB1	Casein kinase II subunit beta	yes	yes	2	0	1871.85	2	1.6271e-55	171.81	186380000	2	17298000	2	16359000	2	39036000	2	33475000	2	34484000	2	8568100	2	19318000	2	17844000	184, 187	P43639_184_187	yes	yes	yes	19.9484	14.3447	13.0591	9.03909	14.0978	4.50777	16.8922	27.9807	21.6055	21.2286	21.9268	4.56757	7.82893
	5840	LALYPEAIAFCR	Q03690	Q03690	CLU1	Clustered mitochondria protein 1	yes	yes	1	0	1365.71	2	7.9788e-07	113.69	1142300000	2	93010000	2	73549000	2	388010000	2	186980000	2	195530000	2	18133000	2	157890000	2	29245000	1043	Q03690_1043	yes	yes	yes	15.8117	7.19995	15.2733	8.83193	11.7792	4.40173	22.182	37.8155	17.1073	44.0875	30.2981	12.7349	18.5188
	3	AACHFLQETGLLSIIR	P14747	P14747	CMP2	Serine/threonine-protein phosphatase 2B catalytic subunit A2	yes	yes	1	0	1770.95	2,3	5.9072e-33	154.81	348020000	4	51357000	2	39225000	2	22358000	2	9360300	4	100380000	2	7696800	4	117640000		0	344	P14747_344	yes	yes	yes	6.3998	3.40688	6.68395	4.68394	5.29364	1.53711	8.00715	17.3273	8.38969	16.0404	12.4411	4.92963	7.1475
	2048	DNTILSFENAAVLCQVLK	Q07897	Q07897	CMS1	Protein CMS1	yes	yes	1	0	1977.02	2	2.9608e-70	186.72	97648000	2	10028000	1	2838100	2	39046000	2	17161000		0		0	2	24050000	2	4524600	273	Q07897_273	yes	yes	yes	26.3014	7.80119	28.8999	18.872	20.4686	9.45377	35.7398	47.9115	27.7833	52.8027	41.0593	11.3931	20.5907
	7008	LVYCLNR	P53622	P53622	COP1	Coatomer subunit alpha	yes	yes	1	0	879.464	2	0.00036868	127.66	557060000	2	48526000	2	48320000	2	106860000	2	131630000	2	97638000	2	14768000	2	75592000	2	33727000	584	P53622_584	yes	yes	yes	21.7485	12.9494	20.9266	18.6162	18.5602	3.96858	27.6783	35.1632	21.6146	31.009	28.8663	5.72246	10.3061
	1229	CLYTLTGHLDYVR	P53622	P53622	COP1	Coatomer subunit alpha	yes	yes	1	0	1552.77	2,3	2.9239e-16	139.19	527230000	2	43178000	4	94892000	2	82631000	2	58327000	2	70124000	2	7091500	3	86655000	4	84337000	87	P53622_87	yes	yes	yes	22.3188	9.23269	21.7883	18.7387	18.0196	6.06667	27.8794	33.3976	20.4364	32.8282	28.6354	6.0015	10.6158
	4259	HIYEEICSQLR	P30822	P30822	CRM1	Exportin-1	yes	yes	1	0	1389.67	2,3	2.1537e-48	183.99	1525200000	4	166170000	4	134140000	4	362610000	5	305020000	3	184480000	4	59581000	4	257470000	4	55755000	424	P30822_424	yes	yes	yes	7.34744	1.74258	9.55612	7.46769	6.52846	3.34785	11.6775	24.7132	11.5584	33.1748	20.281	10.583	13.7525
	5669	KNPANFACDVCGK	P53968	P53968	CRZ1	Transcriptional regulator CRZ1	yes	yes	2	1	1365.62	2,3	1.1107e-54	195.77	165270000	2	4752600	2	5736900	4	58753000	3	31842000	4	44641000	2	2048700	2	10750000	2	6744300	571, 574	P53968_571_574	no	yes	yes	27.4993	16.0139	22.646	23.3555	22.3787	4.75245	25.8998	36.0845	28.2964	31.0015	30.3205	4.37139	7.94184
	91	ACVVYGGSPIGNQLR	P06634	P06634	DED1	ATP-dependent RNA helicase DED1	yes	yes	1	0	1532.78	2	3.8423e-55	185.2	1112000000	2	86165000	2	68851000	2	307270000	2	264390000	2	175540000	2	26383000	2	122130000	2	61290000	257	P06634_257	yes	yes	yes	5.83771	2.70485	6.42811	4.48557	4.86406	1.65325	9.32458	18.6619	7.51436	23.6786	14.7949	7.67691	9.9308
	9673	TLVCSDLLTR	P39517	P39517	DHH1	ATP-dependent RNA helicase DHH1	yes	yes	1	0	1119.6	2,3	3.1232e-07	120.06	1348000000	3	120850000	5	82344000	2	252440000	2	319860000	4	280870000	4	56026000	2	210450000	1	25122000	339	P39517_339	yes	yes	yes	7.21823	3.30231	7.85529	5.22623	5.90051	2.06259	10.7687	16.7354	11.7963	16.5008	13.9503	3.11042	8.04977
	4083	HCGISCMVTTGGTNLR	P39517	P39517	DHH1	ATP-dependent RNA helicase DHH1	yes	yes	2	0	1648.75	2,3	3.683e-152	241.3	2461100000	3	284120000	3	52799000	4	554340000	5	802250000	5	291750000	2	14771000	4	335760000	3	125320000	141, 145	P39517_141_145	yes	yes	yes	11.3495	8.13748	6.98199	5.78468	8.0634	2.39205	15.2683	18.1859	15.5754	12.2166	15.3116	2.44352	7.24816
	5310	ITDLGYSCYYSHAR	P39517	P39517	DHH1	ATP-dependent RNA helicase DHH1	yes	yes	1	0	1647.74	2,3	1.9283e-42	164.22	763040000	4	88736000	4	140160000	3	152550000	4	157980000	3	64653000	1	11557000	4	147410000		0	310	P39517_310	yes	yes	yes	10.439	5.12621	8.76552	6.47044	7.7003	2.36459	13.4682	22.7255	15.9034	16.1195	17.0542	3.96741	9.35388
	3174	FLLLCK	Q12675;P32660	Q12675	DNF2;DNF1	Phospholipid-transporting ATPase DNF2;Phospholipid-transporting ATPase DNF1	no	no	1	0	735.435	2	0.0071056	110.43	61085000	2	5366000	2	5635800	2	9555300	2	11763000	2	14590000	2	1558800	2	10976000	1	1639900	1137	Q12675_1137	yes	yes	yes	46.5079	25.7724	47.0795	38.3991	39.4397	9.93652	60.6055	66.5132	45.9418	66.5268	59.8968	9.71212	20.4571
	5354	IVCQLIR	P53847	P53847	DSL1	Protein transport protein DSL1	yes	yes	1	0	843.5	2	5.4022e-10	153.88	157420000	2	16899000	2	14733000	2	24561000	2	31053000	2	42485000	2	6064400	2	21626000		0	583	P53847_583	yes	yes	yes	15.1602	9.19179	15.5648	10.0469	12.4909	3.33823	21.9789	36.7336	17.7473	39.7614	29.0553	10.8247	16.5644
	3147	FLCHAQFDTECVPGSYR	P38604	P38604	ERG7	Lanosterol synthase	yes	yes	2	0	1971.86	2,3	3.4673e-56	161.48	417860000	3	27622000	3	77401000	3	98879000	3	94764000	2	75090000	2	11293000	1	22912000	1	9897300	422, 430	P38604_422_430	yes	yes	yes	3.19456	0.81727	2.86508	2.89399	2.44273	1.09383	4.6028	11.8713	9.01083	15.0732	10.1395	4.44483	7.69681
	9758	TQGYTVADCTAEAIK	P38604	P38604	ERG7	Lanosterol synthase	yes	yes	1	0	1569.73	2	4.5626e-43	172.82	97339000	1	6985100	2	9838100	2	17859000	2	19105000	2	27511000		0	2	11008000	2	5033300	457	P38604_457	yes	yes	yes	9.70127	2.30845	12.0506	3.12666	6.79675	4.8185	14.0731	19.9283	13.432	20.5227	16.989	3.75416	10.1923
	7512	NHHTVCSTEHR	Q12403	Q12403	ERP3	Protein ERP3	yes	yes	1	0	1319.58	2,3	4.5411e-60	194.48	59150000	5	5951100	3	3756800	2	7835500	5	12026000	5	11617000	6	7327000	3	3845200	3	6790600	185	Q12403_185	yes	yes	yes	13.2252	11.4139	nq	9.25035	11.2965	1.99	20.0677	18.5629	19.2191	21.6431	19.8732	1.33107	8.57674
	2805	ETYEITHDNDDDDSNDSTNILDCILGITEK	Q05040	Q05040	FAR8	Factor arrest protein 8	yes	yes	1	0	3397.46	3	3.6286e-35	102.46	69211000	1	10523000	1	3573600	1	7741700	2	13340000	2	24074000		0	1	4967700	1	4990700	353	Q05040_353	yes	yes	yes	23.7798	12.7307	23.7496	21.8972	20.5393	5.27968	32.0033	39.9167	27.5188	30.2022	32.4102	5.33275	11.8709
	4067	HASFLCSFITQDK	P07149	P07149	FAS1	Fatty acid synthase subunit beta	yes	yes	1	0	1495.71	2,3	6.3195e-97	222.81	9314300000	4	753180000	4	598430000	4	3216900000	4	1477800000	4	1576400000	2	81090000	4	1202300000	4	408220000	1156	P07149_1156	yes	yes	yes	7.83392	3.58746	7.69643	6.39882	6.37916	1.97024	10.4078	25.7165	17.4914	17.0651	17.6702	6.26854	11.291
	4046	GYTCQFVDMVLPNTALK	P07149	P07149	FAS1	Fatty acid synthase subunit beta	yes	yes	1	0	1898.93	2,3	2.8561e-54	160.64	2791800000	4	268530000	3	122550000	3	889200000	4	441070000	4	565290000	4	52897000	4	307020000	3	145290000	1610	P07149_1610	yes	yes	yes	7.4791	4.16031	5.76327	4.19086	5.39838	1.57623	9.80092	21.1169	12.0103	13.8596	14.1969	4.90258	8.79854
	5357	IVDCIIR	P07149	P07149	FAS1	Fatty acid synthase subunit beta	yes	yes	1	0	830.468	2	0.00027803	131.04	5951200000	2	543370000	2	489780000	2	1030700000	2	1150400000	2	1357500000	2	181870000	2	876320000	2	321260000	482	P07149_482	yes	yes	yes	12.7497	4.05998	14.4593	10.5688	10.4595	4.55372	19.7953	32.2189	15.5899	35.6297	25.8085	9.62856	15.349
	10944	YFEVECR	Q04792	Q04792	GAD1	Glutamate decarboxylase	yes	yes	1	0	944.406	2	0.00032678	127.12	1713700000	2	208310000	2	152930000	2	291370000	2	358470000	2	360660000	2	80224000	2	172220000	2	89570000	206	Q04792_206	yes	yes	yes	8.67868	4.30948	9.68109	6.7884	7.36441	2.36352	12.3185	22.2531	17.6998	11.4521	15.9309	5.04014	8.56646
	10563	VTHCGVHINAGPEIGVASTK	P14742	P14742	GFA1	Glutamine--fructose-6-phosphate aminotransferase [isomerizing]	yes	yes	1	0	1989.01	2,3,4	1.6763e-117	213.01	1782000000	7	222940000	5	214990000	7	172290000	7	250650000	8	585470000	8	119620000	8	121170000	5	94884000	491	P14742_491	yes	yes	yes	13.8975	6.04966	14.634	10.5039	11.2713	3.91828	19.2331	26.0477	20.5036	29.8247	23.9023	4.93392	12.631
	3009	FESDTDTECIAK	P14742	P14742	GFA1	Glutamine--fructose-6-phosphate aminotransferase [isomerizing]	yes	yes	1	0	1357.57	2	8.4366e-53	189.13	641730000	3	68948000	4	59792000	4	117640000	4	150280000	3	156580000	4	27357000	2	61139000	2	0	143	P14742_143	yes	yes	yes	7.47644	2.98048	5.94722	4.18887	5.14825	1.97302	10.4776	20.2439	11.9245	12.2505	13.7241	4.41427	8.57587
	8594	SCHYPNEVIATR	P14742	P14742	GFA1	Glutamine--fructose-6-phosphate aminotransferase [isomerizing]	yes	yes	1	0	1388.65	2,3	1.2369e-52	186.58	4401200000	6	184770000	6	132780000	6	1154700000	8	1284400000	7	564330000	5	62434000	7	736000000	6	281810000	186	P14742_186	yes	yes	yes	24.7295	15.3624	20.4597	19.221	19.9431	3.85919	24.9588	33.537	26.6272	32.7986	29.4804	4.32247	9.53723
	4832	IGHLAEDCDSER	P53849	P53849	GIS2	Zinc finger protein GIS2	yes	yes	1	0	1343.58	2,3	6.7125e-53	190.26	5433100000	5	361090000	4	159290000	6	1120600000	6	1334300000	4	390160000	5	330730000	4	799940000	5	936980000	19	P53849_19	yes	yes	yes	30.4847	16.1412	21.7363	20.975	22.3343	5.97183	27.9123	39.4296	32.5697	30.4295	32.5852	4.94398	10.251
	8355	QSLETICLLLAYK	P32598	P32598	GLC7	Serine/threonine-protein phosphatase PP1-2	yes	yes	1	0	1493.82	2	6.5779e-83	210.93	895770000	2	94875000	2	65063000	2	293810000	2	121320000	2	221690000	2	11850000	1	43820000	2	43345000	104	P32598_104	yes	yes	yes	17.4917	4.47692	21.2679	16.6373	14.9684	7.27797	25.8677	37.9832	18.1695	39.7727	30.4483	10.2546	15.4798
	333	ALGGTCVNVGCVPK	P41921	P41921	GLR1	Glutathione reductase	yes	yes	2	0	1316.66	2	1.4442e-05	99.161	491810000	2	72507000	2	62479000		0	2	194300000	2	116650000	2	21795000		0	1	24072000	61, 66	P41921_61_66	yes	yes	yes	17.2269	12.8685	11.1958	9.61357	12.7262	3.28163	18.2726	21.2223	18.885	23.844	20.556	2.53384	7.82976
	5537	KFDECIQNTITDHYVK	P41921	P41921	GLR1	Glutathione reductase	yes	yes	1	1	1952.93	2,3	1.8275e-13	130.02	2550000000	2	356300000	3	578450000	2	159890000	2	199830000	4	737780000	2	205180000	2	173920000	2	138620000	239	P41921_239	no	yes	yes	7.00257	2.56937	8.36085	5.76127	5.92351	2.47532	10.2323	14.8157	9.09807	21.852	13.9995	5.78919	8.07601
	955	CHLNSCAVGIATQDPYLR	Q12680	Q12680	GLT1	Glutamate synthase [NADH]	yes	yes	2	0	1959.93	2,3	9.0822e-58	172.37	511300000	2	7275100	2	4711500	4	178250000	4	162640000	2	52918000	2	1261400	2	54533000	4	49716000	1191, 1196	Q12680_1191_1196	yes	yes	yes	10.0781	3.79849	8.84566	5.20751	6.98244	2.96326	17.7335	20.6984	10.189	20.4727	17.2734	4.91142	10.291
	867	CGFTPQYK	P38143;P40581	P38143	GPX2;HYR1	Glutathione peroxidase 2;Peroxiredoxin HYR1	yes	no	1	0	942.427	2	0.0019443	87.696	5591400000	2	649820000	2	563190000	2	1524700000	1	1003700000	2	1118500000	2	351130000	1	185920000	1	194420000	37	P38143_37	yes	yes	yes	8.88247	2.78229	9.25807	6.67703	6.89997	2.97187	16.3658	23.7866	8.6006	33.0508	20.451	10.4403	13.551
	3736	GILICTDVAAR	Q03532	Q03532	HAS1	ATP-dependent RNA helicase HAS1	yes	yes	1	0	1130.61	2	1.023e-06	120.06	582490000	2	78207000	1	30518000	2	88968000	2	73189000	2	199140000	2	27570000	2	53958000	2	30933000	345	Q03532_345	yes	yes	yes	8.50083	3.66068	8.79903	6.30332	6.81596	2.37977	13.006	18.3774	17.1051	9.67485	14.5408	3.97191	7.72487
	10512	VSNMTFQYPGTTKPQVSDVTFQCSLSSR	P53978	P53978	HEF3	Elongation factor 3B	yes	yes	1	1	3107.47	3	7.7321e-34	137.86	184350000	2	19719000	2	11692000	2	43952000	2	62076000	2	15897000	2	3027400	2	12310000	2	15674000	691	P53978_691	yes	yes	yes	21.9548	5.57594	22.1589	14.024	15.9284	7.87267	24.2909	45.9796	29.5417	30.0926	32.4762	9.37434	16.5478
	7515	NHIMEPCIECQPK	Q08273	Q08273	HRT1	RING-box protein HRT1	yes	yes	2	0	1540.68	2,3	4.3723e-96	210.93	490520000	4	70878000	4	81077000	3	75044000	3	100590000	4	129690000	4	27613000		0	1	5622500	66, 69	Q08273_66_69	yes	yes	yes	29.7865	19.0344	25.1003	22.5206	24.1104	4.52739	28.8034	36.4946	28.4747	33.3291	31.7755	3.8476	7.66502
	1565	CVIPVQEHVNR	P28240	P28240	ICL1	Isocitrate lyase	yes	yes	1	0	1292.67	2,3	1.6815e-38	177.57	26191000000	5	3060100000	3	557580000	4	4828300000	4	8165700000	5	2863700000	5	1274200000	4	3734300000	3	1706800000	224	P28240_224	yes	yes	yes	12.0592	9.6482	7.35015	6.62565	8.9208	2.45719	14.7792	14.3217	16.5739	19.9996	16.4186	2.57762	7.49783
	8362	QSSLGDAADSCFDHK	P32488	P32488	ISF1	Increasing suppression factor 1	yes	yes	1	0	1579.66	2,3	4.5762e-83	209.25	362320000	3	28370000	4	33306000	4	55629000	3	54407000	4	95800000	2	1774700	4	56361000	4	36675000	143	P32488_143	yes	yes	yes	12.9457	10.8773	7.89669	7.50341	9.80576	2.57892	16.5602	19.9626	17.7815	16.748	17.7631	1.56155	7.95732
	5105	IMLECLQDPVHEVR	P38217	P38217	KAP104	Importin subunit beta-2	yes	yes	1	0	1680.83	3	6.4374e-17	134.99	575850000	2	67442000	2	57763000	2	60009000	2	113230000	2	176510000	2	19850000	2	69248000	1	11801000	701	P38217_701	yes	yes	yes	12.5715	2.4018	14.1382	8.96936	9.5202	5.21571	19.803	33.3207	12.6324	41.1544	26.7276	12.887	17.2074
	4087	HCIHLLR	P14904	P14904	LAP4	Vacuolar aminopeptidase 1	yes	yes	1	0	890.491	2,3	9.7347e-05	133.99	1130800000	2	62145000	3	133070000	2	156520000	3	304940000	4	256800000	3	41745000	2	61781000	4	113780000	256	P14904_256	yes	yes	yes	9.20324	7.50152	8.68931	5.9128	7.82672	1.46147	14.7666	21.0543	10.5538	27.1121	18.3717	7.25046	10.545
	1217	CLVISDELNHTSIR	P40970	P40970	LCB2	Serine palmitoyltransferase 2	yes	yes	1	0	1598.81	2,3	7.2258e-55	180.85	518710000	4	64520000	3	32913000	2	37712000	3	125980000	4	149040000		0	4	98655000	1	9888300	241	P40970_241	yes	yes	yes	9.61797	3.59852	10.8182	6.0409	7.51889	3.30884	14.9504	19.4886	10.9599	22.0883	16.8718	4.92281	9.3529
	915	CGSGAIDLLHK	P38998	P38998	LYS1	Saccharopine dehydrogenase [NAD(+), L-lysine-forming]	yes	yes	1	0	1112.56	2,3	9.2273e-11	136.5	12356000000	2	454180000	4	1334800000	2	956330000	3	1379900000	4	3067400000	3	362030000	5	3086900000	6	1714000000	205	P38998_205	yes	yes	yes	6.57516	3.63982	6.57721	4.058	5.21255	1.58382	9.50785	14.5011	8.38978	18.3074	12.6765	4.59899	7.46398
	7432	NEYNVTGLCTR	P10962	P10962	MAK16	Protein MAK16	yes	yes	1	0	1268.58	2	4.662e-30	162.93	261830000	2	36943000	2	23679000	1	28939000	1	35186000	2	59976000	2	16964000		0	2	60145000	38	P10962_38	yes	yes	yes	22.8842	17.9376	12.8577	10.2979	15.9944	5.58372	23.5895	25.9976	23.516	24.9139	24.5043	1.18478	8.50991
	5414	IYCSGLQCGR	Q01662	Q01662	MAP1	Methionine aminopeptidase 1	yes	yes	2	0	1098.49	2	0.00039235	93.556	340000000	2	34182000	2	26655000	2	73555000	2	73971000	2	64495000	2	14423000	2	28999000	2	23720000	22, 27	Q01662_22_27	yes	yes	yes	18.9454	13.7661	13.6615	13.4469	14.955	2.66361	18.5318	24.7372	23.3092	21.9584	22.1341	2.65609	7.17917
	854	CGALLDPFELINPR	P00958	P00958	MES1	Methionine--tRNA ligase, cytoplasmic	yes	yes	1	0	1556.8	2	4.7238e-82	200.76	4831300000	2	383740000	2	189670000	2	1651200000	2	619970000	2	919260000	2	90657000	2	697480000	2	279350000	353	P00958_353	yes	yes	yes	24.5429	15.85	19.7459	19.3699	19.8772	3.57125	23.5945	31.3589	26.9827	25.8307	26.9417	3.26351	7.06454
	6364	LISVLCYLENLK	P43638	P43638	MHP1	MAP-homologous protein 1	yes	yes	1	0	1406.78	2	6.3535e-53	188.91	299370000	2	28621000	1	7767400	2	84957000	2	43671000	2	65584000	2	3128100	2	54126000	2	11520000	925	P43638_925	yes	yes	yes	6.64812	2.52194	6.79988	4.91644	5.2216	1.99225	12.2525	21.143	9.54785	21.3083	16.0629	6.0632	10.8413
	4896	IHTGEKPHACDFPGCVK	P27705	P27705	MIG1	Regulatory protein MIG1	yes	yes	2	1	1837.86	2,3	5.0151e-83	209.33	179250000	4	17577000	2	9118500	4	60698000	4	32202000	1	5939000	3	8517900	2	19845000	4	25357000	68, 73	P27705_68_73	yes	yes	yes	16.7373	12.5336	11.1234	9.18015	12.3936	3.20556	20.7024	21.4583	23.8723	29.5503	23.8958	4.00469	11.5022
	10981	YGINLSNELILQCLTHK	P36523	P36523	MRPL15	54S ribosomal protein L15, mitochondrial	yes	yes	1	0	1958.03	2,3	1.0741e-34	146.88	507560000	2	3932400	2	2575900	3	174320000	4	219860000	1	4696100	2	26892000		0	2	75288000	90	P36523_90	yes	yes	yes	7.48922	5.09429	7.30157	5.22677	6.27796	1.2937	14.1788	20.9585	6.16268	23.9754	16.3188	7.91363	10.0409
	1336	CPSCGHYK	P25348	P25348	MRPL32	54S ribosomal protein L32, mitochondrial	yes	yes	2	0	893.352	2	1.0038e-06	129.68	392920000	2	27938000	2	32783000	2	85885000	2	93198000	2	43795000	2	14628000	2	35636000	2	59054000	104, 107	P25348_104_107	yes	yes	yes	28.8179	15.2606	21.9708	22.0797	22.0322	5.53495	26.8913	37.9414	29.5942	33.652	32.0197	4.8275	9.98746
	3385	FTSFLCSILK	P15424	P15424	MSS116	ATP-dependent RNA helicase MSS116, mitochondrial	yes	yes	1	0	1157.62	2	1.0733e-22	153.97	527740000	2	49218000	2	36914000	2	156300000	2	99890000	1	23817000	2	13605000	2	119330000	2	28674000	390	P15424_390	yes	yes	yes	12.961	2.94483	14.0809	9.23013	9.8042	5.02114	21.6136	32.1067	10.9055	33.9863	24.653	10.6599	14.8488
	5802	LACELLGIDAYNFAK	P19524	P19524	MYO2	Myosin-2	yes	yes	1	0	1639.83	2	6.4929e-09	107.69	354940000	2	37775000	2	16918000	2	115270000	1	41497000	2	82194000	2	7339400	2	53943000		0	369	P19524_369	yes	yes	yes	6.41747	5.71936	7.21256	4.32571	5.91877	1.22477	12.7099	21.7611	8.37164	25.244	17.0217	7.82056	11.1029
	3720	GICYSLTPAQLQK	P19524	P19524	MYO2	Myosin-2	yes	yes	1	0	1420.74	2	5.9535e-16	138.42	210150000	2	16924000	2	14148000	2	50120000	2	43983000	2	42699000	2	5455000	2	25229000	2	11588000	1463	P19524_1463	yes	yes	yes	5.9745	1.71941	8.0661	3.97118	4.9328	2.71743	12.3198	18.8107	5.83669	23.8008	15.192	7.80978	10.2592
	7583	NIYCLFR	P32505	P32505	NAB2	Nuclear polyadenylated RNA-binding protein NAB2	yes	yes	1	0	927.464	2	8.631e-10	148.21	1063100000	2	133120000	2	104320000	2	316790000	2	233540000	1	76627000	2	57730000		0	2	140940000	469	P32505_469	yes	yes	yes	8.89835	7.28865	5.34469	4.65654	6.54706	1.92339	10.8827	10.1976	12.1196	21.3028	13.6256	5.17953	7.07859
	5833	LALCFASLNK	P12945	P12945	NAT1	N-terminal acetyltransferase A complex subunit NAT1	yes	yes	1	0	1078.58	2	0.00079223	89.679	563520000	2	61876000	1	37234000	2	121140000	2	108090000	1	116380000	2	14557000	2	86884000	2	17362000	730	P12945_730	yes	yes	yes	10.931	3.3092	11.3275	7.43488	8.25064	3.72981	16.3714	29.9199	13.1056	31.4915	22.7221	9.33668	14.4715
	225	AHSCNNSSYVDSNK	Q12207	Q12207	NCE102	Non-classical export protein 2	yes	yes	1	0	1524.63	2,3	1.5802e-237	293.41	3780200000	10	349870000	11	381480000	6	565070000	8	1042700000	12	496640000	11	209560000	10	247470000	9	487330000	98	Q12207_98	yes	yes	yes	44.9366	39.2853	43.2036	37.7358	41.2903	3.3472	62.0537	59.308	58.3566	46.9221	56.6601	6.67857	15.3698
	659	CAVSVDSR	Q08444	Q08444	NOB1	20S-pre-rRNA D-site endonuclease NOB1	yes	yes	1	0	835.386	2	0.0010327	90.709	151020000	2	15666000	1	5797000	2	21698000	2	27990000	2	46099000	2	11100000	1	3946000	2	18726000	335	Q08444_335	yes	yes	yes	12.6527	7.46821	9.19372	7.21634	9.13273	2.50578	12.7663	22.9598	16.8965	16.2278	17.2126	4.23753	8.07988
	11002	YGTLSYYLNDHNQTCR	P38713	P38713	OSH3	Oxysterol-binding protein homolog 3	yes	yes	1	0	1946.86	2,3	1.445e-09	100.22	106420000	2	12042000	1	6091000	2	28150000	1	20271000	2	13837000		0	2	15134000	2	10897000	264	P38713_264	yes	yes	yes	19.8367	10.495	21.171	15.0566	16.6398	4.8654	24.8883	36.0102	19.486	36.0719	29.1141	8.29708	12.4743
	9310	TAHSSEVSSTPEYSVNDSYGEQECR	P38848	P38848	PEX28	Peroxisomal membrane protein PEX28	yes	yes	1	0	2761.14	3	8.7117e-106	186.7	44495000	2	4867700	2	3609100	2	6545800	2	9640300	2	7521900	2	504290	2	4872500	2	6933400	120	P38848_120	yes	yes	yes	15.8139	5.75578	5.03612	7.18592	8.44793	4.99127	15.1692	20.8367	15.2326	17.6384	17.2192	2.6715	8.7713
	9198	STSEICHLHIIEPLK	P05066	P05066	PHR1	Deoxyribodipyrimidine photo-lyase, mitochondrial	yes	yes	1	0	1718.9	3	0.00038731	76.073	100830000	1	7557900	2	14905000	1	8232800	2	21099000	1	23358000	1	3103100	2	18584000	1	3994100	265	P05066_265	yes	yes	yes	10.2167	nq	12.4478	9.2703	10.6449	1.63144	15.3312	21.5542	21.6562	15.7122	18.5634	3.51598	7.91854
	10771	WQADEEAHSCFQCK	Q06651	Q06651	PIB1	E3 ubiquitin-protein ligase PIB1	yes	yes	2	0	1680.67	2,3	8.3795e-128	229.48	186690000	2	3174200	4	21547000	4	62477000	4	54112000	1	11440000	3	6063900	1	11582000	3	16291000	23, 26	Q06651_23_26	yes	yes	yes	24.182	13.8909	19.5083	18.9427	19.131	4.20906	22.0691	30.6352	25.7196	30.4979	27.2305	4.1308	8.09947
	7361	NCVVLGCER	P40303	P40303	PRE6	Proteasome subunit alpha type-4	yes	yes	2	0	991.458	2	4.5715e-10	128.86	633570000	2	100260000	1	53641000	1	133730000		0	2	153630000	2	32596000	2	113030000	2	46685000	41, 46	P40303_41_46	yes	yes	yes	10.7508	6.68537	9.93314	5.74178	8.27778	2.43743	15.9748	21.2332	16.74	24.2357	19.5459	3.89303	11.2681
	2581	ELETLICLFPLSDK	P49960	P49960	PRP24	U4/U6 snRNA-associated-splicing factor PRP24	yes	yes	1	0	1619.85	2	8.1852e-55	179.5	57913000	2	5900600	1	1575700	2	16490000	2	7497300	2	13532000	2	778630	2	9433900	2	2704500	315	P49960_315	yes	yes	yes	5.90632	2.39683	6.51783	4.8517	4.91817	1.81631	14.3808	16.8766	10.2727	15.9366	14.3667	2.91694	9.44849
	9265	SVVLCNSTIK	P41940	P41940	PSA1	Mannose-1-phosphate guanyltransferase	yes	yes	1	0	1062.57	2	9.1026e-23	157.75	10983000000	4	1064200000	5	668140000	7	2100200000	3	2884200000	4	1957700000	3	482900000	5	1110500000	3	714710000	294	P41940_294	yes	yes	yes	9.38737	5.43708	10.1474	6.19229	7.79104	2.32364	12.9177	20.496	17.9157	15.6408	16.7426	3.23051	8.95151
	1749	DCVAIACDLR	P25451	P25451	PUP3	Proteasome subunit beta type-3	yes	yes	2	0	1077.49	2	2.7085e-11	130.98	559640000	2	41372000	2	31408000	2	165980000	2	140730000	2	64978000	2	15939000	2	63858000	2	35379000	20, 25	P25451_20_25	yes	yes	yes	10.5721	6.19613	10.7278	6.75661	8.56317	2.42129	14.4667	17.8997	17.4554	13.8076	15.9073	2.06964	7.34418
	11179	YRPSCPIILVTR	P52489	P52489	PYK2	Pyruvate kinase 2	yes	yes	1	1	1416.79	2,3	1.3124e-07	134.75	488280000	3	36534000	4	61037000	4	72600000	4	76959000	4	142850000	2	6142500	4	64631000	4	27532000	420	P52489_420	yes	yes	yes	14.1105	4.60609	13.3653	9.58107	10.4157	4.35124	17.9909	24.0499	13.3643	27.6318	20.7592	6.33535	10.3435
	8110	QCIMQHFQPMVYDESR	P03871	P03871	REP1	Partitioning protein REP1	yes	yes	1	0	2010.88	3	3.323e-05	83.869	215370000	2	30833000	1	23575000	2	30400000	2	71071000	2	46045000	2	10174000	1	3271300		0	13	P03871_13	yes	yes	yes	26.934	9.44704	29.8606	20.7165	21.7395	9.03855	34.3571	43.5463	28.9135	55.7519	40.6422	11.7445	18.9027
	5017	ILEFCK	P26754	P26754	RFA2	Replication factor A protein 2	yes	yes	1	0	751.394	2	0.0057178	114.67	797200000	2	80469000	2	49133000	2	135460000	2	160840000	2	157530000	2	38718000	2	122510000	2	52541000	218	P26754_218	yes	yes	yes	14.599	9.13942	13.1159	12.8976	12.438	2.32533	18.2728	24.7322	16.4261	33.9287	23.3399	7.90646	10.9019
	7609	NLCSTCGLDEK	P10964	P10964	RPA190	DNA-directed RNA polymerase I subunit RPA190	yes	yes	2	0	1181.51	2	2.8216e-30	163.12	184820000	2	19088000	2	19210000	2	46726000	2	36003000	2	30582000	2	5254500	2	16633000	2	11318000	62, 65	P10964_62_65	yes	yes	yes	17.3043	12.6148	11.2767	11.758	13.2385	2.76647	18.8579	23.5031	19.8767	23.9099	21.5369	2.54494	8.29843
	6612	LNHNQFECK	P08518	P08518	RPB2	DNA-directed RNA polymerase II subunit RPB2	yes	yes	1	0	1131.51	2,3	1.4414e-25	167.12	780180000	4	87053000	4	96040000	2	71240000	2	81906000	3	217470000	4	48990000	4	100580000	2	76900000	1182	P08518_1182	yes	yes	yes	18.4036	13.8916	11.919	11.1753	13.8474	3.24653	21.0276	23.6664	22.3828	18.9081	21.4963	2.03419	7.64887
	4730	IEGCISQVSSIHAIGSIK	P34087	P34087	RPB7	DNA-directed RNA polymerase II subunit RPB7	yes	yes	1	0	1840.97	2,3	1.4245e-70	191.41	1088400000	4	111450000	4	86353000	2	155650000	4	202250000	3	261020000	2	20168000	3	217510000	2	33998000	150	P34087_150	yes	yes	yes	12.84	5.2564	11.8324	6.44447	9.09334	3.7982	16.3923	25.8306	11.4668	26.672	20.0904	7.40069	10.9971
	9238	SVHSGEKPHSCPK	P39956	P39956	RPH1	DNA damage-responsive transcriptional repressor RPH1	yes	yes	1	1	1391.66	2,3	1.9412e-111	258.65	74488000	3	4321400	2	2816000	2	14946000	4	20900000	3	7160900	4	6133600	4	6237000	3	11973000	740	P39956_740	yes	yes	yes	35.7374	20.1301	29.6932	29.8169	28.8444	6.45808	35.058	45.6378	39.5914	40.3401	40.1568	4.33557	11.3124
	10688	WAAAAVCEK	P36105	P36105	RPL14A	60S ribosomal protein L14-A	yes	yes	1	0	947.453	2	6.3403e-19	161.79	9803400000	2	1007600000	2	761210000	2	1915200000	2	2592300000	4	1198500000	2	319490000	2	1499000000	2	510000000	91	P36105_91	no	yes	yes	7.34165	3.18369	8.46041	5.52759	6.12834	2.30525	11.5495	18.9696	10.3623	20.112	15.2483	5.00191	9.12001
	881	CGHTNQLRPK	P0CH09;P0CH08	P0CH09	RPL40B;RPL40A	Ubiquitin-60S ribosomal protein L40;Ubiquitin-60S ribosomal protein L40	yes	no	1	1	1152.58	1,2,3	2.3824e-29	192.64	4370400000	6	234260000	8	427180000	6	575920000	9	1236100000	6	420470000	4	198400000	8	379840000	8	898280000	115	P0CH09_115	no	yes	yes	24.2553	13.1078	19.3168	18.0865	18.6916	4.57861	26.4501	32.8305	31.2567	25.6562	29.0484	3.53264	10.3568
	8717	SFDFLMNMPNCDYLTLNK	P32565	P32565	RPN2	26S proteasome regulatory subunit RPN2	yes	yes	1	0	2164.96	2,3	2.498e-27	136.36	560360000	3	72164000	3	31772000	2	189620000	2	143580000	2	54004000	1	5011300	1	22888000	2	41323000	220	P32565_220	no	yes	yes	5.23011	1.76762	5.19313	3.45446	3.91133	1.65191	8.86658	13.5261	6.92704	17.0005	11.5801	4.55273	7.66873
	10612	VVIPNLLCYYNLR	P40016	P40016	RPN3	26S proteasome regulatory subunit RPN3	yes	yes	1	0	1578.86	2	3.296e-32	161.93	328160000	2	25168000	2	15413000	2	155180000	2	42759000	2	40663000	2	4138100	2	27775000	1	17066000	169	P40016_169	yes	yes	yes	18.899	9.3847	17.2331	15.6006	15.2794	4.15409	26.2162	29.8777	21.697	22.1221	24.9783	3.84974	9.69889
	10046	VCSSHTGLIR	P41057	P41057	RPS29A	40S ribosomal protein S29-A	yes	yes	1	0	1071.55	2,3	3.992e-11	133.75	7896700000	2	360940000	4	426860000	6	1948200000	5	1716600000	3	776050000	5	269850000	5	1190100000	5	1208000000	24	P41057_24	no	yes	yes	31.2163	17.8821	26.9643	27.4521	25.8787	5.6595	30.7113	39.6962	34.5484	38.8762	35.9581	4.16354	10.0794
	10048	VCSSHTGLVR	P41058	P41058	RPS29B	40S ribosomal protein S29-B	yes	yes	1	0	1057.53	2,3	1.4797e-07	125.68	9092600000	6	614150000	5	661900000	11	1462900000	5	1693600000	5	1225200000	7	448590000	10	1442300000	8	1543900000	24	P41058_24	yes	yes	yes	29.8384	16.6445	27.4942	27.8468	25.456	5.96431	29.7642	37.8972	34.3354	38.8604	35.2143	4.12182	9.75833
	9815	TTICHALK	Q12754	Q12754	RRP12	Ribosomal RNA-processing protein 12	yes	yes	1	0	885.474	2,3	1.2313e-07	137.18	367290000	2	27118000	2	35947000	3	62661000	2	81871000	2	92848000	2	13888000	2	36977000	2	15981000	605	Q12754_605	yes	yes	yes	13.1587	4.98178	7.37215	5.85654	7.8423	3.67927	11.4071	23.6086	12.6235	17.8272	16.3666	5.57339	8.52432
	4901	IIACLENK	Q05022	Q05022	RRP5	rRNA biogenesis protein RRP5	yes	yes	1	0	902.49	2	2.2391e-11	153.04	262290000	2	26697000	2	23322000	2	50956000	2	63203000	2	54178000	2	8285000	2	31236000	1	4413500	395	Q05022_395	yes	yes	yes	29.8634	9.16206	29.9138	22.0693	22.7522	9.78122	41.7237	51.5395	29.8897	51.6618	43.7037	10.3195	20.9515
	81	ACQYMDSYTIHTK	Q05022	Q05022	RRP5	rRNA biogenesis protein RRP5	yes	yes	1	0	1559.67	2,3	3.0863e-96	217.91	433710000	4	68032000	2	3684200	4	70961000	4	112080000	3	82874000	3	22659000	4	47994000	4	25417000	1541	Q05022_1541	yes	yes	yes	4.88287	2.1196	3.81631	2.4659	3.32117	1.2727	7.32592	13.2434	6.58974	20.1345	11.8234	6.29044	8.50221
	343	ALIGIALCSR	P32608	P32608	RTG2	Retrograde regulation protein 2	yes	yes	1	0	1015.58	2	1.7334e-11	140.45	235520000	2	17543000	2	16421000	2	43149000	2	32582000	2	44985000	1	1571000	2	65446000	2	13827000	440	P32608_440	yes	yes	yes	17.2356	6.84652	15.8616	13.987	13.4827	4.62013	22.378	28.3206	15.3706	25.4464	22.8789	5.5627	9.39621
	2002	DLSHYGPALCVK	Q08924	Q08924	RTT10	Regulator of Ty1 transposition protein 10	yes	yes	1	0	1301.64	2,3	0.00045589	92.943	180750000	1	5793300	2	7179300	4	53148000	2	38870000	2	28106000	2	6708500	3	37293000	1	3653800	12	Q08924_12	yes	yes	yes	10.0116	4.68799	10.4959	8.83932	8.50869	2.64036	15.9178	20.3906	11.8543	14.6412	15.701	3.55715	7.19227
	9688	TNCMDCLDR	P32368	P32368	SAC1	Phosphoinositide phosphatase SAC1	yes	yes	2	0	1069.4	2	9.7684e-05	99.973	308550000	2	47303000	2	28311000	2	42257000	2	80128000	2	61462000		0	2	14514000	2	34580000	392, 395	P32368_392_395	yes	yes	yes	20.5188	12.4405	18.3874	17.627	17.2434	3.42789	20.174	30.0137	22.9393	23.8495	24.2441	4.15183	7.00069
	3065	FGTILASCSYDGK	Q04491	Q04491	SEC13	Protein transport protein SEC13	yes	yes	1	0	1360.63	2	4.2841e-32	166.24	443420000	2	37451000	2	24857000	2	93125000	2	113370000	2	78641000	2	13063000	2	62952000	1	19962000	73	Q04491_73	yes	yes	yes	13.8967	4.66538	19.079	12.4959	12.5342	5.96128	19.6388	29.4873	18.28	28.8223	24.0571	5.91864	11.5229
	2840	EYDELNVAPYNPVVCSGPHCK	P15303	P15303	SEC23	Protein transport protein SEC23	yes	yes	2	0	2333.05	3	1.3643e-40	140.75	2632900000	2	255170000	2	202200000	2	850780000	2	490050000	2	396120000	2	83963000	1	107810000	2	246870000	56, 61	P15303_56_61	yes	yes	yes	29.3463	18.5836	19.5011	18.6393	21.5175	5.23603	32.4332	38.3717	38.6652	28.6034	34.5184	4.87779	13.0008
	10472	VQSLALDCLSK	P11075	P11075	SEC7	Protein transport protein SEC7	yes	yes	1	0	1175.62	2	2.7351e-23	154.67	335280000	2	33261000	2	30931000	2	55046000	2	61330000	2	94227000		0	2	48006000	2	12474000	298	P11075_298	yes	yes	yes	19.3445	4.2343	22.2286	16.5182	15.5814	7.9158	31.6125	40.6301	18.434	46.0654	34.1855	12.0747	18.6041
	445	APLDAACLLGCGVTTGFGAALK	P32771	P32771	SFA1	S-(hydroxymethyl)glutathione dehydrogenase	yes	yes	2	0	2048.04	2	0.00028875	56.882	270550000	1	22418000		0	1	67775000	1	51075000	1	52019000		0	2	64993000	1	12274000	175, 179	P32771_175_179	yes	yes	yes	25.2364	15.8865	17.2258	15.2192	18.392	4.63859	27.8406	34.3907	29.9636	26.3747	29.6424	3.49161	11.2504
	8329	QQESSQYIHCENCGR	Q03067	Q03067	SGF11	SAGA-associated factor 11	yes	yes	2	0	1780.73	2,3	8.4398e-43	158.89	104140000	3	10462000	3	4990800	4	27902000	3	22041000	4	21095000	4	10114000	2	2977500	2	4557600	73, 76	Q03067_73_76	yes	yes	yes	26.9441	16.2907	25.0521	24.2496	23.1341	4.70008	25.9708	41.4786	30.4929	37.6118	33.8885	6.9688	10.7544
	3149	FLDCAVGLR	P22579	P22579	SIN3	Transcriptional regulatory protein SIN3	yes	yes	1	0	992.511	2	1.6764e-05	115.49	325370000	2	24296000	2	19084000	2	66409000	2	55371000	2	59470000	2	10540000	2	81269000	1	8933900	1444	P22579_1444	yes	yes	yes	14.2078	4.25251	16.1629	14.0068	12.1575	5.35898	25.8722	33.0344	14.4203	39.3872	28.1785	10.7055	16.021
	9851	TVFDELCK	P20424	P20424	SRP54	Signal recognition particle subunit SRP54	yes	yes	1	0	953.453	2	1.3178e-07	134.81	712130000	2	80269000	2	62249000	2	105370000	2	113990000	2	187100000	2	28504000	2	90830000	2	43817000	89	P20424_89	yes	yes	yes	14.0384	11.4507	11.679	8.02344	11.2979	2.47665	18.7602	27.0141	17.1087	31.6812	23.6411	6.89239	12.3432
	11046	YILEYVTCK	P09064	P09064	SUI3	Eukaryotic translation initiation factor 2 subunit beta	yes	yes	1	0	1130.57	2	5.1109e-34	175.91	2591300000	2	207850000	1	51491000	2	537660000	2	611810000	2	488910000	2	82706000	2	428460000	2	182370000	236	P09064_236	no	yes	yes	23.3785	14.6796	20.0354	17.577	18.9176	3.69261	22.6719	31.7116	23.8036	29.69	26.9693	4.41138	8.05163
	10363	VLSLCLK	P09959	P09959	SWI6	Regulatory protein SWI6	yes	yes	1	0	774.467	2	0.00043834	128.48	157710000	2	13094000	2	11978000	2	29980000	2	29003000	2	26033000	2	5056200	2	34709000	2	7853200	762	P09959_762	yes	yes	yes	15.6415	2.98055	21.3749	18.0259	14.5057	8.03526	26.9515	38.7182	19.7001	50.3488	33.9296	13.4622	19.4239
	5518	KDVDACFVK	P36008	P36008	TEF4	Elongation factor 1-gamma 2	yes	yes	1	1	1023.51	2	2.0711e-18	172.98	797080000	2	78286000	2	86968000	2	152580000	2	204210000	2	159150000	1	24799000	1	27184000	2	63900000	129	P36008_129	no	yes	yes	9.00699	3.20766	11.4252	6.71725	7.58926	3.49681	12.3345	20.3546	12.4819	21.8258	16.7492	5.04879	9.15995
	3411	FVLCGSCK	P38431-2;P38431	P38431-2	TIF5	Isoform Short of Eukaryotic translation initiation factor 5;Eukaryotic translation initiation factor 5	yes	no	2	0	855.398	2	2.707e-11	147.34	1833200000	3	183690000	4	185920000	4	355270000	4	380020000	2	360840000	2	76010000	2	176010000	4	115460000	82, 85	P38431-2_82_85	yes	yes	yes	22.4279	13.3887	17.9928	17.1108	17.73	3.71349	21.8922	31.314	25.0852	28.0968	26.597	4.03818	8.867
	9935	VADLCLITSVR	P31688	P31688	TPS2	Trehalose-phosphatase	yes	yes	1	0	1188.65	2,3	6.7029e-09	129	3197500000	2	252230000	2	189020000	2	808340000	3	468690000	3	767100000	2	64978000	2	495390000	2	151760000	440	P31688_440	yes	yes	yes	5.10521	2.4657	6.50848	4.6088	4.67205	1.67652	7.93726	16.1888	8.61975	18.3366	12.7706	5.26797	8.09854
	4183	HFVSSCK	P31688	P31688	TPS2	Trehalose-phosphatase	yes	yes	1	0	806.375	2	0.00072976	124.59	730380000	2	49495000	2	51115000	1	95051000	2	131600000	2	110200000	2	67888000	3	123850000	2	101180000	273	P31688_273	yes	yes	yes	18.1106	5.52884	20.599	15.4824	14.9302	6.60658	27.4792	35.5755	17.4242	39.836	30.0787	9.87106	15.1485
	919	CGSYHNQPLGR	P15565-2;P15565	P15565-2	TRM1	Isoform 2 of tRNA (guanine(26)-N(2))-dimethyltransferase, mitochondrial;tRNA (guanine(26)-N(2))-dimethyltransferase, mitochondrial	yes	no	1	0	1230.56	2,3	1.3016e-73	213.35	267920000	2	24399000	2	23448000	2	37710000	2	46998000	3	90751000	2	9454600	2	12317000	2	22840000	317	P15565-2_317	yes	yes	yes	26.6941	17.1177	22.5084	24.353	22.6683	4.0776	24.6309	34.7224	29.9028	31.9017	30.2894	4.25905	7.62115
	8697	SELIVVSSLVDKPPNLGGICR	Q07527	Q07527	TRM3	tRNA (guanosine(18)-2'-O)-methyltransferase	yes	yes	1	1	2195.2	3	3.5527e-08	113.28	385020000	2	35822000	2	22315000	2	118290000	2	44380000	2	81024000	2	2649100	2	59792000	2	20745000	1303	Q07527_1303	yes	yes	yes	15.5679	10.6302	11.125	9.89329	11.8041	2.55972	17.5978	19.5237	18.019	22.4201	19.3902	2.18259	7.58607
	5908	LCDVLGVGLLTVQDIK	Q07527	Q07527	TRM3	tRNA (guanosine(18)-2'-O)-methyltransferase	yes	yes	1	0	1684.94	2	2.4594e-24	142.74	135900000	2	14746000	2	6854500	1	17120000	2	17583000	2	42317000	2	1602000	2	26910000	2	8771200	1306	Q07527_1306	yes	yes	yes	18.5877	11.3438	14.045	9.48186	13.3646	3.95403	21.7913	26.8405	22.3171	29.8358	25.1962	3.83458	11.8316
	4937	IIIPDMTNFLNILDCAK	Q07381	Q07381	TSR1	Ribosome biogenesis protein TSR1	yes	yes	1	0	1933.01	2	1.1427e-26	136.66	94634000	2	5271700	2	1910500	2	33588000	2	15234000	2	15866000	2	1186300	2	18631000	2	2946100	151	Q07381_151	yes	yes	yes	6.22903	2.04924	5.68996	2.91133	4.21989	2.05116	7.6795	16.4369	6.20812	18.1036	12.107	6.03066	7.88714
	9730	TPNSGTCEVTYIGHK	P16649	P16649	TUP1	General transcriptional corepressor TUP1	yes	yes	1	0	1605.75	2,3	8.701e-83	207.64	1232200000	4	228570000	3	148390000	4	269540000	1	40504000	4	341200000	2	8584100	2	29098000	4	166300000	622	P16649_622	yes	yes	yes	9.94194	4.91812	9.62182	6.75863	7.81013	2.40112	13.0141	22.1143	17.2775	24.4254	19.2078	5.09111	11.3977
	7097	MCFDPDFISYVLR	Q01477	Q01477	UBP3	Ubiquitin carboxyl-terminal hydrolase 3	yes	yes	1	0	1604.74	2	9.0939e-32	155.86	236570000	2	17403000	2	7340400	2	80981000	2	47290000	2	32592000	2	1252400	2	39296000	2	10413000	433	Q01477_433	yes	yes	yes	12.9328	2.4136	15.2605	11.4703	10.5193	5.62469	22.0307	29.4205	13.0577	32.3004	24.2024	8.59702	13.683
	5491	KCYPQFAER	P43593	P43593	UBP6	Ubiquitin carboxyl-terminal hydrolase 6	yes	yes	1	1	1140.54	2,3	0.00015905	114.86	213470000	4	20734000	3	42391000		0	2	42515000	4	42455000	1	3917000	2	43523000	2	17934000	191	P43593_191	no	yes	yes	22.7379	4.92499	25.5956	20.0069	18.3163	9.21454	36.7438	46.6711	22.1626	48.8786	38.614	12.1713	20.2977
	2513	EIISLLTLCK	P19812	P19812	UBR1	E3 ubiquitin-protein ligase UBR1	yes	yes	1	0	1131.66	2	1.3924e-16	142.83	89331000	2	11661000	2	5995900	2	22462000	2	14285000	2	20809000	2	1297900	2	12820000		0	662	P19812_662	yes	yes	yes	12.2728	1.90667	12.7884	6.50129	8.36728	5.16463	20.3719	28.9838	13.4675	32.2777	23.7752	8.50983	15.408
	10262	VIECNVR	P07259	P07259	URA2	Protein URA2	yes	yes	1	0	831.427	2	0.0036935	104.45	1516700000	2	92998000	2	219160000	2	167380000	2	222150000	2	570050000	2	73506000	2	114000000	2	57423000	1262	P07259_1262	yes	yes	yes	28.6909	7.54656	26.93	20.3885	20.889	9.5853	39.3155	54.9487	42.4622	42.7964	44.8807	6.89272	23.9917
	9738	TPVFGICLGHQLIAR	P07259	P07259	URA2	Protein URA2	yes	yes	1	0	1623.89	2,3	3.2849e-43	172.57	2504600000	2	166890000	2	265760000	2	487000000	2	265290000	4	840290000	1	21424000	3	351590000	2	106360000	302	P07259_302	no	yes	yes	13.542	4.82229	12.3087	8.8737	9.88668	3.9116	17.9188	25.5631	15.6813	22.2675	20.3577	4.41816	10.471
	4284	HLGVVGECNIQYALNPVSK	P07259	P07259	URA2	Protein URA2	yes	yes	1	0	2040.05	2,3	1.7973e-99	203.93	7951400000	4	845430000	4	1748800000	4	603380000	4	757850000	4	2799000000	4	247300000	4	708860000	4	240740000	708	P07259_708	yes	yes	yes	36.2399	10.7411	35.8867	26.6147	27.3706	11.9485	46.2139	61.7527	49.6766	47.1637	51.2017	7.18408	23.8312
	1359	CQFEVR	P40157	P40157	VID27	Vacuolar import and degradation protein 27	yes	yes	1	0	780.359	2	0.00073629	133.47	338370000	2	33552000	2	29039000	2	61170000	2	87090000	1	17496000	2	18944000	2	72875000	2	18206000	156	P40157_156	yes	yes	yes	7.64586	3.43684	7.89541	5.16645	6.03614	2.12609	11.2839	20.0767	14.9742	16.3446	15.6699	3.63301	9.63371
	14	AALECIYNNATLSVR	P40157	P40157	VID27	Vacuolar import and degradation protein 27	yes	yes	1	0	1636.82	2	1.3436e-42	163.9	238130000	2	19740000	2	8954900	1	44964000	2	65781000	2	36371000	2	3794000	2	45594000	2	12933000	39	P40157_39	yes	yes	yes	7.74731	nq	7.5255	3.58723	6.28668	2.34042	12.1531	20.4622	11.7484	15.0746	14.8596	4.01829	8.57288
	8794	SGVGICATCVLRPDLLFK	P25515	P25515	VMA3	V-type proton ATPase subunit c	yes	yes	2	1	1891.01	2,3	4.3716e-11	105.53	9212400000	3	493110000	2	23740000	4	4140200000	4	2681000000	3	742610000	1	60512000	2	26493000	4	1044700000	40, 43	P25515_40_43	yes	yes	yes	38.2066	25.6966	36.871	31.3143	33.0221	5.7234	46.7524	51.2074	45.682	40.397	46.0097	4.44138	12.9876
	5100	IMFQDIGCSLGLK	Q07878	Q07878	VPS13	Vacuolar protein sorting-associated protein 13	yes	yes	1	0	1423.72	2	8.9428e-11	127.78	90565000	2	14977000	2	14491000		0	1	12373000	2	41698000	2	2836500		0	1	4190200	1437	Q07878_1437	yes	yes	yes	35.1611	18.0277	29.3385	20.3429	25.7175	7.96475	39.8088	52.905	38.2912	31.3391	40.586	9.00249	14.8685
	10315	VLECLQR	P34110	P34110	VPS35	Vacuolar protein sorting-associated protein 35	yes	yes	1	0	859.459	2	0.0010306	120.62	156740000	2	22214000	2	17894000	1	16718000	1	10919000	2	44577000	2	7110600	2	23140000	2	14169000	772	P34110_772	yes	yes	yes	12.427	4.2748	8.44483	8.76323	8.47746	3.33385	16.7787	18.3003	9.7569	20.8923	16.4321	4.76312	7.9546
	6524	LLSICEPLIISR	P34110	P34110	VPS35	Vacuolar protein sorting-associated protein 35	yes	yes	1	0	1355.78	2	3.7696e-23	151.55	333990000	2	40560000	2	16235000	2	87339000	2	49713000	2	56691000	2	9663700	2	48345000	2	25448000	490	P34110_490	yes	yes	yes	5.87584	nq	5.50801	3.03044	4.80476	1.54758	9.0411	16.1519	7.26488	15.6455	12.0258	4.53512	7.22109
	5805	LACQLILK	Q99303;Q12392;Q12260;P25383;P0CX62;P0CX61;P0C2J4;P0C2J2;Q12491;Q12472;Q12337;Q07791;P25384;P0CX64;P0CX63;P0C2J3;Q12439;Q12293;Q03483;P0C2J6;P0C2J5;Q12501;Q12113;Q03494	Q99303	YD23A;YD21A;YB21A;YC21A;YG22A;YF21A;YL21A;YG21A;YB21B;YD21B;YG21B;YD23B;YC21B;YG22B;YF21B;YL21B;YO21A;YO22A;YD22A;YL22A;YL22B;YO22B;YO21B;YD22B	Transposon Ty2-DR3 Gag polyprotein ;Transposon Ty2-DR1 Gag polyprotein ;Transposon Ty2-B Gag polyprotein ;Transposon Ty2-C Gag polyprotein ;Transposon Ty2-GR2 Gag polyprotein ;Transposon Ty2-F Gag polyprotein ;Transposon Ty2-LR1 Gag polyprotein ;Transposon Ty2-GR1 Gag polyprotein ;Transposon Ty2-B Gag-Pol polyprotein ;Transposon Ty2-DR1 Gag-Pol polyprotein ;Transposon Ty2-GR1 Gag-Pol polyprotein …	yes	no	1	0	900.547	2,3	0.00080465	104.37	781500000	1	21393000	1	44425000	1	67609000	2	156060000	3	297600000	2	23772000	2	170650000		0	306	Q99303_306	yes	yes	yes	12.7879	3.35233	14.4789	9.59063	10.0524	4.90513	20.5183	32.1639	13.1143	29.7345	23.8827	8.75788	13.8303
	8633	SCSNTNADGLYYNPYSGQYTADSHR	Q07629	Q07629	YDL218W	Uncharacterized membrane protein YDL218W	yes	yes	1	0	2783.15	3	6.6642e-122	196.98	162580000	2	14298000	2	11392000	2	19872000	2	18789000	2	16970000	2	5097700	2	42866000	2	33299000	102	Q07629_102	yes	yes	yes	26.6246	32.3615	22.4737	19.0821	25.1354	5.72019	35.4858	36.3609	29.1511	40.4364	35.3586	4.66686	10.2231
	7	AAETLSIAFSNSPAFHFICK	Q04170	Q04170	YDR391C	Uncharacterized protein YDR391C	yes	yes	1	0	2153.06	2,3	3.5558e-10	97.904	572190000	2	32187000	2	28106000	3	224520000	2	102220000	2	48643000	1	2430500	3	105260000	2	28811000	51	Q04170_51	yes	yes	yes	28.5251	9.05512	30.5341	24.9857	23.275	9.75345	40.6275	53.5993	26.7222	47.7582	42.1768	11.5884	18.9018
	10979	YGICGPNGCGK	P16521	P16521	YEF3	Elongation factor 3A	yes	yes	2	0	1067.45	2	6.0271e-05	109.44	3321100000	2	372980000	2	207040000	2	958330000	2	863820000	2	536710000	2	118140000	1	43550000	2	220540000	462, 467	P16521_462_467	no	yes	yes	20.9278	14.8487	11.5987	9.94533	14.3301	4.84717	24.8178	24.9014	25.7721	22.4914	24.4957	1.40414	10.1655
	10571	VTNMEFQYPGTSKPQITDINFQCSLSSR	P16521	P16521	YEF3	Elongation factor 3A	yes	yes	1	1	3190.51	3	2.0591e-19	112.61	9413200000	4	1233000000	3	666830000	4	1183500000	5	2381900000	4	1862300000	2	193850000	4	897880000	5	993960000	691	P16521_691	no	yes	yes	13.4122	5.84674	16.1459	10.9586	11.5908	4.37644	15.7038	30.592	23.5011	19.7027	22.3749	6.33599	10.7841
	9184	STLINVLTGELLPTSGEVYTHENCR	P16521;P53978	P16521	YEF3;HEF3	Elongation factor 3A;Elongation factor 3B	no	no	1	0	2745.36	2,3,4	1.2112e-42	120.8	31078000000	8	3792800000	4	58643000	11	7547700000	8	5719300000	10	6852600000	6	218860000	7	4531600000	7	2356600000	731	P16521_731	yes	yes	yes	7.32569	2.92678	7.30625	4.77391	5.58316	2.13828	9.24593	17.6512	11.496	13.4984	12.9729	3.56997	7.38972
	3157	FLEHCNPGLILVNLGR	P53100	P53100	YGL185C	Putative 2-hydroxyacid dehydrogenase YGL185C	yes	yes	1	0	1793.96	3	9.6027e-10	107.46	473350000	2	34401000	2	26634000	2	198870000	2	71305000	2	66380000	2	7444100	2	50182000	2	18131000	282	P53100_282	yes	yes	yes	5.72223	3.45126	7.09125	4.58717	5.21298	1.55805	10.9908	18.0818	7.11328	23.827	15.0032	7.43163	9.79021
	9657	TLPHGSNIVIIACDSGSR	P53206	P53206	YGR012W	Putative cysteine synthase	yes	yes	1	0	1838.93	3	9.1641e-28	144.41	529900000	2	69642000	2	50099000	2	84917000	2	113530000	2	98866000	2	15797000	2	70920000	2	26128000	364	P53206_364	yes	yes	yes	13.1519	7.59328	11.7578	9.54213	10.5113	2.44817	15.8212	24.7289	20.7254	17.7508	19.7566	3.88044	9.24531
	4271	HLDECLQNPLGPER	Q06567	Q06567	YLR253W	ABC1 family protein YLR253W	yes	yes	1	0	1619.77	2,3	7.0602e-69	196.37	203730000	4	33684000	4	18606000	3	19935000	4	43941000	4	47242000	4	9610500	2	6645600	4	24070000	490	Q06567_490	yes	yes	yes	2.92792	2.19355	2.99733	2.79329	2.72802	0.366243	6.75205	9.67223	5.14058	17.7778	9.83566	5.61713	7.10764
	4802	IFTVDLDGCIK	Q04304	Q04304	YMR090W	UPF0659 protein YMR090W	yes	yes	1	0	1222.63	2	6.2919e-49	193.83	4264800000	3	343440000	3	226070000	2	1465300000	2	702410000	2	532900000	5	106780000	2	700980000	1	186920000	98	Q04304_98	yes	yes	yes	5.31674	4.45956	4.65018	3.23779	4.41607	0.867227	8.08385	13.4093	7.41541	20.4346	12.3358	6.02861	7.91974
	10182	VGALACQR	P53960	P53960	YNL040W	Putative alanyl-tRNA editing protein alaX	yes	yes	1	0	816.428	2	0.000311	115.46	185710000	2	27816000	2	19335000	2	32248000	2	46051000	1	13894000		0	2	23685000	2	22685000	15	P53960_15	yes	yes	yes	13.4533	6.48376	12.7886	9.84207	10.6419	3.18549	18.5593	22.3327	19.7697	16.8028	19.3661	2.32272	8.72418
	793	CEVTHTLAER	P18961	P18961	YPK2	Serine/threonine-protein kinase YPK2/YKR2	yes	yes	1	0	1157.55	2,3	2.2585e-11	135.8	82038000	3	14633000	2	11127000		0	1	15497000	2	20150000	3	9386700	2	11244000		0	384	P18961_384	yes	yes	yes	14.5607	6.16413	17.6976	10.5354	12.2395	4.99977	19.6112	27.9552	17.9176	23.2445	22.1822	4.44421	9.94268
	Cysteine-containing peptides with difference in % oxidation mia40-4int vs. WT control > 7 and P value < 0.07
	2058	DPGNSHCADCK	P40529	P40529	AGE2	ADP-ribosylation factor GTPase-activating protein effector protein 2	yes	yes	2	0	1145.42	2,3	3.0657e-16	139.76	195200000	1	7626400	1	4543900	1	43263000	3	45361000	3	31952000		0	3	14740000	3	47713000	23, 26	P40529_23_26	yes	yes	yes	17.9974	10.6512	nq	14.0116	14.2201	3.67755	16.4098	26.2243	21.4006	21.7845	21.4548	4.013	7.23472
	7869	NVVDCMINIFK	Q06497	Q06497	ANT1	Peroxisomal adenine nucleotide transporter 1	yes	yes	1	0	1294.64	2	2.4584e-23	152.7	115620000	2	11247000	1	5766100	1	18386000	2	20686000	2	29206000	2	1878100	2	23116000	2	5333600	60	Q06497_60	yes	yes	yes	16.8789	3.1134	18.1765	13.3567	12.8814	6.82297	24.5569	33.0488	14.9908	45.5382	29.5337	12.9713	16.6523
	3718	GIAYCHSHR	P00546	P00546	CDC28	Cyclin-dependent kinase 1	yes	yes	1	0	1042.48	2,3	1.903e-07	128.12	392610000	2	31024000	2	68619000	3	73289000	1	47409000	2	49151000	3	33749000	2	39246000	2	50126000	127	P00546_127	yes	yes	yes	7.44347	2.225	8.55211	5.17609	5.84917	2.79496	13.1614	25.3262	7.10705	30.8917	19.1216	10.9073	13.2724
	6642	LNVEQSLACLK	P22137	P22137	CHC1	Clathrin heavy chain	yes	yes	1	0	1216.65	2	1.1966e-87	227.36	4236000000	2	317550000	2	381830000	2	736760000	2	613510000	3	1410200000	2	95566000	2	500550000	2	179990000	672	P22137_672	yes	yes	yes	10.6966	2.83546	12.5887	8.31561	8.60909	4.22752	17.7464	25.2318	10.3044	33.3246	21.6518	9.88411	13.0427
	5855	LAQICGLNLIVHAEELDELVER	P22137	P22137	CHC1	Clathrin heavy chain	yes	yes	1	0	2476.3	3	2.6895e-22	114.55	291350000	2	30091000		0	2	87816000	2	37273000	2	52835000	1	2076600	2	48712000	2	32544000	1278	P22137_1278	yes	yes	yes	19.4611	11.2984	20.7897	18.4878	17.5092	4.24666	26.7019	29.1862	17.9144	30.3091	26.0279	5.61504	8.51865
	3327	FSGIFLLCAR	P27697	P27697	COQ8	Probable serine/threonine-protein kinase COQ8, mitochondrial	yes	yes	1	0	1125.6	2	5.8814e-05	107.79	74728000	2	6726100	2	5876800	2	25333000	2	16113000	1	3374800		0	2	17305000		0	480	P27697_480	yes	yes	yes	19.843	3.87536	22.3895	13.7935	14.9753	8.23145	30.3552	37.6638	16.9268	33.9141	29.715	9.03263	14.7396
	10506	VSIPLNIAICALK	P53691	P53691	CPR6	Peptidyl-prolyl cis-trans isomerase CPR6	yes	yes	1	0	1353.81	2	7.5681e-13	136.38	9681900000	2	674750000	2	414720000	2	2893200000	2	1870400000	2	1424200000	2	186500000	2	1658800000	2	559410000	279	P53691_279	yes	yes	yes	5.80824	2.30612	6.58585	4.67208	4.84307	1.86496	9.67355	18.7172	6.52371	27.1803	15.5237	9.33274	10.6806
	9583	TILGAPFCPR	P27614	P27614	CPS1	Carboxypeptidase S	yes	yes	1	0	1073.57	2	7.8654e-17	148.69	1701200000	2	156890000	2	82404000	2	396430000	2	359100000	2	258490000	2	77294000	2	215760000	2	154870000	368	P27614_368	yes	yes	yes	23.4727	32.769	17.9647	15.9702	22.5442	7.51882	42.219	24.8003	36.3347	36.0439	34.8495	7.27848	12.3053
	6166	LFVHNVVCHACK	P06115	P06115	CTT1	Catalase T	yes	yes	2	0	1368.68	2,3	7.1559e-123	238.73	2843000000	3	288080000	4	233640000	3	360460000	4	419300000	3	961960000	1	153880000	4	410510000	2	15159000	507, 510	P06115_507_510	no	yes	yes	17.0556	9.13378	15.709	14.308	14.0516	3.46513	15.9671	26.9882	18.3847	26.6944	22.0086	5.66821	7.95702
	307	ALCLGAK	P00175	P00175	CYB2	Cytochrome b2, mitochondrial	yes	yes	1	0	674.379	2	0.0034449	95.957	1148200000	2	81906000	2	97173000	2	144900000	2	224370000	2	231740000	2	38950000	2	247230000	2	81986000	503	P00175_503	yes	yes	yes	10.8771	3.14215	12.8765	8.48702	8.84567	4.20447	18.4682	29.115	11.251	41.3915	25.0564	13.1314	16.2108
	6496	LLNEACNIEYK	P33309	P33309	DOM34	Protein DOM34	yes	yes	1	0	1308.64	2	2.7891e-17	148.18	263120000	2	35914000	2	33470000	2	39927000	1	33810000	2	83682000		0	2	36319000		0	134	P33309_134	yes	yes	yes	5.16003	3.48071	3.62998	1.8548	3.53138	1.35101	9.16083	15.8881	3.72882	22.4365	12.8036	8.12257	9.27218
	5202	IQAGVCELFR	P04802	P04802	DPS1	Aspartate--tRNA ligase, cytoplasmic	yes	yes	1	0	1134.59	2	6.4254e-23	158.47	7648800000	2	754180000	2	710960000	2	1133200000	2	1237400000	2	2140800000	2	268240000	2	1244300000	1	159740000	255	P04802_255	yes	yes	yes	25.4946	6.57241	29.9444	19.4298	20.3603	10.152	30.5252	41.7844	25.4125	41.3935	34.7789	8.13743	14.4186
	620	CAGTVEFIYDEK	P32528	P32528	DUR1,2	Urea amidolyase	yes	yes	1	0	1373.62	2	3.0019e-16	142.76	135950000	2	13110000	2	6495500	2	31645000	2	29280000	2	28960000	2	4286100	2	15941000	2	6234200	900	P32528_900	yes	yes	yes	5.43854	nq	8.00625	4.28657	5.91046	1.90421	8.94877	16.7968	9.18367	19.1251	13.5136	5.22349	7.60313
	2083	DQPLIRPINSSASTLYEFALECFTK	P47912	P47912	FAA4	Long-chain-fatty-acid--CoA ligase 4	yes	yes	1	1	2842.42	2,3	7.4422e-07	86.959	167730000	2	8830300		0	3	70319000	2	23661000	2	19650000		0	2	35542000	2	9723100	49	P47912_49	no	yes	yes	26.0445	9.33893	26.1396	23.1235	21.1616	8.00517	35.8005	41.2514	21.9954	42.9649	35.503	9.50908	14.3414
	7579	NITQLSCDIK	Q06179	Q06179	FMP27	Protein FMP27, mitochondrial	yes	yes	1	0	1133.58	2	1.012e-11	139.32	62164000	2	8375200	2	5364100	1	7162100	2	12278000	2	18964000	2	2157000	1	5756600	1	2107800	2064	Q06179_2064	yes	yes	yes	12.9958	4.13954	13.5488	17.1439	11.957	5.52659	23.5889	23.538	14.6165	17.927	19.9176	4.42154	7.96059
	10008	VCHHIELASEQTPER	Q04792	Q04792	GAD1	Glutamate decarboxylase	yes	yes	1	0	1747.83	2,3	1.7871e-171	252.46	2063900000	5	207740000	6	212970000	6	331040000	6	439490000	5	298510000	6	106210000	5	272460000	4	195520000	529	Q04792_529	no	yes	yes	11.5725	3.73556	12.9104	9.29301	9.37788	4.04715	17.5982	25.4557	10.0849	32.8417	21.4951	9.82869	12.1173
	6544	LLYLCSEPNISK	P33892	P33892	GCN1	Translational activator GCN1	yes	yes	1	0	1378.72	2	4.4159e-17	146.5	294420000	2	28609000	2	23899000	2	68460000	2	56631000	2	58232000	2	7706800	2	35487000	2	15400000	853	P33892_853	yes	yes	yes	27.633	5.7646	32.2232	24.4328	22.5134	11.6146	37.7353	48.8689	25.8815	58.194	42.6699	13.9717	20.1565
	4740	IEMDDSCPPYELDSEIDDLFLDNK	P33327	P33327	GDH2	NAD-specific glutamate dehydrogenase	yes	yes	1	0	2815.21	2,3	4.0453e-31	121.14	126400000	3	12703000	1	515780	3	10750000	4	22945000	4	40575000	1	574480	4	19512000	4	18824000	176	P33327_176	no	yes	yes	4.1854	3.70901	1.84376	1.82964	2.89195	1.23394	7.36915	10.9588	4.40221	19.2473	10.4943	6.42158	7.60239
	5043	ILLYCQSVAR	P39958	P39958	GDI1	Rab GDP-dissociation inhibitor	yes	yes	1	0	1164.63	2	7.3272e-30	172.88	1496800000	2	236610000	2	193750000	2	228320000	2	236330000	2	336470000	2	38929000	2	171080000	2	55321000	221	P39958_221	yes	yes	yes	34.2687	11.1309	37.6323	31.0681	28.525	11.9018	43.3814	55.723	32.1712	54.0839	46.3399	10.9166	17.8148
	9239	SVHSGEKPHSCPR	Q03833	Q03833	GIS1	Transcriptional activator/repressor GIS1	yes	yes	1	1	1419.67	2,3	5.814e-112	258.65	225310000	3	11168000	4	19855000	3	38035000	5	44938000	5	37610000	4	10718000	4	16270000	5	46721000	859	Q03833_859	yes	yes	yes	38.3055	20.6573	35.015	35.7766	32.4386	7.97915	36.1899	49.8881	43.2113	45.3858	43.6688	5.70879	11.2302
	198	AGLYNQISQAFACLLPVK	P38625	P38625	GUA1	GMP synthase [glutamine-hydrolyzing]	yes	yes	1	0	1935.03	2,3	7.1548e-85	201.4	4469400000	3	211240000	1	20531000	4	1928800000	4	572930000	4	564210000	2	10734000	4	842600000	4	318340000	450	P38625_450	yes	yes	yes	4.86356	2.62726	5.38943	4.07605	4.23908	1.20247	7.38593	14.3177	6.03003	18.9024	11.659	6.04097	7.41995
	5874	LAVCGIAAICQK	P04806	P04806	HXK1	Hexokinase-1	yes	yes	2	0	1188.64	2	1.1909e-05	110.53	17576000000	1	748230000	1	1098800000	2	5811900000	2	4618500000	1	1037900000		0	2	3483400000	2	777630000	398, 404	P04806_398_404	yes	yes	yes	2.96988	1.48329	2.46208	1.54196	2.1143	0.725424	6.20155	16.7345	3.24595	17.737	10.9797	7.33529	8.86543
	5915	LCELIGTR	P04806	P04806	HXK1	Hexokinase-1	yes	yes	1	0	903.485	2,3	0.00076049	105.1	26097000000	4	1967600000	5	1885900000	5	4700400000	5	5230200000	6	7237600000	2	30517000	5	4995800000	2	48759000	385	P04806_385	no	yes	yes	32.161	8.32668	38.6805	31.7111	27.7198	13.3152	45.4922	55.3496	34.1373	48.5036	45.8707	8.84305	18.1508
	3469	GAALDCLQALFK	P18963	P18963	IRA1	Inhibitory regulator protein IRA1	yes	yes	1	0	1248.65	2	3.7537e-23	154.15	136570000	2	14024000	2	7727900	2	37036000	2	16238000	2	27305000	2	2725800	2	24538000	2	6974400	2876	P18963_2876	yes	yes	yes	16.1257	4.22266	18.2693	12.6678	12.8214	6.17953	25.1412	32.2547	13.1683	39.3323	27.4741	11.159	14.6528
	4792	IFNFLSELCK	P18963	P18963	IRA1	Inhibitory regulator protein IRA1	yes	yes	1	0	1212.62	2	2.0973e-47	185.33	114760000	2	12131000	2	9422800	2	28594000	2	16035000	2	30354000	2	1860400	2	16363000		0	1931	P18963_1931	yes	yes	yes	24.775	6.89188	29.3555	21.8424	20.7162	9.72096	37.5074	45.5772	23.5867	65.1202	42.9479	17.3492	22.2317
	9286	SYIQSSTGLLCVIEFSGR	P35844	P35844	KES1	Protein KES1	yes	yes	1	0	1958.98	2	3.0833e-70	187.04	418860000	2	47063000	2	22824000	2	107700000	2	72351000	2	83686000	2	4116800	2	54198000	2	26921000	229	P35844_229	yes	yes	yes	18.3997	8.09298	21.8394	13.6555	15.4969	5.96833	23.0976	29.766	21.479	21.0786	23.8553	4.03597	8.35841
	6421	LLCLDVTLIK	P53914	P53914	KRE33	UPF0202 protein KRE33	yes	yes	1	0	1129.68	2	0.00034483	99.788	229770000	2	27145000	1	4532600	2	79763000	1	16567000	2	55209000	2	3103000	1	31523000	2	11925000	491	P53914_491	yes	yes	yes	5.65638	1.22398	6.93669	3.0217	4.20969	2.57263	10.9509	14.8929	5.31334	25.724	14.2203	8.618	10.0106
	1114	CLDIINDLLR	P23060	P23060	MAK32	Protein MAK32	yes	yes	1	0	1186.64	2	9.0544e-08	126.03	106920000	2	7586100	2	3275100	2	37108000	2	21917000	2	16836000	2	1796800	2	13915000	2	4479800	151	P23060_151	yes	yes	yes	11.1436	1.46392	11.7343	7.91726	8.06477	4.70948	20.0025	29.3607	8.28581	34.5125	23.0404	11.5251	14.9756
	6752	LQTCIHSLK	P36523	P36523	MRPL15	54S ribosomal protein L15, mitochondrial	yes	yes	1	0	1041.56	2,3	6.7676e-11	142.36	358680000	2	26390000	2	29569000	2	64305000	2	79848000	2	54137000	2	25994000	2	48009000	2	30430000	120	P36523_120	yes	yes	yes	5.49987	2.69368	7.09077	5.08362	5.09198	1.81782	9.12824	16.8737	6.00737	22.3306	13.585	7.40685	8.49299
	4600	ICGQTGHFSR	Q12186	Q12186	MSL5	Branchpoint-bridging protein	yes	yes	1	0	1104.51	2,3	0.000478	96.756	96633000	2	11988000	2	7424200	3	13625000	3	26916000	2	10179000		0	4	14017000	2	12485000	302	Q12186_302	yes	yes	yes	35.0691	22.4512	30.051	27.4037	28.7437	5.26345	33.3452	47.2373	35.636	55.1406	42.8398	10.2093	14.0961
	7046	LYECIPDLPINLLDIPMHVVTK	P53070	P53070	MTO1	Mitochondrial translation optimization protein 1	yes	yes	1	0	2535.35	3	1.3085e-15	97.08	36323000	2	2490000		0	2	11633000	2	6049700	2	7061600		0	2	7004400	2	2084300	565	P53070_565	yes	yes	yes	12.2553	3.39504	8.93817	6.50132	7.77245	3.75199	19.9504	26.8242	8.41581	36.775	22.9914	11.9216	15.2189
	6309	LIELLCGLGK	P50086	P50086	NAS6	Probable 26S proteasome regulatory subunit p28	yes	yes	1	0	1057.62	2	9.0024e-23	157.96	1201600000	2	100380000	2	90859000	2	295850000	2	184870000	2	285440000	2	31699000	1	159190000	2	53349000	160	P50086_160	yes	yes	yes	18.8851	3.75769	22.5565	16.6214	15.4552	8.1728	29.5663	40.4276	17.7908	47.1273	33.728	12.8548	18.2728
	32	AAVDHYTGVMDCLTK	Q03028	Q03028	ODC1	Mitochondrial 2-oxodicarboxylate carrier 1	yes	yes	1	0	1622.74	2,3	7.0486e-33	160.87	2245600000	4	282200000	4	112730000	4	465620000	4	837050000	4	230950000	4	77093000	2	7408700	4	232500000	67	Q03028_67	yes	yes	yes	6.3412	2.25503	7.22186	4.59208	5.10254	2.19048	9.64191	17.1859	6.57386	22.8562	14.0645	7.36447	8.96193
	6038	LDLISFFTCGPDEVR	P38219	P38219	OLA1	Obg-like ATPase 1	yes	yes	1	0	1710.83	2,3	1.1529e-83	188.92	9956100000	6	825030000	2	249690000	9	3111800000	10	1605500000	6	1862200000	4	66665000	12	1740100000	6	495220000	313	P38219_313	no	yes	yes	5.28029	2.17892	6.16199	4.02054	4.41043	1.72784	9.23405	16.3816	5.42133	23.7269	13.691	8.08722	9.28053
	5183	IPLLNDILSDCK	P39081	P39081	PCF11	Protein PCF11	yes	yes	1	0	1342.72	2	4.08e-32	164.48	256600000	2	24914000	2	10429000	2	79837000	2	36883000	2	44742000	2	5876400	2	41653000	2	12268000	374	P39081_374	yes	yes	yes	15.7869	7.88378	16.9591	10.9307	12.8901	4.23679	24.6844	35.9655	12.8412	45.0631	29.6385	13.96	16.7484
	7770	NSEIIQICHK	P33329	P33329	PPZ2	Serine/threonine-protein phosphatase PP-Z2	yes	yes	1	0	1183.6	2,3	7.8891e-38	182.16	132940000	1	9568500		0	4	29985000	3	33492000	2	12219000	1	2670500	4	34286000	3	10720000	429	P33329_429	yes	yes	yes	11.0178	6.41182	10.9532	10.3438	9.68164	2.20093	19.4435	29.7931	8.59144	33.1368	22.7412	11.0889	13.0596
	6305	LIECIK	P25339	P25339	PUF4	Pumilio homology domain family member 4	yes	yes	1	0	717.409	2	0.0035622	122.5	159390000	2	15056000	2	12397000	2	27881000	2	30342000	1	9143300	2	6216900	2	33942000	3	24412000	659	P25339_659	yes	yes	yes	5.28642	1.4397	3.3005	2.85901	3.22141	1.58916	8.41439	16.0685	4.05232	23.4485	12.9959	8.55716	9.77452
	5990	LCVPVANQFINLAGYK	P00128	P00128	QCR7	Cytochrome b-c1 complex subunit 7	yes	yes	1	0	1748.93	2	1.6943e-68	186.51	2811400000	2	234850000	2	87483000	2	998250000	2	587860000	2	236130000	2	61680000	2	399370000	2	205760000	25	P00128_25	yes	yes	yes	7.86088	2.4267	9.32098	6.15708	6.44141	2.9724	13.5512	24.299	7.5325	33.1681	19.6377	11.378	13.1963
	4467	HVYMYCVDNVLSK	P43123	P43123	QRI1	UDP-N-acetylglucosamine pyrophosphorylase	yes	yes	1	0	1569.73	2,3	4.2464e-32	161.25	482050000	3	39621000	3	55642000	4	87588000	3	76431000	4	104460000	3	11955000	4	93575000	2	12783000	250	P43123_250	yes	yes	yes	5.27448	2.63605	5.18801	4.41006	4.37715	1.22409	11.1492	19.3019	4.46683	22.9765	14.4736	8.30259	10.0965
	4985	ILAQCLSGK	P25298	P25298	RNA14	mRNA 3'-end-processing protein RNA14	yes	yes	1	0	931.516	2	2.4494e-05	113.66	121040000	2	11720000	2	10446000	2	19615000	2	25690000	2	25482000	2	4412800	2	14043000	2	9629200	102	P25298_102	yes	yes	yes	11.3213	nq	14.747	11.9386	12.669	1.82592	18.6596	20.9522	21.0327	36.7043	24.3372	8.31781	11.6682
	7270	NACNSIINK	P38902	P38902	RPB11	DNA-directed RNA polymerase II subunit RPB11	yes	yes	1	0	975.481	2	1.416e-05	117.01	462180000	2	37094000	2	52977000	2	69603000	2	104830000	2	74210000	2	23171000	2	68290000	2	32004000	91	P38902_91	yes	yes	yes	40.3427	16.3613	43.0379	36.8218	34.1409	12.1233	51.0401	60.5572	37.9259	68.0885	54.4029	13.0125	20.262
	9684	TMHFCLK	P38249	P38249	RPG1	Eukaryotic translation initiation factor 3 subunit A	yes	yes	1	0	878.414	2,3	0.0013056	117.7	797510000	3	97947000	3	105340000	2	72677000	2	207180000	2	180530000	2	32841000	2	101000000		0	190	P38249_190	yes	yes	yes	9.62476	3.34301	10.5677	5.92819	7.3659	3.34686	13.3802	23.3227	8.55793	23.8793	17.285	7.55753	9.91913
	9389	TCSSCGYPAAK	P49166	P49166	RPL37A	60S ribosomal protein L37-A	yes	yes	2	0	1086.45	2	2.6977e-07	123.11	3603200000	5	154680000	6	392500000	6	819860000	6	724640000	6	638320000	5	71232000	3	317220000	4	484770000	34, 37	P49166_34_37	no	yes	yes	28.6303	16.9857	23.3473	25.8147	23.6945	4.96608	26.9813	37.3581	29.7028	31.0968	31.2847	4.39481	7.59024
	9390	TCSSCGYPSAK	P51402	P51402	RPL37B	60S ribosomal protein L37-B	yes	yes	2	0	1102.44	2	0.00010865	104.07	3229200000	6	79940000	6	124240000	7	1609900000	8	518080000	5	294690000	4	123490000	4	222200000	4	256720000	34, 37	P51402_34_37	no	yes	yes	28.8897	16.8356	23.2547	25.6168	23.6492	5.09626	26.4568	38.1389	31.0709	31.431	31.7744	4.80957	8.12519
	10991	YGLNICR	P41057	P41057	RPS29A	40S ribosomal protein S29-A	yes	yes	1	0	837.417	2	0.00071421	123.99	15423000000	2	1044500000	2	958330000	2	3199600000	2	3639200000	2	2095400000	2	627260000	2	2415200000	2	1444000000	39	P41057_39	no	yes	yes	43.7456	25.5904	41.9466	39.7408	37.7558	8.27403	43.0083	52.3339	46.9734	53.1675	48.8708	4.77576	11.1149
	5775	KYDLNICR	P41058	P41058	RPS29B	40S ribosomal protein S29-B	yes	yes	1	1	1023.52	2,3	3.7357e-11	164.72	14750000000	2	688480000	2	905890000	2	2396000000	4	3181000000	4	3149700000	2	549320000	3	2475000000	3	1404800000	39	P41058_39	no	yes	yes	40.7384	24.1035	37.6746	36.9921	34.8771	7.36489	39.092	48.8308	42.1406	48.7033	44.6917	4.86795	9.81455
	3155	FLDNILQLCLLR	Q04002	Q04002	SCC2	Sister chromatid cohesion protein 2	yes	yes	1	0	1459.82	2	4.8307e-32	160.52	40304000	2	2638800	2	1231400	2	18156000	2	5347100	2	5159100	2	295240	2	5576300	2	1900500	1220	Q04002_1220	yes	yes	yes	16.3002	2.36763	16.5004	10.7887	11.4892	6.63202	23.8094	30.0371	13.6673	42.8184	27.583	12.1933	16.0938
	9797	TSQYPLLHNTCR	P53172	P53172	SDS23	Protein SDS23	yes	yes	1	0	1431.69	2,3	6.6002e-76	190.85	709750000	4	73654000	4	22712000	3	103920000	2	78168000	4	169700000	3	23949000	4	202850000	3	34805000	335	P53172_335	yes	yes	yes	20.2762	5.25901	19.1272	14.7619	14.8561	6.82479	27.8831	37.0816	15.7039	38.844	29.8781	10.6014	15.022
	7253	MVDVCYYNMDR	P11075	P11075	SEC7	Protein transport protein SEC7	yes	yes	1	0	1407.56	2	1.2291e-10	127.52	145550000	2	18608000	2	10318000	2	17995000	2	35744000	2	35341000	2	4783100	2	11958000	2	10803000	1322	P11075_1322	yes	yes	yes	4.00481	0.762751	2.7244	1.60567	2.27441	1.40583	8.5486	16.6929	2.41005	24.2855	12.9843	9.53869	10.7098
	4686	IDLCLILGK	P39742	P39742	SEC72	Translocation protein SEC72	yes	yes	1	0	986.583	2	1.9205e-07	129.42	577980000	2	41114000	2	31647000	1	62669000	2	101460000	2	130170000	2	17434000	2	159740000	2	33745000	116	P39742_116	yes	yes	yes	7.71068	2.21167	8.05871	5.61318	5.89856	2.68481	12.1209	20.6649	7.12296	26.1316	16.5101	8.5092	10.6115
	1546	CVETFDLLNYYLTQSLQK	P36068	P36068	SHE2	SWI5-dependent HO expression protein 2	yes	yes	1	0	2177.07	2,3	4.3535e-116	213.36	122880000	3	17597000	2	5889700	1	4725200	1	3283500	3	44249000		0	4	47132000		0	106	P36068_106	yes	yes	yes	11.328	3.32359	11.9142	7.78331	8.58726	3.95527	20.6821	37.1244	8.42684	48.8507	28.771	17.8166	20.1838
	10143	VEYICEK	P37291	P37291	SHM2	Serine hydroxymethyltransferase, cytosolic	yes	yes	1	0	882.416	2	0.0013836	116.9	7714000000	2	595270000	2	638480000	2	791480000	2	1118500000	2	2068000000	2	314320000	2	1517100000	2	670950000	368	P37291_368	yes	yes	yes	10.8581	2.43467	13.5984	10.6518	9.38571	4.82473	18.7351	28.1888	11.5708	36.318	23.7032	10.8187	14.3175
	3036	FFQQIISAVEYCHR	P06782	P06782	SNF1	Carbon catabolite-derepressing protein kinase	yes	yes	1	0	1739.85	3	1.0689e-05	92.856	353530000	2	36212000	1	8656900	2	106130000	2	43269000	2	62723000	2	4010000	2	81294000	2	11231000	168	P06782_168	yes	yes	yes	13.0379	4.33023	15.6208	12.3105	11.3249	4.87463	17.156	26.5543	14.1106	29.4782	21.8248	7.35415	10.4999
	336	ALGVDQLDTASIHPSRPLFEACLK	P12904	P12904	SNF4	5'-AMP-activated protein kinase subunit gamma	yes	yes	1	1	2580.34	3	7.3644e-06	82.859	245860000	2	21168000	2	21979000	2	95842000	2	46701000	2	26702000	2	3350000	2	21555000	2	8561800	136	P12904_136	no	yes	yes	38.3	12.5236	42.098	36.9997	32.4803	13.4792	50.7664	60.6356	36.4434	65.7313	53.3942	12.8954	20.9138
	8550	SALEACVAILR	P12612	P12612	TCP1	T-complex protein 1 subunit alpha	yes	yes	1	0	1144.63	2	3.8781e-16	143.5	894340000	2	88660000	2	109850000	2	130920000	2	140370000	2	188250000	2	20018000	2	179450000	2	36815000	535	P12612_535	yes	yes	yes	42.2012	16.4578	45.6802	38.9834	35.8307	13.2016	53.7675	63.1421	40.1223	66.6937	55.9314	11.8664	20.1007
	3739	GIPLAAIVCVK	P13298;P30402	P30402	URA5;URA10	Orotate phosphoribosyltransferase 1;Orotate phosphoribosyltransferase 2	no	no	1	0	1082.65	2	1.4017e-10	134.25	4249800000	2	281650000	2	281540000	2	1140100000	2	719240000	2	701610000	2	83405000	2	946380000	2	95866000	89	P30402_89	yes	yes	yes	28.0527	5.80305	31.9329	24.9096	22.6746	11.6087	37.098	47.3253	26.596	52.1914	40.8026	11.3696	18.1281
	2475	EHGCTELTNVR	P42945	P42945	UTP10	U3 small nucleolar RNA-associated protein 10	yes	yes	1	0	1257.58	2	7.2969e-24	159.09	53007000	2	4120100	2	5891400	2	8718600	2	13067000	2	7824000	2	1783500	2	5990800	2	5611900	914	P42945_914	yes	yes	yes	42.6044	12.5792	42.2945	34.8641	33.0855	14.1314	48.1225	56.0088	42.8376	54.3847	50.3384	6.04698	17.2528
	1149	CLHTLQEHTSAVR	Q05946	Q05946	UTP13	U3 small nucleolar RNA-associated protein 13	yes	yes	1	0	1493.74	2,3	3.3855e-91	211.83	425160000	4	41683000	3	35817000	4	81218000	4	104330000	4	85045000	4	20302000	3	18949000	4	37812000	182	Q05946_182	yes	yes	yes	12.9436	3.67696	14.5915	9.26965	10.1204	4.83746	19.6435	27.6919	10.9336	35.8066	23.5189	10.6741	13.3985
	6978	LVLTCDLLIPLLSHSK	P35194	P35194	UTP20	U3 small nucleolar RNA-associated protein 20	yes	yes	1	0	1764.02	3	4.3231e-19	137.09	126750000	2	10061000	1	4357600	2	53780000	2	12915000	2	19276000	2	1126400	2	20996000	2	4240400	174	P35194_174	yes	yes	yes	8.60354	1.12428	10.0142	3.13425	5.71906	4.26464	12.7581	21.9904	7.16365	30.6114	18.1309	10.3248	12.4118
	1139	CLFGILMIIPQSK	Q06708	Q06708	VAC14	Vacuole morphology and inheritance protein 14	yes	yes	1	0	1461.81	2	0.00017517	96.756	65170000	2	6797900	2	2402100	2	25359000	2	9382400	2	11513000		0	2	7130200	2	2584700	723	Q06708_723	yes	yes	yes	5.2708	1.85363	5.30605	2.31239	3.68572	1.86015	9.61085	16.0363	5.32605	24.519	13.8731	8.35132	10.1873
	5930	LCIETLQEFVK	Q12109	Q12109	WRS1	Tryptophan--tRNA ligase, cytoplasmic	yes	yes	1	0	1321.7	2	1.1886e-38	178.53	1544000000	2	127230000	2	52917000	2	384000000	2	227020000	2	365560000	2	23469000	2	266270000	2	97571000	380	Q12109_380	no	yes	yes	10.0161	1.7927	11.9484	8.29922	8.01411	4.40735	16.8741	31.4804	8.66477	36.1398	23.2898	12.7445	15.2757
	5588	KGTVLCSLSLTK	P38256	P38256	YBR096W	Uncharacterized protein YBR096W	yes	yes	1	1	1248.71	2,3	1.1844e-06	135.04	90656000	1	3902600	3	17208000	4	23160000	2	26468000	1	7091300	1	1304300	2	11522000		0	164	P38256_164	no	yes	yes	20.0014	7.915	20.5603	12.5078	15.2461	6.11275	24.7177	39.969	30.2102	17.8411	28.1845	9.34491	12.9384
	1523	CTSCNGQGIK	P25491	P25491	YDJ1	Mitochondrial protein import protein MAS5	yes	yes	2	0	1009.43	2	2.8316e-07	118.03	692570000	4	45199000	2	34585000	3	115740000	4	202160000	4	110310000	2	27051000	2	31750000	2	125760000	159, 162	P25491_159_162	no	yes	yes	29.0447	16.0135	23.9147	25.5184	23.6228	5.50689	26.8527	38.1966	31.8438	30.7586	31.9129	4.70558	8.29007
	9930	VACQLIMR	Q12141;P47100;P0C2J1;Q04711;Q03434;P47098;P0C2I6;Q12269;Q12085;P47099;P0CX76;P0CX75;P0CX74;Q12485;Q92393;Q12316;Q12088;Q04670;Q03619;P0C2I2;Q12193;P0C2J0;O13535;Q99231;Q03855;Q12441;Q12217;Q03856;P0CX69;P0CX68;P0CX67;P0CX66;P0CX65;P0CX60;P0CX59;P0C2I4	Q12141	YG11B;YJ12B;YP14B;YM11B;YM12B;YJ11B;YL13B;YG12B;YG11A;YJ12A;YM12A;YL13A;YJ11A;YG12A;YO12B;YG13B;YL11B;YM14B;YE12B;YD14B;YB12B;YP13B;YH11B;YD12B;YD11B;YD12A;YB12A;YD11A;YM14A;YL11A;YG13A;YE12A;YD14A;YP13A;YO12A;YH11A	Transposon Ty1-GR1 Gag-Pol polyprotein ;Transposon Ty1-JR2 Gag-Pol polyprotein ;Transposon Ty1-PR3 Gag-Pol polyprotein ;Transposon Ty1-ML1 Gag-Pol polyprotein ;Transposon Ty1-ML2 Gag-Pol polyprotein ;Transposon Ty1-JR1 Gag-Pol polyprotein ;Transposon Ty1-LR3 Gag-Pol polyprotein ;Transposon Ty1-GR2 Gag-Pol polyprotein ;Transposon Ty1-GR1 Gag polyprotein ;Transposon Ty1-JR2 Gag polyprotein ;Transpo…	no	no	1	0	932.494	2	2.2066e-32	181.81	10831000000	2	809730000	2	885030000	2	1363400000	2	2542300000	2	2181000000	2	439710000	3	1746100000	2	863550000	310	Q12141_310	yes	yes	yes	6.93023	2.69364	8.42323	5.16294	5.80251	2.46401	11.1921	20.5815	7.14681	23.7825	15.6757	7.80241	9.87323
	7594	NLAEMSHFHCDVR	Q12697	Q12697	YPK9	Vacuolar cation-transporting ATPase YPK9	yes	yes	1	0	1557.68	2,3	5.0374e-16	136.33	96600000	1	8610600	2	15455000	2	20326000	2	18587000	1	9742700	2	4760600	1	14650000	1	4467400	551	Q12697_551	yes	yes	yes	18.5841	11.5696	14.8299	17.0545	15.5095	3.04549	24.9224	33.1804	18.9098	19.0367	24.0123	6.72495	8.50284
	2510	EIIIMSFDCPHCGFK	P53303	P53303	ZPR1	Zinc finger protein ZPR1	yes	yes	2	0	1738.79	2,3	5.7466e-98	205.96	732890000	2	87355000	1	51200000	3	248300000	4	129940000	2	144630000	1	8538300	2	13150000	3	49779000	83, 86	P53303_83_86	yes	yes	yes	21.0271	13.5716	12.9326	13.3611	15.2231	3.87845	19.1733	31.5762	20.5306	22.5218	23.4505	5.58898	8.22739
	Cysteine-containing peptides with difference in % oxidation mia40-4int vs. WT control > 7 and P value < 0.1
	5090	ILYSHLCDPEESITSSDLSTIR	P39533	P39533	ACO2	Probable aconitate hydratase 2	yes	yes	1	0	2478.19	2,3	6.0701e-102	193.72	2711600000	3	222330000	3	274670000	4	359800000	4	211410000	3	786090000	2	69637000	4	471060000	4	316650000	66	P39533_66	yes	yes	yes	4.56745	1.91796	4.34697	3.85217	3.67114	1.20645	6.91082	13.4245	4.10652	21.0262	11.367	7.53008	7.69587
	7335	NCLQDMFDEITEK	P53730	P53730	ALG12	Dol-P-Man:Man(7)GlcNAc(2)-PP-Dol alpha-1,6-mannosyltransferase	yes	yes	1	0	1584.68	2	1.0196e-54	177.38	206830000	2	27336000	2	14225000	2	41081000	2	32211000	2	47731000	2	5139600	2	24600000	2	14509000	114	P53730_114	yes	yes	yes	14.439	2.23717	15.3555	11.9534	10.9963	6.0137	21.6237	28.8089	11.1003	39.279	25.203	11.872	14.2067
	7537	NIHQCIHR	Q12001	Q12001	ALG6	Dolichyl pyrophosphate Man9GlcNAc2 alpha-1,3-glucosyltransferase	yes	yes	1	0	1019.51	2,3	3.8622e-06	129.68	498680000	4	43402000	2	26628000	4	92589000	4	128910000	4	109790000	4	23150000	3	25431000	3	48779000	293	Q12001_293	yes	yes	yes	8.32009	2.35959	9.06459	6.26721	6.50287	3.00483	12.0977	18.8607	6.65678	27.1558	16.1927	8.8508	9.68987
	5595	KHECPYCHR	P41696	P41696	AZF1	Asparagine-rich zinc finger protein AZF1	yes	yes	2	1	1171.5	2,3	5.118e-14	156.35	167440000	4	11241000	4	14291000	3	42871000	3	31010000	4	20270000	4	9781000	3	4000700	3	33976000	595, 598	P41696_595_598	no	yes	yes	20.4491	14.1209	19.8343	19.7463	18.5376	2.96105	20.2449	33.0195	25.5207	nq	26.2617	6.41948	7.72405
	5038	ILLDDVGLQYICATLER	P53829	P53829	CAF40	Protein CAF40	yes	yes	1	0	1934.02	2,3	3.4664e-84	200.71	173730000	2	13969000	2	4320400	3	54057000	2	22329000	3	41205000	2	1444200	3	28484000	2	7918700	284	P53829_284	yes	yes	yes	5.96038	2.20504	7.6241	3.83248	4.9055	2.37679	9.44541	13.7173	5.85965	25.5789	13.6503	8.57655	8.74481
	2097	DSAVNAVCYGAK	P33322	P33322	CBF5	H/ACA ribonucleoprotein complex subunit 4	yes	yes	1	0	1196.55	2	1.2073e-52	191.33	263400000	2	54667000	2	30555000	1	22782000		0	2	100570000	2	27291000	1	9358000	1	18179000	280	P33322_280	yes	yes	yes	19.1961	6.78762	23.8504	17.6122	16.8616	7.219	22.1654	32.3519	19.4474	34.8681	27.2082	7.5452	10.3466
	2935	FCQYEIR	P05374	P05374	CHO2	Phosphatidylethanolamine N-methyltransferase	yes	yes	1	0	957.438	2	3.1687e-06	139.28	609900000	2	125500000	2	118890000		0	1	41613000	2	240130000	2	26409000	1	57350000		0	158	P05374_158	no	yes	yes	13.5518	2.28586	15.5524	11.0553	10.6113	5.84724	19.7797	29.6085	10.3414	43.1616	25.7228	14.0371	15.1114
	6767	LSAHVVDEICDILR	Q05567	Q05567	DPL1	Sphingosine-1-phosphate lyase	yes	yes	1	0	1581.82	3	8.1599e-05	91.202	417360000	2	41495000	2	48261000	2	82603000	2	46620000	2	91291000	2	8978500	2	83379000	2	14731000	527	Q05567_527	yes	yes	yes	36.7027	11.2035	41.8748	31.3753	30.2891	13.4264	47.6355	55.2145	31.397	64.0644	49.5779	13.8558	19.2888
	11081	YLENCNPR	P14020	P14020	DPM1	Dolichol-phosphate mannosyltransferase	yes	yes	1	0	1007.45	2	2.4255e-11	150.05	4345600000	2	259890000	3	251530000	1	515510000	2	1378800000	2	675080000	2	152110000	2	682780000	2	429870000	172	P14020_172	no	yes	yes	4.47182	2.04329	5.11753	3.33155	3.74105	1.35139	7.46684	13.8767	4.52439	20.4837	11.5879	7.10049	7.84688
	9654	TLNEICNSVISK	P32352	P32352	ERG2	C-8 sterol isomerase	yes	yes	1	0	1319.68	2	1.5574e-77	213.99	1661900000	2	152600000	2	104030000	2	280550000	2	336820000	2	354680000	2	78346000	2	226080000	2	128820000	40	P32352_40	yes	yes	yes	4.87598	2.03256	5.86582	3.59917	4.09338	1.65783	8.42343	16.2876	5.01016	27.1813	14.2256	9.84365	10.1322
	3549	GCVEIFDYYLR	P29704	P29704	ERG9	Squalene synthase	yes	yes	1	0	1376.64	2	3.1841e-11	133.91	2743100000	2	247620000	2	267890000	2	665830000	2	332720000	2	551120000	2	27556000	2	570620000	2	79783000	341	P29704_341	yes	yes	yes	22.1003	5.2313	24.3816	17.6125	17.3314	8.54283	30.09	36.8872	17.3558	44.7623	32.2738	11.6127	14.9424
	10032	VCQYIIHYEGLK	P53978	P53978	HEF3	Elongation factor 3B	yes	yes	1	0	1464.74	2,3	5.6265e-05	103.44	778950000	4	78778000	3	73147000	2	174030000	2	180240000	2	99514000	2	31089000	2	142160000		0	607	P53978_607	yes	yes	yes	23.9083	5.45622	27.5362	19.7175	19.1546	9.67491	29.9381	40.7214	21.2682	43.8815	33.9523	10.3507	14.7978
	7833	NVAAGCNPMDLR	P19882	P19882	HSP60	Heat shock protein 60, mitochondrial	yes	yes	1	0	1259.58	2	2.5723e-42	173.76	8828500000	2	987940000	2	623350000	2	1560800000	2	2441700000	2	1462200000	2	421320000	2	634250000	2	696910000	132	P19882_132	yes	yes	yes	4.79873	3.22492	4.05405	3.07334	3.78776	0.800032	7.82422	13.8554	4.94266	21.9557	12.1445	7.52149	8.35675
	6393	LKGENGVEDCLK	P09436	P09436	ILS1	Isoleucine--tRNA ligase, cytoplasmic	yes	yes	1	1	1303.64	2,3	9.8722e-16	145.81	1283900000	2	44827000	3	122350000	4	255450000	4	331160000	3	168010000	2	23763000	4	252110000	3	86200000	751	P09436_751	no	yes	yes	16.337	2.49605	19.0766	12.4239	12.5834	7.25789	25.1294	36.5708	13.0963	49.9049	31.1754	15.7407	18.592
	7039	LYCSSYGVQYTHIPSK	P20967	P20967	KGD1	2-oxoglutarate dehydrogenase, mitochondrial	yes	yes	1	0	1844.88	2,3	2.9357e-24	137.27	11256000000	4	1168700000	4	711780000	7	1603500000	9	2322000000	4	1458700000	4	337530000	7	2569700000	7	1084100000	209	P20967_209	yes	yes	yes	3.73122	1.73845	4.33069	2.37892	3.04482	1.19368	6.81131	12.3152	3.67138	19.4174	10.5538	6.90505	7.50899
	10489	VSCSTCHGTGTTVHIR	P35191	P35191	MDJ1	DnaJ homolog 1, mitochondrial	yes	yes	2	0	1657.77	2,3	1.0801e-98	212.03	513880000	3	40026000	3	69920000	3	139890000	3	71648000	4	101390000	3	20880000	3	22397000	3	47724000	247, 250	P35191_247_250	yes	yes	yes	24.3547	13.4224	20.7259	20.6923	19.7988	4.58524	20.969	33.0406	26.5505	27.316	26.969	4.93827	7.17019
	7392	NDTLLTLLECVR	P40469	P40469	MET18	DNA repair/transcription protein MET18/MMS19	yes	yes	1	0	1388.73	2	6.0607e-77	204.85	143160000	2	11459000	2	9057400	2	39420000	2	21253000	2	26255000	1	384840	2	30380000	2	4952300	287	P40469_287	yes	yes	yes	43.4938	16.0144	48.7418	41.0143	37.3161	14.5619	55.2686	63.4325	40.0762	73.3909	58.042	14.0844	20.7259
	7395	NDVLSSLLTCLSSNIPR	P52918	P52918	MSN5	Protein MSN5	yes	yes	1	0	1830.95	2,3	8.6503e-99	210.2	125230000	2	5938000	1	1499000	4	39616000	2	16377000	2	21530000	2	1623800	3	32421000	2	6226800	271	P52918_271	yes	yes	yes	6.01917	2.12204	5.77154	3.19329	4.27651	1.92242	8.72633	15.0362	5.11834	22.6322	12.8783	7.6866	8.60176
	6727	LQGACTSCSSSEVTLK	P32860	P32860	NFU1	NifU-like protein, mitochondrial	yes	yes	2	0	1612.74	2	2.0371e-43	166.3	283110000	2	27119000	2	16593000	2	72777000	2	72901000	2	38776000	2	5963500	2	23183000	2	25797000	196, 199	P32860_196_199	yes	yes	yes	26.5599	16.5898	22.3523	22.9817	22.1209	4.12683	23.3121	35.9235	28.5291	29.6533	29.3545	5.17793	7.23357
	2601	ELLAICLR	P38861	P38861	NMD3	60S ribosomal export protein NMD3	yes	yes	1	0	929.537	2	9.6398e-33	187.55	341620000	2	34558000	2	32565000	2	49933000	2	44474000	2	81221000	2	10619000	2	71467000	2	16781000	85	P38861_85	yes	yes	yes	32.7559	11.5682	37.4852	31.9464	28.4389	11.5093	41.0719	48.1211	30.6708	53.871	43.4337	9.98965	14.9948
	7066	LYMCISHTPEK	Q07896	Q07896	NOC3	Nucleolar complex-associated protein 3	yes	yes	1	0	1320.62	2,3	3.6064e-30	163.84	46284000	2	2645400	2	4475500	2	6341900	2	8613100	2	7666400	3	5033000	2	7291300	2	4217700	575	Q07896_575	yes	yes	yes	2.40108	nq	4.10675	2.23057	2.9128	1.0375	6.38094	12.0195	6.04919	19.586	11.0089	6.34047	8.09612
	8294	QLYDYLCEK	Q12460	Q12460	NOP56	Nucleolar protein 56	yes	yes	1	0	1173.54	2	4.0554e-14	147.73	643260000	2	76461000	2	53085000		0	2	258120000	2	155300000	2	35983000		0	2	64313000	293	Q12460_293	no	yes	yes	40.0651	16.7387	41.1053	32.5951	32.6261	11.2494	49.4672	56.6928	33.6933	59.9721	49.9563	11.6964	17.3303
	9538	TGTVIGCLR	P50946	P50946	OCA1	Putative tyrosine-protein phosphatase OCA1	yes	yes	1	0	918.496	2	5.3832e-06	106.42	294340000	2	31755000	2	31859000	2	57716000	2	65158000	2	72102000	2	12505000		0	2	23250000	181	P50946_181	yes	yes	yes	12.4888	5.22014	12.4943	9.88543	10.0222	3.42898	17.5943	25.9539	9.33802	29.7519	20.6595	9.09714	10.6374
	10026	VCNVLK	Q12462	Q12462	PEX11	Peroxisomal membrane protein PMP27	yes	yes	1	0	674.379	2	0.0076989	104.94	240430000	2	14569000	2	32827000	2	19712000	2	30537000	2	68960000	2	10654000	2	49861000	2	13313000	91	Q12462_91	yes	yes	yes	33.8788	8.51335	39.9952	28.6651	27.7631	13.643	46.2507	54.4091	30.522	62.3767	48.3896	13.61	20.6265
	10435	VPLGGINSLCEVLLGVSNK	P38883	P38883	RIX1	Pre-rRNA-processing protein RIX1	yes	yes	1	0	1911.05	2	2.7575e-45	157.57	299780000	2	26872000	1	7808900	2	109710000	2	48316000	1	43335000	2	4269600	2	51306000	1	8165400	343	P38883_343	yes	yes	yes	11.8643	2.05296	15.0931	10.2689	9.81983	5.55319	19.0224	28.9278	10.4072	36.7624	23.7799	11.4965	13.9601
	6480	LLLCALDR	P08518	P08518	RPB2	DNA-directed RNA polymerase II subunit RPB2	yes	yes	1	0	915.521	2	8.969e-06	127.46	985440000	2	108630000	2	75734000	1	74973000	2	186290000	2	262140000	2	45404000	2	177860000	2	54403000	388	P08518_388	yes	yes	yes	7.2802	2.0639	8.95286	5.918	6.05374	2.93521	12.4467	19.0646	7.26117	29.8228	17.1488	9.73267	11.0951
	8813	SHTLCNR	P51402;P49166	P49166	RPL37B;RPL37A	60S ribosomal protein L37-B;60S ribosomal protein L37-A	no	no	1	0	829.386	2	0.0006682	124.59	267270000	1	5017300		0	1	62707000	1	67401000	1	7362000	2	39877000	2	16725000	2	68183000	19	P49166_19	no	yes	yes	37.5563	22.4124	30.9487	32.1434	30.7652	6.26688	32.8934	44.0653	36.9219	40.6309	38.6279	4.80873	7.86266
	1086	CKEVGITAVHVK	P06367;P39516	P06367	RPS14A;RPS14B	40S ribosomal protein S14-A;40S ribosomal protein S14-B	yes	no	1	1	1282.71	2,3	4.7595e-23	176.32	228730000	4	20123000	3	20010000	4	34627000	4	23732000	4	40966000		0	4	48162000	4	41113000	71	P06367_71	yes	yes	yes	15.0021	6.19391	19.5752	12.1436	13.2287	5.60028	17.3815	29.0446	16.6062	33.8187	24.2128	8.56636	10.9841
	8141	QDLLTQPTIDCLHDLVALMK	P38968	P38968	SEC31	Protein transport protein SEC31	yes	yes	1	0	2266.17	2,3	6.1025e-15	103.67	517560000	1	14987000		0	4	215420000	4	122950000	1	114960000		0	3	29037000	2	20195000	1223	P38968_1223	yes	yes	yes	5.4903	2.27269	6.11123	4.17945	4.51342	1.69703	8.5018	14.7306	6.66553	27.4061	14.326	9.3783	9.81259
	9942	VAFVTGGAGTICR	P32573	P32573	SPS19	Peroxisomal 2,4-dienoyl-CoA reductase SPS19	yes	yes	1	0	1250.64	2	3.4115e-16	145.81	360200000	2	32503000	1	22322000	2	61032000	2	72412000	2	76326000	2	12739000	2	60654000	2	22209000	37	P32573_37	yes	yes	yes	25.9673	nq	25.0547	19.7105	23.5775	3.37987	30.5412	36.8444	24.4044	36.9643	32.1886	5.99417	8.61104
	6139	LFFMVCK	P09064	P09064	SUI3	Eukaryotic translation initiation factor 2 subunit beta	yes	yes	1	0	886.444	2	2.798e-10	155.81	1506100000	2	99791000	2	120700000	2	253540000	2	238820000	2	258230000	2	37669000	2	418600000	2	78755000	259	P09064_259	yes	yes	yes	28.4655	16.2526	26.2419	23.4167	23.5942	5.31256	25.9257	36.4686	28.2369	32.7855	30.8542	4.70433	7.25999
	10910	YDQCVSNVSNFLR	P05453	P05453	SUP35	Eukaryotic peptide chain release factor GTP-binding subunit	yes	yes	1	0	1543.71	2	1.7492e-68	194.86	2732000000	2	264190000	2	156500000	2	669770000	2	520730000	2	476330000	2	90793000	2	347040000	2	206680000	423	P05453_423	yes	yes	yes	5.29362	2.85179	6.39398	3.99595	4.63384	1.54013	8.54752	13.6769	5.49423	21.261	12.2449	6.89401	7.61106
	7358	NCVIILK	P41895	P41895	TFG1	Transcription initiation factor IIF subunit alpha	yes	yes	1	0	801.478	2	0.0007102	124.89	270360000	2	19963000	2	16950000	2	51220000	2	44694000	2	59660000	2	8864900	2	53664000	2	15348000	616	P41895_616	yes	yes	yes	9.75681	3.32192	12.4495	11.9433	9.36788	4.19659	14.9472	29.3677	10.602	30.5613	21.3695	10.0936	12.0017
	7135	MEVLDNLGLLCSLIK	P40308	P40308	TGL3	Lipase 3	yes	yes	1	0	1659.89	2	1.9265e-68	192.4	64390000	2	4174600	2	2284200	2	17822000	2	9900400	2	11720000	2	577690	2	15872000	2	2038500	563	P40308_563	yes	yes	yes	37.6627	14.7927	43.5136	34.8401	32.7023	12.4742	49.3177	53.25	34.2773	62.5424	49.8469	11.7679	17.1446
	7196	MMFECFR	P39935;P39936	P39935	TIF4631;TIF4632	Eukaryotic initiation factor 4F subunit p150;Eukaryotic initiation factor 4F subunit p130	no	no	1	0	962.381	2	0.0031225	111.04	720990000	1	44327000	2	60182000	2	93008000	2	235410000	2	155610000		0	2	102730000	2	29724000	767	P39935_767	yes	yes	yes	25.1097	4.55586	29.7622	21.4573	20.2212	10.9827	35.5713	46.4179	22.2911	60.0468	41.0818	16.0374	20.8605
	412	ANIVEALCNVIR	Q03280	Q03280	TOM1	E3 ubiquitin-protein ligase TOM1	yes	yes	1	0	1313.71	2	2.2468e-42	173.76	275290000	2	21866000	2	24107000	2	77508000	2	37119000	2	56581000	2	3827400	2	44373000	2	9907300	677	Q03280_677	yes	yes	yes	42.4345	15.997	49.9394	44.9246	38.3239	15.2083	51.5023	60.0179	46.2525	71.0621	57.2087	10.8383	18.8849
	3146	FLAVDCLISILK	P31383	P31383	TPD3	Protein phosphatase PP2A regulatory subunit A	yes	yes	1	0	1333.77	2	1.8145e-52	185.25	451750000	2	26528000	1	5978000	2	154130000	2	68152000	2	60909000	2	1476200	2	134570000		0	261	P31383_261	yes	yes	yes	42.246	14.7151	46.5089	39.8596	35.8324	14.3444	52.6734	61.9476	37.7972	68.4034	55.2054	13.2803	19.373
	4001	GVLESISDSLSSKPHNFEDCIK	P22515	P22515	UBA1	Ubiquitin-activating enzyme E1 1	yes	yes	1	1	2404.16	2,3	3.745e-50	178.1	1867000000	3	118110000	2	2492100	2	668380000	2	358070000	3	207140000		0	2	373170000	2	139660000	672	P22515_672	no	yes	yes	9.34723	3.25922	11.3786	8.02863	8.00341	3.44991	14.7987	24.3769	8.08848	33.2561	20.13	11.0114	12.1266
	8927	SLEVGHIETQDCNDEDDNDDGER	P39538	P39538	UBP12	Ubiquitin carboxyl-terminal hydrolase 12	yes	yes	1	0	2604.02	3	3.1188e-41	139.43	192950000	2	31117000	2	20238000	2	27786000	2	27910000	2	37223000	2	10523000	2	16679000	2	21470000	1190	P39538_1190	yes	yes	yes	3.93285	0.416274	1.41423	0.720285	1.62091	1.59688	6.44996	11.9994	1.98109	22.7595	10.7975	8.96593	9.17656
	4942	IILEHCTSESAIK	P20051	P20051	URA4	Dihydroorotase	yes	yes	1	0	1442.74	2,3	1.0737e-54	180.24	2564100000	2	63878000	2	54707000	2	106800000	3	585190000	4	1237300000	2	11760000	3	315970000	3	188490000	181	P20051_181	yes	yes	yes	6.31729	2.22821	6.93567	4.37693	4.96452	2.12509	10.5211	19.0214	6.38232	31.092	16.7542	10.9109	11.7897
	10319	VLFDFICPK	Q06685	Q06685	VIP1	Inositol hexakisphosphate and diphosphoinositol-pentakisphosphate kinase	yes	yes	1	0	1080.57	2	4.7346e-08	130.56	337080000	2	23295000	2	20854000	2	91319000	2	54319000	2	67079000	2	7945900	2	58633000	2	13640000	943	Q06685_943	yes	yes	yes	20.2633	4.21301	25.344	17.7856	16.9015	9.02511	29.2742	34.2382	18.6055	53.6295	33.9368	14.6592	17.0353
	11027	YIAACVINEIHEK	Q07878	Q07878	VPS13	Vacuolar protein sorting-associated protein 13	yes	yes	1	0	1501.76	2,3	8.7503e-69	198.37	278420000	2	12105000	2	19197000	4	70393000	3	59442000		0		0	4	100060000	2	17219000	349	Q07878_349	yes	yes	yes	42.4695	16.7323	48.6785	39.4311	36.8278	13.9388	55.7414	61.7492	39.1887	67.7793	56.1146	12.3077	19.2868
	6933	LVDILCQR	Q07878	Q07878	VPS13	Vacuolar protein sorting-associated protein 13	yes	yes	1	0	958.527	2	8.3284e-06	127.02	119160000	2	14833000	2	16866000	2	25773000	2	28042000	1	12901000	2	4814600	1	5575500	2	10350000	929	Q07878_929	yes	yes	yes	42.4126	15.3983	45.8254	40.5993	36.0589	13.9431	50.0354	56.4414	41.7378	59.0318	51.8116	7.70721	15.7527
	5970	LCQLLDILK	P39904	P39904	VPS52	Vacuolar protein sorting-associated protein 52	yes	yes	1	0	1057.62	2	4.0072e-10	134.25	149710000	2	10469000	2	8513400	2	39012000	2	21749000	2	31300000	2	2908700	2	29571000	2	6186100	189	P39904_189	yes	yes	yes	12.8904	1.92833	15.6374	8.63689	9.77324	5.97044	18.8867	30.7568	10.7715	43.9027	26.0794	14.4409	16.3062
	876	CGHCHEQLISDNER	P36119	P36119	YKR023W	Uncharacterized protein YKR023W	yes	yes	2	0	1639.68	2,3	5.7469e-189	269.88	166660000	2	2495200	2	5533200	4	57033000	3	40279000	2	3956600	3	4821200	3	11264000	4	41276000	210, 213	P36119_210_213	yes	yes	yes	24.2896	12.4814	20.0865	19.206	19.0159	4.88859	21.0136	33.2303	25.8459	26.4113	26.6253	5.02564	7.60937
	8197	QGFMEMLESIHTPFPECIK	P53981	P53981	YNL010W	Uncharacterized phosphatase YNL010W	yes	yes	1	0	2236.04	2,3	3.3053e-10	97.823	2200200000	3	188950000	2	97249000	2	586690000	3	531650000	2	361870000		0	2	242890000	3	190920000	66	P53981_66	yes	yes	yes	4.387	2.331	4.47691	3.18019	3.59377	1.02872	7.78899	16.4642	4.10257	26.3956	13.6878	9.93092	10.0941
	Further peptides
	592	AYHDIFTITLVTCR	Q00955	Q00955	ACC1	Acetyl-CoA carboxylase	yes	yes	1	0	1651.84	2,3	6.338e-08	113.37	227810000	2	25385000	2	22583000	3	66888000	2	16995000	2	37789000	2	2500700	3	40383000	2	15288000	1730	Q00955_1730	yes	yes	yes	34.057	17.0055	33.6184	28.8215	28.3756	7.94238	39.8305	42.7142	26.3705	39.9986	37.2284	7.35828	8.85281
	5968	LCQIVVNNPSLHR	P38065	P38065	APL3	AP-2 complex subunit alpha	yes	yes	1	0	1491.8	2,3	7.2017e-23	145.83	106360000	2	3843200	2	2699500	2	10916000	2	12342000	2	52666000	1	1109900	3	21253000	1	1532200	528	P38065_528	yes	yes	yes	27.0204	4.46034	37.838	20.8827	22.5504	13.949	32.9395	44.7836	27.5656	60.0134	41.3255	14.3858	18.7752
	3878	GPAYPSNSDYDIIDECLDLFR	Q05933	Q05933	ARC18	Actin-related protein 2/3 complex subunit 3	yes	yes	1	0	2402.07	2,3	1.6544e-10	93.381	573570000	4	79970000	1	1170400	3	155570000	3	119800000	2	9612400	2	1376700	4	135910000	2	70162000	47	Q05933_47	yes	yes	yes	2.09184	0.663371	3.11149	1.52364	1.84759	1.02704	3.91922	11.7116	1.94785	19.2905	9.21728	7.92895	7.3697
	15	AALYALHSLGCK	P08566	P08566	ARO1	Pentafunctional AROM polypeptide	yes	yes	1	0	1245.65	2,3	5.3568e-64	199.68	1378100000	2	41844000	3	120760000	4	388810000	4	324860000	2	130780000	2	12419000	3	336410000	2	22230000	1450	P08566_1450	yes	yes	yes	35.4479	20.315	13.2135	10.0607	19.7593	11.3042	34.3309	48.6067	18.1235	33.6571	33.6795	12.453	13.9203
	9194	STQFLTSLPEFCK	P46989	P46989	ATG27	Autophagy-related protein 27	yes	yes	1	0	1499.73	2	1.0982e-05	106.58	261310000	2	21512000	2	26538000	2	75566000	2	40639000	2	40799000	2	5260600	2	42017000	2	8981800	250	P46989_250	yes	yes	yes	75.091	46.1366	78.8545	72.6082	68.1726	14.9134	79.8168	85.6381	72.7875	90.2415	82.121	7.54402	13.9484
	6737	LQINSQNCIHCK	Q08822	Q08822	CIR2	Probable electron transfer flavoprotein-ubiquinone oxidoreductase, mitochondrial	yes	yes	2	0	1399.67	2,3	4.7463e-91	217.14	1122300000	3	96034000	2	19664000	4	402160000	3	266640000	3	113300000	2	6143100	3	88341000	3	130050000	600, 603	Q08822_600_603	yes	yes	yes	34.9926	17.4527	29.7789	29.9014	28.0314	7.45915	30.2951	42.9371	35.9425	37.0712	36.5615	5.18199	8.53006
	4571	ICDCEGECCK	P41902	P41902	CRS5	Metallothionein-like protein CRS5	yes	yes	4	0	1101.36	2	0.00047157	79.986	31162000	1	1720800	1	1722800	1	1845400	2	9716300	1	3921300		0	1	3683400	2	8551800	6, 8, 12, 13	P41902_6_8_12_13	yes	yes	yes	54.904	20.7094	27.0357	18.6024	30.3129	16.7812	51.6638	61.1676	39.0694	27.4503	44.8378	14.7066	14.5249
	8628	SCSCPTGCNSDDK	P0CX81;P0CX80	P0CX81	CUP1-2;CUP1-1	Copper metallothionein 1-2;Copper metallothionein 1-1	yes	no	3	0	1315.45	2	1.1747e-42	166.62	142910000	2	6168700	2	7221000	2	21661000	2	23064000	2	20194000	2	3101000	2	17156000	2	44345000	32, 34, 38	P0CX81_32_34_38	yes	yes	yes	56.0495	20.1409	34.6648	32.0435	35.7247	14.9514	35.1155	64.5739	39.0335	39.0977	44.4552	13.5412	8.7305
	1714	DCGYLISYIYGTLDQHAR	Q12389	Q12389	DBP10	ATP-dependent RNA helicase DBP10	yes	yes	1	0	2086.98	3	3.2112e-10	101.04	47608000	2	3383000	1	2681900	2	19072000	1	3388000	2	7429700		0	2	11653000		0	455	Q12389_455	yes	yes	yes	56.9798	26.0527	60.137	56.1216	49.8228	15.9405	66.1735	62.852	48.4946	75.6884	63.3021	11.2714	13.4794
	7703	NNLPVYVNQVHEVCK	P53168	P53168	DUO1	DASH complex subunit DUO1	yes	yes	1	0	1754.88	2,3	2.2806e-172	261.45	188610000	3	40670000	2	5575500	2	18280000	2	23956000	3	70870000	2	3613500	2	17192000	2	8453500	100	P53168_100	yes	yes	yes	0.460709	0	0	0.503911	0.241155	0.27902	1.35925	9.51445	0.664372	17.8366	7.34368	8.06723	7.10252
	7884	NYDVISACK	P38836	P38836	ECM14	Putative metallocarboxypeptidase ECM14	yes	yes	1	0	1011.47	2	4.9978e-14	150.61	260870000	2	27322000	2	11670000	2	52956000	2	51262000	2	52982000	2	14409000	2	32523000	2	17747000	359	P38836_359	yes	yes	yes	56.0804	68.7371	40.4949	36.9272	50.5599	14.6974	67.9856	47.4662	54.1454	66.3082	58.9763	9.84456	8.41646
	3216	FNCLFCNHEK	P36053	P36053	ELF1	Transcription elongation factor 1	yes	yes	2	0	1253.53	2	0.00056864	85.29	348890000	2	28849000	2	21885000	2	85212000	2	84642000	1	25214000	2	9514900	2	49344000	2	44233000	25, 28	P36053_25_28	yes	yes	yes	32.8978	19.1975	30.2955	29.1409	27.8829	5.99971	27.5902	42.4147	34.2416	37.6321	35.4697	6.23177	7.58674
	7377	NDHVSPSCNVTFNELNAINENIR	Q03103	Q03103	ERO1	Endoplasmic oxidoreductin-1	yes	yes	1	0	2599.21	3	4.6665e-53	151.21	107230000	2	13740000	2	6130600	2	18538000	2	16785000	2	22980000	2	5358900	2	10688000	2	13009000	52	Q03103_52	yes	yes	yes	44.7529	62.6619	38.418	38.1854	46.0045	11.5142	65.7791	44.4541	64.8097	46.7605	55.4509	11.4121	9.44633
	5118	INEHLNEGCR	P39727	P39727	ERV46	ER-derived vesicles protein ERV46	yes	yes	1	0	1183.54	2	1.3511e-16	141.89	124620000	2	8210000	2	7706300	2	20241000	2	34757000	2	17454000	2	6771100	2	8948000	2	20530000	206	P39727_206	yes	yes	yes	62.9909	75.293	55.5165	48.4961	60.5741	11.4593	79.3304	60.2283	71.6521	67.8632	69.7685	7.95033	9.19435
	5789	KYPNQCGTISN	P23776	P23776	EXG1	Glucan 1,3-beta-glucosidase I/II	yes	yes	1	1	1223.56	2	3.5948e-09	139.32	2492600000	2	243470000	2	138870000	2	266610000	2	534390000	2	364120000	2	239880000	2	271280000	2	433960000	443	P23776_443	yes	yes	yes	37.2901	47.3855	29.6306	27.3654	35.4179	9.03814	53.6952	40.0685	49.9386	34.8201	44.6306	8.70634	9.21269
	5195	IPVEDCLIK	P32472	P32472	FPR2	Peptidyl-prolyl cis-trans isomerase FPR2	yes	yes	1	0	1028.56	2	2.8458e-07	126.24	476060000	1	45122000		0	2	75402000	2	101740000	1	126690000		0	2	74158000	2	52952000	36	P32472_36	no	yes	yes	33.767	52.7642	27.6924	21.2524	33.869	13.5937	46.4597	24.5529	45.4049	55.0159	42.8583	12.9402	8.98936
	3040	FGAFICLECAGIHR	P35197	P35197	GCS1	ADP-ribosylation factor GTPase-activating protein GCS1	yes	yes	2	0	1535.74	2,3	2.6754e-23	141.13	368680000	3	34570000	3	53964000	1	85054000		0	4	158210000	2	12807000		0	1	24073000	46, 49	P35197_46_49	yes	yes	yes	38.6791	22.9304	38.4344	40.51	35.1385	8.19123	34.9314	51.94	44.081	50.6121	45.3911	7.77323	10.2526
	6000	LCYNCNETGHISK	P53849	P53849	GIS2	Zinc finger protein GIS2	yes	yes	2	0	1480.64	2,3	1.8789e-68	190.34	3975200000	5	658480000	4	170370000	2	331990000	3	424010000	6	1900600000	4	69572000	2	190020000	2	230170000	137, 140	P53849_137_140	yes	yes	yes	43.3058	21.8586	33.7948	34.757	33.4291	8.81897	37.1005	54.6485	42.7326	43.4576	44.4848	7.34744	11.0557
	8135	QCYNCGETGHVR	P53849	P53849	GIS2	Zinc finger protein GIS2	yes	yes	2	0	1365.56	2,3	2.1891e-52	177.1	2211100000	3	106630000	3	101090000	3	253830000	4	363570000	5	817700000	5	153520000	4	104400000	4	310340000	49, 52	P53849_49_52	yes	yes	yes	35.3062	19.3438	29.4901	30.0607	28.5502	6.67249	30.5759	46.2033	35.654	36.7384	37.2929	6.51937	8.74271
	3240	FNVNLEPECELTQQDLSR	P10823	P10823	GPA2	Guanine nucleotide-binding protein alpha-2 subunit	yes	yes	1	0	2134	2	4.1801e-84	194.67	205840000	2	15095000	2	4440500	2	63539000	2	47780000	2	19654000	2	7750000	2	21532000	2	26055000	189	P10823_189	yes	yes	yes	4.71097	5.19204	0.275253	1.90177	3.02001	2.33532	4.9904	1.65514	4.41333	32.1799	10.8097	14.3209	7.78967
	6343	LINCVADIVNNDESIEHLLK	P06738	P06738	GPH1	Glycogen phosphorylase	yes	yes	1	0	2251.15	2,3	8.8387e-60	160.64	2369500000	3	220070000	1	115570000	4	704120000	3	274990000	4	419450000		0	4	575970000	2	59382000	696	P06738_696	yes	yes	yes	62.6862	31.5446	67.3313	58.4346	54.9992	16.053	71.163	76.2101	57.9179	83.2739	72.1412	10.7044	17.142
	8581	SCESQVSLLENELK	Q04924	Q04924	GTB1	Glucosidase 2 subunit beta	yes	yes	1	0	1577.76	2	1.0281e-54	178.67	108010000	1	5627100		0	2	33708000	2	12509000	2	32042000	1	3150400	2	12505000	2	8466200	490	Q04924_490	yes	yes	yes	36.9046	49.3753	28.4477	26.8734	35.4003	10.3055	50.2114	36.5175	53.4846	39.5464	44.94	8.18181	9.53973
	3911	GRPSTTCDYCK	Q12753	Q12753	HAA1	Transcriptional activator HAA1	yes	yes	2	1	1229.52	2,3	4.9401e-08	144.17	169630000	3	12067000	2	10993000	3	41682000	2	51545000	2	12674000	3	7479800	3	20592000	1	12596000	43, 46	Q12753_43_46	yes	yes	yes	33.1139	15.8839	25.3904	25.4138	24.9505	7.05343	28.1717	40.6596	30.0063	32.4067	32.8111	5.51222	7.86059
	9099	SQTCPICR	Q08109	Q08109	HRD1	ERAD-associated E3 ubiquitin-protein ligase HRD1	yes	yes	2	0	906.405	2	0.00014919	113.71	64802000	2	6277900	2	6068300	2	15378000	2	14923000	2	12414000		0	2	6705100	1	3036100	396, 399	Q08109_396_399	yes	yes	yes	27.4344	21.7045	18.0968	17.2963	21.133	4.61785	32.9817	36.0129	22.6669	21.4955	28.2892	7.29017	7.15627
	4863	IGSNAYCFSACLPAYTVTSVSK	P25045	P25045	LCB1	Serine palmitoyltransferase 1	yes	yes	2	0	2281.08	2	2.1101e-07	76.492	52814000	2	7059600	1	1376100	2	22228000	2	14128000	1	4772300		0	1	3250500		0	383, 387	P25045_383_387	yes	yes	yes	4.77627	0.79984	3.01375	2.1851	2.69374	1.66182	5.35764	10.5595	5.57634	26.5809	12.0186	10.001	9.32487
	2233	DYYLICFR	P35724	P35724	MNR2	Manganese resistance protein MNR2	yes	yes	1	0	1091.51	2	0.0016583	85.212	134650000	2	12606000	2	8855200	2	31179000	2	16003000	2	27522000	2	2813300	2	29074000	2	6598400	547	P35724_547	yes	yes	yes	21.0938	5.48576	16.294	10.8024	13.419	6.75653	29.4479	29.4603	11.1504	25.5775	23.909	8.69984	10.49
	4725	IEEICNAVR	Q08925	Q08925	MRN1	RNA-binding protein MRN1	yes	yes	1	0	1045.52	2	1.8337e-19	164.46	177370000	2	29813000	2	22420000	1	25511000		0	2	59888000	2	10855000	2	28883000		0	448	Q08925_448	yes	yes	yes	8.92353	3.65344	14.7998	10.6508	9.5069	4.61616	14.8463	23.2302	9.67134	38.8479	21.6489	12.7547	12.1421
	5565	KGDICHAIVVR	P35996	P35996	MRPL38	54S ribosomal protein L38, mitochondrial	yes	yes	1	1	1209.67	2,3	8.0469e-30	181.31	187920000	3	13743000	2	4557800	3	35291000		0	3	26362000	3	16192000	3	82864000	2	8915600	69	P35996_69	yes	yes	yes	3.95649	nq	1.95481	2.6214	2.84424	1.01927	7.50722	19.6732	3.23367	23.4418	13.464	9.63073	10.6197
	7842	NVDNTPLNALLLGFCDK	Q08818	Q08818	MSC6	Meiotic sister-chromatid recombination protein 6, mitochondrial	yes	yes	1	0	1845.93	2,3	2.6978e-83	195.25	555170000	2	48328000	2	19474000	4	211080000	2	83439000	2	92373000	2	8380100	3	64792000	2	27306000	597	Q08818_597	yes	yes	yes	16.7073	9.61315	12.4316	9.60492	12.0892	3.35391	20.2935	28.432	8.72701	29.6943	21.7867	9.65186	9.69749
	6981	LVNCSVSEAR	P48527	P48527	MSY1	Tyrosine--tRNA ligase, mitochondrial	yes	yes	1	0	1076.53	2	0.0007117	91.701	88065000	2	8867600	2	5889600	2	15281000	2	20155000	2	15410000	2	4138100	2	12024000	2	6299300	437	P48527_437	yes	yes	yes	12.8263	9.94394	18.7839	8.11604	12.4175	4.66616	15.5178	25.2543	13.2426	27.395	20.3524	7.0131	7.93488
	1883	DIALSSGSACTSASLEPSYVLHALGK	P25374	P25374	NFS1	Cysteine desulfurase, mitochondrial	yes	yes	1	0	2576.28	2,3	1.252e-18	100.53	1793400000	1	117660000	1	2640400	3	527670000	4	361280000	4	261260000	3	24958000	4	329250000	3	168690000	421	P25374_421	yes	yes	yes	7.56944	20.7205	7.23098	6.17453	10.4239	6.89009	20.2507	8.07978	21.7327	19.9591	17.5056	6.33165	7.08169
	10360	VLSFACQPEK	P39744	P39744	NOC2	Nucleolar complex protein 2	yes	yes	1	0	1120.56	2	4.3449e-38	185.33	361940000	2	31735000	2	23267000	2	66728000	2	85583000	2	65010000	2	11821000	2	56858000	2	20932000	456	P39744_456	no	yes	yes	5.55737	nq	6.60552	4.70651	5.62313	0.951216	10.9613	16.3964	6.76749	26.1875	15.0782	8.3899	9.45505
	2266	EAVGAEVDHYESCNFDINR	P00729	P00729	PRC1	Carboxypeptidase Y	yes	yes	1	0	2166.93	2,3	1.8692e-116	211.45	5432500000	3	538060000	2	162280000	2	902540000	4	1211800000	3	647800000	2	330540000	2	718240000	4	921220000	409	P00729_409	yes	yes	yes	60.127	73.3967	52.5297	44.997	57.7626	12.1155	75.9737	55.2078	68.7674	60.1285	65.0194	9.20567	7.25677
	5530	KEPPATVEECVK	P40303	P40303	PRE6	Proteasome subunit alpha type-4	yes	yes	1	1	1328.66	2,3	1.446e-12	133.15	231600000	4	17611000	4	17618000	4	29362000	5	40022000	4	57350000	4	18102000	4	28326000	4	23214000	191	P40303_191	no	yes	yes	7.47712	5.5249	7.83955	4.73012	6.39292	1.50406	8.07021	14.1271	9.15697	45.7541	19.2771	17.8472	12.8842
	1331	CPQCGNEEMNYHTLQLR	P32529	P32529	RPA12	DNA-directed RNA polymerase I subunit RPA12	yes	yes	2	0	2034.87	2,3	6.3618e-85	193.54	1707600000	2	193700000	2	48089000	4	276450000	4	462850000	2	302470000	2	87270000	2	143440000	3	193340000	86, 89	P32529_86_89	no	yes	yes	30.5847	16.4652	25.7077	25.9082	24.6664	5.9136	25.6651	39.2586	30.6114	31.1479	31.6708	5.62846	7.00434
	2459	EGNGVLICK	P16370	P16370	RPB3	DNA-directed RNA polymerase II subunit RPB3	yes	yes	1	0	931.48	2	3.8385e-07	126.24	271810000	1	28339000	2	21559000		0	2	65150000	2	104180000	2	27334000		0	2	25257000	145	P16370_145	yes	yes	yes	4.11634	4.12178	3.39926	4.40964	4.01176	0.430698	4.93504	6.87397	34.8217	8.63691	13.8169	14.0846	9.80516
	11032	YICAECSSK	P40422	P40422	RPC10	DNA-directed RNA polymerases I, II, and III subunit RPABC4	yes	yes	2	0	1002.42	2	1.9123e-10	134.77	305990000	2	26329000	2	35523000	2	68843000	2	81262000	2	44840000	2	12177000	2	22879000	2	14139000	31, 34	P40422_31_34	yes	yes	yes	45.5973	27.2774	43.6324	39.6321	39.0348	8.22186	42.6325	55.3922	42.0144	48.0713	47.0276	6.20497	7.99284
	1579	CVNCGHR	Q04307	Q04307	RPC11	DNA-directed RNA polymerase III subunit RPC10	yes	yes	2	0	787.322	2	2.6258e-15	155.73	131510000	2	6604700	2	5008500	1	20135000	1	23098000	2	13750000	2	11404000	2	10976000	2	40536000	100, 103	Q04307_100_103	yes	yes	yes	33.9017	21.0531	nq	31.6777	28.8775	6.86674	31.3243	44.9053	37.9596	39.0224	38.3029	5.56561	9.42543
	6276	LHYCVSCAIHAR	P39939;P39938	P39939	RPS26B;RPS26A	40S ribosomal protein S26-B;40S ribosomal protein S26-A	yes	no	2	0	1371.65	2,3	2.7367e-54	186.87	4614200000	2	32672000	4	1010600000	2	188660000	4	2133500000	2	39424000	2	11279000	3	542340000	4	655650000	74, 77	P39939_74_77	no	yes	yes	58.7135	32.537	58.0644	49.4528	49.6919	12.1906	55.7206	69.4461	54.5896	66.262	61.5046	7.4604	11.8126
	1356	CQELVTNIR	P53256	P53256	RRP46	Exosome complex component RRP46	yes	yes	1	0	1074.55	2	1.5341e-25	167.93	299940000	2	36780000	2	27237000	2	62058000	2	76978000	2	74433000	2	12721000	1	9734000		0	202	P53256_202	yes	yes	yes	5.2983	1.83615	7.07802	4.47082	4.67082	2.1805	9.37311	22.9356	4.1247	35.7218	18.0388	14.2052	13.368
	5695	KPPACVQCR	Q06639	Q06639	RSC3	Chromatin structure-remodeling complex protein RSC3	yes	yes	2	1	1000.49	2,3	1.0923e-18	170.3	233530000	4	17063000	3	21415000	3	67535000	3	43583000	4	37149000	2	3909600	3	14977000	3	27901000	14, 17	Q06639_14_17	yes	yes	yes	31.8965	18.0613	28.1545	28.6884	26.7002	5.99169	29.1894	42.1359	32.8058	33.9676	34.5247	5.46689	7.82449
	9767	TQTLCHYTNPR	P53075	P53075	SHE10	Sensitivity to high expression protein 10	yes	yes	1	0	1332.62	2,3	9.8464e-39	178.95	378900000	2	17455000	2	16757000	3	53605000	1	29081000	3	158320000	2	8943400	3	68515000	2	26221000	38	P53075_38	yes	yes	yes	11.7549	11.8484	12.2508	9.27327	11.2818	1.35622	15.7083	17.5125	13.0185	37.7549	20.9985	11.3225	9.71671
	7680	NMITGTSQADCAILIIAGGVGEFEAGISK	P02994	P02994	TEF1	Elongation factor 1-alpha	yes	yes	1	0	2865.43	2,3	5.3473e-67	152.88	257530000	3	8049800		0	16	16619000	20	73325000	12	52216000		0	18	79877000	9	27446000	111	P02994_111	no	yes	yes	28.1176	13.2324	32.0544	22.5509	23.9888	8.16231	32.4308	40.468	24.5627	37.1434	33.6512	6.89816	9.66239
	6729	LQGILEQYCAPDTDIR	O13539	O13539	THP2	THO complex subunit THP2	yes	yes	1	0	1833.89	2	1.1977e-68	186.94	112900000	2	7652500	2	5467300	2	34836000	2	23409000	2	13836000	2	4064800	2	13799000	2	9832600	161	O13539_161	yes	yes	yes	2.02656	2.34074	2.91313	2.52606	2.45162	0.370363	4.6664	19.6433	2.3914	29.2054	13.9766	12.7138	11.525
	9609	TLACYSDAIVMR	P07259	P07259	URA2	Protein URA2	yes	yes	1	0	1341.64	2	5.4288e-05	106.67	565200000	2	50002000	2	69882000	2	42423000	2	73698000	2	242070000		0	2	52507000	2	34625000	2003	P07259_2003	yes	yes	yes	19.4621	8.48587	34.9613	24.8181	21.9318	11.0301	28.5164	31.7595	29.5699	44.2044	33.5125	7.25477	11.5807
	8130	QCVLEGDYDR	Q06708	Q06708	VAC14	Vacuole morphology and inheritance protein 14	yes	yes	1	0	1196.51	2	2.8234e-06	117.02	78184000	2	8189400	1	3704700	2	14558000	2	15688000	2	14965000	2	3900000	1	9937500	2	7241200	31	Q06708_31	yes	yes	yes	1.3099	0.417827	2.43619	5.04703	2.30274	2.00729	1.71707	7.84045	4.77599	25.3767	9.92756	10.5985	7.62483
	8139	QDILPTILEQVIQCR	P34110	P34110	VPS35	Vacuolar protein sorting-associated protein 35	yes	yes	1	0	1767.96	2,3	1.0818e-133	231.58	168050000	4	14748000	2	3567200	4	58915000	4	24329000	3	35105000	3	2217300	3	21872000	3	7297800	234	P34110_234	yes	yes	yes	6.20462	nq	7.14261	4.77032	6.03919	1.19476	10.3624	18.0668	7.52454	26.9248	15.7197	8.69722	9.68047
	4641	ICQDPVLQK	Q92331	Q92331	VPS5	Vacuolar protein sorting-associated protein 5	yes	yes	1	0	1042.55	2	8.6089e-05	106.88	119240000	2	18161000	2	7819100	1	17922000	2	32841000	1	4587500	2	5212900	2	21049000	2	11642000	372	Q92331_372	no	yes	yes	1.4662	2.36992	2.83478	4.25638	2.73182	1.16442	3.64724	7.57847	7.80417	20.2014	9.80783	7.18713	7.07601
	3697	GGYHPVLSSEECEK	P38109	P38109	YBR139W	Putative serine carboxypeptidase YBR139W	yes	yes	1	0	1533.68	2,3	2.4928e-32	161.87	143890000	2	5572000	3	5583700	4	31751000	4	46519000	2	5121700	3	12858000	3	14804000	4	21675000	281	P38109_281	yes	yes	yes	80.3411	89.1218	72.9276	68.3384	77.6822	9.08933	91.3145	77.5158	87.1282	85.6208	85.3949	5.77861	7.71265
	3294	FQTECDVCHGTGDIIDPK	P25491	P25491	YDJ1	Mitochondrial protein import protein MAS5	yes	yes	2	0	1976.86	2,3	1.1305e-06	83.54	4563800000	2	517930000	1	2196400	3	1032400000	3	992140000	1	429810000		0	2	1098900000	3	490490000	185, 188	P25491_185_188	yes	yes	yes	32.3296	17.6292	28.3561	33.8105	28.0314	7.30714	28.0678	40.4974	36.3884	41.8194	36.6932	6.19782	8.66189
	3790	GLGLICFLGK	P53272	P53272	YGR122W	Uncharacterized protein YGR122W	yes	yes	1	0	1019.58	2	4.7071e-05	111.95	62142000	2	5980600	2	5964600	2	16236000	2	8060800	2	16493000	2	1429600	1	7977800	2	0	129	P53272_129	yes	yes	yes	27.4921	9.78204	27.3702	18.8298	20.8685	8.43031	34.6378	42.0868	31.5088	13.4421	30.4189	12.1565	9.55033
	8700	SEPFCTPYENSR	P36081	P36081	YKL077W	Uncharacterized protein YKL077W	yes	yes	1	0	1428.6	2	0.00064248	89.46	106670000	2	10310000	2	5517200	2	18828000	2	20273000	2	17199000	2	5981200	2	13787000	2	14771000	175	P36081_175	yes	yes	yes	57.651	64.7837	43.983	38.9701	51.3469	11.9402	67.1673	51.7757	56.079	66.6523	60.4186	7.70139	9.07161
	4746	IEPLIAICSYITK	P53852	P53852	YNL247W	Cysteine--tRNA ligase	yes	yes	1	0	1462.81	2	1.9343e-11	132.31	258610000	1	21022000	1	19366000	2	90724000	2	47565000	1	16183000		0	1	57385000	1	6361900	566	P53852_566	yes	yes	yes	58.0429	25.6323	58.6915	51.6226	48.4973	15.5736	64.321	70.9813	49.5572	73.04	64.4749	10.6184	15.9776
	10566	VTLFSAACTSGNEK	P37898	P37898	AAP1	Alanine/arginine aminopeptidase	yes	yes	1	0	1426.68	2	9.6362e-92	203.85	312930000	2	29785000	2	22227000	2	92985000	2	55564000	2	54029000	2	5847700	2	33049000	2	19438000	653	P37898_653	yes	yes	yes	5.21792	2.04839	5.47471	3.8276	4.14215	1.57224	8.3175	12.8637	5.85305	9.53193	9.14154	2.91548	4.99939
	10185	VGCFHLALTK	P23542	P23542	AAT2	Aspartate aminotransferase, cytoplasmic	yes	yes	1	0	1087.58	2,3	0.00014935	106.2	8200900000	2	457130000	3	763250000	4	1591900000	3	1174800000	4	1947200000	2	174400000	3	1452500000	3	639680000	266	P23542_266	yes	yes	yes	3.56805	3.46767	2.35199	1.91005	2.82444	0.821787	5.04506	5.76149	5.83851	7.55552	6.05014	1.06528	3.22571
	6854	LSTVSPVFVCQSFAK	P23542	P23542	AAT2	Aspartate aminotransferase, cytoplasmic	yes	yes	1	0	1611.83	2	4.1798e-68	188.09	1470000000	2	209330000	2	188670000	1	357420000		0	2	585810000	2	52979000		0	1	75845000	250	P23542_250	yes	yes	yes	2.80461	3.15006	2.20077	1.76263	2.47952	0.618315	3.92369	3.57034	4.80009	6.02498	4.57977	1.0934	2.10026
	11231	YTKPGDVVLELGCGK	P32783	P32783	ABD1	mRNA cap guanine-N7 methyltransferase	yes	yes	1	1	1577.81	2,3	2.6176e-17	158.14	718960000	2	63107000	2	50467000	4	127660000	4	113800000	2	148500000	2	24795000	4	124950000	4	65684000	173	P32783_173	yes	yes	yes	1.98244	2.94727	1.29875	1.09036	1.82971	0.836824	3.25772	3.53204	5.10748	4.60387	4.12528	0.875286	2.29557
	3505	GCCTSPEDGLQK	Q00955	Q00955	ACC1	Acetyl-CoA carboxylase	yes	yes	2	0	1236.51	2	8.1133e-07	110.93	1196600000	2	83441000	4	67815000	2	359780000	2	349110000	2	88330000	2	36359000	2	92913000	2	118800000	231, 232	Q00955_231_232	yes	yes	yes	11.2532	7.85463	8.17969	7.85627	8.78595	1.65192	13.2464	13.9455	17.302	13.2679	14.4404	1.93512	5.6545
	7239	MTAEKPDPTLAVICGAATK	Q00955	Q00955	ACC1	Acetyl-CoA carboxylase	yes	yes	1	1	1915.97	2,3	2.892e-36	170.16	6795600000	5	676700000	5	455750000	5	873620000	6	1850000000	5	1233700000	4	304390000	5	742920000	5	658600000	583	Q00955_583	yes	yes	yes	7.11877	2.51714	5.25262	5.32811	5.05416	1.89855	10.1516	13.4372	7.92503	13.6849	11.2997	2.76674	6.24553
	4499	HYQPLCK	Q00955	Q00955	ACC1	Acetyl-CoA carboxylase	yes	yes	1	0	887.432	2,3	1.7366e-06	143.97	3415300000	3	279050000	3	314690000	2	663150000	2	751320000	3	557860000	3	187990000	2	254720000	2	406560000	993	Q00955_993	yes	yes	yes	2.90486	2.3332	2.26125	1.85492	2.33855	0.432284	4.0428	5.32587	3.96298	8.26002	5.39792	2.00767	3.05936
	922	CGVDSIPVDPEK	P32316	P32316	ACH1	Acetyl-CoA hydrolase	yes	yes	1	0	1257.59	2	7.9107e-05	105.25	2809500000	2	272610000	1	37508000	3	1017300000	4	843330000	2	135280000	2	136260000	2	367230000		0	213	P32316_213	yes	yes	yes	1.82216	nq	1.34014	1.15173	1.43801	0.345766	3.76018	3.29842	2.91528	4.71131	3.6713	0.774626	2.23329
	10207	VGLIGSCTNSSYEDMSR	P19414	P19414	ACO1	Aconitate hydratase, mitochondrial	yes	yes	1	0	1817.79	2,3	2.2415e-99	214.54	4559900000	7	500640000	2	178870000	4	702620000	7	1548400000	6	574770000	5	182680000	2	258450000	7	613440000	382	P19414_382	yes	yes	yes	3.30331	3.48098	2.04994	2.20651	2.76018	0.736101	4.83046	3.50927	4.48188	4.68955	4.37779	0.596452	1.61761
	10615	VVITCDEGK	P52910	P52910	ACS2	Acetyl-coenzyme A synthetase 2	yes	yes	1	0	962.474	2	5.851e-08	133.13	2407200000	2	282460000	2	149130000	2	330550000	2	515910000	2	940250000	2	113660000	1	75259000		0	201	P52910_201	no	yes	yes	1.95439	2.32825	2.49804	2.14224	2.23073	0.234637	3.44353	3.25291	3.365	4.51611	3.64439	0.586389	1.41366
	9905	TYLPPVSCDAEDPLFLLYTSGSTGSPK	P52910	P52910	ACS2	Acetyl-coenzyme A synthetase 2	yes	yes	1	0	2857.37	2,3	1.0516e-24	107.49	685930000	1	36360000		0	3	317070000	2	123630000	1	77625000	1	6753400	1	54849000	2	69643000	267	P52910_267	yes	yes	yes	2.09711	2.36834	1.45914	2.16001	2.02115	0.392191	3.28322	2.95623	2.56199	5.1381	3.48488	1.14091	1.46373
	6004	LCYVALDFEQEMQTAAQSSSIEK	P60010	P60010	ACT1	Actin	yes	yes	1	0	2590.19	2,3	2.5625e-40	132.6	1676500000	5	61113000	6	93744000	4	575860000	7	464270000	7	102000000	3	10310000	6	142260000	5	226900000	217	P60010_217	yes	yes	yes	nq	4.40435	3.21765	2.88148	3.50116	0.800042	6.20388	8.10175	6.46628	8.62018	7.34802	1.19346	3.84686
	926	CGWLDLVVLK	P80210	P80210	ADE12	Adenylosuccinate synthetase	yes	yes	1	0	1144.63	2	0.00016405	104.42	564650000	2	24399000	2	25030000	2	202620000	2	57244000	2	46580000	2	817070	2	180080000	2	27881000	313	P80210_313	yes	yes	yes	1.06885	1.81464	1.42769	0.611335	1.23063	0.513031	2.25838	nq	2.78794	4.62513	3.22382	1.24212	1.99319
	11240	YTQSNSVCYAK	P54113	P54113	ADE16	Bifunctional purine biosynthesis protein ADE16	yes	yes	1	0	1262.56	2	2.184e-87	223.77	619060000	2	57353000	3	59199000	2	95138000	2	115930000	3	151410000	2	31116000	2	49682000	2	59239000	433	P54113_433	yes	yes	yes	5.87623	5.39774	4.11474	3.41462	4.70083	1.13506	8.88556	10.7305	9.61604	9.99291	9.80624	0.768732	5.10541
	10074	VDFVVCNLYPFK	P54113	P54113	ADE16	Bifunctional purine biosynthesis protein ADE16	yes	yes	1	0	1442.73	2	2.6004e-23	151.79	3163800000	2	272870000	2	152740000	2	850540000	1	289530000	2	732910000	2	90035000	2	493120000	2	282010000	102	P54113_102	no	yes	yes	1.89211	2.50706	1.99234	1.47812	1.96741	0.423052	3.30439	2.69489	3.18462	4.43983	3.40593	0.737977	1.43853
	11241	YTQSNSVCYAR	P38009	P38009	ADE17	Bifunctional purine biosynthesis protein ADE17	yes	yes	1	0	1290.57	2,3	2.6461e-73	206.36	2195100000	4	170810000	3	247820000	5	252070000	4	438980000	4	449110000	2	93804000	3	291030000	5	251490000	433	P38009_433	yes	yes	yes	7.33071	5.38884	6.20539	4.52666	5.8629	1.19472	10.6304	13.9371	11.7354	13.732	12.5087	1.59819	6.64581
	10110	VDYVVCNLYPFK	P38009	P38009	ADE17	Bifunctional purine biosynthesis protein ADE17	yes	yes	1	0	1458.72	2	6.3721e-77	202.65	8832000000	2	700140000	1	406390000	2	1511100000	2	942300000	2	2217200000	2	254250000	3	1789900000	2	1010700000	102	P38009_102	no	yes	yes	1.96398	2.39134	1.4544	1.4181	1.80696	0.46248	2.94977	2.40491	3.24029	3.60335	3.04958	0.50616	1.24262
	10304	VLCGSPGYINLLDALNSWPLVK	P38009	P38009	ADE17	Bifunctional purine biosynthesis protein ADE17	yes	yes	1	0	2371.26	2,3	3.2391e-23	116.45	513680000	1	9133900		0	7	198160000	6	67762000	1	53485000		0	6	143440000	4	41695000	232	P38009_232	yes	yes	yes	2.58007	3.00911	1.61556	1.29032	2.12376	0.805181	4.17594	3.08274	3.81994	6.87042	4.48726	1.65271	2.36349
	9075	SPVTVEDVGCTGALTALLR	P07245	P07245	ADE3	C-1-tetrahydrofolate synthase, cytoplasmic	yes	yes	1	0	1900.99	2,3	1.2136e-70	187.39	2699600000	1	77369000	1	52929000	2	838170000	2	372170000	3	795920000	1	15453000	3	547580000		0	612	P07245_612	yes	yes	yes	2.3955	2.43181	1.97663	2.62136	2.35633	0.271811	3.68575	4.32477	4.36145	7.00914	4.84528	1.47556	2.48895
	9409	TDEEVAEVIGCER	P04046	P04046	ADE4	Amidophosphoribosyltransferase	yes	yes	1	0	1448.65	2	2.8157e-32	165.51	841670000	2	54537000	2	44011000	2	131300000	2	157100000	2	137270000	2	33849000	2	153990000	2	129610000	438	P04046_438	yes	yes	yes	1.57861	2.11816	1.06782	1.15858	1.48079	0.479643	2.83258	2.91533	3.18002	2.96283	2.97269	0.14833	1.4919
	3896	GQDAAGIATCGSR	P04046	P04046	ADE4	Amidophosphoribosyltransferase	yes	yes	1	0	1205.55	2,3	2.335e-68	201.3	964090000	6	46436000	7	45997000	6	141180000	6	236700000	6	107630000	7	32627000	8	123970000	8	229550000	40	P04046_40	yes	yes	yes	6.57664	5.6545	4.00283	3.68168	4.97891	1.3717	7.24994	7.75631	8.97221	10.1202	8.52466	1.28598	3.54575
	1556	CVHFQNSYYR	P07244	P07244	ADE5,7	Bifunctional purine biosynthetic protein ADE5,7	yes	yes	1	0	1315.58	2,3	2.3442e-29	164.66	4915800000	4	459010000	6	449730000	7	661880000	5	882680000	3	482320000	4	196140000	8	1153200000	6	630810000	423	P07244_423	yes	yes	yes	2.25276	1.92877	2.49315	2.28479	2.23987	0.233176	3.31174	6.10143	4.79844	4.67795	4.72239	1.14009	2.48252
	531	ATNIAHVCGLQDK	P38972	P38972	ADE6	Phosphoribosylformylglycinamidine synthase	yes	yes	1	0	1368.68	2,3	1.428e-127	244.71	3557600000	2	94161000	3	383110000	4	744580000	3	642830000	3	305280000	1	13800000	4	956610000	3	417270000	124	P38972_124	yes	yes	yes	2.65278	2.34976	1.25723	1.40123	1.91525	0.690402	3.45936	3.6985	4.21779	6.34372	4.42984	1.31461	2.51459
	11269	YVLGVSPQDLSIFEEICK	P38972	P38972	ADE6	Phosphoribosylformylglycinamidine synthase	yes	yes	1	0	2039.03	2,3	1.0452e-83	193.41	1201100000	3	170210000	3	72390000	2	9691700	4	196170000	5	570340000	3	18973000	3	9376600	6	153950000	607	P38972_607	no	yes	yes	1.68409	1.78188	1.85591	1.9753	1.82429	0.122825	1.89424	2.58478	2.71208	2.86483	2.51399	0.428731	0.689693
	683	CCSDVFNQVVK	P00330	P00330	ADH1	Alcohol dehydrogenase 1	yes	yes	2	0	1240.56	2	1.2791e-07	120.86	56392000000	4	4079200000	6	2987000000	7	13086000000	5	13012000000	5	8386800000	5	2052800000	4	8633000000	4	4155600000	277, 278	P00330_277_278	no	yes	yes	6.21085	6.41844	3.5492	3.17764	4.83904	1.71273	10.1815	8.46383	9.8112	9.9877	9.61105	0.779618	4.77201
	1467	CSSDVFNHVVK	P00331	P00331	ADH2	Alcohol dehydrogenase 2	yes	yes	1	0	1233.58	2,3	9.6406e-39	181.4	47950000000	9	6208700000	7	1449500000	8	9186500000	9	10695000000	8	3693200000	7	2913100000	9	7628700000	8	6175900000	277	P00331_277	no	yes	yes	4.0427	3.52995	3.31878	2.82907	3.43013	0.502952	6.13265	6.84248	7.01816	8.13222	7.03138	0.827732	3.60125
	5228	IQQGTDLAEVAPILCAGVTVYK	P07246	P07246	ADH3	Alcohol dehydrogenase 3, mitochondrial	yes	yes	1	0	2288.21	2,3	1.4204e-49	156.32	1698400000	1	115320000		0	4	487900000	6	453360000	2	354050000		0	4	282450000	1	5355800	181	P07246_181	yes	yes	yes	3.35387	3.15204	2.15961	1.68288	2.5871	0.797382	3.92866	5.56845	4.39735	6.62314	5.1294	1.21129	2.5423
	1091	CKNDNEPYCTK	Q04894	Q04894	ADH6	NADP-dependent alcohol dehydrogenase 6	yes	yes	2	1	1313.54	2,3	3.3463e-38	191.33	936330000	4	52782000	6	129790000	6	139210000	6	150130000	5	199010000	3	15902000	3	48232000	6	201270000	106, 114	Q04894_106_114	yes	yes	yes	6.23797	4.98244	3.44407	4.31972	4.74605	1.17737	7.0179	8.27229	8.23362	7.7664	7.82255	0.583625	3.0765
	10223	VGVGAQVFSCLECDR	Q04894	Q04894	ADH6	NADP-dependent alcohol dehydrogenase 6	yes	yes	2	0	1581.73	2	9.5088e-55	173.06	1476500000	2	113000000	2	99512000	2	470890000	3	221080000	2	285490000	2	29885000	2	142920000	2	113720000	100, 103	Q04894_100_103	yes	yes	yes	20.7632	12.7141	17.1185	16.5838	16.7949	3.29392	18.9177	27.4734	22.9716	23.2228	23.1464	3.49484	6.35146
	1213	CLVESGDLLILPPGIYHR	Q03677	Q03677	ADI1	1,2-dihydroxy-3-keto-5-methylthiopentene dioxygenase	yes	yes	1	0	1994.07	2,3	1.6301e-27	138.31	1901200000	2	128250000	3	93580000	2	423170000	2	218830000	4	413670000	2	22200000	2	437680000	2	163840000	116	Q03677_116	yes	yes	yes	1.04415	1.28821	1.26276	1.01943	1.15364	0.14144	1.86526	1.86256	1.86771	3.01053	2.15152	0.572681	0.99788
	5097	IMDQGGLVSDDIMVNMIKDELTNNPACK	P07170	P07170	ADK1	Adenylate kinase	yes	yes	1	1	3063.44	3	4.1203e-33	133.48	2653900000	2	214200000	2	23386000	2	407650000	2	704630000	2	539150000	2	55017000	2	245970000	2	463920000	84	P07170_84	no	yes	yes	2.41104	2.8639	1.45461	1.54531	2.06872	0.683273	3.21361	3.01126	3.11746	3.62175	3.24102	0.266935	1.17231
	605	CAALITGHNR	P47143	P47143	ADO1	Adenosine kinase	yes	yes	1	0	1054.53	2,3	5.9619e-30	175.91	6450800000	3	375640000	2	389760000	3	1135200000	4	1466200000	2	1072500000	2	361540000	4	769160000	5	880920000	121	P47143_121	yes	yes	yes	1.8802	2.13251	1.28577	1.40901	1.67687	0.397352	2.78275	2.73415	3.01473	3.11084	2.91062	0.181126	1.23374
	2549	EKPDSGNYTFYGLDCLTLSK	P07248	P07248	ADR1	Regulatory protein ADR1	yes	yes	1	1	2250.05	2,3	6.2795e-16	134.4	657910000	1	68420000	2	51055000	3	290890000	2	11602000	2	105640000	2	31316000	3	98979000		0	562	P07248_562	yes	yes	yes	3.54098	2.46344	2.84439	nq	2.9496	0.546424	3.69749	5.26264	6.00999	6.03522	5.25134	1.09614	2.30173
	8814	SHTNEKPYPCGLCNR	P07248	P07248	ADR1	Regulatory protein ADR1	yes	yes	2	1	1717.77	2,3	2.1059e-82	219.97	1119300000	4	107830000	4	99844000	4	297490000	4	269780000	4	135720000	4	62470000	4	82295000	3	63848000	134, 137	P07248_134_137	yes	yes	yes	5.38832	2.86979	3.89921	3.52083	3.91954	1.0675	5.344	8.46011	5.86021	9.39131	7.26391	1.9675	3.34437
	8349	QSFIPCIELIK	P32317	P32317	AFG1	Protein AFG1	yes	yes	1	0	1289.71	2	1.5606e-11	137.01	223060000	2	34437000	2	19826000		0	1	27371000	2	88277000	1	7909300		0	2	45243000	258	P32317_258	yes	yes	yes	1.55191	1.10753	0.904601	0.515749	1.01995	0.431346	1.86212	2.79353	2.02473	3.68518	2.59139	0.834702	1.57144
	2872	FADCLR	P43567	P43567	AGX1	Alanine--glyoxylate aminotransferase 1	yes	yes	1	0	723.337	2	0.002951	124.32	1625400000	2	171350000	2	89466000	2	331360000	2	357460000	2	159740000	2	77303000	2	273000000	2	165680000	104	P43567_104	yes	yes	yes	3.8149	3.95072	2.89185	2.44056	3.27451	0.728282	7.90452	7.68152	4.33637	7.88659	6.95225	1.74685	3.67774
	4833	IGHMGVTACNK	P43567	P43567	AGX1	Alanine--glyoxylate aminotransferase 1	yes	yes	1	0	1129.54	2,3	3.8463e-30	167.93	1334300000	4	132320000	4	116510000	4	143860000	4	408410000	4	145650000	4	80559000	4	107510000	4	199520000	363	P43567_363	yes	yes	yes	1.99219	2.23293	1.72324	1.10261	1.76274	0.486844	3.17196	3.3041	2.28137	3.78182	3.13481	0.62637	1.37207
	3301	FQYIAISQSDADSESCK	P38013	P38013	AHP1	Peroxiredoxin type-2	yes	yes	1	0	1890.83	2,3	2.9627e-248	289.59	49970000000	18	4107100000	17	2527800000	23	9749200000	19	8893400000	17	7872200000	16	1696300000	21	8665000000	21	6458500000	31	P38013_31	no	yes	yes	3.69919	3.87248	2.12524	2.02757	2.93112	0.990275	5.28201	4.76086	5.74639	4.57466	5.09098	0.529662	2.15986
	2893	FASDPGCAFTK	P38013	P38013	AHP1	Peroxiredoxin type-2	yes	yes	1	0	1142.51	2,3	1.8335e-38	180.66	95302000000	10	8035900000	12	5767600000	9	15121000000	7	16293000000	10	15413000000	8	5576000000	10	17141000000	10	11954000000	120	P38013_120	yes	yes	yes	2.48494	2.48406	1.5944	1.62239	2.04645	0.505951	3.6822	2.99539	4.92967	3.50777	3.77876	0.820775	1.73231
	3160	FLFSQYLCGEK	P38884	P38884	AIM18	Altered inheritance of mitochondria protein 18, mitochondrial	yes	yes	1	0	1333.64	2	2.5399e-48	183.85	1191400000	2	98294000	2	39494000	2	303460000	2	208490000	2	127890000	2	26912000	3	276660000	2	110200000	300	P38884_300	yes	yes	yes	1.59371	3.33012	2.06697	2.08202	2.26821	0.743359	4.40735	6.45838	3.92493	6.7745	5.39129	1.43414	3.12308
	9161	SSYSCSNLEK	Q12480	Q12480	AIM45	Probable electron transfer flavoprotein subunit alpha, mitochondrial	yes	yes	1	0	1116.48	2	2.1713e-29	169.93	1005600000	2	63627000	2	61936000	3	125100000	2	217920000	2	160960000	2	46453000	2	142670000	3	186980000	77	Q12480_77	yes	yes	yes	2.2671	2.09305	3.01705	2.70819	2.52135	0.419805	3.25735	3.82934	4.65489	4.43221	4.04345	0.629494	1.5221
	10184	VGALLDVQPVCEVTVIKDPK	Q12480	Q12480	AIM45	Probable electron transfer flavoprotein subunit alpha, mitochondrial	yes	yes	1	1	2122.17	2,3	1.8431e-05	92.8	1723800000	1	108510000	4	140550000	2	252650000	2	145670000	4	489250000	2	52409000	2	530550000	1	4170100	140	Q12480_140	no	yes	yes	4.55319	3.84902	4.34942	3.97488	4.18163	0.326384	5.41685	6.37176	4.44732	5.70996	5.48647	0.79966	1.30485
	5111	INACHLK	P46680	P46680	AIP1	Actin-interacting protein 1	yes	yes	1	0	797.422	2	1.6204e-22	173.85	1167600000	2	98332000	2	103010000	2	131670000	2	202890000	2	279220000	2	78356000	2	129140000	2	145000000	166	P46680_166	yes	yes	yes	6.37242	5.09228	6.09812	3.54649	5.27733	1.27841	8.44632	10.592	11.291	8.89587	9.8063	1.35402	4.52897
	1736	DCPHIICSYCGATDDHYSR	Q12476	Q12476	AIR2	Protein AIR2	yes	yes	3	0	2154.86	3	3.2414e-21	106.28	48410000	2	9492400	2	7399500		0	1	10128000	2	4509300	2	2964500	1	7186400	1	6730000	76, 81, 84	Q12476_76_81_84	yes	yes	yes	2.01855	1.54762	0.734751	0.969143	1.31752	0.578899	2.03424	5.54314	3.84883	4.99674	4.10574	1.55103	2.78823
	9947	VAHGCYISNAALAK	P40825-2;P40825	P40825-2	ALA1	Isoform Cytoplasmic of Alanine--tRNA ligase, mitochondrial;Alanine--tRNA ligase, mitochondrial	yes	no	1	0	1416.72	2,3	2.3467e-16	139.19	3945500000	3	392780000	3	197410000	4	1158000000	3	1152400000	2	168560000	2	38796000	3	578490000	2	259050000	896	P40825-2_896	yes	yes	yes	2.55865	2.59049	1.19865	1.42466	1.94311	0.735072	3.76077	3.52428	3.86871	5.75703	4.2277	1.02965	2.28458
	5753	KVEDICNEQIK	P40825-2;P40825	P40825-2	ALA1	Isoform Cytoplasmic of Alanine--tRNA ligase, mitochondrial;Alanine--tRNA ligase, mitochondrial	yes	no	1	1	1317.66	2,3	1.4661e-86	230.81	3893000000	4	440310000	3	240820000	3	490160000	3	915760000	4	823010000	3	259610000	2	354860000	2	368460000	652	P40825-2_652	no	yes	yes	1.67313	1.94133	0.905728	0.925645	1.36146	0.526314	2.47496	2.71662	2.5038	4.10605	2.95036	0.777962	1.5889
	9354	TCFYAEQGGQEYDTGK	P40825-2;P40825	P40825-2	ALA1	Isoform Cytoplasmic of Alanine--tRNA ligase, mitochondrial;Alanine--tRNA ligase, mitochondrial	yes	no	1	0	1795.74	2,3	4.904e-153	249.54	1220500000	4	148170000	5	97299000	4	143840000	3	223430000	4	240780000	4	64641000	2	128840000	2	173520000	532	P40825-2_532	yes	yes	yes	1.85555	2.25313	0.691394	1.11156	1.47791	0.706258	3.0291	2.15663	2.75807	2.73494	2.66968	0.367183	1.19178
	1923	DITLECGGK	P54114	P54114	ALD3	Aldehyde dehydrogenase [NAD(P)+] 2	yes	yes	1	0	934.443	2	0.00012312	107.57	840890000	2	98098000	2	71623000	2	157550000	2	193750000	1	51245000	2	46472000	2	111370000	2	110780000	269	P54114_269	yes	yes	yes	3.69427	4.26008	3.9574	2.46593	3.59442	0.787047	5.18604	3.95936	6.08021	5.48824	5.17846	0.893564	1.58404
	8321	QPLGLFINNEFCPSSDGK	P54114;P47771	P54114	ALD3;ALD2	Aldehyde dehydrogenase [NAD(P)+] 2;Aldehyde dehydrogenase [NAD(P)+] 1	no	no	1	0	1964.93	2	7.1366e-45	159.04	1431500000	1	94129000	2	64604000	2	446130000	2	300120000	2	193940000	2	46044000	1	116490000	2	170090000	30	P54114_30	no	yes	yes	2.1856	2.1557	2.43997	1.39238	2.04341	0.452376	3.24529	2.97262	4.68342	4.78662	3.92199	0.946325	1.87857
	5841	LANDTCYGLASAVFTK	P54114;P47771	P54114	ALD3;ALD2	Aldehyde dehydrogenase [NAD(P)+] 2;Aldehyde dehydrogenase [NAD(P)+] 1	no	no	1	0	1672.81	2,3	4.1639e-83	206.13	2976200000	3	329350000	3	148420000	4	776640000	4	449610000	4	538770000	3	76718000	2	374120000	3	282640000	431	P54114_431	no	yes	yes	2.38675	2.56778	1.14452	0.975527	1.76865	0.824469	3.27149	3.3941	2.57188	3.58143	3.20473	0.440726	1.43608
	569	AVQNIILGIYYNSGEVCCAGSR	P46367	P46367	ALD4	Potassium-activated aldehyde dehydrogenase, mitochondrial	yes	yes	2	0	2329.12	2,3	2.0333e-30	123.54	2231500000	3	99796000	4	70062000	7	931840000	6	303750000	5	168610000	5	32633000	6	293410000	5	331430000	324, 325	P46367_324_325	no	yes	yes	7.98459	7.53686	4.15044	4.65325	6.08128	1.95864	9.55447	10.9404	10.7202	6.83799	9.51328	1.88435	3.43199
	3586	GDVTIAINCLR	P54115	P54115	ALD6	Magnesium-activated aldehyde dehydrogenase, cytosolic	yes	yes	1	0	1173.62	2	9.541e-61	206.49	23629000000	2	1994700000	2	1681900000	2	3854500000	2	3491300000	2	5604900000	2	906950000	2	3681300000	2	2413200000	132	P54115_132	yes	yes	yes	1.0393	1.37058	1.12607	1.01104	1.13675	0.163391	1.69063	2.5677	1.96185	3.3466	2.39169	0.734636	1.25495
	1457	CSNTTLPSEPLDTSKR	P54783	P54783	ALO1	D-arabinono-1,4-lactone oxidase	yes	yes	1	1	1747.84	2,3	5.1872e-17	140.68	1147300000	3	98902000	2	7997900	5	159760000	4	291610000	3	186480000	3	48785000	4	189740000	4	164030000	359	P54783_359	no	yes	yes	2.81205	3.33001	1.38892	1.6486	2.29489	0.926891	3.6285	3.84172	3.80706	3.79795	3.76881	0.0954216	1.47392
	4274	HLELTPDEFYCK	P52893	P52893	ALT1	Probable alanine aminotransferase, mitochondrial	yes	yes	1	0	1493.69	2,3	7.1784e-123	241.39	3960800000	4	239510000	4	190770000	4	1157700000	4	738680000	4	599860000	4	101090000	3	585320000	3	347910000	538	P52893_538	yes	yes	yes	4.65759	4.63776	2.48482	1.94533	3.43137	1.42165	6.39714	6.17087	7.19725	7.07191	6.70929	0.502306	3.27792
	11176	YQNCEYR	P15274	P15274	AMD1	AMP deaminase	yes	yes	1	0	974.392	2	0.0014735	113.89	128370000	2	11371000	2	7700600	1	13094000	2	19651000	2	28143000	2	15202000	2	13434000	2	19774000	481	P15274_481	yes	yes	yes	2.73704	2.06506	2.1968	1.53719	2.13402	0.492793	3.76715	6.78007	5.4447	4.31748	5.07735	1.3327	2.94333
	6470	LLIDPPFLNEDCQTK	P53200	P53200	AML1	N(6)-adenine-specific DNA methyltransferase-like 1	yes	yes	1	0	1744.87	2	1.3557e-42	161.21	492200000	2	40837000	2	20110000	2	117360000	2	74843000	2	88997000	2	16093000	2	76387000	2	57580000	168	P53200_168	yes	yes	yes	4.09722	6.1486	3.04194	3.73258	4.25509	1.33604	6.72589	5.73565	6.65303	7.92562	6.76005	0.898255	2.50496
	6359	LISCTGER	P53200	P53200	AML1	N(6)-adenine-specific DNA methyltransferase-like 1	yes	yes	1	0	877.433	2	5.8868e-06	131.22	1067100000	2	77593000	2	83033000	2	136070000	2	218420000	2	226090000	2	64093000	2	121470000	2	140370000	200	P53200_200	yes	yes	yes	5.01059	3.66327	3.01705	3.39031	3.7703	0.868247	5.54098	5.01241	5.70993	8.56275	6.20652	1.59867	2.43621
	3015	FEVCHHK	P22855	P22855	AMS1	Alpha-mannosidase	yes	yes	1	0	898.412	2,3	0.00068465	122.79	497410000	2	70414000	1	46052000	3	75981000	4	101070000	1	34686000	2	55054000	3	26263000	3	87893000	883	P22855_883	yes	yes	yes	5.70649	3.69188	5.72999	4.0777	4.80151	1.07024	9.75575	12.3005	9.32152	12.5947	10.9931	1.69308	6.1916
	5022	ILFCVPLR	P32629	P32629	ANP1	Mannan polymerase II complex ANP1 subunit	yes	yes	1	0	959.563	2	1.0625e-16	162.51	627100000	2	38684000	2	26214000	1	93457000	2	129380000	2	112620000	2	21677000	2	157540000	2	47531000	86	P32629_86	yes	yes	yes	0.328297	0.668101	0.708205	0.269507	0.493528	0.226604	1.73983	3.18363	2.0119	4.2601	2.79887	1.15817	2.30534
	7145	MFTDYCSGNK	P32454	P32454	APE2	Aminopeptidase 2, mitochondrial	yes	yes	1	0	1164.46	2	1.6975e-11	136.96	1125000000	2	116690000	3	99910000	2	136850000	3	300160000	3	236860000	3	57838000	2	63347000	2	113310000	769	P32454_769	yes	yes	yes	2.2612	2.18675	1.38146	1.10103	1.73261	0.579613	3.21679	3.72896	2.88572	5.24152	3.76825	1.04164	2.03564
	10438	VPLQLFVVANDSPCGSTIGPILASK	P38821	P38821	APE4	Aspartyl aminopeptidase 4	yes	yes	1	0	2525.36	2,3	5.5363e-17	106.12	447570000	2	25412000		0	2	185070000	4	94060000	3	75871000	1	1424600	3	58143000	2	7592700	429	P38821_429	yes	yes	yes	2.72092	2.92496	1.06166	0.588518	1.82402	1.17249	3.64262	2.80495	4.01598	3.42224	3.47145	0.50743	1.64743
	3131	FISHCLQDTDVSIR	Q12028	Q12028	APL4	AP-1 complex subunit gamma-1	yes	yes	1	0	1632.79	2,3	2.5867e-96	211.82	867910000	4	92950000	4	69598000	4	148640000	4	167770000	4	188130000	3	24300000	4	131060000	4	45458000	383	Q12028_383	yes	yes	yes	5.58077	1.76927	4.74737	2.7133	3.70268	1.76404	8.24154	12.3842	5.3581	15.558	10.3855	4.49522	6.68278
	2199	DVVLHIPVPPSTVDCK	Q99186	Q99186	APM4	AP-2 complex subunit mu	yes	yes	1	0	1717.91	3	1.0869e-09	108.36	334350000	2	41982000	2	18294000	2	77662000	2	52446000	2	54880000	2	12949000	2	46483000	2	29655000	388	Q99186_388	yes	yes	yes	2.01331	2.64369	2.45728	2.48913	2.40085	0.270885	4.25544	5.59813	7.91934	6.59898	6.09297	1.5506	3.69212
	780	CEQLGIGLYNLHPGSTLK	P22936	P22936	APN1	DNA-(apurinic or apyrimidinic site) lyase 1	yes	yes	1	0	1942	2,3	5.0333e-24	124.25	3767400000	3	316970000	3	138770000	4	1070500000	4	541740000	3	683390000	3	57647000	4	702980000	4	255400000	112	P22936_112	yes	yes	yes	2.52854	2.31024	2.07962	2.63705	2.38886	0.246924	4.23776	4.26769	3.71701	4.41123	4.15842	0.303857	1.76956
	3251	FPFGCLIR	P38328	P38328	ARC40	Actin-related protein 2/3 complex subunit 1	yes	yes	1	0	951.5	2	2.3676e-07	134.66	7676700000	2	547650000	2	314040000	2	1492900000	2	506970000	2	1108300000	2	236440000	2	3258100000	2	212330000	206	P38328_206	yes	yes	yes	4.05931	2.57869	3.52554	3.30106	3.36615	0.613787	5.29715	7.30615	5.65323	6.40158	6.16452	0.889432	2.79838
	10527	VSTDVQESAHENAIVELRPFAESNGQITQVSSCGLDGK	P38328	P38328	ARC40	Actin-related protein 2/3 complex subunit 1	yes	yes	1	1	4014.92	3,4	1.8796e-25	97.106	766040000	1	4643700		0	4	123350000	4	123070000	2	217210000	2	32156000	2	88335000	3	177270000	373	P38328_373	yes	yes	yes	3.0281	2.46075	1.23683	0.958674	1.92109	0.985082	4.10555	5.58626	nq	4.0079	4.56657	0.884424	2.64548
	444	APIYSHCFSQDK	P38328	P38328	ARC40	Actin-related protein 2/3 complex subunit 1	yes	yes	1	0	1394.63	2,3	3.9545e-184	272.1	1626800000	4	188270000	2	64817000	5	409110000	4	231340000	3	125260000	5	115070000	3	401030000	2	91939000	26	P38328_26	yes	yes	yes	6.15226	3.43554	5.06366	4.44111	4.77314	1.1381	7.83717	10.7113	5.8042	10.8219	8.79366	2.42508	4.02051
	525	ATINDIICMQNANLHNLPENYMMK	P07347	P07347	ARD1	N-terminal acetyltransferase A complex catalytic subunit ARD1	yes	yes	1	0	2790.3	3	1.9957e-16	94.45	413560000	2	87995000	1	35804000	2	84861000		0	2	139890000	2	25885000	1	39125000		0	15	P07347_15	yes	yes	yes	1.25931	1.1329	nq	2.18084	1.52435	0.572043	3.19566	3.44452	3.54354	6.61968	4.20085	1.61918	2.6765
	8151	QEGCFAVSHGCTGK	P22768	P22768	ARG1	Argininosuccinate synthase	yes	yes	2	0	1422.6	2,3	4.1738e-17	139.19	30481000000	6	1865900000	4	686090000	7	3550500000	6	3767800000	6	7608800000	7	1053100000	9	6531000000	7	5418200000	110, 117	P22768_110_117	no	yes	yes	3.89879	3.38937	2.36224	2.61978	3.06754	0.705334	5.16205	5.22323	6.29201	5.10164	5.44474	0.567029	2.37719
	3558	GCYEQAPLTVLR	P22768	P22768	ARG1	Argininosuccinate synthase	yes	yes	1	0	1348.68	2,3	1.646e-65	204.32	29473000000	6	1532200000	5	2580100000	4	2826400000	5	2588000000	6	8371500000	5	617590000	5	5698400000	6	5258300000	284	P22768_284	yes	yes	yes	3.05932	2.90753	1.84565	1.75545	2.39199	0.686729	4.06289	4.0493	3.95245	6.23964	4.57607	1.11014	2.18408
	6376	LIYNGSYFTPECEYIR	P22768	P22768	ARG1	Argininosuccinate synthase	yes	yes	1	0	1966.91	2,3	1.3488e-82	194.67	19460000000	2	950380000	5	1085200000	3	2809000000	3	1566100000	6	5859000000	2	165420000	5	2622800000	9	4401600000	335	P22768_335	yes	yes	yes	1.59519	1.96258	0.894497	0.859474	1.32794	0.542071	2.04554	1.99612	1.97228	2.67929	2.17331	0.338697	0.84537
	10636	VVSSMVSCIFAR	P05150	P05150	ARG3	Ornithine carbamoyltransferase	yes	yes	1	0	1297.65	2,3	2.1392e-42	174.57	2357800000	2	138010000	3	204340000	2	288420000	2	224450000	3	635840000	2	24450000	2	586590000	2	255640000	114	P05150_114	yes	yes	yes	4.86689	3.98977	4.73366	4.21192	4.45056	0.417433	6.5007	13.0588	8.01201	7.96816	8.88491	2.86983	4.43435
	2785	ETHHISGECVATAER	P04076	P04076	ARG4	Argininosuccinate lyase	yes	yes	1	0	1638.74	2,3	7.8477e-172	260.97	7921700000	6	521770000	7	775010000	7	1077900000	6	1165800000	9	2032400000	5	258480000	8	836160000	10	1254100000	396	P04076_396	yes	yes	yes	1.32092	1.41508	0.860876	1.00436	1.15031	0.260951	1.94641	2.34184	2.26837	2.96847	2.38127	0.42748	1.23096
	10190	VGDHGTTYGGNPLACSVSNYVLDTIADEAFLK	P18544	P18544	ARG8	Acetylornithine aminotransferase, mitochondrial	yes	yes	1	0	3326.58	3	4.0739e-56	128.33	749680000	2	20620000		0	3	138360000	2	69564000	2	123710000	2	2116100	2	210060000	4	185240000	313	P18544_313	yes	yes	yes	3.08784	3.29269	1.62775	1.65871	2.41675	0.897178	4.14156	2.98507	4.14865	4.41632	3.9229	0.638164	1.50615
	4640	ICQDNDVIVIHDEIQCGLGR	P18544	P18544	ARG8	Acetylornithine aminotransferase, mitochondrial	yes	yes	2	0	2239.07	2,3	5.9323e-73	174.87	5855500000	2	336570000	2	717150000	4	728090000	4	352990000	2	1525200000	2	105310000	3	1244500000	4	845730000	235, 249	P18544_235_249	yes	yes	yes	1.89975	2.54249	1.38701	1.55514	1.8461	0.510966	3.4051	3.03875	3.2486	1.89236	2.8962	0.68585	1.0501
	220	AHLVAIEKPECTGQR	P53111	P53111	ARI1	NADPH-dependent aldehyde reductase ARI1	yes	yes	1	1	1650.85	2,3	8.7313e-33	182.72	4746200000	4	308240000	4	564200000	4	673640000	4	732400000	4	980600000	4	215620000	4	632590000	5	638910000	262	P53111_262	yes	yes	yes	2.56953	2.89985	1.43155	1.50905	2.10249	0.74302	3.93899	3.09799	4.0166	3.28539	3.58474	0.461351	1.48225
	344	ALILAALGEGQCK	P08566	P08566	ARO1	Pentafunctional AROM polypeptide	yes	yes	1	0	1285.71	2,3	9.9721e-56	193.73	2979500000	2	258480000	2	245860000	2	391330000	2	289940000	3	1065600000	2	73708000	3	439660000	2	214880000	442	P08566_442	yes	yes	yes	3.2974	2.49888	2.53151	2.05908	2.59672	0.514402	5.05227	5.65559	5.18983	7.49593	5.84841	1.12828	3.25169
	6027	LDGAEPLECTSK	P08566	P08566	ARO1	Pentafunctional AROM polypeptide	yes	yes	1	0	1261.59	2	6.0997e-16	159.44	773370000	2	72985000	2	75112000	2	113790000	2	149500000	2	182190000	2	31538000	2	71878000	2	76372000	881	P08566_881	yes	yes	yes	8.52935	6.77841	6.00516	5.49131	6.70106	1.32871	12.1335	14.0941	10.0885	12.2376	12.1384	1.63671	5.43736
	2175	DVLKPMGCK	P08566	P08566	ARO1	Pentafunctional AROM polypeptide	yes	yes	1	1	989.504	2,3	0.00031421	128.38	1777000000	2	148270000	2	231770000	2	58071000	2	400210000	2	474350000	1	50198000	2	149210000	2	264970000	699	P08566_699	yes	yes	yes	2.98193	3.48975	2.86318	2.44646	2.94533	0.429481	4.25134	3.85567	5.3481	4.72753	4.54566	0.64283	1.60033
	1628	CYGDSAQFVSDEDLR	P08566	P08566	ARO1	Pentafunctional AROM polypeptide	yes	yes	1	0	1703.71	2	1.7542e-69	195.6	1191500000	2	109290000	2	80119000	2	217900000	2	156260000	2	272040000	2	43904000	2	155350000	2	156680000	382	P08566_382	yes	yes	yes	1.89747	2.38007	0.906257	0.70727	1.47277	0.798017	3.49897	3.31021	3.22058	4.95548	3.74631	0.814418	2.27354
	4095	HCPSSTYVICNDTNLSK	P08566	P08566	ARO1	Pentafunctional AROM polypeptide	yes	yes	2	0	1880.84	2,3	1.9488e-99	207.55	4602600000	7	506650000	7	300210000	9	1009900000	8	893980000	8	811990000	3	120210000	7	571150000	5	388470000	33, 41	P08566_33_41	yes	yes	yes	1.46912	1.71529	0.711113	0.826035	1.18039	0.488288	2.56683	1.66024	2.45338	2.4217	2.27554	0.4149	1.09515
	2325	ECSNFSFFAPHCSAEAEFQALR	P08566	P08566	ARO1	Pentafunctional AROM polypeptide	yes	yes	2	0	2490.07	3	3.9675e-11	86.453	838010000	1	61195000	1	76810000	1	167670000	2	195440000	1	99564000	2	19534000	2	146140000	2	71670000	1033, 1043	P08566_1033_1043	yes	yes	yes	6.01261	1.8085	4.06409	2.09074	3.49398	1.95606	9.10827	13.7724	4.53202	10.3767	9.44735	3.82297	5.95336
	4816	IGCLITTYGVGELSALNGIAGSFAENVK	Q06408	Q06408	ARO10	Transaminated amino acid decarboxylase	yes	yes	1	0	2796.44	2,3	1.4305e-22	91.079	63714000	1	1020100		0	1	24282000	2	12584000	3	6807300		0	2	10312000	2	8708300	95	Q06408_95	yes	yes	yes	6.24549	5.57083	4.25283	4.46134	5.13262	0.940774	6.66716	nq	11.032	7.95141	8.55019	2.24318	3.41757
	10579	VTTYGESHCK	P28777	P28777	ARO2	Chorismate synthase	yes	yes	1	0	1123.5	2,3	3.3735e-29	166.34	1590800000	2	97313000	2	83237000	1	161480000	2	260830000	2	197300000	2	76166000	4	197370000	4	517110000	18	P28777_18	yes	yes	yes	9.76025	9.03833	5.96169	5.4899	7.56254	2.14992	11.7739	11.9819	14.4424	12.142	12.5851	1.24738	5.02254
	6966	LVIVIGPCSLHDPK	P14843	P14843	ARO3	Phospho-2-dehydro-3-deoxyheptonate aldolase, phenylalanine-inhibited	yes	yes	1	0	1489.83	2,3	9.6394e-08	114.87	10719000000	4	755250000	4	1011600000	4	1326900000	4	1005700000	4	2693300000	4	304970000	4	2633500000	4	987970000	70	P14843_70	yes	yes	yes	2.09108	2.22551	1.36033	1.15397	1.70772	0.5299	3.25649	2.76162	3.46127	3.37402	3.21335	0.312624	1.50563
	2129	DSVCDILNGK	P14843	P14843	ARO3	Phospho-2-dehydro-3-deoxyheptonate aldolase, phenylalanine-inhibited	yes	yes	1	0	1062.5	2	2.6748e-23	163.64	1114000000	2	81804000	2	59853000	2	185610000	1	124230000	2	313880000	2	49287000	1	51490000	2	247820000	53	P14843_53	no	yes	yes	2.64189	3.30108	2.25223	1.82956	2.50619	0.625187	3.97669	3.90879	3.91579	4.68066	4.12048	0.374695	1.61429
	5101	IMIDCSHGNSNK	P14843	P14843	ARO3	Phospho-2-dehydro-3-deoxyheptonate aldolase, phenylalanine-inhibited	yes	yes	1	0	1317.58	2,3	5.1412e-124	250.26	4167400000	6	220950000	7	458250000	3	333390000	7	938330000	7	1123900000	5	140620000	3	357620000	5	594320000	279	P14843_279	no	yes	yes	3.1111	3.36562	2.30901	1.91943	2.67629	0.676257	4.17032	3.84383	4.9802	4.61327	4.4019	0.498056	1.72561
	3848	GNEHCFVILR	P32449	P32449	ARO4	Phospho-2-dehydro-3-deoxyheptonate aldolase, tyrosine-inhibited	yes	yes	1	0	1186.59	2,3	2.5726e-23	160.75	14998000000	4	887340000	4	1269600000	4	2304700000	4	1959800000	4	3162100000	4	354820000	4	3669500000	4	1390300000	244	P32449_244	yes	yes	yes	2.31871	2.21301	2.13542	1.80625	2.11835	0.221213	3.52037	5.33618	4.4431	6.55129	4.96274	1.29273	2.84439
	10368	VLVIVGPCSIHDLEAAQEYALR	P32449	P32449	ARO4	Phospho-2-dehydro-3-deoxyheptonate aldolase, tyrosine-inhibited	yes	yes	1	0	2395.26	2,3	8.1986e-40	136.39	30164000000	4	2087800000	4	1486600000	4	6686100000	4	3309500000	4	6353400000	4	308150000	6	6604700000	5	3327300000	76	P32449_76	yes	yes	yes	1.74977	1.7236	1.55262	1.19093	1.55423	0.257492	2.4919	4.1751	2.60106	5.55796	3.7065	1.45428	2.15227
	9365	TCIHLFQDPNIIFLGGGLPLK	P53090	P53090	ARO8	Aromatic/aminoadipate aminotransferase 1	yes	yes	1	0	2295.24	2,3	2.3498e-40	147.49	16866000000	3	1112800000	3	824370000	3	4490400000	4	2328200000	4	3252700000	2	166240000	5	2954700000	3	1736500000	28	P53090_28	yes	yes	yes	2.55213	2.58083	1.38965	1.38905	1.97791	0.679719	3.52308	2.8299	3.78361	4.04486	3.54537	0.522381	1.56745
	8430	RDCAIDALYK	P53090	P53090	ARO8	Aromatic/aminoadipate aminotransferase 1	yes	yes	1	1	1166.58	2,3	0.00013458	123.11	1055000000	3	89971000	3	174690000	2	125530000	2	122350000	3	294370000	3	40798000	2	207310000		0	374	P53090_374	no	yes	yes	3.16774	2.87891	1.65051	1.37987	2.26926	0.885591	3.41832	4.67776	3.4036	5.24072	4.1851	0.922995	1.91584
	9843	TVAGFSNVELPQCIIPSSYIK	Q12406	Q12406	ARP7	Actin-related protein 7	yes	yes	1	0	2265.17	2	1.9519e-21	116.39	109130000	1	5350600	1	3223600	2	38315000	2	21286000	2	16730000		0	2	13177000	2	11048000	29	Q12406_29	yes	yes	yes	1.18272	nq	1.37385	1.72275	1.42644	0.273827	3.26849	2.49595	2.9183	3.16753	2.96257	0.34414	1.53613
	1605	CVVIHNGSHR	Q12406	Q12406	ARP7	Actin-related protein 7	yes	yes	1	0	1120.56	2,3	9.3133e-23	156.16	315080000	3	24677000	2	8046600	3	47094000	5	106020000	4	57288000	4	24944000	2	6663400	2	40353000	7	Q12406_7	yes	yes	yes	6.05331	6.71315	3.7444	3.84486	5.08893	1.51916	6.95069	8.52443	9.44942	7.81014	8.18367	1.06113	3.09474
	7086	MASLEHCTK	Q03862	Q03862	ARX1	Probable metalloprotease ARX1	yes	yes	1	0	1018.46	2,3	6.6029e-19	159.79	554500000	5	45083000	3	29453000	4	42117000	3	109870000	8	133310000	3	39643000	4	46223000	5	108800000	329	Q03862_329	yes	yes	yes	1.77935	2.18615	1.08594	1.69544	1.68672	0.454247	2.61657	3.52868	3.66476	3.44647	3.31412	0.473664	1.6274
	3295	FQTFSDCEPIIPLYLEHDIDAPK	P49090	P49090	ASN2	Asparagine synthetase [glutamine-hydrolyzing] 2	yes	yes	1	0	2690.29	2,3	1.2245e-22	110.75	17394000000	3	1675000000	2	642670000	3	4566600000	2	65271000	3	4063100000	3	408580000	3	3604400000	4	2368400000	98	P49090_98	yes	yes	yes	2.31229	2.46536	1.47734	1.34816	1.90079	0.569442	3.5794	3.99814	3.38115	6.4346	4.34832	1.41443	2.44753
	7798	NSVLSVSIHPCK	P40344	P40344	ATG3	Autophagy-related protein 3	yes	yes	1	0	1282.67	2,3	2.1647e-52	184.87	841900000	3	52354000	2	27734000	4	185760000	4	213200000	3	87315000	2	11182000	4	180020000	4	84332000	234	P40344_234	yes	yes	yes	13.3532	11.109	15.0388	14.2053	13.4266	1.69141	16.0201	20.8795	14.9677	21.4493	18.3292	3.31012	4.90259
	3779	GLCGSIHSQLAK	P38077	P38077	ATP3	ATP synthase subunit gamma, mitochondrial	yes	yes	1	0	1212.63	2,3	3.99e-16	145.14	8960900000	6	756680000	5	495620000	9	1720800000	8	2371100000	6	962510000	6	425000000	6	1346100000	4	883010000	117	P38077_117	yes	yes	yes	2.82262	2.78846	1.69022	1.82748	2.2822	0.607058	4.00833	5.64373	3.7573	9.43783	5.7118	2.62106	3.4296
	10413	VNVFGHINMCR	P40471	P40471	AYR1	NADPH-dependent 1-acyldihydroxyacetone phosphate reductase	yes	yes	1	0	1288.62	2,3	3.5375e-05	112.13	1066500000	2	117240000	1	49519000	2	32782000	4	310790000	2	304420000	2	34190000	2	193690000	1	23886000	125	P40471_125	yes	yes	yes	3.78713	2.42284	3.81693	2.60184	3.15718	0.748279	5.29002	8.39435	5.25484	12.0355	7.74369	3.21757	4.58651
	3456	FYNSKPCDACQR	P39714	P39714	BDH1	(R,R)-butanediol dehydrogenase	yes	yes	2	1	1430.61	2,3	8.0461e-66	218.94	3240300000	4	287370000	4	433930000	4	656100000	3	283490000	4	628150000	4	133360000	5	453230000	4	364660000	120, 123	P39714_120_123	no	yes	yes	9.17644	6.37331	7.47995	7.55744	7.64679	1.15432	9.07383	11.9451	10.5042	10.9612	10.621	1.1939	2.97426
	255	AIHNGDIAMEDCK	P39714	P39714	BDH1	(R,R)-butanediol dehydrogenase	yes	yes	1	0	1415.62	2,3	1.5589e-68	198.48	1953200000	4	187920000	4	192270000	3	83077000	4	370010000	4	538120000	4	93625000	4	163210000	4	325030000	340	P39714_340	yes	yes	yes	1.75486	1.69924	1.06166	1.26662	1.44559	0.336361	2.16235	2.47062	1.87664	3.0475	2.38928	0.50139	0.943683
	10626	VVMNESHCYK	P39713	P39713	BDH2	Probable diacetyl reductase [(R)-acetoin forming] 2	yes	yes	1	0	1208.53	2,3	7.2148e-38	181.87	229970000	3	21656000	2	24693000	2	20408000	3	54116000	2	43739000	2	8603200	2	14872000	4	41880000	157	P39713_157	yes	yes	yes	3.95834	3.38767	2.47345	2.87597	3.17386	0.643021	5.36449	7.43083	5.63841	7.11525	6.38725	1.03696	3.21339
	7625	NLILSLVCLESK	P39011	P39011	BEM4	Bud emergence protein 4	yes	yes	1	0	1330.75	2	1.026e-42	178.22	109510000	2	10403000	2	5844300	2	29501000	2	15161000	2	25971000	2	1196600	2	19598000	1	1830800	319	P39011_319	yes	yes	yes	3.68319	1.83555	4.1092	2.39709	3.00626	1.06714	8.2715	11.5905	9.52183	2.54753	7.98283	3.87339	4.97658
	7332	NCLHFDFPVALR	P43583	P43583	BLM10	Proteasome activator BLM10	yes	yes	1	0	1430.71	3	0.00035679	83.081	182590000	1	10795000	2	9084700	2	44184000	2	18234000	2	47446000	2	3714200	2	42740000	2	6393200	250	P43583_250	yes	yes	yes	1.97533	0.0120005	2.47873	1.35524	1.45533	1.0663	5.01508	10.2647	3.24517	9.47309	6.9995	3.4065	5.54417
	11205	YSMLVGGCDTHR	P43619	P43619	BNA6	Nicotinate-nucleotide pyrophosphorylase [carboxylating]	yes	yes	1	0	1337.59	2,3	6.4529e-16	138.42	1770400000	3	178000000	3	180880000	4	231510000	4	487000000	3	341470000	3	87892000	3	151160000	3	112460000	162	P43619_162	yes	yes	yes	3.67665	2.89579	3.21306	2.4318	3.05432	0.524454	5.36017	7.1215	6.37903	8.17428	6.75874	1.18821	3.70442
	5810	LADQTPHDDNSENCPNR	P53890	P53890	BNI5	Bud neck protein 5	yes	yes	1	0	1924.8	2,3	3.42e-135	233.48	200570000	4	19339000	3	10579000	4	35233000	4	53250000	4	30819000	4	13160000	2	2070200	4	36122000	266	P53890_266	yes	yes	yes	2.79467	3.35561	1.55129	1.46617	2.29193	0.933561	3.59457	4.98387	3.00971	4.57174	4.03997	0.900656	1.74804
	10322	VLGCGHLGTK	P48524	P48524	BUL1	Ubiquitin ligase-binding protein BUL1	yes	yes	1	0	983.522	2	0.0002643	105.52	96940000	1	2931300	2	16550000	2	19972000	2	18205000	2	17163000		0	2	11590000	2	10528000	431	P48524_431	yes	yes	yes	6.03012	5.18288	4.62284	4.14547	4.99533	0.809729	9.57391	nq	6.17381	8.25011	7.99927	1.71387	3.00395
	11222	YSTVVISCEPIIR	P48558	P48558	BXI1	Bax inhibitor 1	yes	yes	1	0	1478.78	2	6.3473e-23	147.33	791900000	2	92298000	2	42864000	2	261460000	1	133790000	2	151430000	2	17559000		0	2	92507000	42	P48558_42	yes	yes	yes	2.20481	1.29842	1.73505	1.08542	1.58092	0.496092	3.24329	4.54319	2.11892	4.37934	3.57118	1.12761	1.99026
	1917	DINQSNVDDVVCTIR	P28495	P28495	CAP1	F-actin-capping protein subunit alpha	yes	yes	1	0	1689.8	2	1.296e-42	163.02	642810000	1	17040000	2	26638000	2	191720000	2	135020000	2	84171000	2	19965000	2	83745000	2	84514000	210	P28495_210	yes	yes	yes	1.40273	2.21443	1.02898	0.707971	1.33853	0.649294	2.06427	3.08139	2.27018	3.60065	2.75412	0.715032	1.4156
	2181	DVPHCPESLK	P00812	P00812	CAR1	Arginase	yes	yes	1	0	1123.53	2	1.6388e-11	138.08	10157000000	2	843210000	2	760620000	4	1563300000	4	1870700000	2	2109300000	2	541910000	4	1321800000	4	1146600000	180	P00812_180	yes	yes	yes	3.41872	3.38328	2.42717	1.81916	2.76208	0.778531	4.80455	4.37232	5.83846	6.44918	5.36613	0.948529	2.60404
	559	AVHPETNGEGPIMCSYDVDGVDPLYIPATGTPVR	P00812	P00812	CAR1	Arginase	yes	yes	1	0	3569.68	3,4	5.7661e-19	80.496	3449100000	2	270620000	1	99086000	2	739390000	2	721460000	4	926280000	1	2000400	1	115400000	3	574840000	253	P00812_253	yes	yes	yes	2.15189	2.4974	1.20671	1.20503	1.76526	0.661147	3.1242	3.12682	2.68866	3.64072	3.1451	0.389335	1.37984
	9512	TGELLCYDHYK	P07991	P07991	CAR2	Ornithine aminotransferase	yes	yes	1	0	1340.61	2,3	4.6021e-60	193.83	19637000000	4	1956400000	4	1411000000	5	3645800000	2	868410000	4	5420900000	3	637530000	4	3861800000	5	1835700000	255	P07991_255	yes	yes	yes	1.94733	2.2891	1.31775	1.15107	1.67631	0.533353	3.11098	3.07763	3.36481	4.17136	3.43119	0.509838	1.75488
	10484	VSALCR	P07991	P07991	CAR2	Ornithine aminotransferase	yes	yes	1	0	647.342	2	0.0029827	126.05	1226900000	1	109880000	2	90537000	1	134970000	2	188810000	1	177550000	1	84935000	2	166570000	2	273630000	231	P07991_231	yes	yes	yes	2.16199	1.99893	1.19115	1.45116	1.70081	0.455941	3.02246	3.20643	3.87892	4.84846	3.73907	0.826144	2.03826
	6408	LLALCDIK	P39113	P39113	CAT8	Regulatory protein CAT8	yes	yes	1	0	887.515	2	0.00017808	118.74	253070000	2	24590000	2	17412000	2	49056000	2	41534000	2	51937000	2	11643000	1	34846000	2	22052000	134	P39113_134	yes	yes	yes	2.90787	2.97867	1.89995	3.02645	2.70323	0.537736	3.81117	6.11673	5.47346	8.0701	5.86786	1.76043	3.16463
	8492	RPQCSQCAAVGFECR	P39113	P39113	CAT8	Regulatory protein CAT8	yes	yes	3	1	1653.72	2,3	7.0345e-25	149.6	327070000	4	47900000	3	46962000	3	52609000	4	79017000	2	37667000	3	12957000	2	34560000	1	15396000	87, 90, 97	P39113_87_90_97	yes	yes	yes	4.14363	2.93166	1.94476	1.75332	2.69334	1.09608	3.39527	5.4538	6.17114	7.15907	5.54482	1.59446	2.85148
	2863	EYVCIVR	P33322	P33322	CBF5	H/ACA ribonucleoprotein complex subunit 4	yes	yes	1	0	880.448	2	0.0036006	104.11	3320700000	2	527500000	2	181070000	2	470700000	2	532290000	2	817700000	2	261060000	2	348160000	2	182230000	125	P33322_125	yes	yes	yes	8.18947	3.50387	7.91246	5.9501	6.38898	2.16635	10.9125	16.3779	10.9136	10.9268	12.2827	2.73015	5.89374
	175	AGEACTIVLR	P39076	P39076	CCT2	T-complex protein 1 subunit beta	yes	yes	1	0	1031.54	2	4.4055e-05	112.3	1726900000	2	121160000	1	32645000	2	425290000	2	420420000	2	246900000	2	47154000	2	242060000	2	191280000	365	P39076_365	yes	yes	yes	10.9187	8.85004	6.97049	6.70328	8.36063	1.9547	12.6567	14.8944	15.6574	10.2984	13.3767	2.41519	5.01609
	6192	LGECDVIEEIMLGEQPFLK	P39076	P39076	CCT2	T-complex protein 1 subunit beta	yes	yes	1	0	2162.06	2	1.2766e-28	139.12	233960000	2	12185000	1	3047800	2	48350000	2	38727000	2	39933000	2	4513600	2	56967000	2	30241000	340	P39076_340	yes	yes	yes	11.6722	10.104	6.32652	5.24146	8.33603	3.04794	13.8818	14.9252	15.4574	10.4415	13.6765	2.25377	5.34046
	2737	ESDVGTNCGLFK	P39077	P39077	CCT3	T-complex protein 1 subunit gamma	yes	yes	1	0	1268.57	2	1.9936e-52	185.99	1492900000	2	137780000	2	87490000	2	247170000	3	336740000	2	267030000	2	59324000	2	187490000	3	169830000	352	P39077_352	no	yes	yes	1.68551	2.76086	1.32219	1.84529	1.90346	0.61207	2.92401	2.55011	4.27079	4.95913	3.67601	1.13039	1.77255
	1294	CNVLLIQK	P39078	P39078	CCT4	T-complex protein 1 subunit delta	yes	yes	1	0	929.537	2	0.00013663	119.29	1348300000	2	122160000	2	87254000	2	276200000	2	263190000	2	290400000	2	52594000	2	225650000	1	30809000	283	P39078_283	yes	yes	yes	3.823	3.13016	3.27543	2.76559	3.24854	0.438933	5.3789	8.40423	6.05898	9.13896	7.24527	1.80922	3.99672
	8793	SGTTNTYEEHILQPVLVSTSAITLASECVK	P39078	P39078	CCT4	T-complex protein 1 subunit delta	yes	yes	1	0	3190.61	3	5.1379e-26	97.085	1217600000	2	114800000	1	36797000	2	357970000	2	219900000	1	147070000	1	5103600	1	182050000	2	153940000	514	P39078_514	yes	yes	yes	1.74807	1.34832	1.13281	1.23337	1.36564	0.269725	2.18347	2.74915	2.65938	4.06571	2.91443	0.806661	1.54879
	3788	GLGCKPIADIELFTEDR	P39078	P39078	CCT4	T-complex protein 1 subunit delta	yes	yes	1	1	1875.94	2,3	1.4276e-15	137.27	1723000000	3	133190000	1	59299000	2	497240000	2	279130000	2	162270000		0	2	435930000	2	155950000	330	P39078_330	yes	yes	yes	2.01837	2.61174	1.04882	0.812131	1.62277	0.840857	2.97351	3.48285	2.70936	3.87493	3.26016	0.520604	1.6374
	8940	SLHDALCVIR	P39078	P39078	CCT4	T-complex protein 1 subunit delta	yes	yes	1	0	1125.6	2,3	1.6615e-11	137.98	2902000000	3	172540000	4	257650000	4	726720000	2	144460000	4	627410000	3	76894000	4	703350000	4	193010000	399	P39078_399	yes	yes	yes	4.50367	3.36493	2.86937	2.66283	3.3502	0.823488	4.79314	8.45527	5.50155	11.797	7.63673	3.19493	4.28653
	338	ALHDSLCVVR	P40413	P40413	CCT5	T-complex protein 1 subunit epsilon	yes	yes	1	0	1111.58	2,3	2.8282e-11	135.55	1068200000		0	3	128140000	4	140300000	2	187250000	3	352540000	1	15884000	2	152240000	2	91824000	428	P40413_428	yes	yes	yes	4.25369	3.44836	2.7934	2.05651	3.13799	0.936208	5.48288	7.27346	5.94501	7.70374	6.60127	1.05653	3.46328
	5287	ISNIGVDCLGYGSNDMK	P40413	P40413	CCT5	T-complex protein 1 subunit epsilon	yes	yes	1	0	1784.81	2	1.0376e-69	188.58	289470000	2	50405000	2	25357000	1	22771000	1	55795000	2	92444000	2	20355000	1	22347000		0	514	P40413_514	yes	yes	yes	3.19314	1.46743	nq	5.06301	3.24119	1.79827	8.39623	8.42558	9.32075	5.97462	8.02929	1.43542	4.7881
	8333	QQILLATQLCR	P40413	P40413	CCT5	T-complex protein 1 subunit epsilon	yes	yes	1	0	1285.72	2	3.9863e-30	163.9	617140000	2	53001000	2	39279000	2	144270000	2	105540000	2	143900000	2	17039000	2	87451000	1	26650000	545	P40413_545	no	yes	yes	5.21639	2.52965	6.86984	5.64212	5.0645	1.82952	8.49995	14.6259	7.02549	15.6896	11.4603	4.33358	6.39576
	5827	LAILTCPFEPPKPK	P40413	P40413	CCT5	T-complex protein 1 subunit epsilon	yes	yes	1	1	1552.87	2,3	1.8326e-16	161.25	5412800000	4	524480000	4	354290000	4	1315300000	4	840400000	4	932380000	4	197230000	4	785030000	4	463740000	274	P40413_274	yes	yes	yes	3.99308	4.62712	1.98215	1.85436	3.11418	1.40595	4.9249	4.44412	5.40464	5.36831	5.03549	0.450551	1.92131
	0	AAAAQDEITGDGTTTVVCLVGELLR	P39079	P39079	CCT6	T-complex protein 1 subunit zeta	yes	yes	1	0	2502.26	2,3	1.1433e-31	129.43	199230000		0		0	4	58645000	3	25207000	3	43291000	1	1516100	3	50476000	4	20092000	96	P39079_96	yes	yes	yes	1.78019	2.39123	2.39652	2.43651	2.25111	0.314599	2.81727	5.25143	3.26258	5.79002	4.28033	1.46043	2.02921
	2592	ELHQMCLTSMGPCGR	P47079	P47079	CCT8	T-complex protein 1 subunit theta	yes	yes	2	0	1661.71	2,3	6.8009e-217	278.36	1536100000	3	184940000	3	148710000	4	343430000	3	300980000	3	234730000	3	41723000	4	183010000	3	98615000	42, 49	P47079_42_49	yes	yes	yes	3.6125	2.66539	0.930268	1.11255	2.08018	1.28441	5.30138	4.4573	4.70737	8.39863	5.71617	1.82301	3.63599
	7354	NCTPKPTSTTETVAASAVAAVFEQK	P00549	P00549	CDC19	Pyruvate kinase 1	yes	yes	1	1	2550.26	2,3,4	3.5991e-41	153.6	33237000000	17	3130800000	17	2215700000	10	5274500000	12	5573700000	18	5892700000	12	1012800000	12	5317600000	14	4819300000	371	P00549_371	yes	yes	yes	4.25861	4.15374	2.91234	2.90489	3.5574	0.750376	5.95078	5.47863	6.1731	7.68181	6.32108	0.952247	2.76368
	139	AEVSDVGNAILDGADCVMLSGETAK	P00549	P00549	CDC19	Pyruvate kinase 1	yes	yes	1	0	2464.15	2,3	5.1457e-23	114.64	18923000000	5	1748300000		0	5	4258700000	9	3663500000	6	4764900000	3	163450000	7	2049400000	7	2275100000	328	P00549_328	yes	yes	yes	2.03124	2.45016	1.38521	1.32555	1.79804	0.539542	3.03313	2.72263	3.11599	3.59973	3.11787	0.363131	1.31983
	6775	LSCLLYQR	P06785	P06785	CDC21	Thymidylate synthase	yes	yes	1	0	994.527	2	0.00010967	118.74	1074700000	2	101860000	2	71254000	2	245630000	2	170050000	2	231350000	2	45513000	1	142010000	2	67009000	201	P06785_201	yes	yes	yes	2.41163	3.31179	1.83965	1.16248	2.18139	0.910269	3.53181	3.9581	3.44928	4.46879	3.852	0.467755	1.67061
	7373	NDEEDADLYHSCLGSAALALIEGK	P18898	P18898	CDC43	Geranylgeranyl transferase type-1 subunit beta	yes	yes	1	0	2533.16	2,3	5.4553e-31	126.9	245270000	4	33500000	2	7290000	2	42023000	2	38821000	4	55671000	4	6885100	3	29741000	2	31340000	343	P18898_343	yes	yes	yes	1.81334	1.63001	1.1313	1.38235	1.48925	0.296875	2.23249	3.72771	2.57857	3.52563	3.0161	0.72376	1.52685
	3222	FNGELCIPQEIFNDFSK	P18898	P18898	CDC43	Geranylgeranyl transferase type-1 subunit beta	yes	yes	1	0	1999.93	2	6.7527e-15	114.01	140290000	2	13356000	1	2858700	2	52967000	2	19158000	2	28382000	2	2943800	1	9456500	2	11165000	361	P18898_361	yes	yes	yes	2.63013	5.30731	2.36947	2.76492	3.26796	1.36944	4.46967	6.31331	5.88483	6.87041	5.88455	1.02594	2.61659
	6191	LGDLVTIHPCPDIK	P25694	P25694	CDC48	Cell division control protein 48	yes	yes	1	0	1519.81	2,3	9.649e-55	180.61	27236000000	4	1963200000	4	1403400000	4	6772300000	4	3766900000	4	5479600000	4	994870000	4	4809700000	4	2045600000	115	P25694_115	yes	yes	yes	1.90981	1.78509	1.35175	1.17887	1.55638	0.34718	2.88187	2.67994	3.20654	4.54859	3.32923	0.841349	1.77285
	2147	DTVLIVLIDDELEDGACR	P25694	P25694	CDC48	Cell division control protein 48	yes	yes	1	0	1987.98	2	3.9823e-248	281.92	203770000	3	18299000	1	2118100	2	26261000	2	20564000	5	74052000		0	2	46051000	4	16425000	92	P25694_92	no	yes	yes	3.05327	3.06684	2.87699	2.04615	2.76081	0.484227	4.29099	4.28791	8.29661	4.76006	5.40889	1.93789	2.64808
	3349	FSQCFGDK	Q00362	Q00362	CDC55	Protein phosphatase PP2A regulatory subunit B	yes	yes	1	0	930.391	2	1.2631e-07	135.83	691330000	2	78382000	2	49809000	2	146950000	2	130150000	2	108410000	2	34756000	2	84479000	2	58389000	13	Q00362_13	yes	yes	yes	4.59692	4.30236	2.8262	2.7045	3.6075	0.981091	6.1245	5.33781	6.88745	4.48152	5.70782	1.03374	2.10033
	6405	LLAHDYYVCEK	Q01159	Q01159	CEG1	mRNA-capping enzyme subunit alpha	yes	yes	1	0	1352.64	2,3	2.8388e-23	150.09	743370000	4	82182000	4	58948000	2	112700000	2	135990000	4	154200000	4	35732000	2	103190000	2	60430000	68	Q01159_68	no	yes	yes	3.29439	3.53138	2.19427	2.66765	2.92192	0.606712	5.10179	7.09231	4.40897	4.9127	5.37894	1.17908	2.45702
	10540	VSYIHNDSCTR	O13297	O13297	CET1	mRNA-capping enzyme subunit beta	yes	yes	1	0	1293.58	2,3	1.5937e-23	155.47	611390000	5	42326000	4	23022000	3	84852000	4	188110000	5	53706000	2	13466000	4	105700000	4	100210000	467	O13297_467	yes	yes	yes	2.46807	3.1437	1.2297	1.45568	2.07429	0.893443	4.44589	3.8234	3.94726	4.36049	4.14426	0.30523	2.06997
	2658	ENDQYDTLDVGHYCEK	P22137	P22137	CHC1	Clathrin heavy chain	yes	yes	1	0	1927.79	2,3	8.4918e-217	271.41	4814000000	6	680790000	5	521110000	1	44153000	4	671190000	6	1525100000	5	374650000	3	205710000	4	791360000	915	P22137_915	yes	yes	yes	1.47559	1.56532	0.679855	0.708392	1.10729	0.478628	2.20147	2.1001	2.12918	2.58871	2.25487	0.226605	1.14758
	1604	CVVHTNALPIDWLVGYFGK	P22137	P22137	CHC1	Clathrin heavy chain	yes	yes	1	0	2131.09	2,3	2.0967e-15	114.54	381990000	2	21047000	1	9124400	3	249450000	2	42657000	2	10392000	2	993420	2	31726000	2	16604000	645	P22137_645	yes	yes	yes	3.35516	3.04775	1.93142	nq	2.77811	0.74919	8.71554	4.59663	5.8731	5.2548	6.11002	1.81352	3.33191
	4435	HVAIDTTHFVCNDLDNEESNEELIR	Q12114	Q12114	CHS5	Chitin biosynthesis protein CHS5	yes	yes	1	0	2912.32	3,4	9.8397e-106	182.22	2489300000	3	250350000	2	48963000	3	598430000	4	584810000	3	441010000	3	67989000	3	427620000	2	70114000	217	Q12114_217	yes	yes	yes	2.14897	1.98939	1.20264	0.949981	1.57274	0.586069	2.69042	2.86352	2.99889	4.15848	3.17783	0.665843	1.60508
	10492	VSEDDLFDQLDSEGIKVDEIICGK	P38779	P38779	CIC1	Proteasome-interacting protein CIC1	yes	yes	1	1	2666.26	2,3	8.7184e-121	219.61	410160000	3	47987000		0	4	123340000	4	70260000	3	69096000	2	5756200	4	64652000	3	29068000	156	P38779_156	no	yes	yes	3.46492	2.7675	2.62362	2.27683	2.78322	0.498951	4.58087	6.19871	4.61637	6.15921	5.38879	0.912664	2.60557
	9539	TGTYHDDDEPCHLR	Q08822	Q08822	CIR2	Probable electron transfer flavoprotein-ubiquinone oxidoreductase, mitochondrial	yes	yes	1	0	1657.68	2,3	1.2001e-127	232.78	1226700000	6	94505000	6	129830000	4	153550000	6	180450000	6	255070000	5	102490000	5	140220000	5	170590000	546	Q08822_546	yes	yes	yes	4.09536	3.62488	2.5579	2.90995	3.29702	0.693048	4.64144	4.59564	4.56102	4.45049	4.56215	0.081398	1.26513
	10659	VYCNLQQLLPVGLHDIPGIDCVK	P38930	P38930	CKB2	Casein kinase II subunit beta'	yes	yes	2	0	2536.32	2,3	5.2084e-52	144.82	2040400000	3	88101000	2	4455900	4	842730000	4	352080000	2	12392000	3	30936000	4	520010000	4	189670000	144, 162	P38930_144_162	yes	yes	yes	1.42078	1.83027	1.17127	0.995101	1.35435	0.362166	2.35041	1.83562	2.28564	2.06256	2.13356	0.233782	0.779208
	3704	GHEYFCDVDPEYITDR	P38930	P38930	CKB2	Casein kinase II subunit beta'	yes	yes	1	0	1957.82	2,3	1.1202e-24	140.77	1764600000	4	223980000	4	120800000	4	198780000	4	335300000	4	401320000	4	98867000	4	206530000	4	179020000	52	P38930_52	no	yes	yes	1.50898	1.49438	1.17277	0.922617	1.27469	0.281365	2.22804	3.45911	2.90473	5.52113	3.52825	1.42076	2.25356
	6534	LLTSESNIITPCVR	Q03690	Q03690	CLU1	Clustered mitochondria protein 1	yes	yes	1	0	1544.82	2,3	1.4722e-42	169.17	1622500000	2	152070000	2	86539000	2	377760000	2	326330000	3	305410000	2	41134000	2	171970000	2	161300000	216	Q03690_216	yes	yes	yes	1.87683	2.2127	0.972448	0.907916	1.49247	0.652835	2.96121	1.96915	2.67612	3.04686	2.66333	0.489176	1.17086
	2690	EPNLISVPAPITVCGDIHGQYFDLLK	P14747	P14747	CMP2	Serine/threonine-protein phosphatase 2B catalytic subunit A2	yes	yes	1	0	2838.46	3	7.8757e-06	58.758	444730000		0		0	1	82934000	1	60371000	1	104320000	1	7658800	2	118680000	2	70758000	142	P14747_142	yes	yes	yes	1.43026	2.70441	1.46099	1.01899	1.65366	0.728907	2.41916	3.58089	2.79042	3.22759	3.00452	0.50677	1.35085
	3518	GCGQQIPGLINNAK	P27825	P27825	CNE1	Calnexin homolog	yes	yes	1	0	1411.72	2	0.00023669	94.402	38328000	2	3693300	1	981500	2	8039000	2	10435000	1	5169500		0	2	5569100	2	4441000	338	P27825_338	yes	yes	yes	47.0062	45.8104	46.0347	47.443	46.5736	0.777968	51.8171	48.9725	57.4148	55.2835	53.372	3.73146	6.79841
	8485	RPEVSVLDVGCGGGILSESLAR	P27680	P27680	COQ3	Hexaprenyldihydroxybenzoate methyltransferase, mitochondrial	yes	yes	1	1	2213.15	3	3.8129e-07	92.034	863660000	2	96601000	2	51435000	1	155530000	2	199670000	2	113650000	2	20458000	2	136120000	2	90197000	131	P27680_131	yes	yes	yes	2.18237	3.43441	3.27031	1.52044	2.60188	0.910201	4.09342	4.35529	3.2845	6.17675	4.47749	1.22109	1.87561
	10334	VLKPGGIFYCLEFSK	P49017	P49017	COQ5	2-methoxy-6-polyprenyl-1,4-benzoquinol methylase, mitochondrial	yes	yes	1	1	1699.9	2,3	0.00060642	85.469	2879200000	3	328450000	4	216940000	3	1175100000	4	426020000	2	407660000	2	73361000	3	94591000	2	157080000	225	P49017_225	yes	yes	yes	0.942595	1.30185	1.57118	1.12272	1.23459	0.268077	1.48849	3.56073	2.45883	4.13503	2.91077	1.17592	1.67618
	6433	LLDNIQEYQLCDNFNHFSLSYK	P07256	P07256	COR1	Cytochrome b-c1 complex subunit 1, mitochondrial	yes	yes	1	0	2703.26	3	4.1455e-11	86.748	26330000000	2	2638600000	1	779210000	2	7740000000	2	5175800000	2	2683800000	2	465260000	2	3771100000	2	3076600000	312	P07256_312	yes	yes	yes	1.35691	1.70755	0.996512	0.931325	1.24808	0.35897	2.19054	2.63205	2.15643	3.20652	2.54638	0.490514	1.29831
	10261	VIECNIR	P03965	P03965	CPA2	Carbamoyl-phosphate synthase arginine-specific large chain	yes	yes	1	0	845.443	2	0.00062526	124.59	4892100000	3	419750000	2	456640000	2	352100000	3	457250000	2	2209500000	2	137310000	2	473750000	2	385780000	862	P03965_862	yes	yes	yes	3.36351	2.60557	2.44369	2.38124	2.6985	0.453304	4.08721	9.15626	5.68204	7.24263	6.54203	2.16724	3.84353
	4283	HLGVIGECNVQYALQPDGLDYR	P03965	P03965	CPA2	Carbamoyl-phosphate synthase arginine-specific large chain	yes	yes	1	0	2459.19	2,3	9.6036e-50	153.19	15018000000	4	972010000	4	1385900000	4	3143600000	5	2157100000	5	3126300000	3	324050000	2	2178200000	5	1730500000	300	P03965_300	yes	yes	yes	5.69487	3.4128	4.72621	4.50612	4.585	0.936667	6.71278	13.8738	9.4524	7.73461	9.4434	3.16253	4.8584
	7043	LYDNGCNIMGTNPNDIDR	P03965	P03965	CPA2	Carbamoyl-phosphate synthase arginine-specific large chain	yes	yes	1	0	2023.87	2	3.2617e-116	218.36	606030000	2	39985000	2	31522000	2	61585000	2	107520000	2	162020000	2	24612000	2	41183000	2	137590000	678	P03965_678	no	yes	yes	0.929921	1.85953	0	0.517289	0.826685	0.786673	2.72813	1.52101	1.76754	3.17499	2.29792	0.782992	1.47123
	6313	LIENQQCDQENNKPLR	P53691	P53691	CPR6	Peptidyl-prolyl cis-trans isomerase CPR6	yes	yes	1	1	1940.94	2,3	1.7186e-68	206.49	14484000000	4	1200300000	4	1026300000	5	2344100000	6	3030700000	4	2066700000	4	913050000	4	1735300000	6	2167700000	156	P53691_156	no	yes	yes	1.40985	1.67638	1.07272	0.943292	1.27556	0.331781	2.31946	2.50606	2.45118	4.17724	2.86349	0.879329	1.58793
	3670	GGCSIYADKEEVK	P47103	P47103	CPR7	Peptidyl-prolyl cis-trans isomerase CYP7	yes	yes	1	1	1397.65	2,3	1.4124e-31	182.25	328360000	2	22493000	3	38418000	3	84313000	2	47360000	2	44461000	2	17113000	2	25146000	3	49055000	94	P47103_94	yes	yes	yes	3.22724	3.06057	1.76525	1.65723	2.42758	0.831114	4.95107	4.1349	5.61952	4.11954	4.70626	0.722191	2.27868
	8755	SFVAGGVGGVCAVFTGHPFDLIK	Q12289	Q12289	CRC1	Mitochondrial carnitine carrier	yes	yes	1	0	2277.16	2,3	1.8462e-22	118.15	446300000	2	57474000		0	4	192270000	3	73672000	2	53790000	1	3226600	2	56640000	1	9229700	48	Q12289_48	yes	yes	yes	11.3883	8.71318	11.0187	6.43009	9.38755	2.29962	16.3693	19.335	12.6411	16.3418	16.1718	2.74101	6.78423
	8991	SLVDIGCGTGK	P38892	P38892	CRG1	Probable S-adenosylmethionine-dependent methyltransferase CRG1	yes	yes	1	0	1048.52	2	2.6228e-23	158.08	560630000	2	62745000	2	31602000	2	144000000	2	118200000	2	86558000	2	34194000	1	52239000	2	31100000	47	P38892_47	no	yes	yes	2.32194	2.88618	1.53009	1.48777	2.0565	0.67315	3.03793	3.82278	2.37213	3.97192	3.30119	0.742607	1.24469
	5842	LANESSELNKDSIEECGR	P47130	P47130	CSN12	Cop9 signalosome complex subunit 12	yes	yes	1	1	1992.91	2,3	2.1356e-116	243.37	145970000	4	29747000	4	21741000	4	6380700	2	7137500	3	46091000	2	13258000	2	17100000	2	4514600	133	P47130_133	yes	yes	yes	2.19394	2.57468	0.961326	0.832289	1.64056	0.87435	3.35707	5.68899	2.67221	5.12071	4.20974	1.42701	2.56919
	7600	NLAYNIGIHVEGACPQIQQR	P15202	P15202	CTA1	Peroxisomal catalase A	yes	yes	1	0	2223.12	2,3	3.6375e-73	181.94	3567500000	2	329220000	1	178280000	4	820550000	4	788170000	2	307670000		0	3	545630000	4	597980000	475	P15202_475	yes	yes	yes	3.10417	3.2225	1.72429	1.97455	2.50638	0.766962	3.87792	3.50973	5.52199	6.50241	4.85301	1.40514	2.34664
	9757	TQGIGSIYVGCPAFIIGNTAK	P38152	P38152	CTP1	Tricarboxylate transport protein	yes	yes	1	0	2109.09	2	1.2058e-43	135.98	155670000	2	16476000	2	8036200	2	41320000	2	23705000	2	30407000	1	1025000	1	19915000	2	14789000	73	P38152_73	yes	yes	yes	1.83158	nq	1.44516	0.379554	1.21876	0.75202	4.42094	4.09887	1.58246	3.91141	3.50342	1.29781	2.28466
	2521	EIPLEVLNNLACYHFINGDFIK	P89105	P89105	CTR9	RNA polymerase-associated protein CTR9	yes	yes	1	0	2561.3	2,3	1.7761e-30	127.32	824770000	1	27637000		0	4	435100000	4	144190000	2	144140000	1	6069300	2	29029000	3	38601000	509	P89105_509	yes	yes	yes	1.94139	2.0936	1.58784	1.39462	1.75436	0.320002	3.22178	4.81921	4.10227	7.78342	4.98167	1.97879	3.22731
	3581	GDSQYTAEQCPFK	P06115	P06115	CTT1	Catalase T	yes	yes	1	0	1472.62	2	1.138e-68	198.32	3372400000	4	275380000	4	217230000	4	509220000	4	600060000	4	631520000	5	133220000	3	505210000	3	500590000	390	P06115_390	yes	yes	yes	5.48512	4.79166	2.92117	3.16163	4.0899	1.24722	4.94424	6.4088	6.59945	7.24505	6.29938	0.971717	2.20949
	334	ALGINCR	P54838	P54838	DAK1	Dihydroxyacetone kinase 1	yes	yes	1	0	745.39	2	0.00055145	127.66	2839700000	2	201770000	2	207550000	2	430280000	2	551920000	2	725350000	2	108790000	2	403140000	2	210940000	126	P54838_126	yes	yes	yes	5.31072	3.75345	5.73764	4.66797	4.86745	0.863038	7.77031	12.619	10.0635	10.4464	10.2248	1.98594	5.35734
	4947	IINDNLVTIGSSLDHCK	P54838	P54838	DAK1	Dihydroxyacetone kinase 1	yes	yes	1	0	1840.94	2,3,4	6.9673e-70	189.04	11588000000	4	931680000	2	21262000	5	2678900000	4	1208100000	5	2648700000	4	259670000	5	2438100000	4	1401700000	197	P54838_197	yes	yes	yes	2.15518	2.10092	1.61182	1.24622	1.77853	0.430873	3.1614	3.79624	3.28167	5.62992	3.96731	1.14209	2.18877
	9287	SYKPCDSDDQDTFK	P32328	P32328	DBF20	Serine/threonine-protein kinase DBF20	yes	yes	1	1	1647.67	2,3	6.3778e-32	177.93	133670000	4	17480000	4	12651000	3	11618000	4	23356000	4	26434000	4	9916500	3	13286000	4	18926000	58	P32328_58	yes	yes	yes	1.49689	1.29172	0.61708	1.15829	1.141	0.376017	1.88026	2.03206	1.81487	2.60893	2.08403	0.361566	0.943035
	2559	ELAVQIQTECSK	P24783	P24783	DBP2	ATP-dependent RNA helicase DBP2	yes	yes	1	0	1347.67	2	5.0251e-65	203.88	1160500000	4	105640000	4	64989000	2	273200000	4	285750000	4	188230000	2	39628000	3	118240000	2	84830000	206	P24783_206	yes	yes	yes	4.79922	4.65198	2.76798	2.06105	3.57006	1.36648	7.46456	6.24087	6.86555	8.23962	7.20265	0.85295	3.6326
	7806	NTCVYGGVPK	P24783	P24783	DBP2	ATP-dependent RNA helicase DBP2	yes	yes	1	0	1036.5	2	1.0603e-05	119.22	1542000000	2	278510000	2	155160000	2	195820000	2	263300000	2	338650000	1	32758000	2	153270000	2	124530000	219	P24783_219	yes	yes	yes	6.27425	6.79779	4.55567	3.64808	5.31895	1.46901	8.60312	6.99629	8.78262	9.96996	8.588	1.22222	3.26905
	9023	SNDSLTYNCGK	Q12517	Q12517	DCP1	mRNA-decapping enzyme subunit 1	yes	yes	1	0	1200.51	2	2.9586e-60	201.09	417750000	2	45166000	2	35895000	2	85906000	2	76021000	2	81461000	2	21095000	2	31005000	2	41202000	128	Q12517_128	yes	yes	yes	2.0768	2.09741	1.29436	1.55658	1.75629	0.396803	3.12801	3.10778	2.95185	4.40705	3.39867	0.676845	1.64239
	8879	SIVPGCYNYAVHPDELR	Q06151	Q06151	DCS1	m7GpppX diphosphatase	yes	yes	1	0	1931.92	2,3	3.237e-83	191.44	6242600000	2	65884000	3	39092000	2	166630000	2	163690000	4	3728900000	3	482090000	2	62110000	4	1534200000	244	Q06151_244	yes	yes	yes	2.50141	2.38667	1.65045	0.946188	1.87118	0.722783	3.38699	4.41245	2.86246	5.99775	4.16491	1.38107	2.29373
	3509	GCDLLVATPGR	P06634;P24784	P06634	DED1;DBP1	ATP-dependent RNA helicase DED1;ATP-dependent RNA helicase DBP1	no	no	1	0	1100.56	2,3	0.0017831	79.036	3612600000	1	163420000	2	267170000	2	369870000	2	923800000	2	813170000	2	183360000	2	539040000	3	352760000	276	P06634_276	yes	yes	yes	1.49161	1.3346	1.39978	1.27294	1.37473	0.0935632	2.40308	3.30772	2.68397	5.95094	3.58643	1.62104	2.2117
	11001	YGTCPHGGYGIGTER	P38707	P38707	DED81	Asparagine--tRNA ligase, cytoplasmic	yes	yes	1	0	1566.69	2,3	2.3202e-32	155.08	5924600000	4	248370000	6	251790000	5	1065000000	5	1831600000	5	542780000	7	570060000	5	1125000000	4	289950000	517	P38707_517	no	yes	yes	2.31492	3.28469	1.19469	1.22828	2.00564	0.998928	4.01365	3.18233	3.21415	3.51885	3.48225	0.385377	1.4766
	3809	GLNNTGGVYENNEDNICEGKPGK	Q99288	Q99288	DET1	Broad-range acid phosphatase DET1	yes	yes	1	1	2421.09	3	3.1967e-23	141.22	497170000	2	60207000	2	39309000	2	85013000	2	93684000	2	90206000	2	23966000	2	42861000	2	61926000	183	Q99288_183	no	yes	yes	9.35703	7.86285	5.10926	4.84799	6.79428	2.18608	11.3353	11.513	12.553	11.1361	11.6343	0.631487	4.84005
	3183	FLPQSHNFFSCSK	Q12220	Q12220	DIP2	U3 small nucleolar RNA-associated protein 12	yes	yes	1	0	1540.71	2,3	1.2962e-05	104.9	319230000	3	39606000	2	2596600	3	79466000	3	132400000	2	10405000	1	614320	2	7889000	3	46253000	633	Q12220_633	yes	yes	yes	8.15412	4.52472	8.47113	4.74457	6.47363	2.12932	10.6202	14.7171	9.04665	12.1471	11.6328	2.41458	5.15912
	4692	IDMLPMLLGTDLCSLKPYVDR	Q08162	Q08162	DIS3	Exosome complex exonuclease DIS3	yes	yes	1	1	2392.22	3	4.3733e-11	118.21	196850000	2	15987000	1	1746000	2	72668000	2	41080000	2	26962000		0	2	22789000	2	15622000	613	Q08162_613	yes	yes	yes	2.63085	1.8923	2.5576	1.77256	2.21333	0.443543	3.33588	4.63843	5.00889	4.59655	4.39494	0.729951	2.18161
	6290	LICSIDPPGCVDIDDALHAK	Q08162	Q08162	DIS3	Exosome complex exonuclease DIS3	yes	yes	2	0	2094.01	2,3	2.6993e-21	115.53	580640000	1	125820000	1	85659000	2	21216000	2	117020000	1	107500000	1	36524000		0	1	86912000	540, 547	Q08162_540_547	yes	yes	yes	2.77581	2.56316	1.51595	2.44576	2.32517	0.556503	3.58886	3.76543	5.02343	6.23591	4.65341	1.23329	2.32824
	10851	YCDVVAHR	Q08162	Q08162	DIS3	Exosome complex exonuclease DIS3	yes	yes	1	0	961.444	2,3	0.00077066	87.181	531030000	2	23306000	4	66038000	3	138350000	4	142870000	3	75896000	2	13972000	3	24775000	4	45815000	850	Q08162_850	no	yes	yes	1.80579	1.38501	2.1173	1.57936	1.72187	0.314743	2.8649	4.29495	4.20732	8.04681	4.8535	2.2272	3.13163
	6813	LSILTESVYDDACK	P40564	P40564	DJP1	DnaJ-like protein 1	yes	yes	1	0	1555.74	2	1.9759e-55	186.51	305560000	2	39999000	2	22710000	1	37219000		0	2	102200000	2	10209000	2	57027000	2	36199000	232	P40564_232	yes	yes	yes	3.35957	2.58041	1.98241	2.4865	2.60222	0.569097	5.22306	nq	3.57439	5.98257	4.92667	1.23114	2.32445
	356	ALNAEGTCTGEHGVGIGK	P32891	P32891	DLD1	D-lactate dehydrogenase [cytochrome] 1, mitochondrial	yes	yes	1	0	1712.82	2,3	6.3125e-57	180.93	4495300000	6	153690000	4	81828000	6	293960000	5	1375300000	5	658160000	7	484340000	5	1230600000	4	217500000	530	P32891_530	no	yes	yes	2.74804	3.06952	1.55508	1.43404	2.20167	0.828454	3.98989	3.35971	4.06056	4.45901	3.96729	0.454659	1.76562
	544	AVAQLNHCNSFQFAK	P32891	P32891	DLD1	D-lactate dehydrogenase [cytochrome] 1, mitochondrial	yes	yes	1	0	1676.81	2,3	1.2741e-116	230.26	5901300000	4	1280200000	2	37416000	3	1851500000	2	224730000	4	1570400000	4	377160000	2	99535000	3	460390000	417	P32891_417	yes	yes	yes	2.66793	2.9301	1.76191	1.59949	2.23986	0.657821	3.87116	3.71933	4.05603	5.99724	4.41094	1.06646	2.17108
	9720	TPEEHETCSQLVDR	P32891	P32891	DLD1	D-lactate dehydrogenase [cytochrome] 1, mitochondrial	yes	yes	1	0	1642.73	2,3	2.9853e-188	269.88	3816300000	6	643570000	3	76368000	5	835110000	5	236770000	6	1003400000	7	387980000	4	263690000	6	369440000	512	P32891_512	yes	yes	yes	2.76497	3.07933	1.74393	1.4666	2.26371	0.779329	4.08457	3.94033	3.78173	6.89848	4.67628	1.48662	2.41257
	3914	GSCHVGGVVATNAGGLR	P46681	P46681	DLD2	D-lactate dehydrogenase [cytochrome] 2, mitochondrial	yes	yes	1	0	1553.77	2,3	1.5984e-44	166.67	3290800000	4	63559000	7	164900000	8	655770000	8	811950000	7	439720000	6	162310000	8	515530000	7	477100000	200	P46681_200	yes	yes	yes	3.1045	3.44951	1.68053	1.68113	2.47892	0.932253	4.56286	4.52268	4.73884	4.69523	4.6299	0.103483	2.15099
	9897	TYEGHESFVYCIK	P36037	P36037	DOA1	Protein DOA1	yes	yes	1	0	1574.71	2,3	1.8578e-42	168.98	735930000	2	106260000	1	56989000	1	91510000	3	78193000	2	218640000	2	37730000	4	135460000	2	11150000	225	P36037_225	yes	yes	yes	7.69562	5.82352	4.99227	3.97877	5.62254	1.57451	10.7659	13.4662	11.2831	12.2159	11.9328	1.18538	6.31024
	10885	YCVANQLHPDVFPAVR	Q05567	Q05567	DPL1	Sphingosine-1-phosphate lyase	yes	yes	1	0	1827.91	2,3	1.2974e-43	168.1	1693800000	2	17414000	4	141690000	4	531130000	2	248740000	4	563650000	2	6455000	3	184770000		0	192	Q05567_192	yes	yes	yes	1.67825	1.83484	1.34259	1.67486	1.63264	0.207266	2.25116	3.31745	3.24082	nq	2.93648	0.594734	1.30384
	10427	VPGVTSISCDTHK	Q05567	Q05567	DPL1	Sphingosine-1-phosphate lyase	yes	yes	1	0	1342.66	2,3	5.7644e-96	219.43	953550000	3	89487000	3	63753000	3	168160000	2	96493000	4	350400000	4	78490000	2	49514000	2	57253000	376	Q05567_376	yes	yes	yes	1.76502	1.82241	1.95544	1.31877	1.71541	0.276192	2.27613	2.6131	3.43008	4.69601	3.25383	1.07663	1.53842
	3909	GQYLVCMDADLQHPPETVPK	P14020	P14020	DPM1	Dolichol-phosphate mannosyltransferase	yes	yes	1	0	2240.06	2,3	2.3425e-48	154.31	8657700000	2	915200000	2	484400000	4	1230600000	4	1518000000	3	1986700000	2	407590000	3	1315200000	4	799920000	93	P14020_93	yes	yes	yes	1.98279	2.113	1.51151	1.41574	1.75576	0.343724	2.38164	3.55317	2.60285	4.19372	3.18285	0.844064	1.42709
	2204	DYCDGFSYGCPPHAGGGIGLER	P04802	P04802	DPS1	Aspartate--tRNA ligase, cytoplasmic	yes	yes	2	0	2269.95	2,3	1.6125e-15	103.45	15248000000	5	1264900000	5	1292300000	3	4264500000	1	2089800000	6	2064500000	4	587970000	2	3684200000		0	512, 519	P04802_512_519	no	yes	yes	4.66939	4.95659	2.27473	2.1085	3.5023	1.5195	7.41024	5.94697	7.75479	4.91794	6.50748	1.31802	3.00518
	3643	GFGICADLEHVLK	P53095	P53095	DSD1	D-serine dehydratase	yes	yes	1	0	1400.71	2,3	8.2826e-05	97.452	957480000	2	89576000	1	37138000	2	329970000	2	135640000	3	158110000	2	23610000	2	138380000	2	45070000	346	P53095_346	yes	yes	yes	3.20478	2.38128	3.14604	1.95233	2.67111	0.608551	5.03707	7.9426	6.01843	7.20066	6.54969	1.28247	3.87858
	10404	VNNCDTNEAAYK	P07273	P07273	DST1	Transcription elongation factor S-II	yes	yes	1	0	1340.57	2	4.7711e-07	118.77	250230000	2	14100000	2	13957000	2	47092000	2	63716000	2	32718000	2	18973000	2	23603000	2	36065000	188	P07273_188	yes	yes	yes	8.41467	6.62497	7.35352	6.15705	7.13755	0.983495	8.88259	9.1956	11.2732	12.7311	10.5206	1.81582	3.38307
	9608	TLACVQR	P32528	P32528	DUR1,2	Urea amidolyase	yes	yes	1	0	789.417	2	0.0034388	104.21	128580000	2	13073000	2	10871000	1	15348000	2	22905000	2	39107000	2	7973500	2	10745000	2	8559400	1540	P32528_1540	yes	yes	yes	9.638	4.00566	12.611	9.89304	9.03694	3.61396	12.6527	17.2347	13.3523	15.4449	14.6711	2.08041	5.63421
	226	AHTSEFPGFGVQVACSK	Q06053	Q06053	DUS3	tRNA-dihydrouridine(47) synthase [NAD(P)(+)]	yes	yes	1	0	1763.83	2,3	1.5868e-69	186.17	701470000	4	32733000	4	16095000	2	184800000	2	145080000	4	44924000	4	22592000	2	183770000	2	71480000	357	Q06053_357	yes	yes	yes	2.0545	2.38329	2.26521	1.55899	2.0655	0.364027	2.75149	7.11261	3.2441	6.12388	4.80802	2.13836	2.74252
	3515	GCFDEEGYQK	P38791	P38791	DYS1	Deoxyhypusine synthase	yes	yes	1	0	1174.46	2	1.6242e-07	123.86	759920000	2	130950000	2	79573000	1	41780000		0	2	254130000	2	77814000	2	122970000	1	52711000	91	P38791_91	no	yes	yes	2.16821	2.17643	1.10453	0.900698	1.58747	0.680446	3.39482	3.86605	2.8316	6.02045	4.02823	1.39384	2.44076
	4187	HGADCLEANQDVDSPIWTPSK	P38791	P38791	DYS1	Deoxyhypusine synthase	yes	yes	1	0	2282.03	2,3	4.2766e-60	167.05	3447200000	4	355040000	3	245030000	3	540560000	4	774310000	3	494170000	3	82233000	3	490130000	4	465700000	208	P38791_208	no	yes	yes	1.58912	1.68369	0.929807	0.819542	1.25554	0.443766	2.25153	2.48907	2.14036	4.56216	2.86078	1.14354	1.60524
	11026	YHVASVCR	P38122	P38122	ECM31	3-methyl-2-oxobutanoate hydroxymethyltransferase	yes	yes	1	0	933.449	1,2	0.00019824	130.04	273780000	4	22589000	4	21672000	3	40166000	4	69635000	4	41728000	4	15733000	2	32070000	2	30191000	95	P38122_95	yes	yes	yes	3.64042	2.50045	5.14447	2.6645	3.48746	1.21388	4.59399	11.1761	6.52583	9.48462	7.94514	2.94696	4.45768
	6127	LFCGVHTDEDIQHNK	P33412	P33412	ECT1	Ethanolamine-phosphate cytidylyltransferase	yes	yes	1	0	1754.8	2,3	1.0052e-82	203.74	385620000	4	65554000	3	26127000	2	55958000	2	92286000	4	97285000	3	19053000	3	22725000	2	6633300	43	P33412_43	yes	yes	yes	2.893	3.51444	1.5162	1.56573	2.37234	0.993157	5.4248	5.91278	6.93099	4.57729	5.71147	0.982564	3.33913
	4270	HLCQTGHIR	P39998	P39998	EDC3	Enhancer of mRNA-decapping protein 3	yes	yes	1	0	1063.53	2,3	2.213e-44	191.45	258420000	4	17922000	4	24239000	5	59302000	4	70460000	3	28607000	4	9364800	4	21928000	4	26600000	363	P39998_363	yes	yes	yes	4.41294	3.31074	3.99749	2.75651	3.61942	0.733145	6.82659	10.474	5.78953	16.3876	9.86943	4.78737	6.25001
	135	AEQLYEGPADDANCIAIK	P32324	P32324	EFT1	Elongation factor 2	yes	yes	1	0	1919.89	2,3	3.6199e-116	220.42	11401000000	3	1053500000	2	619600000	5	1252400000	4	2069800000	4	2452500000	3	523320000	3	1418800000	4	2010800000	366	P32324_366	yes	yes	yes	2.63254	2.87643	1.65219	1.52823	2.17235	0.68141	4.33119	4.03886	4.12127	5.05517	4.38663	0.462378	2.21428
	5216	IQEPVFLVEIQCPEQAVGGIYSVLNK	P32324	P32324	EFT1	Elongation factor 2	yes	yes	1	0	2872.5	2,3	2.95e-25	109.19	7150600000	6	535760000	1	19347000	6	2184600000	4	875810000	7	1520700000	3	26651000	6	1198800000	5	788900000	735	P32324_735	no	yes	yes	0.987344	1.29311	0.784099	0.779393	0.960987	0.241706	1.38071	1.42246	1.58843	2.35627	1.68697	0.455133	0.72598
	3402	FVEPIDDCPAGNIIGLVGIDQFLLK	P32324	P32324	EFT1	Elongation factor 2	yes	yes	1	0	2685.41	2,3	1.6405e-52	142.93	14111000000		0	1	174320000	10	3274700000	9	2193600000	7	3769200000	3	130720000	8	3322700000	6	1246000000	448	P32324_448	yes	yes	yes	1.38572	1.36328	1.27556	1.05282	1.26935	0.151973	1.92607	3.27007	2.17105	5.05611	3.10582	1.42551	1.83648
	5465	KCEEVNDGLR	P28817	P28817	EHD3	3-hydroxyisobutyryl-CoA hydrolase, mitochondrial	yes	yes	1	1	1161.54	2,3	1.7011e-28	175.33	927930000	4	60741000	4	49560000	4	184620000	4	265970000	6	110570000	4	42798000	4	93634000	4	120040000	490	P28817_490	yes	yes	yes	5.24382	4.52415	3.00909	2.7799	3.88924	1.1893	5.86425	6.25987	6.3546	10.1813	7.16501	2.02206	3.27577
	6212	LGIQSLCK	P28817	P28817	EHD3	3-hydroxyisobutyryl-CoA hydrolase, mitochondrial	yes	yes	1	0	860.479	2	0.00041663	112.41	635410000	2	55588000	2	32868000	3	162690000	2	159550000	2	79298000	2	26705000	2	71781000	2	46939000	482	P28817_482	yes	yes	yes	8.83041	7.00176	6.29109	5.67567	6.94973	1.36586	9.65571	11.7501	10.4484	19.0397	12.7235	4.2984	5.77373
	5466	KCEQDITEAR	Q05050	Q05050	EIS1	Eisosome protein 1	yes	yes	1	1	1191.56	2,3	8.7277e-47	197.73	2694700000	4	192740000	4	248170000	4	438100000	4	413510000	5	574690000	4	107470000	4	265760000	4	454250000	526	Q05050_526	no	yes	yes	2.38087	2.34551	1.55532	1.6826	1.99108	0.433048	3.4012	3.70061	3.73494	3.97175	3.70212	0.234044	1.71105
	9257	SVSCTLDK	P36053	P36053	ELF1	Transcription elongation factor 1	yes	yes	1	0	851.406	2	0.0017277	90.709	243020000	2	21687000	2	18680000	1	22555000	2	43334000	2	54730000	2	23639000	2	26227000	2	32168000	36	P36053_36	no	yes	yes	11.1557	7.92323	7.59758	6.77834	8.36372	1.92264	11.5651	13.5468	11.3546	12.1472	12.1534	0.987564	3.78972
	7436	NFCLEK	P39540	P39540	ELO1	Elongation of fatty acids protein 1	yes	yes	1	0	752.353	2	2.4005e-06	149.06	846550000	2	78388000		0	2	137930000	2	147160000	2	202310000	2	33945000	2	165770000	2	81055000	9	P39540_9	yes	yes	yes	3.05327	3.07333	2.3191	2.43949	2.7213	0.39804	4.07283	5.22251	5.1697	7.97277	5.60945	1.66229	2.88816
	4372	HQETPGDYLLCSGSQDR	P42935	P42935	ELP2	Elongator complex protein 2	yes	yes	1	0	1904.83	2,3	2.4449e-155	238.45	478740000	4	49887000	4	43668000	4	110990000	4	103060000	3	49379000	4	18718000	3	47091000	4	55944000	222	P42935_222	yes	yes	yes	15.8223	10.3534	14.2182	14.8385	13.8081	2.39599	21.3881	24.1575	14.1627	21.4057	20.2785	4.27987	6.47041
	3639	GFFYPLCLSLSK	P42935	P42935	ELP2	Elongator complex protein 2	yes	yes	1	0	1373.71	2	5.8187e-05	105.36	217320000	2	19762000	2	7709700	2	73180000	2	39037000	2	38297000	1	1475100	2	20741000	2	17120000	155	P42935_155	yes	yes	yes	10.5165	9.65452	10.9595	8.51989	9.91261	1.07502	14.2448	18.4226	10.4834	14.2549	14.3514	3.24332	4.43881
	6020	LDELTAYFIECMEK	Q04409	Q04409	EMI2	Putative glucokinase-2	yes	yes	1	0	1703.78	2,3	3.7159e-97	217.46	842640000	1	30149000	2	36438000	2	229850000	4	116820000	3	202720000	2	10503000	2	144090000	3	72054000	42	Q04409_42	yes	yes	yes	1.5485	1.73809	1.07698	0.629359	1.24823	0.497477	2.09052	2.32658	2.13994	3.60107	2.53953	0.714959	1.29129
	4869	IGVAAICNGGGGASSIVIEK	P41338	P41338	ERG10	Acetyl-CoA acetyltransferase	yes	yes	1	0	1814.96	2	2.773e-101	212.41	2211600000	2	184980000	2	73650000	2	573240000	2	464530000	2	434480000	2	39933000	2	197200000	2	243640000	384	P41338_384	yes	yes	yes	3.75926	5.02316	2.84624	2.52697	3.53891	1.11883	5.6673	5.05635	6.78923	9.1789	6.67294	1.81825	3.13404
	10415	VNVYGGAVALGHPLGCSGAR	P41338	P41338	ERG10	Acetyl-CoA acetyltransferase	yes	yes	1	0	1896.96	2,3	1.5288e-48	164.69	14657000000	6	1601200000	5	1154000000	3	2027400000	2	1515200000	6	3645100000	5	663430000	2	2608200000	2	1442100000	358	P41338_358	yes	yes	yes	3.26059	3.55241	2.08218	1.94691	2.71052	0.814302	4.51774	4.949	5.07805	8.83451	5.84483	2.00747	3.1343
	10942	YFDYNVFHVPTCK	P54839	P54839	ERG13	Hydroxymethylglutaryl-CoA synthase	yes	yes	1	0	1631.74	2,3	1.1799e-110	223.36	19112000000	5	1782600000	4	1963100000	2	649540000	2	1195000000	4	5612300000	3	565140000	3	4293100000	2	3051500000	300	P54839_300	yes	yes	yes	3.25586	3.58582	2.03993	2.01482	2.72411	0.815779	4.73653	4.31051	5.54979	5.8593	5.11403	0.714951	2.38993
	10204	VGLFSYGSGLAASLYSCK	P54839	P54839	ERG13	Hydroxymethylglutaryl-CoA synthase	yes	yes	1	0	1821.9	2,3	6.8353e-57	178.02	7738000000	7	527250000	7	301470000	8	2529100000	6	1239800000	7	1273300000	4	68415000	5	1460100000	4	338600000	414	P54839_414	yes	yes	yes	4.80388	3.72917	4.48723	3.68942	4.17742	0.556031	6.49449	11.2774	7.72194	12.0434	9.38432	2.69378	5.2069
	430	ANVVVHCASPMHGQNPDIYDIVNVK	P53199	P53199	ERG26	Sterol-4-alpha-carboxylate 3-dehydrogenase, decarboxylating	yes	yes	1	0	2719.32	3,4	4.5233e-65	153.14	1711000000	3	148410000	2	34565000	3	293690000	3	274850000	1	358860000	1	59848000	4	379830000	3	160970000	84	P53199_84	yes	yes	yes	2.94471	3.0687	1.64071	2.20638	2.46512	0.668558	3.8539	3.92324	3.90639	4.86449	4.137	0.485887	1.67188
	5351	IVCAYR	P53199	P53199	ERG26	Sterol-4-alpha-carboxylate 3-dehydrogenase, decarboxylating	yes	yes	1	0	723.374	2	0.0065483	112.58	967090000	2	66962000	2	72789000	2	122760000	2	185570000	2	212330000	2	47448000	2	169750000	2	89481000	312	P53199_312	yes	yes	yes	4.60378	2.94757	4.35582	3.58975	3.87423	0.753615	6.21742	9.8936	8.2043	5.93316	7.56212	1.85382	3.68789
	4096	HCPYVFIPYVF	P25340	P25340	ERG4	Delta(24(24(1)))-sterol reductase	yes	yes	1	0	1383.67	2	6.8752e-07	117.4	449550000	1	16457000	1	15350000	2	255520000	2	53914000	1	20371000	2	5631900	2	68907000	1	13403000	464	P25340_464	yes	yes	yes	7.34406	5.04992	4.74164	4.78911	5.48118	1.24929	8.5222	9.54654	10.0812	7.65045	8.95009	1.08124	3.46891
	10656	VYAIEATCHAPK	P25087	P25087	ERG6	Sterol 24-C-methyltransferase	yes	yes	1	0	1301.64	2,3	2.1857e-106	237.93	8507000000	6	1055200000	4	251960000	6	2150000000	5	950750000	5	1113600000	5	420220000	6	2011500000	4	553890000	198	P25087_198	yes	yes	yes	3.20563	3.15845	2.18793	2.09336	2.66134	0.602796	4.59738	4.84445	4.4953	4.05127	4.4971	0.3314	1.83576
	8950	SLIYSTHEVEDCTK	P38071	P38071	ETR1	Enoyl-[acyl-carrier protein] reductase [NADPH, B-specific], mitochondrial	yes	yes	1	0	1623.74	2,3	6.0504e-43	171.99	3418800000	2	796720000	1	56033000	2	375390000	2	305010000	2	140630000	1	93549000	4	889660000	7	761810000	33	P38071_33	yes	yes	yes	2.07049	2.281	1.51529	1.56716	1.85848	0.376879	3.15103	3.61413	3.60762	3.45472	3.45688	0.216792	1.59839
	9689	TNDDNDEGIPVDEYHFCQYLGK	P23776	P23776	EXG1	Glucan 1,3-beta-glucosidase I/II	yes	yes	1	0	2571.09	2,3	5.6105e-16	102.5	10864000000	3	1675900000	2	483600000	3	1061000000	4	1820700000	1	857750000	3	994390000	4	2038000000	5	1932700000	94	P23776_94	yes	yes	yes	9.46341	11.0147	7.25557	6.91325	8.66174	1.93337	14.8501	12.8511	13.803	9.69001	12.7985	2.22738	4.1368
	3345	FSNSNSSLYECR	P38261	P38261	EXO84	Exocyst complex component EXO84	yes	yes	1	0	1405.59	2	3.2601e-32	164.22	131250000	2	14504000	2	10812000	2	31218000	1	10468000	2	29117000	2	5663300	2	13603000	2	15861000	427	P38261_427	yes	yes	yes	1.89466	1.64752	0.828467	0.383116	1.18844	0.704184	3.13872	3.80156	1.43819	5.05613	3.35865	1.50711	2.17021
	9028	SNEYVANICVYADQSK	P30624	P30624	FAA1	Long-chain-fatty-acid--CoA ligase 1	yes	yes	1	0	1802.81	2,3	1.4101e-242	292.38	1048200000	1	103770000	1	92449000	5	281610000	2	190320000		0		0	4	231120000	2	148890000	585	P30624_585	yes	yes	yes	2.15339	2.1545	nq	1.50974	1.93921	0.37193	3.10195	5.13971	4.8724	3.62366	4.18443	0.978448	2.24522
	7564	NIPCSGLLSGLIFK	P47912	P47912	FAA4	Long-chain-fatty-acid--CoA ligase 4	yes	yes	1	0	1460.81	2,3	1.8172e-11	130.47	2874500000	2	227930000	2	117800000	2	932350000	2	376170000	3	577030000	2	56860000	2	425760000	2	160600000	403	P47912_403	yes	yes	yes	2.3528	2.05788	2.4418	1.82447	2.16923	0.282401	3.37145	4.5123	3.50806	7.39053	4.69559	1.86725	2.52635
	4194	HGCQAVSGTPGR	Q12099	Q12099	FAL1	ATP-dependent RNA helicase FAL1	yes	yes	1	0	1168.54	2,3	1.1285e-16	150.51	183480000	2	13738000	3	14192000	2	36171000	2	23271000	4	21993000	2	10345000	2	10512000	2	53261000	143	Q12099_143	yes	yes	yes	3.57978	3.04022	2.4322	2.61205	2.91606	0.510712	4.30491	5.31254	4.73687	5.08269	4.85925	0.438812	1.94319
	9368	TCILHGPVAAQFTK	P07149	P07149	FAS1	Fatty acid synthase subunit beta	yes	yes	1	0	1484.78	2,3	1.1111e-42	172.58	23165000000	3	2536400000	6	1312000000	6	5106600000	6	4285800000	5	4255900000	2	650580000	6	3162300000	6	1855700000	1052	P07149_1052	yes	yes	yes	2.28178	2.96451	1.42844	1.52147	2.04905	0.720122	3.66239	3.12313	3.50177	3.66185	3.48728	0.254264	1.43823
	2833	EVYDFTHAVGNNCEDFVSRPDR	P07149	P07149	FAS1	Fatty acid synthase subunit beta	yes	yes	1	1	2569.13	3	3.1265e-23	138.98	7006900000	2	776780000	2	448650000	2	1387700000	3	1343500000	2	1136200000	2	237500000	2	708140000	2	968570000	1308	P07149_1308	no	yes	yes	2.19998	2.43974	1.21793	1.18443	1.76052	0.653387	2.99235	3.47278	2.55115	5.34746	3.59094	1.23001	1.83042
	11266	YVHVSEVGNCSGSGMGGVSALR	P19097	P19097	FAS2	Fatty acid synthase subunit alpha	yes	yes	1	0	2165	2,3	5.3517e-137	221.05	28358000000	4	2725800000	6	1679400000	5	3752800000	7	8427300000	5	4184600000	4	834510000	4	2222400000	7	4531000000	1246	P19097_1246	yes	yes	yes	3.13727	3.33536	2.23342	2.30526	2.75283	0.564873	4.43927	4.37873	4.50973	5.03434	4.59052	0.300684	1.83769
	7197	MMGCVK	P19097	P19097	FAS2	Fatty acid synthase subunit alpha	yes	yes	1	0	667.286	2	0.0037621	123.06	632390000	2	75423000	2	45866000	1	22936000	2	165280000	2	208170000	2	36853000	2	33584000	2	44274000	805	P19097_805	yes	yes	yes	3.01081	2.16777	2.99294	2.40867	2.64505	0.423668	5.38683	7.77836	5.65258	11.2927	7.52762	2.72871	4.88257
	10398	VNLDTDCQYAYLTGIR	P14540	P14540	FBA1	Fructose-bisphosphate aldolase	yes	yes	1	0	1843.88	2,3	3.8443e-217	278.84	147590000000	13	12909000000	13	7389000000	34	27413000000	19	19278000000	19	27722000000	17	8076500000	16	27178000000	26	17629000000	292	P14540_292	no	yes	yes	1.58042	1.80374	1.06201	0.985263	1.35786	0.397782	2.2395	2.24051	2.62209	3.33451	2.60915	0.516025	1.2513
	2476	EHGEPLFSSHMLDLSEETDEENISTCVK	P14540	P14540	FBA1	Fructose-bisphosphate aldolase	yes	yes	1	0	3175.4	3,4	2.3672e-42	122.68	1523300000	1	14178000	3	201730000	3	461510000	3	475960000	1	21825000	1	4807300	2	151350000	3	191930000	158	P14540_158	yes	yes	yes	3.14597	3.80887	1.57025	2.34241	2.71688	0.971521	4.32677	3.96041	4.73517	4.72622	4.43714	0.370514	1.72027
	9481	TFLYGGLFAYPCDK	P09201	P09201	FBP1	Fructose-1,6-bisphosphatase	yes	yes	1	0	1593.75	2,3	6.239e-69	197.19	6142800000	1	491000000	2	242670000	3	2305200000	4	1200500000	2	446720000	3	207650000	5	804540000	5	444610000	278	P09201_278	no	yes	yes	1.59028	2.1041	1.22368	1.20419	1.53056	0.421585	2.33217	3.01008	3.0129	3.59538	2.98763	0.516441	1.45707
	9700	TNPPSLLSVALDELESTCSGK	P36112	P36112	FCJ1	Formation of crista junctions protein 1	yes	yes	1	0	2160.06	2,3	2.5056e-23	128.29	464030000	2	36623000	2	6869300	2	144680000	3	90744000	1	54989000	2	7976200	2	95810000	1	26336000	419	P36112_419	yes	yes	yes	8.72151	6.30081	7.87575	7.50055	7.59965	1.00525	8.69508	10.4057	8.47186	10.935	9.62691	1.22748	2.02726
	1602	CVVGENVNFK	Q12178	Q12178	FCY1	Cytosine deaminase	yes	yes	1	0	1107.54	2	1.251e-11	139.38	2308600000	2	185940000	2	159840000	2	405600000	2	440160000	2	485890000	2	111650000	2	302880000	2	216630000	106	Q12178_106	yes	yes	yes	6.32999	5.9735	5.99156	5.92149	6.05414	0.186288	8.25763	9.46471	11.1661	9.40257	9.57275	1.19846	3.51861
	3913	GSATLHGEISTLENCGR	Q12178	Q12178	FCY1	Cytosine deaminase	yes	yes	1	0	1743.82	2,3	1.1681e-83	202.63	5131700000	4	440150000	4	342740000	4	765540000	7	962930000	4	1093200000	4	163300000	8	823410000	6	540340000	71	Q12178_71	yes	yes	yes	7.12707	6.52667	3.8432	3.5547	5.26291	1.82627	8.47417	8.14432	8.59751	7.72994	8.23649	0.388121	2.97358
	2540	EKEPLPPITVPVSSAPCK	Q03034	Q03034	FDC1	Ferulic acid decarboxylase 1	yes	yes	1	1	1891.01	2,3	2.9037e-27	165.66	2055700000	3	161800000	3	145740000	4	358300000	4	359960000	2	402520000	2	81511000	4	332740000	4	213130000	124	Q03034_124	yes	yes	yes	2.08288	2.45702	1.56975	1.74813	1.96445	0.391252	3.12603	2.53135	3.51197	4.39136	3.39018	0.779863	1.42573
	10501	VSHGCTLGHNVSLR	Q06179	Q06179	FMP27	Protein FMP27, mitochondrial	yes	yes	1	0	1478.74	2,3	1.2809e-96	219.84	166900000	4	11524000	3	10854000	4	31046000	3	38661000	4	34324000	1	425870	4	24980000	3	15085000	1861	Q06179_1861	yes	yes	yes	3.03581	4.05764	2.44218	2.79302	3.08216	0.694478	5.11488	5.86469	4.75122	4.78631	5.12928	0.516908	2.04711
	4907	IICIGR	P53889	P53889	FMP41	Uncharacterized mitochondrial hydrolase FMP41	yes	yes	1	0	673.395	2	0.002329	127.53	1113000000	3	75219000	4	42947000	4	244050000	4	217610000	4	209430000	3	39923000	4	201690000	4	82105000	14	P53889_14	yes	yes	yes	1.52245	1.28809	0.930864	0.865077	1.15162	0.309291	1.95125	2.58976	2.27042	4.89823	2.92742	1.33948	1.77579
	9782	TSCPQGPVSLQR	P36141	P36141	FMP46	Putative redox protein FMP46, mitochondrial	yes	yes	1	0	1271.63	2	3.6181e-16	144.28	981080000	2	90338000	2	73146000	2	141090000	2	209610000	2	162750000	2	56173000	2	110860000	2	137120000	63	P36141_63	yes	yes	yes	2.76714	2.98019	3.2082	2.91679	2.96808	0.183316	3.96313	4.15106	5.09668	7.74741	5.23957	1.74393	2.27149
	3513	GCETIVLVSSAGAHPDSR	P40008	P40008	FMP52	Protein FMP52, mitochondrial	yes	yes	1	0	1797.87	2,3	1.619e-56	173.34	4172900000	4	463620000	4	387390000	3	346960000	4	756600000	5	1102400000	4	82784000	4	756410000	4	276670000	106	P40008_106	no	yes	yes	2.97929	2.51984	2.37247	2.00159	2.4683	0.404462	3.85553	4.78753	4.71504	5.69862	4.76418	0.753166	2.29588
	8662	SDHISCIIQQER	P53848	P53848	FOL1	Folic acid synthesis protein FOL1	yes	yes	1	0	1427.68	2,3	6.4473e-64	193.81	508110000	3	44073000	2	9345300	4	96194000	4	107570000	4	109330000	4	28276000	4	70929000	4	42391000	132	P53848_132	yes	yes	yes	4.00726	2.35775	3.64261	3.21499	3.30566	0.710053	4.42752	8.94652	7.37503	4.61817	6.34181	2.19754	3.03616
	6571	LNAITATEGVGVSCIR	P53848	P53848	FOL1	Folic acid synthesis protein FOL1	yes	yes	1	0	1602.84	2	9.8602e-83	205.12	251210000	2	26711000	2	12718000	2	61170000	2	53083000	2	44807000	2	6050500	2	27354000	2	19312000	255	P53848_255	yes	yes	yes	2.34378	2.2278	0.923664	0.248131	1.43584	1.02054	4.6885	6.5732	3.66136	1.85161	4.19367	1.97278	2.75782
	1896	DIEIYSLCEHHLVPFFGK	P51601	P51601	FOL2	GTP cyclohydrolase 1	yes	yes	1	0	2146.06	2,3	0.00015105	69.261	805770000	1	36566000	1	32422000	2	284820000	2	79963000	2	158350000	2	10347000	2	180480000	1	22823000	132	P51601_132	yes	yes	yes	1.67587	1.62558	1.80985	1.88053	1.74796	0.117725	2.90394	4.40453	3.03557	4.07661	3.60516	0.747753	1.8572
	3265	FPTPILHGLCTLGISAK	Q02207	Q02207	FOX2	Peroxisomal hydratase-dehydrogenase-epimerase	yes	yes	1	0	1766.98	2,3	8.2746e-15	118.05	1787600000	1	92403000	2	140770000	4	565870000	4	282060000	2	356870000	2	42304000	1	98683000	3	208660000	828	Q02207_828	yes	yes	yes	7.79567	3.80495	7.30236	5.84099	6.18599	1.79125	9.98098	14.3312	8.44347	14.8173	11.8933	3.165	5.70726
	3936	GSPFQCNIGVGQVIK	P20081	P20081	FPR1	FK506-binding protein 1	yes	yes	1	0	1545.8	2	8.3435e-66	184.11	34480000000	2	3019700000	2	1524000000	3	6142900000	3	5645500000	2	5684100000	2	1803300000	2	5771900000	2	4889000000	55	P20081_55	yes	yes	yes	1.38976	1.70035	1.05654	1.03501	1.29541	0.315038	2.06169	2.65778	2.0114	3.30605	2.50923	0.606937	1.21382
	1182	CLNTSTNANGAIAK	Q07825	Q07825	FRA1	Putative Xaa-Pro aminopeptidase FRA1	yes	yes	1	0	1376.67	2	2.7409e-68	197.38	268210000	2	32566000	2	9040200	2	49781000	3	62624000	2	45081000	2	17933000	2	14388000	2	36799000	422	Q07825_422	yes	yes	yes	1.30791	0.999098	1.19756	0.898226	1.1007	0.185862	2.15013	1.38501	2.02174	2.28976	1.96166	0.399711	0.860962
	10040	VCSLPPLINSEHSK	P15624	P15624	FRS1	Phenylalanine--tRNA ligase beta subunit	yes	yes	1	0	1522.78	2,3	1.2738e-32	160.86	9475700000	4	797400000	4	543480000	6	1688900000	6	1651800000	4	1931100000	4	379500000	6	1704400000	6	779160000	220	P15624_220	yes	yes	yes	1.72352	2.23355	1.05672	0.964965	1.49469	0.597413	2.4868	2.10616	2.6756	3.44617	2.67868	0.563813	1.18399
	11047	YINSCLGLDQSADEIAHCLK	P15624	P15624	FRS1	Phenylalanine--tRNA ligase beta subunit	yes	yes	2	0	2192.02	2,3	1.771e-48	151.31	8061700000	1	13185000	2	17912000	4	3172700000	3	880950000	3	2084800000		0	1	1183300000	4	708860000	307, 320	P15624_307_320	yes	yes	yes	0.783396	0.943533	0.35625	0.381235	0.616104	0.293191	1.1541	0.706974	1.29443	1.18928	1.0862	0.259749	0.470092
	8811	SHPMSTSQLLTNYAAAVTASCGVALGLNNLVPR	Q12029	Q12029	FSF1	Probable mitochondrial transport protein FSF1	yes	yes	1	0	3355.7	3	1.3441e-08	60.527	202290000	1	4965200		0	2	97718000	1	33674000	2	31216000		0	2	26062000	1	8653100	157	Q12029_157	yes	yes	yes	5.43769	3.3417	7.39901	6.47894	5.66433	1.74343	6.6789	13.4625	13.6445	13.3285	11.7786	3.40227	6.11428
	10458	VQGLYNSCTEDSR	Q05015	Q05015	FSH2	Family of serine hydrolases 2	yes	yes	1	0	1470.64	2	2.8826e-96	220.32	387840000	2	38317000	2	23772000	2	58815000	2	86035000	3	63281000	2	20327000	2	43794000	2	53503000	189	Q05015_189	yes	yes	yes	2.11982	2.05182	0.839335	1.36696	1.59449	0.607496	3.07326	2.99247	3.37855	3.66916	3.27836	0.309061	1.68387
	929	CGYHELMLPENEPGSSIMPGK	P08417	P08417	FUM1	Fumarate hydratase, mitochondrial	yes	yes	1	0	2288.03	2,3,4	7.9292e-22	115.53	3757500000	5	55977000	3	10355000	4	493430000	5	1744800000	6	76021000	3	8873700	2	290580000	3	1077500000	329	P08417_329	yes	yes	yes	2.20145	2.47477	1.39744	1.27818	1.83796	0.590215	3.34904	3.02443	3.23763	3.85027	3.36534	0.350214	1.52738
	2984	FEALAAHDAIVECSGALNTLACSLFK	P08417	P08417	FUM1	Fumarate hydratase, mitochondrial	yes	yes	2	0	2693.32	2,3	1.0787e-24	106.74	6313600000	4	229290000	1	3496000	5	3022800000	5	1593200000	1	5946500	2	2382500	4	854100000	5	602240000	302, 311	P08417_302_311	no	yes	yes	0.495286	0.482732	0.37461	0.285643	0.409568	0.098793	0.729915	0.988745	0.81065	1.39147	0.980196	0.294736	0.570628
	9059	SPICCILGHVDTGK	P39730	P39730	FUN12	Eukaryotic translation initiation factor 5B	yes	yes	2	0	1441.71	2,3	3.1215e-32	157.33	5286700000	3	383960000	3	271890000	4	1544800000	3	747930000	3	776960000	2	5648700	4	948080000	4	607420000	408, 409	P39730_408_409	yes	yes	yes	5.66747	5.95083	3.36611	3.48629	4.61767	1.38152	7.23182	7.16188	7.69903	8.87687	7.7424	0.793013	3.12472
	8750	SFQQGPPDTVLEMGAFLHPCEGDIVCR	P28007	P28007	GAR1	H/ACA ribonucleoprotein complex subunit 1	yes	yes	2	0	2945.35	3	3.2378e-20	92.428	7013500000	2	608270000		0	2	2282800000	2	1468000000	2	765940000	2	139940000	2	859870000	2	888720000	47, 53	P28007_47_53	yes	yes	yes	4.52556	4.61555	2.29013	2.24634	3.41939	1.32987	6.63754	5.50069	7.57161	4.73735	6.1118	1.24767	2.6924
	6824	LSNCYIEGHYVVEPK	P09032	P09032	GCD1	Translation initiation factor eIF-2B subunit gamma	yes	yes	1	0	1749.84	2,3	8.6664e-152	243.92	1790900000	3	170010000	3	113700000	4	193580000	4	245670000	4	544510000	4	121100000	4	243990000	4	158380000	500	P09032_500	yes	yes	yes	8.80104	8.20072	5.93434	5.55951	7.1239	1.61604	10.1817	11.293	12.156	10.8667	11.1244	0.826177	4.00046
	1371	CQISAHSNVK	P09032	P09032	GCD1	Translation initiation factor eIF-2B subunit gamma	yes	yes	1	0	1085.53	2,3	4.1698e-12	141.89	524050000	2	36675000	2	42776000	2	92020000	3	146620000	2	80537000	2	17549000	2	42615000	2	65262000	438	P09032_438	yes	yes	yes	6.58036	6.36585	4.44314	3.41331	5.20067	1.53076	8.81249	11.4729	7.91975	7.61438	8.95488	1.75395	3.75421
	2536	EKDVVLAQSCK	P32501	P32501	GCD6	Translation initiation factor eIF-2B subunit epsilon	yes	yes	1	1	1218.63	2,3	1.3871e-60	227.48	262720000	2	18613000	2	21355000	4	66849000	4	45306000	2	45890000	3	16390000	3	24523000	2	23796000	337	P32501_337	no	yes	yes	14.7746	10.1778	9.42183	10.1554	11.1324	2.45342	16.8647	18.7162	15.5813	16.2766	16.8597	1.34425	5.7273
	4684	IDICTSHVPLIFQENFDYQSLR	P32501	P32501	GCD6	Translation initiation factor eIF-2B subunit epsilon	yes	yes	1	0	2637.29	2,3	8.9257e-61	153.36	1326800000	1	59582000	2	72742000	2	240760000	3	306680000	2	270640000	1	14815000	1	147500000	2	214120000	238	P32501_238	yes	yes	yes	5.55995	5.90862	4.5759	3.40195	4.8616	1.12489	7.68059	6.22232	8.80781	5.8932	7.15098	1.35031	2.28938
	4983	ILAALFVCR	P33892	P33892	GCN1	Translational activator GCN1	yes	yes	1	0	1004.58	2	1.3742e-07	130.27	686600000	2	40563000	2	47196000	2	262410000	2	75908000	2	106910000	2	9579700	2	131730000	1	12310000	1837	P33892_1837	yes	yes	yes	1.6241	1.28839	2.14389	1.27563	1.583	0.407246	3.70481	7.62119	4.12634	10.3814	6.45844	3.14976	4.87544
	3627	GFCEQEMLQHLEK	P49095	P49095	GCV2	Glycine dehydrogenase (decarboxylating), mitochondrial	yes	yes	1	0	1590.72	2,3	1.3e-10	120.6	679380000	1	36252000	2	74094000		0	2	58365000	2	283870000	2	44078000	1	35920000	3	146800000	119	P49095_119	yes	yes	yes	1.23915	1.5159	0.960289	0.7147	1.10751	0.346453	1.88248	1.71725	1.94447	2.2344	1.94465	0.215664	0.837141
	6905	LTPAANQVEIHPLLPQDELINFCK	P14065	P14065	GCY1	Glycerol 2-dehydrogenase (NADP(+))	yes	yes	1	0	2702.41	2,3	5.3244e-17	102.07	21695000000	2	2382600000	2	1063500000	2	4899400000	2	3223500000	2	3583700000	4	768150000	2	2937800000	2	2835900000	209	P14065_209	yes	yes	yes	3.86077	3.80404	2.02543	2.11109	2.95033	1.01939	5.24535	5.13855	5.29869	5.24371	5.23157	0.0670718	2.28124
	4693	IDNCHSTPIHVGEYFLDLAR	Q06625	Q06625	GDB1	Glycogen debranching enzyme	yes	yes	1	0	2299.11	3,4	2.7483e-05	68.189	379910000	2	27322000		0	4	155640000	1	9736500	2	51233000	1	2790900	4	114240000	3	18951000	537	Q06625_537	yes	yes	yes	0.997141	1.15388	1.46854	0.99362	1.1533	0.223057	2.37805	2.76633	1.91192	2.52485	2.39529	0.359817	1.24199
	5104	IMINCFNECIDYAK	P07262	P07262	GDH1	NADP-specific glutamate dehydrogenase 1	yes	yes	2	0	1675.74	2	1.1164e-23	142.39	838710000	2	118100000	1	11204000	2	332860000	2	182480000	1	79222000	2	32001000	2	51061000	2	31779000	410, 414	P07262_410_414	yes	yes	yes	6.09505	3.74819	4.54136	3.80987	4.54862	1.09209	7.63632	11.9263	5.98481	14.3891	9.98412	3.85928	5.4355
	7282	NALEEHGCILFK	P33327	P33327	GDH2	NAD-specific glutamate dehydrogenase	yes	yes	1	0	1372.68	2,3	2.9257e-77	210.44	10404000000	3	687880000	2	300690000	4	2642200000	4	2256000000	3	807770000	2	266020000	4	1968400000	4	1475400000	909	P33327_909	yes	yes	yes	2.46748	2.87087	2.01201	1.75474	2.27628	0.493944	3.66418	3.51452	4.50255	3.96518	3.91161	0.436265	1.63533
	3783	GLDKDELCR	P33327	P33327	GDH2	NAD-specific glutamate dehydrogenase	yes	yes	1	1	1047.5	2,3	3.1023e-05	134.23	7324100000	4	834280000	2	645740000	4	1242400000	2	552290000	4	1389500000	2	210770000	3	1367600000	4	1081500000	794	P33327_794	yes	yes	yes	2.87819	3.17817	2.48674	1.79448	2.58439	0.59788	4.92796	3.81469	7.06044	4.9028	5.17647	1.35898	2.59208
	3531	GCIISETGITSEQIHDIASAK	P39708	P39708	GDH3	NADP-specific glutamate dehydrogenase 2	yes	yes	1	0	2172.07	2,3	1.6354e-86	190.96	2029500000	3	235270000		0	4	450540000	4	338040000	1	328760000		0	4	500190000	4	176680000	253	P39708_253	yes	yes	yes	4.33083	nq	2.88741	2.16321	3.12715	1.10351	5.23551	7.18232	4.89855	6.68416	6.00014	1.10508	2.87299
	8936	SLGLNIPVILCK	P39722	P39722	GEM1	Mitochondrial Rho GTPase 1	yes	yes	1	0	1268.75	2	9.477e-11	132.56	160400000	1	5556700		0	2	53261000	2	25909000	2	33946000	2	5445000	2	23720000	2	12564000	114	P39722_114	yes	yes	yes	5.22044	2.48263	2.07072	1.29673	2.76763	1.7075	6.74891	7.30397	5.06457	4.27115	5.84715	1.41794	3.07952
	7215	MPLCAGEIR	Q12154	Q12154	GET3	ATPase GET3	yes	yes	1	0	988.483	2	4.1177e-06	120.99	2586100000	2	334550000	2	169360000	2	316750000	2	519290000	2	659420000	2	105680000	1	239620000	2	241400000	317	Q12154_317	yes	yes	yes	2.67734	2.02518	1.36471	1.37154	1.85969	0.626958	2.99342	4.32156	2.73607	4.95344	3.75112	1.06072	1.89143
	5764	KVTGMNNLSCMEIDPSAALK	Q12154	Q12154	GET3	ATPase GET3	yes	yes	1	1	2121.03	2,3	1.2559e-20	131.31	901270000	3	59308000	3	118760000	2	82745000	4	209600000	3	134000000	4	43480000	2	181920000	2	71457000	85	Q12154_85	no	yes	yes	3.83332	3.1412	2.7014	1.9041	2.895	0.808376	3.85552	4.32533	3.84223	5.52265	4.38643	0.790094	1.49143
	2192	DVTFVSHCGIAHTR	P14742	P14742	GFA1	Glutamine--fructose-6-phosphate aminotransferase [isomerizing]	yes	yes	1	0	1541.74	2,3	5.9805e-128	240.42	2756700000	1	206940000	3	112360000	4	715730000	4	643750000	3	348710000	2	55135000	4	420990000	4	253120000	81	P14742_81	yes	yes	yes	6.01074	5.27721	5.35761	4.93083	5.39409	0.450871	7.93146	10.1631	11.1334	10.747	9.99373	1.43153	4.59964
	10698	WATHGRPEQVNCHPQR	P14742	P14742	GFA1	Glutamine--fructose-6-phosphate aminotransferase [isomerizing]	yes	yes	1	1	1914.9	2,3,4	1.4658e-32	169.4	1515400000	4	118950000	4	105850000	8	345410000	6	424470000	5	147510000	4	43937000	4	101300000	4	228020000	99	P14742_99	no	yes	yes	5.11873	5.54461	4.04914	3.63313	4.5864	0.894224	7.57984	7.26655	7.58825	9.49686	7.98288	1.02037	3.39647
	9362	TCIALGHDENISGR	P25569	P25569	GID7	Glucose-induced degradation protein 7	yes	yes	1	0	1484.7	2,3	3.5211e-16	134.02	155920000	2	7398300	2	4507300	3	29105000	2	40563000	2	10232000	2	2795800	3	39250000	3	22068000	502	P25569_502	yes	yes	yes	7.54688	2.16663	4.54747	4.42506	4.67151	2.20744	8.88973	13.3652	7.30704	12.3332	10.4738	2.84928	5.80229
	3854	GNHECASINR	P32598	P32598	GLC7	Serine/threonine-protein phosphatase PP1-2	yes	yes	1	0	1099.48	2,3	1.076e-48	198.62	1763500000	2	121920000	2	102330000	2	234040000	3	453080000	2	199460000	2	115640000	3	122600000	3	414420000	126	P32598_126	yes	yes	yes	2.09513	2.22532	1.45838	1.35612	1.78374	0.439955	3.06909	3.63102	3.21195	4.84676	3.68971	0.807388	1.90597
	4597	ICGDIHGQYYDLLR	P32598	P32598	GLC7	Serine/threonine-protein phosphatase PP1-2	yes	yes	1	0	1664.8	2,3	2.4369e-68	191.19	14501000000	4	1326100000	3	523960000	4	2197100000	4	1266000000	4	5023900000	4	713110000	4	2660500000	3	790360000	61	P32598_61	yes	yes	yes	1.39776	1.51728	1.02966	0.86321	1.20198	0.306704	1.97421	2.52987	2.1148	3.54135	2.54006	0.707984	1.33808
	5421	IYGFYDECK	P32598	P32598	GLC7	Serine/threonine-protein phosphatase PP1-2	yes	yes	1	0	1136.48	2	4.7286e-34	176.6	4005000000	2	207890000	1	99007000	2	1072100000	2	924730000	2	368130000	2	91023000	2	725990000	2	516130000	139	P32598_139	yes	yes	yes	2.94891	2.37493	2.26146	1.92798	2.37832	0.425069	3.96405	6.94819	4.17869	8.27616	5.84177	2.11677	3.46345
	11011	YHGEVEIGCDGSVVEYYPGFR	P17709	P17709	GLK1	Glucokinase-1	yes	yes	1	0	2375.05	2,3,4	4.5927e-41	142.23	68359000000	8	7288300000	6	2945200000	10	16685000000	10	10859000000	10	9790700000	7	2168200000	7	10559000000	10	8062700000	448	P17709_448	yes	yes	yes	2.46455	2.52334	1.63683	1.51632	2.03526	0.532464	3.69943	3.72397	3.55115	3.91412	3.72217	0.149011	1.68691
	4656	ICSVNLHGDHTFSMEQMK	P17709	P17709	GLK1	Glucokinase-1	yes	yes	1	0	2075.92	2,3,4	8.2379e-136	231.37	22721000000	6	2306700000	5	1583500000	6	2875400000	12	6264900000	4	2759700000	6	1071600000	5	2183000000	7	3675600000	94	P17709_94	yes	yes	yes	1.84964	2.376	1.15953	1.23142	1.65415	0.572317	2.72683	2.5395	3.12638	2.90983	2.82564	0.251111	1.17149
	3698	GGYPAPQGPYYCGVGAGK	P32288	P32288	GLN1	Glutamine synthetase	yes	yes	1	0	1740.79	2	7.3969e-57	179.65	9393500000	2	433460000	2	1121700000	2	780560000	2	1088600000	2	2730900000	2	220900000	2	1435700000	2	1581600000	160	P32288_160	yes	yes	yes	3.64631	3.87033	1.95873	1.93191	2.85182	1.05078	5.47657	4.6268	5.64858	4.52248	5.06861	0.576269	2.21679
	8443	RGDNIVVLAACYNNDGTPNK	P32288	P32288	GLN1	Glutamine synthetase	yes	yes	1	1	2133.03	2,3	2.6414e-39	161.96	8648100000	5	183670000	4	342360000	5	1567700000	5	1369700000	6	946180000	3	161090000	6	2444800000	7	1632500000	98	P32288_98	no	yes	yes	3.10992	3.1358	1.87997	2.10806	2.55844	0.658442	3.8555	3.39596	3.8909	4.23879	3.84529	0.345894	1.28685
	498	ASNDPTLLLNHTCLR	P50107	P50107	GLO1	Lactoylglutathione lyase	yes	yes	1	0	1666.85	2,3	4.091e-55	181.75	7770000000	4	618990000	2	18088000	2	1352900000	2	1390600000	4	1581000000	4	336510000	3	1587700000	2	884300000	27	P50107_27	yes	yes	yes	3.32259	4.04108	1.80779	2.57439	2.93646	0.961643	4.86209	4.12296	4.60209	5.64445	4.8079	0.636201	1.87143
	313	ALDELEQFCSK	Q05584	Q05584	GLO2	Hydroxyacylglutathione hydrolase, cytoplasmic isozyme	yes	yes	1	0	1281.59	2	1.3483e-38	178.95	940770000	2	97417000		0	1	77948000	2	213950000	2	239380000		0	2	180850000	2	131230000	218	Q05584_218	yes	yes	yes	3.45097	3.40657	1.52911	2.26463	2.66282	0.934204	4.66765	4.78654	4.64238	4.82915	4.73143	0.0905206	2.06861
	6265	LHLGDLEITCIR	Q05584	Q05584	GLO2	Hydroxyacylglutathione hydrolase, cytoplasmic isozyme	yes	yes	1	0	1381.74	2,3	9.372e-17	143.5	2305500000	2	170780000	2	132040000	2	477140000	2	239510000	4	595120000	4	53003000	2	464060000	2	173820000	115	Q05584_115	yes	yes	yes	5.51788	5.27913	2.96029	3.03563	4.19824	1.38972	7.79594	6.02328	8.30296	8.72332	7.71137	1.18755	3.51314
	5350	IVCAGPNEK	P41921	P41921	GLR1	Glutathione reductase	yes	yes	1	0	929.464	2	1.1786e-10	134.77	1180200000	2	87134000	1	31344000	2	167710000	2	258410000	2	211300000	2	67248000	2	172210000	2	184880000	428	P41921_428	yes	yes	yes	6.42171	3.3671	6.6123	5.29303	5.42353	1.48946	10.215	12.2149	8.37003	12.3861	10.7965	1.89428	5.37298
	102	ADFDNCVAIHPTSAEELVTMR	P41921	P41921	GLR1	Glutathione reductase	yes	yes	1	0	2318.07	2,3	9.4923e-15	102.15	2618500000	4	348910000	3	126520000	3	358440000	4	616940000	4	608510000	3	36817000	4	327930000	3	194410000	468	P41921_468	yes	yes	yes	4.12874	5.46551	4.01837	3.67412	4.32168	0.786746	6.26433	8.47117	7.81145	11.1946	8.43538	2.0589	4.1137
	2258	EANVMSLECYVGPQGNLLEMHSSQCDR	Q12680	Q12680	GLT1	Glutamate synthase [NADH]	yes	yes	2	0	3009.31	3	4.8715e-53	128.8	369400000	2	51723000	2	24260000	2	123060000	1	58817000	2	50396000	2	7247900	2	30640000	1	23256000	589, 605	Q12680_589_605	yes	yes	yes	0.349483	0.470167	0.663029	0.306262	0.447235	0.15971	0.716684	0.786231	1.1792	1.11971	0.950455	0.2328	0.50322
	2611	ELLNGQSAQGLITCK	Q00055	Q00055	GPD1	Glycerol-3-phosphate dehydrogenase [NAD(+)] 1	yes	yes	1	0	1573.81	2	3.2702e-115	222.75	6127600000	2	402340000	2	193370000	2	1632500000	2	1390000000	2	1016500000	2	180300000	2	532250000	2	780240000	344	Q00055_344	yes	yes	yes	1.7957	2.10179	0.998483	1.02125	1.47931	0.556359	2.87965	2.92529	2.9946	2.2733	2.76821	0.333307	1.2889
	2396	EETYYQESAGVADLITTCAGGR	Q00055	Q00055	GPD1	Glycerol-3-phosphate dehydrogenase [NAD(+)] 1	yes	yes	1	0	2333.05	2,3	6.3395e-40	144.18	1723800000	5	227910000	2	78927000	3	454560000	2	213160000	6	568510000	2	34076000	1	22217000	2	124460000	306	Q00055_306	yes	yes	yes	1.64842	2.35206	0.963672	0.614822	1.39475	0.769181	2.81523	2.74861	3.03953	3.43339	3.00919	0.308969	1.61444
	4084	HCHEDHPIR	P41911	P41911	GPD2	Glycerol-3-phosphate dehydrogenase [NAD(+)] 2, mitochondrial	yes	yes	1	0	1142.5	2,3	3.1237e-10	134.26	463910000	2	32414000	3	35925000	3	51835000	2	61942000	3	68177000	4	75357000	4	47413000	2	90846000	61	P41911_61	yes	yes	yes	3.13094	3.44978	2.3891	2.2749	2.81118	0.570321	4.29943	4.01793	5.21259	7.10795	5.15947	1.39549	2.3483
	8551	SALEAEKELLNGQSAQGIITCR	P41911	P41911	GPD2	Glycerol-3-phosphate dehydrogenase [NAD(+)] 2, mitochondrial	yes	yes	1	1	2330.19	2,3	6.5219e-61	189.98	780360000	2	65501000	2	33002000	4	228260000	4	127830000	3	161400000	2	26419000	2	54692000	2	83261000	393	P41911_393	no	yes	yes	4.40995	4.18256	2.21376	2.69636	3.37566	1.0851	5.44145	5.15589	5.87829	4.42996	5.2264	0.608412	1.85074
	3665	GFVILGFPCNQFGK	P38143	P38143	GPX2	Glutathione peroxidase 2	yes	yes	1	0	1525.78	2	2.8494e-82	205.52	1305700000	2	118310000	2	65616000	2	448490000	1	132850000	2	263900000	2	37663000	2	238840000		0	65	P38143_65	yes	yes	yes	2.68577	2.70447	2.71585	1.58105	2.42179	0.560627	3.66878	3.11488	3.8116	5.40429	3.99989	0.983305	1.5781
	2864	EYVSLLEDCK	Q03835	Q03835	GRX3	Monothiol glutaredoxin-3	yes	yes	1	0	1197.56	2	7.5209e-87	228.2	1405800000	2	104280000	2	66813000	2	269350000	2	278750000	2	270150000	2	58673000	2	200840000	2	156940000	143	Q03835_143	yes	yes	yes	2.92259	2.96217	2.58124	1.88215	2.58704	0.500071	3.53837	4.11081	3.6821	4.54042	3.96793	0.452541	1.38089
	4078	HCEYYQCGK	P40989;P38631	P38631	GSC2;FKS1	1,3-beta-glucan synthase component GSC2;1,3-beta-glucan synthase component FKS1	no	no	2	0	1129.43	2,3	8.0804e-19	149.82	943450000	3	81513000	2	58441000	2	252050000	2	241590000	4	120740000	2	34753000	2	60768000	2	93597000	1239, 1244	P38631_1239_1244	yes	yes	yes	7.01083	6.52218	4.38371	4.02545	5.48555	1.49967	10.7053	9.9029	9.79078	10.7286	10.2819	0.50452	4.79634
	9085	SQIDDLPFYCIGFK	P40989;P38631	P38631	GSC2;FKS1	1,3-beta-glucan synthase component GSC2;1,3-beta-glucan synthase component FKS1	no	no	1	0	1644.79	2	1.0831e-82	206.45	2140500000	2	231270000	2	103980000	2	775620000	1	205890000	2	424560000	2	73513000	2	243570000	1	82158000	925	P38631_925	yes	yes	yes	1.74058	1.83491	1.25764	1.17318	1.50158	0.334455	2.29993	3.01044	2.469	3.76484	2.88605	0.659598	1.38447
	3621	GEYIQLIDANQDNYLEECLK	P40989;P38631	P38631	GSC2;FKS1	1,3-beta-glucan synthase component GSC2;1,3-beta-glucan synthase component FKS1	no	no	1	0	2370.1	2	4.3528e-39	142.23	209440000	1	13857000	1	5624700	2	72386000	2	35038000	2	36930000	1	2171700	2	24633000	2	18801000	1112	P38631_1112	yes	yes	yes	3.41917	3.61785	2.78928	3.12047	3.23669	0.3616	3.46121	4.98482	4.4408	4.0299	4.22919	0.644274	0.992494
	7434	NFAVDLCHAK	P38625	P38625	GUA1	GMP synthase [glutamine-hydrolyzing]	yes	yes	1	0	1116.54	2,3	2.0298e-86	225.67	7693600000	4	697730000	4	517710000	3	1458100000	3	1192200000	4	1658200000	3	271690000	3	1017800000	4	880150000	197	P38625_197	yes	yes	yes	2.29187	2.36787	1.52301	1.45374	1.90912	0.487649	3.44736	3.06916	3.40454	5.55256	3.8684	1.13543	1.95928
	9367	TCILDIDMQGVK	P15454	P15454	GUK1	Guanylate kinase	yes	yes	1	0	1334.66	2	5.4647e-05	106.79	1895300000	2	288590000	2	119190000		0	1	386420000	2	452550000	2	89585000	1	132780000	2	426190000	96	P15454_96	yes	yes	yes	2.53282	3.0768	1.93159	1.90042	2.36041	0.559292	3.98987	4.88763	4.80208	5.1543	4.70847	0.501999	2.34806
	586	AYCDDTPTEK	P46655	P46655	GUS1	Glutamate--tRNA ligase, cytoplasmic	yes	yes	1	0	1141.46	2	4.2276e-11	131.52	1814100000	2	161210000	2	148900000	2	187010000	3	314090000	2	535180000	2	122880000	2	153150000	2	191660000	295	P46655_295	yes	yes	yes	2.39231	2.82847	1.15235	1.13116	1.87607	0.866454	3.92872	3.18186	3.42311	3.97929	3.62824	0.389384	1.75217
	1025	CILFNR	P32190	P32190	GUT1	Glycerol kinase	yes	yes	1	0	764.4	2	0.008623	85.909	524280000	2	52571000	2	28028000	2	155220000	2	123520000	2	50796000	2	19182000	2	63436000	2	31541000	61	P32190_61	yes	yes	yes	6.243	3.31032	6.27699	5.32617	5.28912	1.39078	7.42651	15.8992	11.8341	7.63354	10.6983	4.01814	5.40921
	10607	VVEVGGFHNLKPCHTR	P32191	P32191	GUT2	Glycerol-3-phosphate dehydrogenase, mitochondrial	yes	yes	1	1	1791.92	2,3	7.623e-34	181.51	1712800000	4	164540000	4	145870000	5	403420000	4	290380000	4	189910000	3	61267000	4	309340000	3	148070000	488	P32191_488	yes	yes	yes	2.21096	2.66358	1.53115	1.39784	1.95088	0.593746	3.5821	3.79343	3.73767	5.18766	4.07522	0.747003	2.12433
	7258	MVIPSIGVHIVLPSFYCPK	P32191	P32191	GUT2	Glycerol-3-phosphate dehydrogenase, mitochondrial	yes	yes	1	0	2099.13	2,3	3.3483e-11	106.6	2122200000	3	286060000	2	75438000	2	743260000	2	380610000	2	303280000	4	35822000	2	168780000	2	128910000	342	P32191_342	yes	yes	yes	1.83271	2.2256	1.04912	1.08562	1.54826	0.578182	2.48547	2.09733	2.96323	3.21189	2.68948	0.496692	1.14122
	1606	CVVNATGPYSDAILQMDR	P32191	P32191	GUT2	Glycerol-3-phosphate dehydrogenase, mitochondrial	yes	yes	1	0	1951.91	2	2.1581e-45	164.97	524710000	2	64488000	2	30791000	2	143610000	2	144250000	2	88303000	2	17118000	1	36157000		0	279	P32191_279	yes	yes	yes	4.32752	4.56572	3.11336	2.91462	3.7303	0.836769	6.00378	9.8248	9.35442	5.10249	7.57138	2.36713	3.84107
	9552	THQFDVLIIGGGATGTGCALDAATR	P32191	P32191	GUT2	Glycerol-3-phosphate dehydrogenase, mitochondrial	yes	yes	1	0	2444.21	2,3,4	1.5433e-65	165.96	1899500000	2	10807000	2	9215900	6	820960000	3	335520000	4	37705000		0	5	502730000	2	182590000	82	P32191_82	yes	yes	yes	2.37122	3.62854	2.18357	3.08384	2.81679	0.665769	3.45134	4.95666	5.92774	4.03127	4.59175	1.08516	1.77496
	9130	SSIICEFFK	P32191	P32191	GUT2	Glycerol-3-phosphate dehydrogenase, mitochondrial	yes	yes	1	0	1072.53	2	1.6453e-05	113.71	7764300000	2	648380000	2	421580000	2	2279800000	2	1204000000	2	1222700000	2	169630000	2	1224900000	2	593270000	535	P32191_535	yes	yes	yes	4.51005	3.3987	5.20366	4.15601	4.31711	0.751138	5.91249	11.6082	12.5207	6.63164	9.16827	3.37772	4.85116
	9954	VALNSSECLNK	P40531	P40531	GVP36	Protein GVP36	yes	yes	1	0	1176.58	2	3.1254e-38	175.49	5693000000	3	552740000	2	409820000	5	1147700000	6	1204600000	2	838710000	4	290780000	6	662140000	6	586450000	148	P40531_148	yes	yes	yes	2.33078	2.52787	1.55713	1.37524	1.94776	0.566748	3.46468	3.49295	3.33326	6.43192	4.1807	1.50242	2.23295
	9709	TNTFFEFCNAER	Q03532	Q03532	HAS1	ATP-dependent RNA helicase HAS1	yes	yes	1	0	1477.63	2	6.1988e-32	158.01	532770000	1	61748000	1	57153000	1	44267000	1	49602000	2	180420000		0	2	86108000	2	53478000	336	Q03532_336	yes	yes	yes	3.47251	1.61771	8.32809	7.35825	5.19414	3.17595	7.06331	9.7921	12.7861	13.1141	10.6889	2.84189	5.49476
	4065	HANSGCNFNEPINDSIISK	P53973	P53973	HDA1	Histone deacetylase HDA1	yes	yes	1	0	2058.94	2,3	7.3052e-85	197.41	1128900000	3	100690000	3	88372000	3	164500000	4	251910000	4	220340000	4	53219000	4	119650000	4	130210000	440	P53973_440	yes	yes	yes	3.49158	3.24437	1.73219	1.19324	2.41535	1.12632	4.18797	3.84806	4.37835	6.45056	4.71623	1.17684	2.30089
	1819	DFFQTCR	P32347	P32347	HEM12	Uroporphyrinogen decarboxylase	yes	yes	1	0	915.391	2	0.0034962	96.492	1586400000	2	131740000	2	94748000	2	304850000	2	318020000	2	306960000	2	66194000	2	217860000	2	146040000	52	P32347_52	yes	yes	yes	2.45153	2.67659	1.24082	1.28617	1.91378	0.756706	3.92304	3.64604	2.8887	4.50476	3.74064	0.671293	1.82686
	9057	SPHPGQDESVESICDR	P40012	P40012	HEM14	Protoporphyrinogen oxidase	yes	yes	1	0	1754.75	2,3	9.2962e-25	146.3	226690000	2	6378800	2	3109900	4	66426000	3	67211000	2	7507200	3	22498000	4	43563000	2	9991600	166	P40012_166	no	yes	yes	2.33969	2.03078	0.624124	0.560044	1.38866	0.928782	2.97205	2.63801	2.86297	4.66666	3.28492	0.9316	1.89626
	10783	WSEYQATEVCK	P16622	P16622	HEM15	Ferrochelatase, mitochondrial	yes	yes	1	0	1342.59	2	3.8459e-120	246.56	2214400000	4	262830000	4	137410000	4	480320000	4	464690000	4	328920000	4	78754000	2	242540000	2	218900000	116	P16622_116	no	yes	yes	2.86546	3.32729	1.90291	1.79968	2.47384	0.744352	4.83655	4.48182	4.52886	5.43224	4.81987	0.43751	2.34603
	1648	CYQLPPAGR	P05373	P05373	HEM2	Delta-aminolevulinic acid dehydratase	yes	yes	1	0	1003.49	2	1.0487e-07	131.06	287110000		0	1	30219000	2	61751000	2	74315000	1	34766000	1	7275200	2	40086000	2	38695000	234	P05373_234	no	yes	yes	5.21541	4.25106	3.46107	3.41457	4.08553	0.845414	6.49556	6.15368	7.19124	6.07058	6.47776	0.509964	2.39224
	167	AGAHCVAPSDMIDGR	P05373	P05373	HEM2	Delta-aminolevulinic acid dehydratase	yes	yes	1	0	1498.67	2,3	5.0823e-09	113.37	2505000000	3	169320000	3	189560000	4	232220000	4	668240000	4	740040000	4	174800000	4	193920000	3	136850000	175	P05373_175	yes	yes	yes	5.26489	3.43895	5.10787	3.30755	4.27982	1.05014	7.37478	11.0999	7.12657	11.5945	9.29892	2.37588	5.01911
	1543	CVELISLALDQYLK	Q12060	Q12060	HFI1	Transcriptional coactivator HFI1/ADA1	yes	yes	1	0	1606.86	2	2.4983e-23	145.61	72953000	2	7218500	1	1921100	2	21227000	2	9345100	2	13632000	2	653190	2	14658000	2	4298700	293	Q12060_293	yes	yes	yes	2.22149	0.596344	2.45939	1.62058	1.72445	0.830784	4.62231	10.3957	nq	10.0417	8.35325	3.23594	6.6288
	716	CDLGITGVDQVR	P00498	P00498	HIS1	ATP phosphoribosyltransferase	yes	yes	1	0	1274.63	2	5.5188e-16	141.34	2642700000	2	158040000	2	165540000	2	410940000	2	494370000	2	614700000	2	80972000	2	517040000	1	201090000	71	P00498_71	yes	yes	yes	3.1532	3.25196	2.00505	1.90528	2.57887	0.722473	4.71276	4.73319	3.95985	4.57858	4.49609	0.364012	1.91722
	6176	LGASDIMVFEISNCR	P00498	P00498	HIS1	ATP phosphoribosyltransferase	yes	yes	1	0	1653.79	2	3.5263e-69	196.37	794080000	2	78179000	2	59700000	2	152280000	2	93825000	1	157540000	2	9579500	2	147530000	2	95447000	295	P00498_295	yes	yes	yes	3.87397	3.57594	4.78741	4.64105	4.21959	0.587022	6.13506	9.55499	7.23772	9.70333	8.15777	1.75868	3.93818
	3098	FIGCIDLHNGEVK	P40545	P40545	HIS6	1-(5-phosphoribosyl)-5-[(5-phosphoribosylamino)methylideneamino] imidazole-4-carboxamide isomerase	yes	yes	1	0	1443.72	2,3	2.025e-05	104.7	742680000	2	9628200	2	5814000	4	183130000	4	175300000	3	128440000	3	19493000	4	157670000	3	63201000	7	P40545_7	yes	yes	yes	1.13369	1.28104	0.834185	1.25106	1.125	0.204034	2.40499	3.40193	2.81404	3.73997	3.09023	0.595865	1.96524
	2183	DVQGCHVIK	P40545	P40545	HIS6	1-(5-phosphoribosyl)-5-[(5-phosphoribosylamino)methylideneamino] imidazole-4-carboxamide isomerase	yes	yes	1	0	997.501	2,3	2.8582e-14	153.24	712030000	2	38801000	2	43654000	4	89261000	3	144500000	3	134590000	3	26160000	4	99685000	3	135390000	56	P40545_56	no	yes	yes	2.50234	2.69748	1.63324	1.22419	2.01431	0.701045	3.13554	3.05042	3.01366	3.55149	3.18778	0.24779	1.17347
	96	ADACLGAGMFHR	P33734	P33734	HIS7	Imidazole glycerol phosphate synthase hisHF	yes	yes	1	0	1247.55	2,3	0.0013207	69.721	1518000000	3	68209000	2	61552000	3	147490000	3	304140000	3	428840000	3	60942000	2	233450000	4	213370000	520	P33734_520	yes	yes	yes	1.92713	2.13247	0.964913	1.11985	1.53609	0.57968	2.59754	2.45799	2.51269	3.20779	2.694	0.347301	1.15791
	2120	DSNTLFQECSHYYR	P12683	P12683	HMG1	3-hydroxy-3-methylglutaryl-coenzyme A reductase 1	yes	yes	1	0	1761.74	2,3	1.6612e-111	225.72	1484800000	1	37286000	3	236390000	2	52133000	2	49589000	4	702330000	2	16430000	4	222850000	3	167800000	75	P12683_75	yes	yes	yes	2.05833	1.70157	0.690361	0.705849	1.28903	0.69774	2.87062	3.84916	2.16767	2.94367	2.95778	0.689594	1.66875
	5371	IVLDVGCGTGILSMFAAK	P38074	P38074	HMT1	HNRNP arginine N-methyltransferase	yes	yes	1	0	1793.94	2	7.8212e-57	178.14	499840000	2	43720000	2	16335000	2	131090000	2	75794000	2	120980000	2	5923600	2	74191000	2	31812000	67	P38074_67	yes	yes	yes	2.36764	2.90408	2.44762	2.01064	2.4325	0.367328	4.8508	7.07555	3.80851	9.64036	6.34381	2.58583	3.91131
	1438	CSIHLAGLEDSQYKDEK	P38074	P38074	HMT1	HNRNP arginine N-methyltransferase	yes	yes	1	1	1934.9	2,3,4	1.4219e-155	265.43	3057300000	4	337070000	4	222610000	5	607980000	4	567680000	4	551450000	3	95626000	4	431620000	4	243300000	166	P38074_166	no	yes	yes	1.90157	3.16312	1.19292	1.22127	1.86972	0.922397	3.08227	3.20686	2.96636	3.29313	3.13715	0.143024	1.26743
	1976	DLKPSNILINENCDLK	P32485	P32485	HOG1	Mitogen-activated protein kinase HOG1	yes	yes	1	1	1827.94	2,3	2.7086e-18	157.07	7287500000	4	773420000	4	436560000	4	1587200000	4	1115200000	4	1532500000	4	258930000	4	920540000	4	663220000	156	P32485_156	yes	yes	yes	4.59016	4.82756	2.07172	2.0619	3.38783	1.52847	5.74957	5.81426	5.76059	5.08883	5.60331	0.344148	2.21548
	9974	VAVSDGHTECISLR	P13663	P13663	HOM2	Aspartate-semialdehyde dehydrogenase	yes	yes	1	0	1485.72	2,3	4.0502e-166	258.02	32116000000	6	2514900000	7	986690000	8	4842100000	9	4765100000	8	7343900000	6	624300000	8	6246100000	9	4793400000	259	P13663_259	yes	yes	yes	4.32025	3.8994	3.12209	2.81033	3.53802	0.694024	5.9731	6.48361	7.54633	9.47475	7.36945	1.54899	3.83143
	4501	HYSKPDGPNNNVAVVCSAR	P10869	P10869	HOM3	Aspartokinase	yes	yes	1	1	2026.96	2,3,4	5.0338e-57	192.22	3627100000	7	289380000	7	366370000	7	807030000	6	536240000	8	763710000	6	164820000	5	370170000	3	329400000	53	P10869_53	yes	yes	yes	3.74157	3.79589	2.8949	2.89968	3.33301	0.503621	5.24273	7.6983	7.7186	5.65043	6.57752	1.31648	3.24451
	365	ALQCIHAK	P10869	P10869	HOM3	Aspartokinase	yes	yes	1	0	882.475	2,3	7.5287e-12	157.21	837170000	2	61130000	2	85645000	2	133000000	2	142650000	3	214800000	2	36381000	2	97679000	1	65881000	495	P10869_495	yes	yes	yes	4.71653	3.90529	3.80069	3.55269	3.9938	0.503998	7.09725	10.9639	9.80811	5.62511	8.37359	2.44613	4.37979
	666	CCDLASQESEFQDIIEVIR	P10869	P10869	HOM3	Aspartokinase	yes	yes	2	0	2197	2,3	2.2598e-27	122.94	624980000		0		0	4	272960000	3	84732000	1	65323000	1	3395300	3	123460000	3	75106000	72, 73	P10869_72_73	yes	yes	yes	6.76726	6.04538	4.2966	4.43273	5.38549	1.2163	7.36296	9.55434	9.45885	6.96953	8.33642	1.36127	2.95093
	8411	QYISYNNVHQLCQVSAER	Q04178	Q04178	HPT1	Hypoxanthine-guanine phosphoribosyltransferase	yes	yes	1	0	2151.02	2,3	6.4286e-99	200.9	3580000000	4	360560000	4	161700000	3	632990000	4	710960000	4	479900000	3	186210000	4	426310000	4	621320000	18	Q04178_18	yes	yes	yes	2.4124	2.47386	1.62717	1.28053	1.94849	0.588964	3.29443	4.54462	2.84758	6.02892	4.17889	1.42724	2.2304
	3176	FLNHSDCSAINQQQPAHESNLK	Q08732	Q08732	HRK1	Serine/threonine-protein kinase HRK1	yes	yes	1	0	2480.15	2,3,4	8.5933e-119	200.73	1090300000	4	78708000	4	48863000	5	249030000	4	173800000	4	132430000	4	30355000	5	243430000	4	133670000	471	Q08732_471	yes	yes	yes	1.82913	2.03188	1.73033	1.33947	1.7327	0.290657	2.11517	2.68474	2.56413	4.18511	2.88729	0.899254	1.15458
	7651	NLSADEECFNAIR	P38348	P38348	HSM3	DNA mismatch repair protein HSM3	yes	yes	1	0	1480.66	2	7.0221e-24	155.08	139730000	2	20297000	1	8984700		0	1	26817000	2	44595000	2	8510800	1	17612000	1	12917000	366	P38348_366	yes	yes	yes	2.76214	1.2281	2.93383	0.969986	1.97352	1.01765	3.35581	9.63753	3.7156	10.0344	6.68584	3.64403	4.71232
	6662	LPDSALDLVDISCAGVAVAR	P31539	P31539	HSP104	Heat shock protein 104	yes	yes	1	0	1984.03	2,3	5.7971e-135	218.36	8350800000	7	1037700000	1	132780000	5	2735600000	6	1349200000	7	1543000000	5	135570000	4	782840000	4	634090000	400	P31539_400	no	yes	yes	1.88028	2.19434	1.18683	1.26738	1.63221	0.48614	2.5734	2.69161	2.68762	3.30294	2.81389	0.330605	1.18169
	10066	VDCSELSEK	P31539	P31539	HSP104	Heat shock protein 104	yes	yes	1	0	1008.44	2,3	0.00015791	104.01	6256200000	5	587790000	4	349290000	4	1118900000	4	1473600000	4	1036900000	4	541590000	4	547790000	4	600290000	643	P31539_643	yes	yes	yes	3.11146	3.44058	4.7036	3.03133	3.57174	0.775071	4.34364	5.4436	7.94712	6.46328	6.04941	1.53289	2.47767
	1994	DLQDIASEIYANGGVVAAVCHGPAIFDGLTDK	Q04432	Q04432	HSP31	Probable chaperone protein HSP31	yes	yes	1	0	3258.59	3,4	1.4006e-83	158.47	2547700000	4	130470000	2	2257700	14	1388600000	6	18745000	5	208780000	5	52778000	4	275100000	7	470990000	138	Q04432_138	no	yes	yes	3.22321	4.25731	2.3876	2.13749	3.00141	0.957358	6.08272	3.49967	5.12459	4.99037	4.92434	1.06708	1.92293
	11168	YPSYYHCNTAR	Q12329	Q12329	HSP42	Heat shock protein 42	yes	yes	1	0	1373.58	2,3	8.2873e-74	211.86	4576000000	6	442180000	5	303720000	6	656730000	7	1106600000	4	542690000	8	440740000	8	561870000	6	521520000	127	Q12329_127	no	yes	yes	3.2731	2.96353	2.09122	2.34172	2.66739	0.545475	4.13767	4.51582	4.53806	4.89965	4.5228	0.311246	1.85541
	8487	RPLLIIAEDVDGEALAACILNK	P19882	P19882	HSP60	Heat shock protein 60, mitochondrial	yes	yes	1	1	2336.28	2,3	1.417e-40	155.24	4776400000	4	490920000	3	139950000	8	1819000000	5	585700000	4	511360000	4	55773000	6	876210000	5	297530000	283	P19882_283	yes	yes	yes	1.61758	1.75464	1.68808	1.73214	1.69811	0.0603862	2.28599	4.62936	2.25168	5.30604	3.61826	1.58255	1.92016
	1056	CISATTLDEFK	P33416	P33416	HSP78	Heat shock protein 78, mitochondrial	yes	yes	1	0	1226.59	2	2.3159e-16	145.28	1560600000	2	218730000	2	91327000	3	399730000	4	380140000	1	215380000	2	69192000	1	2763800	2	183300000	246	P33416_246	yes	yes	yes	2.72051	2.56728	2.06159	1.75197	2.27534	0.448333	3.95758	4.97822	4.21379	8.12944	5.31976	1.92264	3.04442
	244	AIDLVDEACAVLR	P33416	P33416	HSP78	Heat shock protein 78, mitochondrial	yes	yes	1	0	1386.72	2	2.3247e-42	171.62	1887900000	2	263610000	2	91857000	1	202990000	2	298800000	2	403240000	2	62456000	2	372910000	2	192040000	333	P33416_333	yes	yes	yes	1.85789	1.92681	1.30885	1.01143	1.52625	0.440733	2.53871	3.45931	2.46191	5.58717	3.51178	1.45592	1.98553
	171	AGCHIAVILGK	P07263-2;P07263	P07263-2	HTS1	Isoform Cytoplasmic of Histidine--tRNA ligase, mitochondrial;Histidine--tRNA ligase, mitochondrial	yes	no	1	0	1080.61	2,3	1.0357e-10	136.57	1471000000	3	113000000	4	217630000	2	265700000	2	222850000	3	312360000	1	24555000	2	230250000	2	84621000	462	P07263-2_462	yes	yes	yes	2.88749	2.66693	2.83605	2.68886	2.76983	0.108587	4.24374	6.45239	5.37427	6.38396	5.61359	1.03776	2.84376
	9195	STQIPCVGISFGVER	P07263-2;P07263	P07263-2	HTS1	Isoform Cytoplasmic of Histidine--tRNA ligase, mitochondrial;Histidine--tRNA ligase, mitochondrial	yes	no	1	0	1591.8	2	2.3257e-32	154.46	1263800000	2	191200000	2	115800000		0	1	171180000	2	475980000	2	84807000		0	2	224810000	377	P07263-2_377	yes	yes	yes	nq	2.42775	1.83369	1.46092	1.90745	0.487621	3.63799	3.94145	3.87772	5.49035	4.23688	0.845802	2.32942
	6377	LIYNLEDQGGELCSLR	P07263-2;P07263	P07263-2	HTS1	Isoform Cytoplasmic of Histidine--tRNA ligase, mitochondrial;Histidine--tRNA ligase, mitochondrial	yes	no	1	0	1821.89	2	2.2975e-242	289.87	2100500000	2	190240000	1	68976000	2	528500000	2	345240000	2	499280000	1	24008000	1	206150000	2	238100000	104	P07263-2_104	yes	yes	yes	1.37886	1.64978	0.703797	0.866067	1.14963	0.440408	2.05811	1.92136	2.33263	3.53662	2.46218	0.736425	1.31255
	5807	LADDIPSNSPMAINCEYGSFDNEHLVLPR	P04806	P04806	HXK1	Hexokinase-1	yes	yes	1	0	3216.49	3,4	2.5086e-43	124.21	67541000000	6	7493900000	3	2013000000	3	14219000000	5	7231500000	7	11986000000	5	1961800000	2	10740000000	4	11895000000	268	P04806_268	yes	yes	yes	1.11447	1.36045	0.894285	0.797674	1.04172	0.25045	1.69637	1.84375	1.77159	3.08208	2.09845	0.658509	1.05673
	6855	LSVCGIAAICQK	P04807	P04807	HXK2	Hexokinase-2	yes	yes	2	0	1204.63	2	6.9602e-11	130.01	11450000000	2	1687600000	3	1352400000	2	2011200000	1	1782900000	2	2942000000	2	643750000		0	2	1030600000	398, 404	P04807_398_404	no	yes	yes	6.27414	6.39409	3.39065	3.07453	4.78335	1.79598	8.66299	9.15053	8.91304	10.6795	9.35152	0.907444	4.56817
	7157	MGVIFGTGVNGAYYDVCSDIEK	P04807	P04807	HXK2	Hexokinase-2	yes	yes	1	0	2337.07	2,3	2.7652e-87	188.27	2339000000	10	398150000	5	81216000	8	619630000	9	468280000	9	661860000	4	54638000	2	29817000	2	25462000	244	P04807_244	yes	yes	yes	1.13983	1.74207	0.475974	0.811139	1.04225	0.539553	1.87268	2.18903	2.54719	3.33581	2.48618	0.629887	1.44393
	6778	LSDDIPPSAPMAINCEYGSFDNEHVVLPR	P04807	P04807	HXK2	Hexokinase-2	yes	yes	1	0	3185.48	3,4	6.2035e-23	84.602	11787000000	2	1492300000	1	192440000	2	1964500000	2	2902700000	3	1166600000	3	480310000	2	1410700000	2	2177800000	268	P04807_268	yes	yes	yes	1.54063	1.96293	0.834187	0.912486	1.31256	0.536624	2.12974	2.15653	2.21863	2.48214	2.24676	0.161276	0.934202
	8574	SCCPHHHYENLSK	P53892	P53892	IBD2	Protein IBD2	yes	yes	2	0	1553.65	2,3	8.6731e-69	191.48	117770000	3	4407200	2	12892000	3	12256000	3	34808000	4	11004000	2	864170	3	11406000	4	30132000	263, 264	P53892_263_264	yes	yes	yes	10.5736	6.30994	6.90557	7.25748	7.76165	1.91499	11.5699	15.1375	18.544	12.9593	14.5527	3.03912	6.79104
	7088	MCADIMHSDLIVVAR	P28240	P28240	ICL1	Isocitrate lyase	yes	yes	1	0	1672.81	2,3	1.0098e-42	165.78	5245700000	7	989540000	4	362710000	8	997180000	10	746070000	5	677170000	4	160340000	6	854790000	4	457880000	241	P28240_241	yes	yes	yes	4.57886	4.13254	3.35835	3.02264	3.7731	0.710316	6.14013	8.15609	7.05706	7.63894	7.24806	0.864349	3.47496
	9121	SSETSNDESGETCFSGHDEEQIK	P15496	P15496	IDI1	Isopentenyl-diphosphate Delta-isomerase	yes	yes	1	0	2514.99	2,3	2.45e-30	120.56	4623000000	8	502120000	5	358790000	5	565050000	9	931170000	5	699440000	7	324690000	6	563550000	4	678210000	58	P15496_58	yes	yes	yes	1.68424	2.05935	1.19255	1.08557	1.50543	0.452027	2.54598	3.70812	2.44773	5.84966	3.63787	1.58173	2.13244
	1940	DLALACGNNER	P21954	P21954	IDP1	Isocitrate dehydrogenase [NADP], mitochondrial	yes	yes	1	0	1174.54	2	8.4341e-61	208.33	2632600000	1	116770000	2	280400000	2	513130000	2	591820000	1	276200000		0	2	420780000	2	433490000	398	P21954_398	yes	yes	yes	2.97279	3.2938	1.9893	1.88932	2.5363	0.702881	4.65876	4.55477	4.4521	4.51448	4.54502	0.0867915	2.00872
	8444	RGELDNTPALCK	P21954	P21954	IDP1	Isocitrate dehydrogenase [NADP], mitochondrial	yes	yes	1	1	1315.66	2,3	2.5618e-15	151.16	5709500000	3	205130000	6	457460000	5	619260000	5	1252000000	5	1166600000	4	214190000	6	1481700000	3	313140000	370	P21954_370	no	yes	yes	2.04694	2.24913	0.963615	1.06858	1.58207	0.660109	2.84353	2.37025	2.86755	4.04553	3.03172	0.71361	1.44965
	653	CATITPDEAR	P21954;P41939;P53982	P21954	IDP1;IDP2;IDP3	Isocitrate dehydrogenase [NADP], mitochondrial;Isocitrate dehydrogenase [NADP] cytoplasmic;Isocitrate dehydrogenase [NADP]	yes	no	1	0	1075.5	2	7.9047e-05	108.43	6627300000	4	574720000	4	415040000	3	816400000	4	1828500000	3	1086200000	2	500210000	4	696800000	4	709470000	89	P21954_89	yes	yes	yes	4.35312	3.74534	2.85759	2.49795	3.3635	0.842669	5.49776	8.32218	5.74071	7.77642	6.83427	1.42404	3.47077
	9828	TTNDSDLSHAGVDMGDSISHTPICSR	P43598	P43598	IGD1	Inhibitor of glycogen debranching 1	yes	yes	1	0	2715.19	3	8.5381e-42	131.97	503330000	1	35325000	2	29756000	2	57637000	2	147420000	2	66647000	2	25512000	2	36008000	2	105020000	135	P43598_135	yes	yes	yes	3.52721	2.94547	1.37286	2.2051	2.51266	0.932805	3.49645	4.82545	4.61562	5.09277	4.50757	0.701794	1.99491
	5296	ISTCPSTASTAGVVDNATLIQK	P53897	P53897	IGO1	mRNA stability protein IGO1	yes	yes	1	0	2176.1	2	5.1548e-11	102.45	255710000	2	23055000	2	12570000	2	58508000	2	53830000	2	32556000		0	2	40855000	2	34335000	107	P53897_107	yes	yes	yes	0.989051	1.27827	0.397399	0.554493	0.804803	0.402803	1.33323	1.88713	1.59276	2.21155	1.75617	0.378639	0.951366
	10288	VISDDYVTSDSGTGIVHNAPAFGEEDNAACLK	P09436	P09436	ILS1	Isoleucine--tRNA ligase, cytoplasmic	yes	yes	1	0	3294.5	3	1.0861e-68	141	3888900000	3	262470000	1	2694200	3	1206500000	2	1017200000	2	504100000	2	58280000	2	321680000	1	515970000	337	P09436_337	yes	yes	yes	2.37355	2.58476	1.31909	1.28544	1.89071	0.685064	3.49461	2.91804	3.22683	4.32276	3.49056	0.602746	1.59985
	895	CGLEATDDVLVEYELVK	P09436	P09436	ILS1	Isoleucine--tRNA ligase, cytoplasmic	yes	yes	1	0	1894.92	2	2.3984e-56	172.42	384970000	2	64455000	2	31069000		0	1	25873000	2	173720000	2	13593000	1	76261000		0	1002	P09436_1002	yes	yes	yes	3.07093	2.94806	2.11138	2.16041	2.57269	0.507257	4.04967	4.49653	4.07186	6.71922	4.83432	1.27331	2.26163
	10986	YGLENYNNECR	P09436	P09436	ILS1	Isoleucine--tRNA ligase, cytoplasmic	yes	yes	1	0	1373.57	2	3.169e-30	163.46	3640700000	2	418690000	2	308630000	2	520540000	2	570810000	2	925060000	2	269160000	2	350240000	2	277600000	119	P09436_119	yes	yes	yes	2.18706	1.92352	1.43047	1.23728	1.69458	0.437352	3.05183	3.95584	2.70824	5.64503	3.84024	1.31322	2.14566
	7750	NQGVIACSAGNHAQGVAFAAK	P00927	P00927	ILV1	Threonine dehydratase, mitochondrial	yes	yes	1	0	2012.98	2,3	6.313e-87	197.94	4174600000	6	330000000	5	256710000	4	728620000	4	885580000	5	666320000	3	85364000	4	661460000	4	560560000	132	P00927_132	yes	yes	yes	3.26599	4.07499	2.62431	2.04382	3.00228	0.872116	5.14282	5.46223	6.17613	5.33226	5.52836	0.451321	2.52608
	5157	IPATIVMPVCTPSIK	P00927	P00927	ILV1	Threonine dehydratase, mitochondrial	yes	yes	1	0	1568.87	2	3.7444e-33	163.62	549690000	2	51076000	2	39213000	2	71862000	2	92507000	2	144960000	2	18487000	2	77799000	2	53786000	159	P00927_159	yes	yes	yes	3.07425	4.57349	1.73399	1.33574	2.67937	1.46546	6.72728	5.71901	5.9721	7.62864	6.51176	0.858984	3.83239
	4345	HNRPSIMVYGGTILPGHPTCGSSK	P39522	P39522	ILV3	Dihydroxy-acid dehydratase, mitochondrial	yes	yes	1	1	2508.24	3,4	2.5716e-31	149.18	1281100000	5	184770000	6	233740000	2	30565000	2	21771000	4	530650000	2	52556000	5	207280000	2	19773000	176	P39522_176	no	yes	yes	6.14583	5.62883	2.76521	2.57017	4.27751	1.8725	7.77601	6.64619	8.45949	8.14876	7.75762	0.791881	3.48011
	5811	LAECDNIGEYIK	P39522	P39522	ILV3	Dihydroxy-acid dehydratase, mitochondrial	yes	yes	1	0	1366.64	2	8.487e-33	168.83	5385700000	2	367280000	2	368490000	2	672750000	2	671980000	2	1445100000	2	156020000	2	1009600000	2	694470000	258	P39522_258	no	yes	yes	3.14792	2.80914	2.43057	1.90727	2.57373	0.532222	4.27686	5.24571	5.93814	10.793	6.56344	2.90088	3.98971
	10992	YGMDYMYDACSTTAR	P06168	P06168	ILV5	Ketol-acid reductoisomerase, mitochondrial	yes	yes	1	0	1746.67	2,3	2.9203e-82	199.38	10291000000	6	1095800000	6	928930000	2	807110000	4	1517100000	8	2949600000	5	524650000	4	1014000000	4	1454100000	316	P06168_316	yes	yes	yes	2.80195	3.17475	1.63296	1.54951	2.28979	0.821564	4.10032	4.01403	4.11445	5.15691	4.34643	0.542141	2.05664
	3122	FIPYLYNGLQHSCQDIGYK	P50095	P50095	IMD3	Inosine-5'-monophosphate dehydrogenase 3	yes	yes	1	0	2258.08	2,3	5.6618e-46	157.84	906230000	2	153660000		0	3	439180000	2	36255000	2	12238000	1	991740	3	99599000	3	164300000	476	P50095_476	no	yes	yes	2.2935	2.21324	1.97649	1.84521	2.08211	0.207492	2.64095	4.23851	4.20952	5.6074	4.1741	1.21248	2.09199
	8797	SHAGTNFCSYDDK	Q05533	Q05533	INM2	Inositol monophosphatase 2	yes	yes	1	0	1443.57	2,3	9.7559e-166	259.27	563730000	5	42715000	6	61186000	4	109680000	3	120280000	5	117950000	4	12031000	3	51827000	2	48058000	36	Q05533_36	yes	yes	yes	1.76851	2.27907	0.954244	0.988088	1.49748	0.642632	2.69209	2.81885	2.72064	5.13898	3.34264	1.19879	1.84516
	5750	KVDHCIVIK	P11986	P11986	INO1	Inositol-3-phosphate synthase	yes	yes	1	1	1053.6	1,2,3	1.2465e-34	199.46	2699300000	4	244290000	4	475110000	2	467610000	3	409350000	2	445690000	2	184110000	3	257150000	2	215990000	399	P11986_399	no	yes	yes	1.83612	1.81993	1.51491	1.20843	1.59485	0.296977	2.72767	3.88394	3.03674	4.66726	3.5789	0.874853	1.98406
	414	ANNCINLDEK	P11986	P11986	INO1	Inositol-3-phosphate synthase	yes	yes	1	0	1132.52	2	2.0363e-29	169.93	4604900000	3	729770000	2	204770000	2	945170000	3	1168500000	2	557570000	2	286980000	2	397280000	2	314860000	202	P11986_202	no	yes	yes	2.74832	2.96397	1.70733	1.62969	2.26233	0.692037	4.17551	3.92427	4.07903	6.17891	4.58943	1.0647	2.3271
	8323	QPNYFGSMTQCSTLK	P11986	P11986	INO1	Inositol-3-phosphate synthase	yes	yes	1	0	1703.76	2	2.434e-24	146.84	2048300000	2	233030000	2	96891000	2	510580000	6	625060000	2	277590000	1	45563000	2	114800000	2	144780000	112	P11986_112	no	yes	yes	3.48753	3.56192	1.86822	1.83797	2.68891	0.965671	5.13264	4.24016	4.37885	4.05051	4.45054	0.474229	1.76163
	548	AVCIAPGVVDTQMQK	P40580	P40580	IRC24	Benzil reductase ((S)-benzoin forming) IRC24	yes	yes	1	0	1558.78	2	3.0375e-17	132.24	315980000	2	23894000	2	14088000	2	48642000	2	103540000	2	44826000	2	11431000	2	30882000	2	38681000	184	P40580_184	yes	yes	yes	2.13655	2.21024	1.53022	1.90758	1.94615	0.305767	2.87033	3.87708	3.82717	6.10022	4.1687	1.36848	2.22255
	4628	ICLSHFSLDQFITSLK	P53125	P53125	ITC1	Imitation switch two complex protein 1	yes	yes	1	0	1850.96	3	1.2449e-06	94.339	94656000	2	6422400	1	2872300	2	50017000	2	11964000	2	9721500	1	348950	1	8115200	2	5194800	444	P53125_444	yes	yes	yes	0.804944	1.04653	0.461763	0.61595	0.732296	0.252153	2.52384	nq	2.82139	3.82276	3.056	0.680497	2.3237
	6420	LLCETNYGPTFVHK	P47135	P47135	JSN1	Protein JSN1	yes	yes	1	0	1620.8	2,3	4.1897e-68	188.09	1099800000	4	106510000	4	81101000	2	266830000	2	250760000	4	191320000	2	34986000	1	120160000	1	48130000	859	P47135_859	yes	yes	yes	2.93522	3.38559	3.46108	3.76838	3.38757	0.344015	4.1325	8.17413	5.83844	10.9556	7.27517	2.96054	3.8876
	3957	GTHTCQTIDIEEDVPR	P40069	P40069	KAP123	Importin subunit beta-4	yes	yes	1	0	1812.83	2,3	1.7212e-193	264.03	559270000	4	74216000	3	32221000	4	76243000	4	89545000	4	115790000	4	34143000	4	77486000	4	59631000	814	P40069_814	yes	yes	yes	2.4681	2.60889	1.51706	1.80393	2.09949	0.523432	4.26753	4.81618	4.0058	6.04808	4.7844	0.907608	2.68491
	584	AYANASGCVAR	P40069	P40069	KAP123	Importin subunit beta-4	yes	yes	1	0	1081.5	2	2.3658e-48	190.57	2223200000	2	173980000	2	151510000	2	425760000	2	473840000	3	378510000	4	116450000	2	281770000	2	221430000	984	P40069_984	yes	yes	yes	2.01672	2.22801	1.14847	0.986089	1.59482	0.618791	2.70418	2.74589	2.41716	3.64246	2.87742	0.53055	1.2826
	10464	VQLLCR	P20967	P20967	KGD1	2-oxoglutarate dehydrogenase, mitochondrial	yes	yes	1	0	730.416	2	0.0076572	104.94	4626900000	3	389420000	2	238950000	2	1081300000	2	1089900000	2	513730000	2	168860000	2	796680000	2	348050000	129	P20967_129	yes	yes	yes	3.05365	2.06834	3.86815	3.09343	3.02089	0.737462	4.2039	9.4736	5.66786	9.27047	7.15396	2.63133	4.13306
	8210	QHQDCNFQVVYPTTPANLFHILR	P20967	P20967	KGD1	2-oxoglutarate dehydrogenase, mitochondrial	yes	yes	1	0	2740.35	3,4	8.5508e-09	75.533	3065000000	1	27131000	2	21388000	4	1934900000	3	409960000	3	93852000	1	30207000	3	490700000	1	56854000	816	P20967_816	yes	yes	yes	2.09033	2.88249	1.34321	1.37057	1.92165	0.727998	2.53079	3.63457	3.15109	3.71524	3.25793	0.54502	1.33627
	3964	GTPHPSQCNLFVVNR	P53914	P53914	KRE33	UPF0202 protein KRE33	yes	yes	1	0	1667.82	2,3	6.6599e-172	260.97	1359300000	3	180850000	1	2529100	3	208730000	4	423310000	4	404520000	2	99348000	2	22662000	2	17317000	513	P53914_513	yes	yes	yes	1.73498	1.71136	1.26289	0.932587	1.41046	0.385572	2.80013	3.54645	2.81133	4.06034	3.30456	0.613038	1.8941
	8584	SCEYINSSDEMR	P22023	P22023	KRE5	Killer toxin-resistance protein 5	yes	yes	1	0	1432.56	2	4.9639e-23	147.33	27264000	2	4924400	2	2696600		0	2	6764800	2	8709300	2	2020700		0	1	2147800	1146	P22023_1146	yes	yes	yes	0	0	0	0	0	0	0.655784	0.350872	0	0.660464	0.41678	0.313345	0.41678
	2493	EICNAYTELNDPFDQR	P15180	P15180	KRS1	Lysine--tRNA ligase, cytoplasmic	yes	yes	1	0	1926.84	2	1.8647e-193	260.56	3270200000	2	196670000	2	115620000	2	659850000	2	561800000	3	476380000	2	74913000	2	557970000	2	627030000	499	P15180_499	yes	yes	yes	1.25913	1.45815	0.645819	0.724424	1.02188	0.39855	2.13006	1.82735	2.19242	2.42172	2.14289	0.244899	1.121
	6950	LVGELEDTCINPTFIFGHPQMMSPLAK	P15180	P15180	KRS1	Lysine--tRNA ligase, cytoplasmic	yes	yes	1	0	2987.46	3	2.9558e-25	105.56	5156800000	1	188960000		0	1	1031600000	2	1368700000	2	1160600000	2	83806000	2	524890000	2	798220000	459	P15180_459	yes	yes	yes	1.93603	1.70497	1.42368	1.70619	1.69272	0.209693	2.64782	3.56462	6.39817	5.03642	4.41176	1.64976	2.71904
	2081	DQPGLCER	P15180	P15180	KRS1	Lysine--tRNA ligase, cytoplasmic	yes	yes	1	0	916.407	2	0.00034944	112.3	1986000000	2	152400000	2	175390000	2	175360000	2	297830000	2	466590000	2	143240000	2	281780000	2	293390000	486	P15180_486	yes	yes	yes	1.77523	1.98285	0.923913	0.873942	1.38898	0.572544	2.48312	2.1126	2.37902	2.64186	2.40415	0.222394	1.01517
	6071	LECPPPLTNAR	P15180	P15180	KRS1	Lysine--tRNA ligase, cytoplasmic	yes	yes	1	0	1209.62	2,3	0.00015682	105.2	2874000000	2	214250000	3	198030000	2	370970000	3	487870000	2	825430000	3	120680000	3	388010000	2	268760000	438	P15180_438	no	yes	yes	1.71806	2.94849	0.908294	1.05929	1.65854	0.929064	3.05409	4.62834	2.55829	6.34543	4.14654	1.71106	2.488
	11175	YQLHCEVK	P34253	P34253	KTI12	Protein KTI12	yes	yes	1	0	1018.49	2,3	0.0002711	112.11	185500000	1	7123900	1	9478100	2	29074000	2	43199000	2	47936000		0	2	28121000	2	20566000	99	P34253_99	yes	yes	yes	13.0997	8.54271	11.429	6.94898	10.0051	2.77385	15.4745	20.2752	15.3273	15.4615	16.6346	2.42797	6.62951
	3138	FKDTYHPICK	Q10740	Q10740	LAP2	Leukotriene A-4 hydrolase homolog	yes	yes	1	1	1250.61	2,3	1.311e-22	175.33	239480000	2	5815700	2	10427000	4	86177000	2	27871000	2	11611000	1	1711900	4	73218000	2	22647000	661	Q10740_661	no	yes	yes	1.29778	2.34736	1.02325	1.03455	1.42574	0.627372	2.22666	3.1451	3.42037	3.81891	3.15276	0.676531	1.72702
	8558	SALVDSTPLPVCR	P14904	P14904	LAP4	Vacuolar aminopeptidase 1	yes	yes	1	0	1356.71	2	9.2869e-24	160.86	5400500000	2	503780000	2	241190000	2	1480100000	2	1437700000	2	526990000	2	204550000	2	686150000	1	320000000	202	P14904_202	yes	yes	yes	2.22536	3.34829	1.68233	1.52033	2.19408	0.82644	4.4114	2.98905	4.59754	6.71204	4.67751	1.53486	2.48343
	8512	RVDCTLATVDHNIPTESR	P07264	P07264	LEU1	3-isopropylmalate dehydratase	yes	yes	1	1	2025.99	2,3,4	7.2923e-35	163	31627000000	10	2028900000	15	795260000	6	3336400000	5	3702000000	14	8644300000	7	904750000	11	7613200000	9	4602000000	63	P07264_63	no	yes	yes	2.41634	2.65711	1.7194	1.78704	2.14497	0.463735	3.38328	3.29848	4.08534	4.37631	3.78585	0.528498	1.64088
	10156	VFIGSCTNGR	P07264	P07264	LEU1	3-isopropylmalate dehydratase	yes	yes	1	0	1052.51	2,3	4.5552e-11	132.88	5581100000	3	439920000	3	483740000	3	644170000	3	758320000	5	1745000000	3	196110000	3	496500000	2	817310000	360	P07264_360	yes	yes	yes	3.76766	3.72954	2.60698	2.5007	3.15122	0.69133	4.87764	5.60132	5.12514	7.42267	5.75669	1.15054	2.60547
	4090	HCLVNGLDDIGITLQK	P07264	P07264	LEU1	3-isopropylmalate dehydratase	yes	yes	1	0	1737.91	2,3	3.2366e-134	235.78	22745000000	6	1520100000	5	1323200000	5	4663800000	5	1761100000	8	6305200000	4	435710000	5	4424300000	6	2311600000	718	P07264_718	no	yes	yes	2.37582	2.49854	1.53006	1.46487	1.96732	0.545503	3.4821	2.88671	3.92387	4.90497	3.79941	0.850775	1.83209
	2240	EAEILVVTGDNFGCGSSR	P07264	P07264	LEU1	3-isopropylmalate dehydratase	yes	yes	1	0	1852.86	2,3	1.7277e-200	268.42	6493100000	2	68505000	4	91715000	2	1134000000	4	681580000	6	317110000	2	31739000	4	2674400000	2	1494100000	627	P07264_627	yes	yes	yes	2.48415	3.48789	2.11841	1.91679	2.50181	0.698072	4.35231	2.83442	4.88082	5.18515	4.31318	1.04416	1.81136
	5987	LCVDLPNQK	P07264	P07264	LEU1	3-isopropylmalate dehydratase	yes	yes	1	0	1028.53	2	0.00024596	99.013	7832400000		0	2	845250000	2	1311800000	2	1349300000	1	821670000	1	156230000	2	2124700000	2	1223600000	689	P07264_689	yes	yes	yes	3.219	3.42343	2.17943	1.98671	2.70214	0.723986	4.77956	4.37863	4.91603	9.12032	5.79863	2.22617	3.09649
	10125	VEGCLFGNGER	P06208-2;P06208;Q12166	P06208-2	LEU4	Isoform Cytoplasmic of 2-isopropylmalate synthase;2-isopropylmalate synthase;2-isopropylmalate synthase 2, mitochondrial	no	no	1	0	1179.53	2	9.4515e-11	134.75	8467300000	2	687400000	2	446140000	2	1511900000	2	1362400000	2	1716700000	2	439920000	2	933080000	2	1369700000	271	P06208-2_271	yes	yes	yes	4.21419	4.42584	2.65473	3.32084	3.6539	0.820382	5.26949	5.30931	6.81435	5.22131	5.65362	0.774659	1.99971
	10013	VCISTHCHNDR	P06208-2;P06208;Q12166	P06208-2	LEU4	Isoform Cytoplasmic of 2-isopropylmalate synthase;2-isopropylmalate synthase;2-isopropylmalate synthase 2, mitochondrial	no	no	2	0	1283.55	2,3	2.5902e-73	201.09	8587100000	4	139500000	3	170410000	5	481800000	5	2202300000	7	2098900000		0	6	1084600000	6	2409600000	241, 246	P06208-2_241_246	no	yes	yes	9.65036	6.66822	7.72091	7.4942	7.88342	1.26184	11.179	13.265	15.7669	10.6057	12.7041	2.33982	4.82072
	10842	YAVENAPDDVSIQCLVQSR	P06208-2;P06208	P06208-2	LEU4	Isoform Cytoplasmic of 2-isopropylmalate synthase;2-isopropylmalate synthase	yes	no	1	0	2106.01	2,3	1.9452e-45	156.08	1805600000	2	99600000	4	15451000	4	485190000	3	396240000	1	174260000	3	93484000	4	342060000	3	199270000	99	P06208-2_99	yes	yes	yes	nq	3.2221	2.38204	2.67324	2.75913	0.426568	3.47594	5.68724	4.93837	4.81107	4.72816	0.919956	1.96903
	3519	GCGVAATELGMLAGADR	P06208-2;P06208;Q12166	P06208-2	LEU4	Isoform Cytoplasmic of 2-isopropylmalate synthase;2-isopropylmalate synthase;2-isopropylmalate synthase 2, mitochondrial	no	no	1	0	1590.75	2	2.5357e-10	117.2	4547200000	2	433920000		0	2	852900000	5	872170000	1	788090000	2	144590000	2	581590000	2	873900000	252	P06208-2_252	yes	yes	yes	11.3009	9.98202	7.00121	6.5731	8.71432	2.29617	13.8589	16.3804	16.1809	10.367	14.1968	2.79797	5.48248
	2777	ETCELAINR	P47120	P47120	LIA1	Deoxyhypusine hydroxylase	yes	yes	1	0	1047.5	2	0.00090971	87.476	2396600000	2	236020000	2	156230000	2	514750000	2	429250000	2	473130000	2	129310000	2	251980000	2	205920000	146	P47120_146	yes	yes	yes	3.30621	3.35305	2.58785	2.53782	2.94623	0.443594	3.97873	3.54859	3.82672	3.55992	3.72849	0.210595	0.782257
	20	AAQLGFNTACVEK	P09624	P09624	LPD1	Dihydrolipoyl dehydrogenase, mitochondrial	yes	yes	1	0	1350.66	2	1.4274e-127	245.15	7746700000	4	746500000	4	432000000	4	1582100000	4	1919000000	4	1091900000	4	283580000	4	848090000	3	843490000	54	P09624_54	no	yes	yes	4.14898	4.30751	2.32557	1.90281	3.17122	1.23439	5.28354	6.26167	4.86498	7.83281	6.06075	1.31839	2.88953
	449	APQSTLCATDR	Q12405	Q12405	LPX1	Peroxisomal membrane protein LPX1	yes	yes	1	0	1161.54	2	9.9092e-24	160.56	138100000	2	11647000	2	6351300	2	27505000	2	37370000	2	17707000	2	6479100	2	12138000	2	18905000	26	Q12405_26	yes	yes	yes	3.95449	4.69071	2.49527	2.60564	3.43653	1.06733	6.24699	8.71599	10.6306	10.0707	8.91606	1.95249	5.47953
	3447	FYGDNCTAK	P43603	P43603	LSB3	LAS seventeen-binding protein 3	yes	yes	1	0	1017.42	2	8.3323e-06	118.5	495680000	2	28737000	2	26532000	2	86222000	2	123650000	2	72513000	2	20508000	2	65719000	2	71798000	188	P43603_188	yes	yes	yes	3.86723	4.14129	3.64987	2.3288	3.4968	0.804206	5.36901	6.15111	9.70853	6.38166	6.90258	1.92018	3.40578
	6955	LVGPNCPGIINPATK	P53598	P53598	LSC1	Succinyl-CoA ligase [ADP-forming] subunit alpha, mitochondrial	yes	yes	1	0	1492.81	2,3	2.6551e-24	151.56	2016000000	2	138180000	2	81061000	4	477940000	3	486080000	2	215030000	2	90667000	3	263560000	5	263460000	153	P53598_153	yes	yes	yes	2.17194	2.56438	1.16521	1.27585	1.79435	0.683176	3.41623	3.00775	3.88488	3.89741	3.55157	0.426129	1.75722
	744	CDYVALGLVEAAR	P53312	P53312	LSC2	Succinyl-CoA ligase [ADP-forming] subunit beta, mitochondrial	yes	yes	1	0	1378.69	2	3.1014e-07	115.12	4504900000	2	462590000	2	238040000	2	986770000	2	674460000	2	957440000	2	144050000	2	662230000	2	379290000	365	P53312_365	yes	yes	yes	8.73387	4.52543	10.0093	6.30294	7.39288	2.45316	12.0137	19.1855	15.0088	11.2673	14.3688	3.59521	6.97596
	4266	HLATCSADHTAR	P41318	P41318	LST8	Target of rapamycin complex subunit LST8	yes	yes	1	0	1281.59	2,3	1.2714e-90	220.29	286890000	2	7190900	3	22374000	4	37145000	4	85977000	4	63847000	4	17448000	4	24906000	4	28005000	225	P41318_225	yes	yes	yes	7.66404	4.57793	7.25886	4.94245	6.11082	1.57537	10.2521	14.4879	10.2964	15.4073	12.6109	2.72418	6.50012
	2697	EQCQGALFGAVQSPTTK	P40495	P40495	LYS12	Homoisocitrate dehydrogenase, mitochondrial	yes	yes	1	0	1763.85	2,3	2.7349e-83	197.1	3537600000	2	143260000	3	185860000	2	547190000	4	626130000	5	664370000	2	91164000	8	634010000	6	645630000	88	P40495_88	no	yes	yes	1.38549	1.88225	1.13337	1.10373	1.37621	0.360269	2.54136	2.87248	2.56986	4.21939	3.05077	0.793352	1.67456
	5495	KDCEAICK	P48570;Q12122	P48570	LYS20;LYS21	Homocitrate synthase, cytosolic isozyme;Homocitrate synthase, mitochondrial	yes	no	2	1	908.41	2,3	3.1954e-05	134.77	9061800000	4	561290000	7	928680000	4	1448300000	4	1158400000	6	1974400000	4	288340000	4	1219600000	4	1482800000	76, 80	P48570_76_80	yes	yes	yes	2.92365	2.63421	2.16544	1.8899	2.4033	0.463408	3.77032	4.69928	4.48135	4.59815	4.38727	0.42083	1.98397
	597	AYLVSCTNSR	P49367	P49367	LYS4	Homoaconitase, mitochondrial	yes	yes	1	0	1112.53	2	6.1246e-23	174.41	843130000	2	59689000	3	21863000	2	168000000	2	215870000	4	153720000	2	26240000	3	132530000	1	65223000	340	P49367_340	yes	yes	yes	4.95029	5.06771	2.83447	2.76218	3.90366	1.27758	5.96523	6.38456	6.31404	5.3881	6.01298	0.455143	2.10932
	447	APNGQNFCR	P10962	P10962	MAK16	Protein MAK16	yes	yes	1	0	1005.45	2	8.7597e-05	107.69	143380000	2	11744000	2	10258000	2	31441000	2	35170000	2	29200000	1	5277600	2	9110300	1	11177000	28	P10962_28	yes	yes	yes	12.7771	10.8295	5.94394	6.64849	9.04976	3.29003	15.7169	14.8806	15.1605	16.7402	15.6245	0.820954	6.57477
	221	AHMCVVSK	Q12296	Q12296	MAM3	Protein MAM3	yes	yes	1	0	873.42	2,3	1.1847e-05	125.81	146590000	3	16027000	2	15176000	2	13459000	3	34526000	3	37118000	2	8960900	2	9102000	2	12223000	353	Q12296_353	yes	yes	yes	2.19064	1.31581	1.39916	1.49841	1.60101	0.400111	3.63142	4.60597	4.31064	5.301	4.46226	0.692201	2.86125
	8705	SETPNSEFSSNSLQHCNSR	P23493	P23493	MBR1	Mitochondrial biogenesis regulation protein 1	yes	yes	1	0	2122.9	2,3	2.413e-70	178.22	351120000	3	51246000	2	23998000	3	115360000	2	31364000	2	47736000	2	4009300	2	7180400	3	70224000	212	P23493_212	yes	yes	yes	5.15367	6.68675	3.9091	3.61209	4.8404	1.40038	7.7376	6.31335	8.08531	9.53687	7.91828	1.32365	3.07788
	6843	LSSFNFQPDSSPCNAK	P23493	P23493	MBR1	Mitochondrial biogenesis regulation protein 1	yes	yes	1	0	1740.78	2	3.2792e-55	177.39	286480000	2	23534000	2	13839000	2	53130000	2	81738000	2	22742000	2	14396000	2	34364000	2	42740000	71	P23493_71	yes	yes	yes	1.87284	1.81279	1.98093	1.75142	1.8545	0.0977831	2.28782	5.45121	3.86693	3.50139	3.77684	1.30444	1.92234
	3836	GMLYLHGLGVCHR	P21965	P21965	MCK1	Protein kinase MCK1	yes	yes	1	0	1454.73	2,3	4.6214e-32	163.66	1282600000	2	110900000	2	120500000	4	280050000	4	267720000	3	256330000	1	14263000	3	172110000	2	60768000	161	P21965_161	yes	yes	yes	2.02368	1.72277	1.67851	1.03886	1.61596	0.414166	2.86943	3.89616	2.55005	3.92424	3.30997	0.705336	1.69401
	10481	VRPYNVGSCK	P30665	P30665	MCM4	DNA replication licensing factor MCM4	yes	yes	1	1	1121.57	2,3	0.00099738	110.53	328920000	3	20500000	2	20667000	3	81378000	3	73736000	3	49554000	2	10565000	3	31617000	3	40904000	311	P30665_311	yes	yes	yes	2.97683	3.39727	1.86843	2.20599	2.61213	0.699402	3.27336	3.82623	3.93486	4.44435	3.8697	0.48027	1.25757
	1767	DDLFNVNAGIISQLGDSIAECCDLSK	P22133	P22133	MDH2	Malate dehydrogenase, cytoplasmic	yes	yes	2	0	2739.27	2,3	4.6195e-53	137.87	470420000	2	12256000		0	6	275230000	3	76990000	3	21980000	1	396680	4	58837000	4	24726000	133, 134	P22133_133_134	yes	yes	yes	2.5788	2.70771	1.64116	1.38185	2.07738	0.664025	3.7698	4.53871	5.69041	5.99526	4.99854	1.03173	2.92117
	2000	DLSHINTNSSCVGYDK	P32419	P32419	MDH3	Malate dehydrogenase, peroxisomal	yes	yes	1	0	1751.78	2,3	2.3994e-115	218.2	1331900000	4	185780000	4	126010000	3	154340000	3	149290000	3	207510000	3	35210000	4	313060000	3	160670000	54	P32419_54	no	yes	yes	2.28235	2.83314	1.54474	1.21858	1.9697	0.727563	3.56625	3.61043	3.54972	3.88646	3.65322	0.157596	1.68351
	1988	DLNITIKPGEHVCAVGPSGSGK	P33310	P33310	MDL1	ATP-dependent permease MDL1, mitochondrial	yes	yes	1	1	2178.11	3	5.8902e-31	157	294220000	2	18717000	2	14291000	2	73568000	2	84750000	2	24503000	2	11478000	2	43588000	1	23326000	464	P33310_464	no	yes	yes	1.83052	1.30454	1.60546	1.81412	1.63866	0.245176	1.90108	3.30749	3.23062	5.22626	3.41636	1.36847	1.7777
	6705	LPSVPECFTIEK	Q12019	Q12019	MDN1	Midasin	yes	yes	1	0	1361.69	2	2.6159e-05	110.08	200390000	2	19871000	2	13052000	2	51448000	2	46844000	2	47445000		0	2	21733000		0	243	Q12019_243	yes	yes	yes	3.31483	4.98197	2.83738	1.10615	3.06008	1.59436	4.31873	7.31637	6.51069	8.08609	6.55797	1.6255	3.49789
	8293	QLYCPVHNSYLADR	P00958	P00958	MES1	Methionine--tRNA ligase, cytoplasmic	yes	yes	1	0	1677.79	2,3	2.6109e-23	143.58	5006500000	4	593550000	3	238940000	3	509580000	4	1103600000	4	1146400000	4	316890000	4	595760000	4	501800000	321	P00958_321	yes	yes	yes	4.18555	3.84286	2.67236	2.84137	3.38553	0.742499	4.77844	5.19091	5.37548	4.79011	5.03373	0.297783	1.6482
	11256	YVEGECPK	P00958	P00958	MES1	Methionine--tRNA ligase, cytoplasmic	yes	yes	1	0	923.406	2	0.00015513	118.74	928500000	2	32813000	2	59978000	2	109080000	2	295400000	2	178160000	2	51548000	2	80775000	2	120740000	337	P00958_337	yes	yes	yes	18.5011	12.1867	15.0857	15.0147	15.197	2.58359	18.929	24.3841	22.0822	18.738	21.0333	2.70954	5.83628
	1869	DHGYIPVVLPGISSSLACTVLAQIPATQR	P36150	P36150	MET1	Uroporphyrinogen-III C-methyltransferase	yes	yes	1	0	3005.6	3	3.937e-33	109.84	103330000	2	2526700		0	2	35835000	2	13715000	2	10884000	1	243080	2	27414000	2	12707000	446	P36150_446	yes	yes	yes	1.69211	1.96009	1.49235	1.32622	1.61769	0.272909	3.0505	2.4382	3.01858	4.64025	3.28688	0.945117	1.66919
	4200	HGIPVVVDNTFGAGGYFCQPIK	P06106	P06106	MET17	Protein MET17	yes	yes	1	0	2318.15	2,3	7.491e-119	205.98	59061000000	7	5555700000	9	2945100000	9	10753000000	9	6575600000	14	11807000000	3	1244500000	19	12603000000	14	7577500000	193	P06106_193	yes	yes	yes	1.71548	1.71604	1.36898	1.17111	1.4929	0.269718	2.71887	2.99556	2.71746	4.56215	3.24851	0.885471	1.75561
	3438	FWVNPDCGLK	P05694	P05694	MET6	5-methyltetrahydropteroyltriglutamate--homocysteine methyltransferase	yes	yes	1	0	1177.56	2	2.809e-23	160.75	3134000000	2	158640000	2	308650000	2	1013800000	2	479390000	2	171120000		0	2	827050000	2	175300000	737	P05694_737	yes	yes	yes	3.39527	2.86949	2.16042	2.16876	2.64849	0.598573	4.5104	nq	3.55487	5.72401	4.59643	1.08712	1.94794
	7412	NEITNPESEEPCHLHYDK	Q07938	Q07938	MEU1	S-methyl-5'-thioadenosine phosphorylase	yes	yes	1	0	2153.93	2,3,4	8.0581e-275	292.2	266140000	4	31005000	2	1831000	4	77425000	3	66107000	1	2461600	2	1313100	1	10826000	5	75170000	193	Q07938_193	yes	yes	yes	0.745933	0.756013	0.0802766	0	0.395556	0.411728	1.55829	1.4947	0.50864	1.82183	1.34587	0.575839	0.950312
	2843	EYGLICHGQLISVAR	P32787	P32787	MGM101	Mitochondrial genome maintenance protein MGM101	yes	yes	1	0	1657.86	2,3	3.5565e-82	200	1511300000	2	19305000	2	15168000	2	56499000	2	41100000	4	658540000	2	4641500	4	507380000	4	208660000	181	P32787_181	yes	yes	yes	5.22078	4.64174	4.46496	4.00428	4.58294	0.503014	7.82722	10.4011	11.57	7.25683	9.26377	2.05779	4.68083
	7218	MQCNLENR	P43638	P43638	MHP1	MAP-homologous protein 1	yes	yes	1	0	1006.43	2	0.00024822	113.26	122010000	1	6772400		0	1	6946300	2	32401000	2	53311000		0	2	6449700	2	16131000	784	P43638_784	yes	yes	yes	6.40709	3.86639	8.99573	7.01028	6.56987	2.11456	8.86458	18.1989	15.0308	10.893	13.2468	4.18131	6.67695
	2883	FALAGAIGCGSTHSSMVPIDVVK	P23641	P23641	MIR1	Mitochondrial phosphate carrier protein	yes	yes	1	0	2259.14	2,3,4	4.3213e-22	119.18	20091000000	2	2331100000	2	1049800000	4	4485300000	7	4150300000	2	3346800000	2	435300000	4	2230100000	4	2061800000	28	P23641_28	yes	yes	yes	4.2515	3.37874	3.5431	2.63373	3.45177	0.663938	5.50011	8.02145	6.4296	5.52088	6.36801	1.18442	2.91624
	7284	NANATVTVCHSHTR	P09440	P09440	MIS1	C-1-tetrahydrofolate synthase, mitochondrial	yes	yes	1	0	1509.71	2,3	1.0114e-237	296.97	842530000	7	80584000	4	82322000	8	117020000	8	220880000	7	125890000	4	39549000	6	50988000	5	125290000	224	P09440_224	yes	yes	yes	3.99077	4.24407	2.83799	2.74931	3.45553	0.772094	6.08788	7.22151	7.03474	7.1864	6.88263	0.535997	3.4271
	3923	GSGCVPINNLMEDAATAEVSR	P30952	P30952	MLS1	Malate synthase 1, glyoxysomal	yes	yes	1	0	2132.98	2,3	4.226e-22	127.01	1699600000	2	185100000	1	10487000	3	501590000	2	520110000	2	90076000	2	60021000	2	98192000	2	234030000	448	P30952_448	yes	yes	yes	3.42913	3.68459	1.64379	1.52263	2.57004	1.14532	4.25655	4.43533	4.3776	8.34785	5.35433	1.99707	2.7843
	7302	NCCFINYTNISNAILALDK	Q08925	Q08925	MRN1	RNA-binding protein MRN1	yes	yes	2	0	2129.03	2	2.3694e-45	148.19	112070000	1	11471000	1	4066200	1	23080000	2	24550000	2	24356000		0	2	19341000	1	5202500	568, 569	Q08925_568_569	yes	yes	yes	5.08477	4.25892	3.08006	2.90208	3.83146	1.02986	6.47674	4.54283	6.64739	7.19201	6.21474	1.15559	2.38328
	6578	LNCLGSDANKPGTAFDGVVGPYER	P32387	P32387	MRP20	54S ribosomal protein L41, mitochondrial	yes	yes	1	1	2479.18	2,3	3.1187e-11	110.1	1583600000	3	174910000	4	95670000	3	305590000	1	141580000	2	229560000	3	79393000	2	241730000	2	315150000	200	P32387_200	yes	yes	yes	2.23636	2.38845	1.25455	1.62053	1.87497	0.530384	2.90543	3.1811	3.26268	3.96831	3.32938	0.45255	1.45441
	10471	VQSEGATDTSCYK	P36526	P36526	MRPL27	54S ribosomal protein L27, mitochondrial	yes	yes	1	0	1387.59	2	1.7008e-127	243.37	147020000	2	11168000	2	9006400	1	13620000	2	34400000	2	23782000	2	7918900	2	16438000	2	30689000	141	P36526_141	yes	yes	yes	2.53811	2.92188	1.75069	1.17921	2.09747	0.782575	3.42417	5.35455	3.22473	4.51367	4.12928	0.994055	2.03181
	5295	ISTAPQLDQCPQR	P53732	P53732	MRPS12	37S ribosomal protein S12, mitochondrial	yes	yes	1	0	1455.71	2	6.5061e-32	161.87	326700000	2	29799000	2	19510000	2	61913000	2	85327000	2	42636000	2	14132000	2	34877000	2	38506000	55	P53732_55	yes	yes	yes	3.61945	3.09904	1.44404	1.331	2.37338	1.15895	3.68082	4.75532	3.78153	4.36583	4.14587	0.506239	1.77249
	10805	WVNEVNEGSVSCYK	P32864	P32864	MRS6	Rab proteins geranylgeranyltransferase component A	yes	yes	1	0	1612.72	2	9.8202e-147	253.06	200990000	2	27066000	2	10833000	2	45676000	2	47409000	2	43573000	2	8849900		0	2	17582000	107	P32864_107	yes	yes	yes	2.40982	1.64545	2.09349	2.47089	2.15491	0.377776	3.59221	3.15794	2.9773	3.24669	3.24354	0.258063	1.08862
	3053	FGGEEGLLGLCNAK	P38694	P38694	MSC7	Putative aldehyde dehydrogenase-like protein YHR039C	yes	yes	1	0	1406.69	2	1.3213e-55	190.66	1100300000	1	41096000	2	48210000	2	307390000	2	185320000	2	185100000	2	39870000	2	160510000	2	132820000	582	P38694_582	yes	yes	yes	3.19594	3.44	2.27954	1.19081	2.52657	1.02106	4.99621	3.65046	4.95215	5.02956	4.65709	0.671834	2.13052
	3954	GTFQSSGQNCIGIER	P38694	P38694	MSC7	Putative aldehyde dehydrogenase-like protein YHR039C	yes	yes	1	0	1595.74	2	3.4585e-82	201.72	699490000	2	79699000	2	48039000	2	138160000	2	153410000	2	130660000	2	28216000	2	82961000	1	38346000	389	P38694_389	yes	yes	yes	2.32855	2.72465	2.18723	2.1869	2.35683	0.254121	3.69544	4.48971	3.16162	6.70639	4.51329	1.56057	2.15645
	9555	THTSAHELECFQK	P08425	P08425	MSF1	Phenylalanine--tRNA ligase, mitochondrial	yes	yes	1	0	1529.69	2,3	1.8772e-82	207.34	651160000	4	51814000	2	8012300	4	127970000	3	145110000	4	101400000	4	35827000	4	70485000	4	110540000	132	P08425_132	yes	yes	yes	2.52915	2.78035	1.73563	1.49164	2.13419	0.617854	3.28169	3.80671	3.25609	4.14743	3.62298	0.43201	1.48879
	10816	YACGIELNR	P52918	P52918	MSN5	Protein MSN5	yes	yes	1	0	1037.5	2	1.5639e-05	114.89	381780000	2	30619000	2	35909000	2	89637000	2	83881000	2	58478000		0	2	45967000	2	37286000	616	P52918_616	yes	yes	yes	4.54118	2.32934	3.37913	2.26179	3.12786	1.07212	5.07525	9.11548	4.86449	6.97184	6.50676	1.98057	3.3789
	9611	TLAHCPVTGK	P32335	P32335	MSS51	Protein MSS51, mitochondrial	yes	yes	1	0	1025.53	2,3	9.2208e-38	185.33	798040000	2	36778000	2	34984000	2	160940000	3	194190000	3	92300000	2	23470000	3	100030000	3	155350000	85	P32335_85	yes	yes	yes	6.76909	7.49108	3.56476	3.36093	5.29647	2.13932	8.57735	8.26377	9.99574	11.4345	9.56785	1.4548	4.27138
	4998	ILCLSK	Q02866	Q02866	MUK1	Protein MUK1	yes	yes	1	0	675.399	2	0.0077241	109.7	67767000	2	5453300	2	4239300	2	12327000	2	12395000	2	14099000	2	2718000	2	13000000	2	3536400	285	Q02866_285	yes	yes	yes	2.52781	3.27642	2.26307	2.63322	2.67513	0.430041	5.06922	4.14358	7.417	7.93492	6.14118	1.82435	3.46605
	7735	NPQGYACPTHYLR	P40029	P40029	MXR1	Peptide methionine sulfoxide reductase	yes	yes	1	0	1518.7	2,3	2.3569e-127	238.07	1670200000	2	34130000	2	26743000	3	280930000	4	546200000	2	45775000	2	14160000	4	476740000	3	245500000	176	P40029_176	yes	yes	yes	2.33823	2.47111	1.53532	1.3456	1.92257	0.564661	2.81521	2.87305	4.23391	3.59645	3.37966	0.671315	1.45709
	4106	HCVNSASLNLK	P25566	P25566	MXR2	Peptide methionine sulfoxide reductase 2	yes	yes	1	0	1184.6	2,3	2.0688e-87	225.93	1767700000	6	72382000	2	72239000	5	323940000	3	366620000	3	191590000	5	72743000	3	267020000	2	401180000	157	P25566_157	yes	yes	yes	5.86486	4.4529	4.07249	3.98636	4.59415	0.871048	6.50168	7.3719	7.12808	7.57485	7.14413	0.465619	2.54997
	1369	CQINESAPK	Q04439	Q04439	MYO5	Myosin-5	yes	yes	1	0	988.465	2	3.5164e-10	137.05	235400000	2	19555000	2	16248000	2	67755000	2	53404000	2	46797000	2	13092000	1	6075900	1	12472000	935	Q04439_935	yes	yes	yes	2.6761	2.85048	1.97088	1.48408	2.24539	0.63419	3.72305	3.34306	3.99061	4.32648	3.8458	0.416267	1.60041
	5704	KPVQTGIVLCK	P32505	P32505	NAB2	Nuclear polyadenylated RNA-binding protein NAB2	yes	yes	1	1	1184.7	2,3	2.0625e-61	196.88	810020000	4	64873000	4	43336000	4	158820000	4	166560000	5	141380000	4	26411000	4	116320000	4	92324000	340	P32505_340	yes	yes	yes	8.93012	7.42377	5.63121	4.82048	6.70139	1.84139	11.5344	10.1523	12.6353	17.2561	12.8945	3.08003	6.19314
	6156	LFPHCPLGR	P32505	P32505	NAB2	Nuclear polyadenylated RNA-binding protein NAB2	yes	yes	1	0	1038.54	2,3	2.2793e-05	111.82	946800000	2	22490000	2	20976000	3	165780000	3	164200000	3	305530000	2	11261000	3	109160000	4	147400000	268	P32505_268	yes	yes	yes	14.0357	9.89507	7.16416	6.75905	9.46349	3.35121	13.2507	14.8066	14.7497	18.4853	15.3231	2.22786	5.85958
	7656	NLTCDNPECR	P32505	P32505	NAB2	Nuclear polyadenylated RNA-binding protein NAB2	yes	yes	2	0	1163.47	2	4.4765e-05	103.31	172860000	2	30019000	2	21137000		0	1	44422000	2	38208000	2	12193000		0	2	26883000	377, 382	P32505_377_382	yes	yes	yes	13.4042	11.1725	7.52267	7.11458	9.80348	3.01505	16.1474	16.4961	17.7463	11.31	15.425	2.82791	5.62148
	4431	HTVSCNIFVK	P38996	P38996	NAB3	Nuclear polyadenylated RNA-binding protein 3	yes	yes	1	0	1146.59	2,3	3.7134e-08	128.81	970720000	2	86753000	2	72024000	3	220190000	2	222240000	2	131700000	2	30719000	2	112410000	2	94677000	454	P38996_454	no	yes	yes	3.75187	3.20556	4.64029	3.27626	3.7185	0.660682	5.46836	9.82544	6.43935	10.4675	8.05016	2.46682	4.33167
	2980	FDSSANPFFTNDILCK	P25293	P25293	NAP1	Nucleosome assembly protein	yes	yes	1	0	1817.83	2	6.2412e-69	190.18	2391300000	2	207360000	2	100140000	2	631760000	2	386980000	2	388310000	2	92318000	2	345140000	2	239310000	249	P25293_249	yes	yes	yes	1.22523	1.5365	0.950604	0.71577	1.10703	0.35401	1.98267	2.62523	2.15943	2.21536	2.24567	0.271778	1.13865
	5691	KPLLSAVCPGFLIYTEK	P23503	P23503	NAR1	Cytosolic Fe-S cluster assembly factor NAR1	yes	yes	1	1	1878.03	3	0.00066571	70.134	457880000	2	41449000	1	16262000	2	188300000	2	60995000	1	25842000	1	5669600	2	83552000	2	35802000	177	P23503_177	yes	yes	yes	4.51163	1.97684	2.82889	3.38286	3.17505	1.06225	6.2236	11.3902	4.49502	14.8433	9.23805	4.74814	6.06299
	5328	ITNQGVTCLHLAVGK	P50086	P50086	NAS6	Probable 26S proteasome regulatory subunit p28	yes	yes	1	0	1552.84	2,3	2.0552e-56	188.12	5440100000	1	267960000	1	266860000	4	1204900000	4	1225300000	3	923200000	2	184020000	3	809260000	4	558660000	110	P50086_110	yes	yes	yes	1.97907	1.7753	1.44675	1.14159	1.58568	0.368432	2.82863	5.00248	2.74126	4.16773	3.68502	1.09435	2.09935
	10930	YEHSECLMYK	P12945	P12945	NAT1	N-terminal acetyltransferase A complex subunit NAT1	yes	yes	1	0	1301.54	2	5.1151e-17	145.25	250710000	2	34248000	1	6478300	2	28556000	2	55207000	2	55158000	2	13186000	2	23080000	2	34798000	204	P12945_204	no	yes	yes	0.75317	1.07304	nq	0.578504	0.801571	0.250794	1.95358	1.43911	1.93657	2.129	1.86456	0.296677	1.06299
	8171	QFEDDQLDFHSYCMR	P12945	P12945	NAT1	N-terminal acetyltransferase A complex subunit NAT1	yes	yes	1	0	1932.78	2,3	7.7349e-43	161.49	226780000	2	3912600	2	821780	1	22359000	2	46106000	3	39454000		0	2	75719000	2	38408000	579	P12945_579	yes	yes	yes	1.42353	0.294487	0.621157	0.544055	0.720807	0.488788	1.62487	1.54202	1.57912	1.27819	1.50605	0.155638	0.785244
	8816	SHYLSHCNVK	P53615	P53615	NCE103	Carbonic anhydrase	yes	yes	1	0	1186.56	2,3	8.8377e-73	214.71	1548700000	6	187490000	3	30847000	6	426540000	7	489420000	7	143940000	6	120820000	4	53161000	3	96489000	171	P53615_171	yes	yes	yes	2.98346	2.68649	2.93846	2.51278	2.7803	0.2211	4.20586	5.8494	6.69551	6.49063	5.81035	1.12875	3.03005
	10385	VNCSHLYK	P53615	P53615	NCE103	Carbonic anhydrase	yes	yes	1	0	962.464	2	2.2805e-08	143.89	1371400000	3	153810000	2	46196000	2	300740000	3	482200000	2	100710000	3	110200000	2	51587000	2	125990000	134	P53615_134	yes	yes	yes	2.37568	2.62869	1.29794	1.16378	1.86652	0.743252	3.54964	3.29929	3.65789	4.60137	3.77705	0.569702	1.91053
	9384	TCQAPLPLTFR	P38205	P38205	NCL1	Multisite-specific tRNA:(cytosine-C(5))-methyltransferase	yes	yes	1	0	1245.65	2	1.1635e-16	147.58	1671000000	2	159890000	2	81647000	2	363150000	2	329830000	2	273540000	2	64074000	2	257790000	2	141120000	59	P38205_59	yes	yes	yes	1.95107	2.17716	1.67972	1.39584	1.80095	0.338077	3.11761	4.10647	3.19424	6.11252	4.13271	1.39421	2.33176
	10647	VVYTVCPALK	P38205	P38205	NCL1	Multisite-specific tRNA:(cytosine-C(5))-methyltransferase	yes	yes	1	0	1091.6	2	1.4039e-16	143.7	796750000	2	88113000	2	55497000	1	116010000	2	214050000	2	168200000	2	42508000	1	25844000	2	86527000	504	P38205_504	yes	yes	yes	2.01458	1.36631	1.43481	1.06342	1.46978	0.397434	3.18515	2.31301	3.35959	5.32826	3.5465	1.27301	2.07672
	7805	NTCLVR	P38205	P38205	NCL1	Multisite-specific tRNA:(cytosine-C(5))-methyltransferase	yes	yes	1	0	704.364	2	3.7157e-15	163.84	387690000	2	29288000	2	29045000	2	45644000	2	63111000	2	92564000	2	31048000	2	54167000	2	42823000	487	P38205_487	yes	yes	yes	2.64236	3.26106	1.33261	1.18337	2.10485	1.0118	3.98112	3.55024	3.14685	4.15403	3.70806	0.452148	1.60321
	6844	LSSGCAFIDVSR	P38205	P38205	NCL1	Multisite-specific tRNA:(cytosine-C(5))-methyltransferase	yes	yes	1	0	1253.61	2	6.9646e-07	117.79	895020000	2	82721000	2	49273000	2	196010000	2	171040000	2	148490000	2	29431000	2	128860000	2	89192000	600	P38205_600	yes	yes	yes	2.58416	2.63883	1.71757	2.12913	2.26742	0.431942	2.85113	3.78095	3.6267	5.75928	4.00451	1.23858	1.73709
	7326	NCIHSEFDLSGSNIK	P16603	P16603	NCP1	NADPH--cytochrome P450 reductase	yes	yes	1	0	1662.77	2,3	5.0443e-165	230.23	3791100000	6	731560000	3	53364000	4	333250000	6	833600000	7	1467200000	4	135820000	4	150750000	3	85585000	287	P16603_287	yes	yes	yes	2.05313	1.9354	2.27887	1.99514	2.06563	0.150061	2.70874	2.5277	3.56161	4.25738	3.26386	0.801212	1.19822
	7310	NCEQKPEYSIDQK	Q12200	Q12200	NCR1	Niemann-Pick type C-related protein 1	yes	yes	1	1	1580.71	2,3	8.6216e-111	250.81	230800000	4	24229000	3	18664000	4	32682000	4	34456000	4	60089000	4	11782000	4	25316000	4	23585000	644	Q12200_644	yes	yes	yes	5.6568	6.03434	5.11853	5.40236	5.55301	0.388982	10.6033	8.91392	7.78061	10.4912	9.44726	1.35258	3.89425
	6791	LSFNCENFFQAPQDYVLER	P32500	P32500	NDC1	Nucleoporin NDC1	yes	yes	1	0	2319.06	2	6.0293e-21	116.6	157850000	1	11275000	2	5145800	2	48020000	2	25099000	2	28336000	2	3549100	2	17758000	2	18670000	169	P32500_169	yes	yes	yes	3.23982	4.02809	2.34837	4.03644	3.41318	0.802171	nq	5.60349	7.10226	5.35214	6.0193	0.946256	2.60612
	10985	YGLCGR	Q08972	Q08972	NEW1	[NU+] prion formation protein 1	yes	yes	1	0	667.311	2	0.0068621	112.88	526200000	2	37524000	2	39802000	2	89011000	2	96637000	2	121510000	2	20883000	2	76576000	2	44260000	603	Q08972_603	yes	yes	yes	2.99236	4.07531	2.25812	1.50583	2.7079	1.09514	5.5944	3.74423	5.93379	8.26284	5.88382	1.85507	3.17591
	7241	MTDVTFSYPGAQKPSLSHVSCSLSLSSR	Q08972	Q08972	NEW1	[NU+] prion formation protein 1	yes	yes	1	1	2984.44	3	3.575e-19	116.2	171200000	2	20890000	2	14982000	2	49133000	2	43303000	2	26213000	1	1695400		0	2	14979000	834	Q08972_834	no	yes	yes	6.33926	2.65765	7.13802	6.51642	5.66284	2.03252	7.07622	16.1592	11.2322	11.5879	11.5139	3.7129	5.85104
	2504	EIGAICR	P25374	P25374	NFS1	Cysteine desulfurase, mitochondrial	yes	yes	1	0	760.39	2	0.00045224	128.48	1019600000	2	92184000	2	67955000	3	257620000	2	178050000	2	134860000	2	113580000	2	132450000	1	42866000	263	P25374_263	yes	yes	yes	9.77878	13.0058	5.58908	4.82685	8.30012	3.8185	15.2959	12.6413	13.4351	14.0852	13.8644	1.12223	5.56427
	2574	ELEDAIRPDTCLVSVMAVNNEIGVIQPIK	P25374	P25374	NFS1	Cysteine desulfurase, mitochondrial	yes	yes	1	1	3165.64	3	1.3106e-06	75.529	634780000	1	44154000		0	2	156510000	2	137610000	2	99431000		0	2	94330000	2	102750000	239	P25374_239	yes	yes	yes	6.97223	8.38983	4.33794	3.69165	5.84791	2.2102	10.283	7.08638	10.6951	9.414	9.36963	1.61311	3.52172
	8496	RPTNAYLLYCEMNK	Q03435	Q03435	NHP10	Non-histone protein 10	yes	yes	1	1	1714.82	2,3	8.2086e-42	174.24	508390000	4	45285000	4	35492000	4	99985000	4	120570000	4	82490000	4	18837000	4	55240000	4	50494000	105	Q03435_105	yes	yes	yes	3.21257	1.48122	2.36325	1.8022	2.21481	0.758501	1.8925	8.36966	9.81	6.88708	6.73981	3.44483	4.525
	9868	TVIVCNHSNTER	P53081	P53081	NIF3	Putative GTP cyclohydrolase 1 type 2	yes	yes	1	0	1371.66	2,3	1.0268e-105	224.25	1202500000	5	110130000	6	137870000	5	132360000	4	194200000	5	187930000	4	29681000	4	65427000	6	344860000	250	P53081_250	yes	yes	yes	2.4318	2.58293	1.49492	1.54099	2.01266	0.574869	3.44497	3.83724	3.51038	3.35364	3.53656	0.21051	1.5239
	4478	HYCPVVTK	Q07896	Q07896	NOC3	Nucleolar complex-associated protein 3	yes	yes	1	0	945.474	2	4.3257e-06	131.03	658110000	2	39144000	2	48112000	2	128210000	2	154550000	2	105620000	2	28600000	2	72868000	2	81008000	644	Q07896_644	yes	yes	yes	3.7223	3.95362	2.47074	2.11993	3.06665	0.907008	5.03209	5.43737	5.69807	6.91723	5.77119	0.811675	2.70454
	3060	FGQSLFQCK	Q02892	Q02892	NOG1	Nucleolar GTP-binding protein 1	yes	yes	1	0	1056.51	2	8.367e-14	145.9	830650000	1	49990000	1	26209000	2	185660000	2	176950000	2	200160000	2	42038000	2	87077000	2	62572000	125	Q02892_125	yes	yes	yes	2.17869	1.82891	0.56603	1.23195	1.45139	0.707932	2.56342	3.35133	2.8022	4.61703	3.3335	0.917072	1.8821
	1867	DHCIVVGR	P15646	P15646	NOP1	rRNA 2'-O-methyltransferase fibrillarin	yes	yes	1	0	897.449	2,3	5.009e-08	143.12	9927500000	4	944660000	3	697810000	4	891710000	3	1667600000	4	2729400000	4	692870000	4	1312500000	4	990950000	314	P15646_314	yes	yes	yes	1.49598	1.46639	1.3361	1.0671	1.34139	0.195606	2.23175	3.23418	2.7002	4.1849	3.08776	0.838273	1.74636
	903	CGNDFVYNEEDFEKL	Q12514	Q12514	NOT5	General negative regulator of transcription subunit 5	yes	yes	1	1	1820.76	2	7.6561e-32	162.79	195370000	2	14645000	2	3451400	2	55513000	2	37280000	2	27660000	2	7741400	2	20768000	2	28309000	546	Q12514_546	yes	yes	yes	0.400379	nq	0	0.189142	0.196507	0.200291	0.478188	1.05154	nq	1.09436	0.874695	0.344052	0.678188
	6541	LLVSCVDSGSIK	P53136	P53136	NSA1	Ribosome biogenesis protein NSA1	yes	yes	1	0	1219.65	2	3.0115e-07	124.12	295840000	2	16876000	2	14633000	2	86292000	2	69706000	2	35567000	1	2186000	2	51886000	2	18699000	7	P53136_7	yes	yes	yes	1.69724	2.3004	2.0894	1.00623	1.77332	0.569192	4.06634	6.08885	8.60267	4.16224	5.73003	2.12968	3.95671
	3365	FTCPTR	Q00402	Q00402	NUM1	Nuclear migration protein NUM1	yes	yes	1	0	723.337	2	0.0068158	111.69	142210000	1	5482600	2	11099000	2	17399000	2	29676000	2	32197000	2	8032000	2	19783000	2	18539000	2665	Q00402_2665	yes	yes	yes	3.37502	3.55023	2.62168	1.99616	2.88577	0.716942	5.6847	8.56647	6.6393	5.38728	6.56944	1.43449	3.68367
	4711	IECLAR	P40064	P40064	NUP157	Nucleoporin NUP157	yes	yes	1	0	703.369	2	0.0060856	114.6	116870000	2	7515800	2	7583300	2	17261000	2	22328000	2	25576000	2	4480400	2	19630000	2	12497000	1133	P40064_1133	yes	yes	yes	7.22273	6.2918	4.50725	4.07332	5.52378	1.48475	11.5069	11.9256	8.96988	8.53952	10.2355	1.72736	4.71172
	10883	YCSGNIYDFHK	P47054	P47054	NUP192	Nucleoporin NUP192	yes	yes	1	0	1345.58	2,3	1.9919e-23	152.96	777420000	4	85356000	4	69820000	4	153330000	4	116350000	4	177890000	4	30464000	3	96202000	3	48001000	1232	P47054_1232	yes	yes	yes	2.18406	1.92029	1.51389	1.33966	1.73947	0.383448	3.00771	3.38761	2.8532	3.60276	3.21282	0.343513	1.47335
	7698	NNIGEICK	P52891	P52891	NUP84	Nucleoporin NUP84	yes	yes	1	0	889.433	2	5.7819e-06	131.03	217360000	2	18142000	2	15757000	2	38861000	2	40590000	2	46130000	2	11566000	2	25725000	2	20591000	559	P52891_559	yes	yes	yes	4.50289	2.93292	2.52389	2.32886	3.07214	0.986487	4.76829	nq	10.1471	7.28009	7.39848	2.69134	4.32634
	751	CEDVFEYK	P38219	P38219	OLA1	Obg-like ATPase 1	yes	yes	1	0	1031.43	2	0.00094445	95.358	5618400000	2	450900000	2	312930000	2	693110000	2	1207300000	2	1661900000	2	206850000	2	778620000	2	306780000	352	P38219_352	no	yes	yes	1.08469	1.19719	0.835691	0.649566	0.941783	0.246509	1.43405	2.26035	1.49702	3.06791	2.06483	0.766961	1.12305
	798	CFDDAEIIHVEGDVDPVR	P38219	P38219	OLA1	Obg-like ATPase 1	yes	yes	1	0	2027.93	2,3	3.2291e-70	185.25	9511700000	4	478670000	2	50540000	5	2187200000	4	1898500000	4	138440000	2	22574000	5	3446300000	6	1289400000	126	P38219_126	no	yes	yes	1.33912	1.60225	1.03236	0.821323	1.19876	0.342856	1.91491	2.80024	2.00894	4.32853	2.76315	1.11656	1.56439
	6635	LNSASAVACGYLQAFVSK	P38325	P38325	OM14	Mitochondrial outer membrane protein OM14	yes	yes	1	0	1827.92	2,3	5.9027e-70	187.56	4858900000	3	473400000	3	201860000	4	1770500000	2	1025600000	3	558650000	2	82628000	2	571290000	1	174930000	46	P38325_46	no	yes	yes	5.90855	5.05806	5.76545	4.41314	5.2863	0.690722	8.34501	13.9522	7.5812	17.9076	11.9465	4.88484	6.66023
	1877	DHQILCK	P38713	P38713	OSH3	Oxysterol-binding protein homolog 3	yes	yes	1	0	855.427	1,2	2.0358e-15	162.31	216490000	2	11249000	2	14955000	3	37238000	2	49068000	2	35696000	2	12585000	2	26739000	2	28956000	495	P38713_495	yes	yes	yes	5.15702	2.63091	4.8282	3.96624	4.14559	1.12774	8.65937	12.891	8.58668	10.6309	10.192	2.03332	6.04638
	8169	QFDIQPDGHCLFASILDQLK	P38747	P38747	OTU2	OTU domain-containing protein 2	yes	yes	1	0	2287.13	2,3	4.6009e-30	126.42	601020000	3	39763000		0	5	252460000	3	103520000	2	63163000	2	7129300	2	77750000	2	57221000	178	P38747_178	yes	yes	yes	1.16941	1.65451	0.974458	1.00977	1.20204	0.313345	2.18603	1.81084	2.66782	3.0795	2.43605	0.55412	1.23401
	10751	WLSCNYVQEHR	P38747	P38747	OTU2	OTU domain-containing protein 2	yes	yes	1	0	1433.65	2,3	5.0933e-30	158.08	483180000	3	56822000	1	1100500	4	155560000	4	129370000	2	73844000	2	11300000	3	27111000	3	28070000	210	P38747_210	yes	yes	yes	2.248	2.506	1.61781	1.25227	1.90602	0.573693	2.75768	3.18164	4.41599	4.47628	3.7079	0.870187	1.80188
	6165	LFVEDPGKYPGCSGSR	P28273	P28273	OXP1	5-oxoprolinase	yes	yes	1	1	1710.8	2,3	1.5431e-17	153.2	354720000	4	42632000	3	23011000	4	90292000	4	89493000	4	58155000	2	14763000	1	10539000	2	25829000	923	P28273_923	yes	yes	yes	4.41303	3.37063	2.72452	3.35115	3.46483	0.699749	5.85925	6.51063	6.06311	6.49936	6.23309	0.324847	2.76826
	6342	LINCPELCSGLFIR	Q12447	Q12447	PAA1	Polyamine N-acetyltransferase 1	yes	yes	2	0	1576.81	2	1.1916e-83	204.48	3563700000	2	343010000	2	181630000	2	905930000	2	540770000	2	610280000	2	103280000	2	494500000	2	384280000	51, 55	Q12447_51_55	yes	yes	yes	7.32438	6.50275	4.27442	4.3888	5.62259	1.52868	7.88845	9.12075	9.49241	9.27636	8.94449	0.720334	3.32191
	9771	TQYVHPCQSIK	P53010	P53010	PAN2	PAB-dependent poly(A)-specific ribonuclease subunit PAN2	yes	yes	1	0	1302.64	2	2.8912e-23	151.13	85983000	2	9818700	2	8783600		0	2	19936000	2	16542000	1	3392700	2	9338900	2	18170000	297	P53010_297	yes	yes	yes	2.39064	2.62202	0.175839	0.755595	1.48602	1.20539	3.39366	2.10437	4.26307	3.7598	3.38022	0.922225	1.8942
	6576	LNCIFGR	P36102	P36102	PAN3	PAB-dependent poly(A)-specific ribonuclease subunit PAN3	yes	yes	1	0	821.422	2	0.00039198	128.48	319090000	2	31781000	2	27169000	2	78837000	2	69820000	2	73394000	2	15007000	1	11212000	1	11871000	587	P36102_587	yes	yes	yes	2.37241	2.48871	2.30857	2.28791	2.3644	0.0903417	3.26895	4.33139	5.30097	4.91625	4.45439	0.885138	2.08999
	4290	HLLECR	Q12524	Q12524	PCD1	Peroxisomal coenzyme A diphosphatase 1, peroxisomal	yes	yes	1	0	769.39	2	0.0078903	99.511	277930000	2	20371000	2	23477000	2	54612000	2	50914000	2	55516000	1	6468300	2	31641000	2	34934000	336	Q12524_336	yes	yes	yes	nq	1.48506	1.10818	0.870643	1.15463	0.30983	1.66145	2.56574	1.99014	2.14824	2.09139	0.375648	0.936763
	1041	CINLSAEKEPEIFDAIK	P10963	P10963	PCK1	Phosphoenolpyruvate carboxykinase [ATP]	yes	yes	1	1	1918.97	2,3	4.7062e-57	200.58	45896000000	6	5169400000	6	1815000000	4	12193000000	6	8139200000	5	5819600000	7	2059000000	4	6011100000	5	4689500000	291	P10963_291	yes	yes	yes	5.20251	4.73322	3.4475	3.55057	4.23345	0.87042	6.47025	7.7869	8.12038	6.01369	7.0978	1.01483	2.86436
	662	CAYPIDYIPSAK	P10963	P10963	PCK1	Phosphoenolpyruvate carboxykinase [ATP]	yes	yes	1	0	1339.65	2,3	7.6936e-07	114.71	16207000000	7	1435400000	2	408920000	2	4905600000	3	4149600000	3	1179700000	5	933180000	2	1547800000	2	1647100000	337	P10963_337	yes	yes	yes	4.56826	4.98005	2.57924	2.39983	3.63185	1.33171	6.355	5.32433	6.94779	5.75227	6.09485	0.708577	2.463
	7542	NIILLTCDASGVLPPVSK	P10963	P10963	PCK1	Phosphoenolpyruvate carboxykinase [ATP]	yes	yes	1	0	1839.02	2,3	7.1972e-45	161.99	9944800000	3	974880000	3	303670000	5	4389500000	5	1742000000	2	845240000	3	161110000	2	856430000	3	671960000	365	P10963_365	yes	yes	yes	3.88109	4.46609	2.04852	1.94023	3.08399	1.2814	5.27952	4.81195	5.47688	5.27762	5.21149	0.282289	2.12751
	5163	IPCLADSHPK	P10963	P10963	PCK1	Phosphoenolpyruvate carboxykinase [ATP]	yes	yes	1	0	1079.54	2,3	3.066e-07	118.71	24203000000	6	1506200000	3	654660000	8	4903700000	8	6507000000	6	3706400000	4	1254800000	4	2240500000	5	3430200000	351	P10963_351	yes	yes	yes	3.91735	4.81123	2.22565	2.23282	3.29676	1.28556	5.88494	4.97129	6.04067	5.04423	5.48528	0.55585	2.18852
	7080	MAGTEQGVTEPEPTFSSCFGQPFLALHPIR	P10963	P10963	PCK1	Phosphoenolpyruvate carboxykinase [ATP]	yes	yes	1	0	3246.55	3	8.7173e-45	115.2	3063500000	1	168640000	1	28898000	1	928680000	2	1264000000	1	106180000	1	41272000	1	63678000	2	462160000	411	P10963_411	yes	yes	yes	3.82419	4.28772	2.40765	2.21203	3.1829	1.02883	4.58948	4.69495	5.55509	6.91974	5.43982	1.07724	2.25692
	6234	LGQFCDEVVEHVK	P38628	P38628	PCM1	Phosphoacetylglucosamine mutase	yes	yes	1	0	1501.72	2,3	3.992e-82	203.29	2162800000	2	354120000	2	267480000	3	168510000	4	160590000	4	912030000	4	202370000	2	31564000	4	66095000	546	P38628_546	yes	yes	yes	2.06194	2.33849	1.61887	1.82751	1.9617	0.3096	3.84776	3.0036	3.57994	4.5236	3.73872	0.630752	1.77702
	3815	GLSPSSFDSLYCSFDGDADR	P38628	P38628	PCM1	Phosphoacetylglucosamine mutase	yes	yes	1	0	2137.89	2	1.107e-29	130.56	478670000	2	41467000	2	12814000	2	145060000	2	92226000	2	67596000	2	11014000	2	63428000	2	45065000	295	P38628_295	yes	yes	yes	3.24322	0.922752	2.493	1.71908	2.09452	0.998716	5.36709	9.10084	6.13756	3.9805	6.1465	2.16235	4.05198
	7819	NTLHCPVSCTK	P38628	P38628	PCM1	Phosphoacetylglucosamine mutase	yes	yes	2	0	1201.56	2,3	4.3755e-87	214.04	1210100000	2	52635000	2	58337000	5	324260000	6	441990000	3	109380000	2	25058000	3	96121000	3	102290000	368, 372	P38628_368_372	yes	yes	yes	4.53593	3.08293	3.73756	4.32022	3.91916	0.65154	4.71435	7.36904	7.36279	5.24338	6.17239	1.39499	2.25323
	8634	SCSSALAPATFHK	P38137	P38137	PCS60	Peroxisomal-coenzyme A synthetase	yes	yes	1	0	1318.63	2,3	5.1728e-08	124.39	3811900000	6	498630000	5	168640000	6	990610000	5	669830000	9	602250000	7	188030000	5	211870000	6	482090000	310	P38137_310	yes	yes	yes	1.56323	1.59116	1.19673	1.04536	1.34912	0.270754	2.29736	2.68547	2.60158	3.41058	2.74875	0.471676	1.39963
	3629	GFCHLSVGQEAIAVGIENAITK	P16387	P16387	PDA1	Pyruvate dehydrogenase E1 component subunit alpha, mitochondrial	yes	yes	1	0	2256.16	2,3,4	4.4525e-49	150.64	13988000000	2	1012900000	2	768660000	4	3938000000	5	2184500000	3	2111800000	2	260690000	5	2504500000	4	1206500000	111	P16387_111	yes	yes	yes	3.23958	3.47233	2.77517	2.76858	3.06391	0.350361	4.51957	6.39028	4.91696	5.74522	5.39301	0.838277	2.3291
	947	CHGFTFMR	P16387	P16387	PDA1	Pyruvate dehydrogenase E1 component subunit alpha, mitochondrial	yes	yes	1	0	997.426	2	0.00019436	115.49	1154000000	2	160530000	2	113770000	2	152020000	2	235830000	2	245420000	2	34354000	2	137960000	2	74155000	140	P16387_140	yes	yes	yes	4.36409	3.38191	4.51055	3.39942	3.91399	0.607278	7.0299	11.9489	5.69347	14.1963	9.71713	4.01889	5.80314
	7023	LWNLPVVFCCENNK	P16387	P16387	PDA1	Pyruvate dehydrogenase E1 component subunit alpha, mitochondrial	yes	yes	2	0	1677.8	2,3	8.3088e-55	172.33	3409500000	3	194300000	1	52305000	3	1461500000	3	532410000	2	371110000	1	14760000	2	536590000	2	246540000	241, 242	P16387_241_242	yes	yes	yes	3.41724	3.76886	2.07859	1.97166	2.80909	0.91759	4.12805	4.02063	5.58124	3.87172	4.40041	0.794206	1.59132
	7740	NPVILADACCSR	P06169	P06169	PDC1	Pyruvate decarboxylase isozyme 1	yes	yes	2	0	1260.6	2,3	3.5437e-123	243.85	61596000000	8	5691100000	7	3942600000	7	13703000000	6	12101000000	9	10393000000	6	2588300000	9	7833700000	6	5344500000	221, 222	P06169_221_222	no	yes	yes	12.2209	8.94181	8.03013	8.65079	9.4609	1.87885	12.3439	15.8362	16.3449	12.4927	14.2544	2.1312	4.79355
	5780	KYFQDMGYYCPPR	Q04182	Q04182	PDR15	ATP-dependent permease PDR15	yes	yes	1	1	1666.73	2,3	1.0095e-22	159.58	214380000	3	17722000	4	43129000	2	26221000	1	32083000	3	52085000	3	5955600	1	28711000	1	8470200	418	Q04182_418	no	yes	yes	2.08407	2.95641	3.72717	3.04218	2.95246	0.673879	4.55833	5.30119	3.87943	4.4433	4.54556	0.584615	1.5931
	8845	SIGYCQQQDLHLK	Q04182;P33302;P51533	Q04182	PDR15;PDR5;PDR10	ATP-dependent permease PDR15;Pleiotropic ABC efflux transporter of multiple drugs;ATP-dependent permease PDR10	no	no	1	0	1531.75	2,3	2.6517e-23	151.16	933380000	3	120610000	2	13111000	2	44571000	4	366220000	3	251470000	2	6181700	3	74928000	3	56286000	964	Q04182_964	yes	yes	yes	4.12084	1.84871	2.77458	2.33955	2.77092	0.976194	4.82055	7.27223	4.27812	8.66772	6.25965	2.06733	3.48874
	10824	YAGILDCFK	P18239	P18239	PET9	ADP,ATP carrier protein 2	yes	yes	1	0	1028.5	2	8.7067e-19	145.16	64040000000	9	6886200000	9	3311200000	8	14256000000	8	9806600000	9	11105000000	9	2847200000	6	10807000000	6	5021300000	73	P18239_73	no	yes	yes	3.70825	1.57335	4.44836	2.81798	3.13698	1.2373	6.10425	10.5554	5.22768	14.3829	9.06757	4.24235	5.93058
	10896	YDGAFDCLR	P18239	P18239	PET9	ADP,ATP carrier protein 2	yes	yes	1	0	1058.45	2	4.4168e-19	161.27	61801000000	3	5094900000	2	2070400000	3	14731000000	2	15409000000	2	6828000000	2	3734500000	3	8460500000	2	5472700000	271	P18239_271	no	yes	yes	3.4811	2.19732	3.91317	2.59554	3.04678	0.788343	5.30373	7.81899	5.35712	12.8992	7.84475	3.56805	4.79797
	7223	MQSQDSCYGVAFR	P16861	P16861	PFK1	6-phosphofructokinase subunit alpha	yes	yes	1	0	1490.63	2	1.2136e-42	173.59	1016300000	2	113920000	2	51476000	2	201400000	2	301190000	2	132880000	2	76042000	2	61813000	2	77573000	7	P16861_7	yes	yes	yes	2.24579	1.39319	1.83104	1.71398	1.796	0.352381	3.33105	6.54754	4.55951	6.543	5.24527	1.58267	3.44927
	8088	QAAGNLISQGIDALVVCGGDGSLTGADLFR	P16861	P16861	PFK1	6-phosphofructokinase subunit alpha	yes	yes	1	0	2917.46	2,3	9.7755e-45	121.91	987890000	3	32191000		0	4	292750000	6	214340000	7	284540000	2	1716600	4	100610000	3	61746000	306	P16861_306	no	yes	yes	1.93285	2.49699	1.86534	1.62261	1.97945	0.369854	2.45247	3.64954	3.59077	4.53995	3.55819	0.855545	1.57874
	9519	TGIHFGCDVFAVYEGYEGLLR	P16861	P16861	PFK1	6-phosphofructokinase subunit alpha	yes	yes	1	0	2345.12	2,3	9.5402e-31	132.79	1148100000	3	98161000	4	83583000	2	378880000	2	178400000	3	140200000	3	4925100	2	178450000	2	85513000	236	P16861_236	yes	yes	yes	11.3127	6.96718	11.3004	12.8176	10.5995	2.52413	14.7302	23.0606	14.6127	17.4998	17.4758	3.95499	6.87634
	4108	HDAEGVVCVR	P07274	P07274	PFY1	Profilin	yes	yes	1	0	1083.51	2,3	6.7072e-24	164.97	16695000000	6	1110000000	4	1203100000	4	2407900000	5	2693500000	5	2588100000	4	874010000	4	2395000000	5	3423000000	89	P07274_89	yes	yes	yes	4.15599	2.88748	2.98189	2.67708	3.17561	0.665887	5.36283	6.82981	5.65334	5.51949	5.84137	0.66957	2.66576
	10922	YDYEHIECEQAEK	P33401	P33401	PGM1	Phosphoglucomutase-1	yes	yes	1	0	1655.68	2,3	1.5801e-112	231.06	1569300000	4	227970000	2	165690000	3	184800000	3	231950000	3	413490000	4	121340000	4	185440000	2	38605000	445	P33401_445	yes	yes	yes	1.73878	1.65989	0.937982	0.862769	1.29986	0.463421	2.23754	3.76581	2.46248	4.26505	3.18272	0.987175	1.88287
	6808	LSICGEESFGTGSNHVR	P37012	P37012	PGM2	Phosphoglucomutase-2	yes	yes	1	0	1791.82	2,3,4	3.2799e-83	194.67	28602000000	9	2978000000	8	1657400000	5	5524000000	5	7571100000	7	3242400000	9	1175200000	8	4281800000	5	2172000000	376	P37012_376	no	yes	yes	1.67775	1.62766	1.60102	1.2909	1.54934	0.175201	2.54983	4.01379	2.68936	5.37573	3.65718	1.32205	2.10784
	215	AHGLNCYEVPTGWK	P37012	P37012	PGM2	Phosphoglucomutase-2	yes	yes	1	0	1573.73	2,3	5.782e-55	182.72	6035900000	4	627260000	3	581200000	4	2009700000	5	1176200000	2	515370000		0	4	838340000	6	287850000	354	P37012_354	yes	yes	yes	1.31408	1.45783	1.11626	0.922574	1.20269	0.23341	1.90376	2.77106	2.00629	4.3424	2.75588	1.12624	1.55319
	10550	VTDCGDFSYTDLDGSVSDHQGLYVK	P37012	P37012	PGM2	Phosphoglucomutase-2	yes	yes	1	0	2720.19	3,4	4.1315e-41	132.65	17969000000	7	2176300000	6	972830000	6	3540700000	6	3285600000	7	2721800000	9	667590000	5	2813500000	7	1790800000	479	P37012_479	yes	yes	yes	1.63745	1.83731	1.24869	1.13477	1.46455	0.328731	2.28425	3.10432	2.35456	5.41475	3.28947	1.46465	1.82492
	3019	FFCALFDAK	P37012;P33401	P37012	PGM2;PGM1	Phosphoglucomutase-2;Phosphoglucomutase-1	no	no	1	0	1060.51	2	1.7186e-07	128.12	11363000000	3	1255900000	3	826840000	10	2550400000	4	1408000000	3	2555900000	2	412800000	3	1810100000	3	543220000	365	P37012_365	yes	yes	yes	4.23613	2.39263	5.20464	3.68391	3.87933	1.17363	6.3618	12.6329	6.15726	14.631	9.94574	4.33472	6.06641
	10677	VYIEACANEEQR	Q03262	Q03262	PGM3	Phosphoglucomutase-3	yes	yes	1	0	1423.64	2	4.0088e-91	222.72	148620000	2	16214000	2	12156000	2	27630000	2	44282000	2	35986000	2	6599600		0	1	5750900	588	Q03262_588	yes	yes	yes	1.78554	1.5971	6.19464	2.83094	3.10206	2.13195	4.99559	10.6666	6.65844	12.6063	8.73172	3.51251	5.62967
	9055	SPFLVNGLDKDVSCVIAGLDTK	P19881	P19881	PHO13	4-nitrophenylphosphatase	yes	yes	1	1	2290.19	2,3	3.5478e-16	129.06	686390000	4	64811000	2	20122000	1	203350000	2	128040000	4	147000000	1	4219700	2	77704000	2	41149000	162	P19881_162	no	yes	yes	5.52162	4.93271	4.75743	4.02967	4.81036	0.614583	6.77991	10.2814	8.13805	9.03117	8.55764	1.47559	3.74728
	7438	NFCPFHDAVF	Q06651	Q06651	PIB1	E3 ubiquitin-protein ligase PIB1	yes	yes	1	0	1195.51	2	2.6268e-05	112.11	518220000	2	61453000	2	27628000	2	161810000	2	121480000	2	73570000	2	19028000	1	27139000	1	26109000	279	Q06651_279	yes	yes	yes	2.53218	1.68371	1.77018	1.31753	1.8259	0.510099	4.35818	3.41176	3.41252	2.55674	3.4348	0.735901	1.6089
	4441	HVEDCIQR	Q06651	Q06651	PIB1	E3 ubiquitin-protein ligase PIB1	yes	yes	1	0	998.46	2	1.5417e-05	122.19	100170000	2	15173000	1	2805800		0	2	44783000	2	17137000	2	8444800	1	11822000		0	177	Q06651_177	no	yes	yes	2.48865	2.57158	2.23707	2.51465	2.45299	0.148053	2.96492	4.54925	2.99445	4.97056	3.86979	1.04217	1.41681
	4555	IAVACSGGGYR	P39105	P39105	PLB1	Lysophospholipase 1	yes	yes	1	0	1052.51	2	9.0734e-07	123.11	2802500000	2	253650000	2	165360000	2	606810000	2	685720000	2	338900000	2	150110000	2	300950000	2	300950000	103	P39105_103	yes	yes	yes	3.82113	4.72735	2.54544	2.35999	3.36348	1.1174	5.48274	4.68684	5.32301	7.44356	5.73404	1.1904	2.37056
	5064	ILSHLFQSAACK	Q12017	Q12017	PLP2	Phosducin-like protein 2	yes	yes	1	0	1316.69	2,3	1.346e-07	124.12	609450000	1	26256000	1	35482000	3	92047000	2	107520000	2	155790000	2	26371000	4	129640000	2	36344000	162	Q12017_162	yes	yes	yes	2.31311	2.30051	1.29884	1.05552	1.742	0.659733	3.89159	5.62409	4.64813	8.69338	5.7143	2.10887	3.9723
	5390	IVTEDCFLQIDQSAITGESLAVDK	P05030	P05030	PMA1	Plasma membrane ATPase 1	yes	yes	1	0	2594.28	2,3	2.7898e-30	121.5	5973700000	7	713290000	3	13310000	7	1881000000	7	639170000	7	1471100000	3	39712000	6	752400000	5	463740000	221	P05030_221	yes	yes	yes	1.60878	1.73304	1.11234	1.15378	1.40199	0.315101	2.18012	3.23355	2.0767	4.52109	3.00287	1.13914	1.60088
	6819	LSLHEPYTVEGVSPDDLMLTACLAASR	P05030;P19657	P05030	PMA1;PMA2	Plasma membrane ATPase 1;Plasma membrane ATPase 2	no	no	1	0	2887.41	2,3,4	3.6113e-66	151.89	41660000000	4	2776500000	4	1433200000	6	9695400000	6	7705500000	12	9245200000	2	5793900	6	5145000000	5	5653000000	409	P05030_409	yes	yes	yes	2.66066	1.86565	2.37587	1.9803	2.22062	0.365832	3.79329	4.73569	4.03054	5.7554	4.57873	0.880647	2.35811
	6768	LSAIESLAGVEILCSDK	P05030;P19657	P05030	PMA1;PMA2	Plasma membrane ATPase 1;Plasma membrane ATPase 2	no	no	1	0	1746.91	2,3	2.6226e-84	204.17	21641000000	6	2687400000	7	814160000	11	5060200000	10	2664000000	9	4803300000	8	283060000	10	3105600000	10	2223000000	376	P05030_376	yes	yes	yes	2.8376	2.0057	2.57946	2.35433	2.44427	0.352808	4.07248	5.85214	4.02725	6.14327	5.02379	1.131	2.57952
	526	ATINECANSMASEGLR	P13586	P13586	PMR1	Calcium-transporting ATPase 1	yes	yes	1	0	1665.75	2	2.9258e-99	219.03	178790000	2	20906000	2	12646000	1	2495900	2	50289000	2	52381000	2	6441100	1	11891000	2	21740000	536	P13586_536	yes	yes	yes	0.996284	3.7865	4.75851	1.59977	2.78527	1.7797	11.0729	6.53022	11.2389	6.32729	8.79234	2.73133	6.00707
	7744	NQALGGSLLHSHIQTYPDGSNQQQVTCYGYK	P31382	P31382	PMT2	Dolichyl-phosphate-mannose--protein mannosyltransferase 2	yes	yes	1	0	3406.6	3,4,5	4.7866e-96	157.68	3250900000	5	439230000	4	320410000	5	1191800000	1	112320000	3	454920000	2	210970000	2	14029000	3	507240000	379	P31382_379	yes	yes	yes	2.11943	2.20376	1.60181	1.58998	1.87875	0.328452	3.187	3.31614	nq	4.37038	3.62451	0.649166	1.74576
	8893	SKYDQCAVSCSFK	Q04636	Q04636	POB3	FACT complex subunit POB3	yes	yes	2	1	1464.64	2,3	1.5535e-42	191.19	356810000	3	33993000	3	31161000	3	90001000	4	116680000	2	14241000	3	7238400	3	39278000	3	24218000	382, 386	Q04636_382_386	no	yes	yes	9.21026	7.32815	5.93059	7.07652	7.38638	1.35957	10.3161	12.7735	14.6689	9.8381	11.8991	2.25017	4.51274
	706	CDHPVTLGMDLTSLSK	P15873	P15873	POL30	Proliferating cell nuclear antigen	yes	yes	1	0	1715.82	2,3	2.6293e-43	168.45	2881500000	1	288410000	4	350970000	2	163500000	3	719640000	4	968150000	1	68362000	2	38872000	3	283650000	62	P15873_62	yes	yes	yes	2.55873	2.43677	1.54201	1.31472	1.96306	0.626326	3.43781	4.44274	3.6507	4.30273	3.95849	0.489505	1.99544
	7398	NEAISCLSK	P39985	P39985	POL5	DNA polymerase V	yes	yes	1	0	963.47	2	3.4148e-19	164.66	147940000	2	14318000	2	10688000	2	18561000	2	33485000	2	31455000	2	6460000	2	18269000	2	14708000	593	P39985_593	no	yes	yes	8.35163	nq	5.5016	4.50611	6.11978	1.9959	9.98346	15.691	9.46905	10.9522	11.5239	2.8453	5.40415
	9612	TLALGCHFQDQK	P38291	P38291	POP7	Ribonucleases P/MRP protein subunit POP7	yes	yes	1	0	1359.66	2,3	1.6919e-32	167.71	202720000	3	20151000	3	18290000	3	16415000	4	38666000	4	67252000	2	9731900	3	14818000	3	17400000	80	P38291_80	yes	yes	yes	4.98979	2.15375	3.99604	2.62178	3.44034	1.2955	6.0997	10.29	7.09515	6.85856	7.58585	1.85209	4.14551
	3474	GAFDLCLK	P04840	P04840	POR1	Mitochondrial outer membrane protein porin 1	yes	yes	1	0	865.437	2	1.1552e-05	126.28	36843000000	5	3324800000	2	1605400000	4	6346700000	5	5972300000	3	6050500000	4	1993600000	4	7794200000	3	3756100000	130	P04840_130	yes	yes	yes	1.83692	2.11075	1.42728	1.25291	1.65697	0.389153	2.91615	3.05976	3.03346	4.87466	3.47101	0.937847	1.81404
	3666	GGAIALGHPLGCTGAR	P27796	P27796	POT1	3-ketoacyl-CoA thiolase, peroxisomal	yes	yes	1	0	1449.75	2,3	3.5201e-13	130.47	5784100000	4	434340000	3	336590000	5	816450000	5	936210000	5	928250000	4	241380000	6	1402200000	5	688620000	379	P27796_379	yes	yes	yes	2.32605	2.65113	1.70931	1.68864	2.09379	0.474884	3.80954	3.23278	3.75798	7.0962	4.47413	1.76737	2.38034
	775	CEPLSEDDVAR	P23594;P23595	P23594	PPH21;PPH22	Serine/threonine-protein phosphatase PP2A-1 catalytic subunit;Serine/threonine-protein phosphatase PP2A-2 catalytic subunit	yes	no	1	0	1232.53	2	8.5981e-07	119.27	706550000	1	63845000	1	51972000	2	136540000	2	136050000	1	119920000	2	48713000	2	77708000	2	71810000	80	P23594_80	yes	yes	yes	3.39369	3.02916	1.53478	1.25196	2.3024	1.06642	5.32447	5.65853	4.47205	6.29052	5.4364	0.757486	3.134
	4761	IFCLHGGLSPMIETIDQVR	P23594;P23595	P23594	PPH21;PPH22	Serine/threonine-protein phosphatase PP2A-1 catalytic subunit;Serine/threonine-protein phosphatase PP2A-2 catalytic subunit	yes	no	1	0	2128.08	2,3	2.2317e-57	170.16	3739700000	4	294180000	4	198670000	4	960900000	4	725310000	4	547420000	2	98910000	4	489350000	4	424990000	225	P23594_225	yes	yes	yes	1.45615	1.25522	1.2966	1.06481	1.26819	0.1609	2.15253	2.02074	2.2896	3.14446	2.40183	0.507109	1.13364
	369	ALSCMALLEFK	P53043	P53043	PPT1	Serine/threonine-protein phosphatase T	yes	yes	1	0	1224.62	2	0.00023784	103.21	325000000	2	21138000	2	16341000	2	96057000	2	56206000	2	59722000	2	5523500	2	50053000	2	19961000	90	P53043_90	yes	yes	yes	7.12382	3.25469	5.19865	2.9628	4.63499	1.93334	8.42418	14.9854	7.53078	9.75192	10.1731	3.33549	5.53809
	10671	VYGFYDECK	P26570;P33329	P33329	PPZ1;PPZ2	Serine/threonine-protein phosphatase PP-Z1;Serine/threonine-protein phosphatase PP-Z2	no	no	1	0	1122.47	2	3.113e-10	134.77	577230000	2	77559000	2	55084000	2	105060000	2	102740000	2	146090000	2	34329000	1	56367000		0	530	P33329_530	no	yes	yes	3.02955	2.50475	1.71791	1.9327	2.29623	0.591001	4.31209	5.90377	4.28857	6.6949	5.29983	1.1985	3.0036
	3049	FGFDLVCR	P26570;P33329	P33329	PPZ1;PPZ2	Serine/threonine-protein phosphatase PP-Z1;Serine/threonine-protein phosphatase PP-Z2	no	no	1	0	955.459	2	6.931e-08	140.09	1463500000	2	106270000	2	70991000	2	480170000	2	417230000	1	64516000	2	42327000	2	187850000	2	94196000	635	P33329_635	yes	yes	yes	1.98524	1.7407	1.7558	1.38242	1.71604	0.248972	2.73276	4.20521	3.17334	4.55247	3.66595	0.854445	1.94991
	9592	TIPLNDEDLDGNGHGTHCAGTIASK	P09232	P09232	PRB1	Cerevisin	yes	yes	1	0	2535.17	2,3	6.6753e-23	114.75	2969000000	1	4785400	1	5934200	2	829000000	3	1617200000		0	2	345030000	1	136290000	1	30816000	361	P09232_361	yes	yes	yes	3.43664	3.78227	2.00249	1.95564	2.79426	0.952018	4.61124	3.99115	4.74115	4.8714	4.55373	0.389804	1.75947
	4237	HIGCVYSGLIPDGR	P21242	P21242	PRE10	Probable proteasome subunit alpha type-7	yes	yes	1	0	1485.74	2,3	3.5099e-23	145.52	4054200000	4	445900000	5	334210000	2	621000000	2	474570000	4	1065900000	4	180380000	2	651530000	2	280670000	76	P21242_76	yes	yes	yes	2.95211	3.1522	2.92721	2.82741	2.96473	0.1361	4.39188	5.7907	6.1825	5.52391	5.47225	0.769357	2.50752
	1252	CNDGVVFAVEK	P21242	P21242	PRE10	Probable proteasome subunit alpha type-7	yes	yes	1	0	1179.56	2	1.0505e-06	118.61	2685000000	2	247160000	2	161260000	2	495660000	2	552760000	2	479240000	2	132130000	2	318840000	2	298000000	42	P21242_42	yes	yes	yes	2.55547	2.36275	1.57146	1.35281	1.96062	0.587771	3.89832	5.19127	3.90025	7.73577	5.1814	1.80855	3.22078
	696	CDEHMGLSLAGLAPDAR	P40302	P40302	PRE5	Proteasome subunit alpha type-6	yes	yes	1	0	1754.81	2,3	1.7686e-27	148.15	3741500000	4	559020000	3	368820000	2	598700000	2	91881000	4	1140300000	4	204350000	4	544980000	3	233420000	66	P40302_66	yes	yes	yes	2.09769	1.93691	2.13408	1.35762	1.88157	0.359656	3.18697	4.73376	3.43998	5.73173	4.27311	1.18513	2.39154
	5199	IPVLGHADGICSIYLDEDADLIK	P54885	P54885	PRO2	Gamma-glutamyl phosphate reductase	yes	yes	1	0	2469.25	2,3	1.4425e-16	108.37	5738500000	4	518460000	4	359650000	4	1831400000	4	403730000	4	1032500000	1	68007000	5	1125900000	3	398900000	230	P54885_230	yes	yes	yes	2.19426	2.29908	1.72562	1.62094	1.95998	0.336527	3.24969	2.98844	3.63151	nq	3.28988	0.323415	1.3299
	4377	HQVCTPGGTTIAGLCVMEEK	P32263	P32263	PRO3	Pyrroline-5-carboxylate reductase	yes	yes	2	0	2072.97	2,3	2.2697e-43	146.18	6248700000	3	785860000	2	293640000	5	1112300000	4	1049500000	3	1339700000	2	214760000	4	860420000	5	592580000	245, 256	P32263_245_256	yes	yes	yes	2.7433	2.43731	2.52712	1.63077	2.33463	0.486494	3.78631	3.3396	3.95091	4.8522	3.98225	0.634874	1.64763
	11004	YGYGCAVVSYSADVSK	P32263	P32263	PRO3	Pyrroline-5-carboxylate reductase	yes	yes	1	0	1667.75	2	9.2515e-18	133.25	942200000	2	118580000	2	75332000	3	153540000	2	133370000	2	240340000	2	31321000	3	98951000	2	90768000	145	P32263_145	yes	yes	yes	2.4735	2.85022	2.8797	3.33882	2.88556	0.354271	3.91427	4.07134	4.69349	5.77463	4.61343	0.844091	1.72787
	8658	SDFEHSYCR	P19736	P19736	PRP9	Pre-mRNA-splicing factor PRP9	yes	yes	1	0	1142.45	2	3.3486e-07	122.33	50216000	2	8440000		0	1	8275600		0	2	16281000	1	2635200	2	9070500	1	5513500	269	P19736_269	yes	yes	yes	4.49199	4.19272	2.55289	3.70481	3.7356	0.852613	7.01273	10.6104	8.33484	6.36343	8.08035	1.8756	4.34475
	7005	LVTIDVSPIFAECIR	P32895	P32895	PRS1	Ribose-phosphate pyrophosphokinase 1	yes	yes	1	0	1674.9	2,3	4.6229e-82	197.06	1761600000	2	194690000	2	67318000	3	697650000		0	3	438250000	2	26214000	3	337490000		0	407	P32895_407	yes	yes	yes	1.62526	1.78347	1.10072	1.03354	1.38575	0.374539	3.0515	3.7623	2.77185	2.89538	3.12026	0.443057	1.73451
	6205	LGIEPAPCTLK	P32895	P32895	PRS1	Ribose-phosphate pyrophosphokinase 1	yes	yes	1	0	1140.62	2	0.00015322	102.95	789520000	2	83804000	2	57260000	2	158670000	1	62594000	2	183250000	2	55411000	2	108290000	2	80249000	30	P32895_30	no	yes	yes	5.30827	5.25693	3.45852	2.99539	4.25478	1.20198	6.68024	6.28955	7.90287	8.19979	7.26811	0.926303	3.01333
	46	ACDTLMEHGAK	P38063	P38063	PRS4	Ribose-phosphate pyrophosphokinase 4	yes	yes	1	0	1174.51	2,3	8.2733e-24	160.77	301750000	4	33956000	2	18569000	3	21080000	5	106990000	4	52492000	4	19998000	1	3063500	3	45605000	244	P38063_244	yes	yes	yes	2.69349	2.91072	1.50406	1.79676	2.22626	0.68138	4.26411	5.43391	3.59516	8.97475	5.56698	2.39556	3.34072
	2093	DRVDVIDVSCIIGEAIR	Q12265	Q12265	PRS5	Ribose-phosphate pyrophosphokinase 5	yes	yes	1	1	1871.98	2,3	2.2649e-27	158.65	461100000	2	47071000	2	18955000	2	134850000	2	37276000	3	107020000	1	3060800	3	100440000	1	12437000	473	Q12265_473	no	yes	yes	1.5149	1.44111	1.32943	0.948901	1.30858	0.251618	1.91901	3.02333	2.19506	3.48509	2.65562	0.725244	1.34704
	9756	TQFSNLQICR	P06103	P06103	PRT1	Eukaryotic translation initiation factor 3 subunit B	yes	yes	1	0	1208.6	2,3	1.5213e-29	169.58	3564300000	2	416760000	2	219890000	2	498230000	2	704930000	5	637090000	2	168610000	3	441760000	2	477000000	471	P06103_471	yes	yes	yes	2.37259	1.61252	2.35886	1.75832	2.02557	0.397299	3.23731	4.5928	3.95086	4.87975	4.16518	0.730373	2.13961
	5511	KDNSPFFVLNSDVICEYPFK	P41940	P41940	PSA1	Mannose-1-phosphate guanyltransferase	yes	yes	1	1	2361.14	2,3,4	9.3593e-31	142.4	4358400000	8	1181800000	5	566690000	7	375490000	3	78885000	6	1468600000	6	193290000	5	197800000	4	295800000	113	P41940_113	no	yes	yes	1.25379	1.74463	1.02979	1.06471	1.27323	0.329314	2.07208	2.23489	2.08778	3.98802	2.59569	0.931109	1.32246
	4275	HLEPHTCYQAVYENASK	P39006	P39006	PSD1	Phosphatidylserine decarboxylase proenzyme 1, mitochondrial	yes	yes	1	0	1988.91	2,3	4.7289e-135	230.96	316210000	3	28328000	4	31641000	4	91415000	4	81854000	2	28493000	3	13014000	3	37002000	2	4469100	433	P39006_433	yes	yes	yes	0.625861	1.06995	0.739575	0.49464	0.732507	0.246221	1.03302	1.81387	1.31009	2.35895	1.62898	0.58421	0.896473
	10023	VCNHINETR	P31374	P31374	PSK1	Serine/threonine-protein kinase PSK1	yes	yes	1	0	1084.51	2,3	2.132e-10	137.95	170790000	2	14678000	2	9085100	2	44017000	4	38087000	3	18827000	2	7869400	2	8103000	3	30127000	707	P31374_707	yes	yes	yes	4.40739	4.09738	4.95603	nq	4.48693	0.434817	6.28225	7.23588	7.56829	10.5679	7.91357	1.85157	3.42664
	6467	LLICANSGDSR	P34221	P34221	PTC3	Protein phosphatase 2C homolog 3	yes	yes	1	0	1147.57	2	2.7386e-23	155.33	601000000	2	60815000	2	46057000	2	139560000	2	160760000	2	103880000	2	32522000		0	2	57408000	136	P34221_136	no	yes	yes	2.72975	2.05452	2.98804	2.205	2.49433	0.438301	2.87453	5.59975	5.96882	7.30897	5.43802	1.86009	2.94369
	3523	GCHKPGPGSEYSLAR	P47116	P47116	PTK2	Serine/threonine-protein kinase PTK2/STK2	yes	yes	1	1	1557.74	2,3	3.1325e-17	157.37	570910000	5	68859000	5	62184000	3	34273000	4	90115000	2	121820000	4	31375000	4	74321000	4	87959000	515	P47116_515	yes	yes	yes	3.39335	3.51251	2.27821	2.07243	2.81412	0.743988	4.43014	4.09323	4.2402	5.79166	4.63881	0.780847	1.82468
	10915	YDTHEQAAVCIVALANFPFQGR	P32588	P32588	PUB1	Nuclear and cytoplasmic polyadenylated RNA-binding protein PUB1	yes	yes	1	0	2449.18	2,3	4.3713e-49	146.18	2230400000	3	213960000	2	117030000	7	779860000	5	286130000	4	347120000	4	47220000	4	267520000	4	171600000	392	P32588_392	yes	yes	yes	5.19893	4.03835	4.50655	3.76705	4.37772	0.626918	6.31869	9.0252	7.09409	6.908	7.33649	1.17332	2.95877
	4236	HIGCAMSGLTADAR	P32379	P32379	PUP2	Proteasome subunit alpha type-5	yes	yes	1	0	1401.65	2,3	1.0431e-42	174.94	3437700000	9	354200000	9	279820000	5	419270000	7	809300000	8	722350000	8	165780000	4	335400000	4	351600000	76	P32379_76	yes	yes	yes	2.88357	3.2165	1.81847	1.96086	2.46985	0.686055	4.44722	3.97593	6.03811	3.92478	4.59651	0.989417	2.12666
	6022	LDENNAQLSCITK	P32379	P32379	PUP2	Proteasome subunit alpha type-5	yes	yes	1	0	1447.7	2	2.6815e-56	190.57	1516100000	2	230070000	2	157440000	2	300750000		0	2	333310000	2	108640000	2	309830000	1	76019000	221	P32379_221	yes	yes	yes	3.85847	3.39197	1.73649	1.65613	2.66077	1.1303	4.39418	3.92539	4.69594	4.54555	4.39027	0.333503	1.7295
	4381	HSAGVVTCADDVSGDGSGGDTK	P15380	P15380	PUT4	Proline-specific permease	yes	yes	1	0	2033.86	2,3	5.794e-137	223.44	194780000	4	10733000	4	29427000	2	10096000	3	16305000	4	55055000	4	6737000	4	25880000	4	40546000	20	P15380_20	yes	yes	yes	1.25054	1.73972	0.594599	0.662242	1.06178	0.539482	1.99164	2.22244	2.30327	3.60858	2.53148	0.730105	1.46971
	212	AHDAGISTLCSNK	P21304	P21304	PWP1	Periodic tryptophan protein 1	yes	yes	1	0	1315.62	2,3	1.0967e-54	183.06	1444500000	5	113710000	6	136640000	5	328010000	3	316080000	4	228000000	4	55225000	4	91534000	3	175300000	429	P21304_429	yes	yes	yes	2.63057	3.22	2.10038	1.85656	2.45188	0.605502	3.72515	3.50796	4.30435	4.84977	4.09681	0.604126	1.64493
	6548	LLYSCFEADLK	P32327;P11154	P11154	PYC2;PYC1	Pyruvate carboxylase 2;Pyruvate carboxylase 1	no	no	1	0	1300.64	2	1.8765e-16	144.55	5464500000	2	778470000	2	579500000	2	487030000	2	841470000	2	2275100000	2	183220000	1	133580000	1	186120000	839	P11154_839	yes	yes	yes	3.87228	2.549	3.47046	2.77667	3.1671	0.612043	6.59086	11.5808	8.7875	10.4062	9.34134	2.16186	6.17424
	6869	LTCRPGLELEPFDLEK	P32327;P11154	P11154	PYC2;PYC1	Pyruvate carboxylase 2;Pyruvate carboxylase 1	no	no	1	1	1858.95	2,3	1.4541e-09	132.15	5567500000	4	889930000	4	675090000	2	395640000	3	626170000	4	2268400000	4	361800000	2	186020000	2	164430000	967	P11154_967	yes	yes	yes	2.73064	2.8117	1.8866	2.13482	2.39094	0.451809	3.97611	3.66945	4.73536	6.21794	4.64971	1.13744	2.25877
	9305	TAFGNGTCFVER	P32327;P11154	P11154	PYC2;PYC1	Pyruvate carboxylase 2;Pyruvate carboxylase 1	no	no	1	0	1300.59	2	1.9201e-77	213.84	4486800000	3	625550000	2	197170000	1	591210000	2	887400000	2	948880000	2	354760000	2	304750000	2	577040000	217	P11154_217	yes	yes	yes	2.39967	2.44098	1.64956	1.37017	1.96509	0.538152	3.39809	3.15136	3.86486	5.83018	4.06112	1.21592	2.09603
	1417	CSCSGSTYEIVR	P32327;P11154	P11154	PYC2;PYC1	Pyruvate carboxylase 2;Pyruvate carboxylase 1	no	no	2	0	1303.55	2	3.31e-07	116.03	2584600000	4	201080000	4	193050000	7	583310000	6	513710000	4	338690000	4	54044000	4	572890000	4	127790000	413, 415	P11154_413_415	yes	yes	yes	7.71339	3.33888	5.40358	5.22623	5.42052	1.79151	8.85189	16.0811	10.5199	7.49831	10.7378	3.77045	5.31728
	10921	YDYAVAEQCPVK	P07257	P07257	QCR2	Cytochrome b-c1 complex subunit 2, mitochondrial	yes	yes	1	0	1384.63	2	1.5379e-52	185.3	11228000000	2	1380400000	2	700850000	3	1352800000	4	2368900000	2	2182100000	2	585610000	3	1194000000	2	1463800000	137	P07257_137	yes	yes	yes	2.69085	3.59068	2.20594	2.19869	2.67154	0.654613	4.42888	3.60859	3.92559	3.91563	3.96967	0.339665	1.29813
	2340	EDCVEEFFHLQHYLDTATAPR	P00127	P00127	QCR6	Cytochrome b-c1 complex subunit 6	yes	yes	1	0	2520.14	3	6.3716e-08	83.948	792780000	1	56329000	1	27474000		0	2	105630000	2	143820000	2	29295000	1	207100000	2	223130000	123	P00127_123	no	yes	yes	5.32861	4.77194	3.83666	3.04057	4.24444	1.01148	5.36429	8.65356	5.80285	9.9889	7.4524	2.23292	3.20795
	10891	YDCSSADINPIGGISK	P38795	P38795	QNS1	Glutamine-dependent NAD(+) synthetase	yes	yes	1	0	1638.76	2	9.315e-18	133.9	470450000	2	49469000	2	31359000	1	54332000	2	126080000	1	65154000	2	20729000	2	65630000	2	57697000	538	P38795_538	yes	yes	yes	1.37671	1.58875	0.949799	1.03938	1.23866	0.297084	1.98885	3.50892	4.29965	4.45701	3.56361	1.12883	2.32495
	4782	IFHSCFMGTENSSK	P38795	P38795	QNS1	Glutamine-dependent NAD(+) synthetase	yes	yes	1	0	1586.69	2,3	2.7161e-82	204.35	1387900000	4	147760000	4	162860000	4	209620000	4	289940000	4	256650000	4	47204000	4	135900000	4	137940000	421	P38795_421	yes	yes	yes	1.60032	1.74017	1.29952	1.00871	1.41218	0.325811	2.00927	2.64824	2.32057	4.31159	2.82241	1.02649	1.41023
	5613	KIDEVVEQCEAHK	P38795	P38795	QNS1	Glutamine-dependent NAD(+) synthetase	yes	yes	1	1	1526.74	2,3	2.6854e-237	311.99	2203400000	4	157570000	4	210790000	4	368990000	4	391050000	4	405780000	4	91764000	4	282730000	4	294710000	700	P38795_700	no	yes	yes	1.30075	1.40781	0.817834	0.652723	1.04478	0.366299	1.68235	1.89813	1.77068	3.47821	2.20734	0.851862	1.16256
	242	AIDDHEILCDTIDIAVGDSLDK	P43122	P43122	QRI7	tRNA N6-adenosine threonylcarbamoyltransferase, mitochondrial	yes	yes	1	0	2370.13	3	5.0725e-16	107.78	80943000	2	9923200	1	2509500	2	22386000	2	13656000	2	16838000	2	1907900	1	5708800	2	8013600	191	P43122_191	yes	yes	yes	4.60345	2.84946	4.42124	3.12282	3.74924	0.891303	5.77995	4.7167	nq	6.65695	5.71787	0.971616	1.96862
	5858	LAQSISCEESQIK	P32628	P32628	RAD23	UV excision repair protein RAD23	yes	yes	1	0	1434.7	2	1.2182e-146	258.23	1092300000	2	125860000	2	71860000	2	188630000	2	218400000	2	243020000	1	18983000	2	123280000	2	102300000	37	P32628_37	yes	yes	yes	3.34292	3.71199	2.00027	1.49289	2.63702	1.05961	4.52175	4.37455	4.58916	3.81833	4.32595	0.350076	1.68893
	1521	CTQQVANISDTHK	P53063	P53063	RAI1	Decapping nuclease RAI1	yes	yes	1	0	1443.68	2,3	1.026e-127	244.23	447810000	4	40261000	3	30648000	4	57948000	4	97785000	5	96874000	4	22238000	4	54967000	3	47093000	244	P53063_244	yes	yes	yes	1.73445	1.87842	0.930316	1.05603	1.3998	0.475975	1.57739	2.60423	2.25902	3.29653	2.43429	0.715855	1.03449
	1813	DFCNQIHK	P39729	P39729	RBG1	Ribosome-interacting GTPase 1	yes	yes	1	0	1003.45	2	7.9657e-06	126.28	736110000	2	53563000	2	48725000	2	156970000	2	189430000	2	106790000	2	34243000	2	92737000	1	53648000	324	P39729_324	yes	yes	yes	7.9967	6.1915	4.36601	4.85339	5.8519	1.62485	8.81202	11.9235	9.32018	11.5887	10.4111	1.57281	4.55919
	690	CDATVDDLIDVLEASSR	P39729	P39729	RBG1	Ribosome-interacting GTPase 1	yes	yes	1	0	1820.85	2	3.1238e-56	171.87	247140000	2	21533000	2	5183400	2	60549000	2	39050000	2	62096000	1	2444400	3	46328000	2	9952500	224	P39729_224	yes	yes	yes	3.00734	2.48244	2.94544	2.3347	2.69248	0.334288	4.06408	7.3338	5.05761	4.56188	5.25435	1.44442	2.56186
	1772	DDQCTIDDFIDVINEQHR	P53295	P53295	RBG2	Ribosome-interacting GTPase 2	yes	yes	1	0	2174.95	2,3	1.5807e-27	137.32	508380000	2	5210400	3	30321000		0	3	121620000	4	196570000	2	12037000	1	110570000	3	32053000	226	P53295_226	yes	yes	yes	2.49418	2.00356	1.39925	1.20963	1.77665	0.586025	3.75153	5.43184	3.74122	8.86281	5.44685	2.41194	3.6702
	4973	IIYHCK	Q03713	Q03713	RCF1	Respiratory supercomplex factor 1, mitochondrial	yes	yes	1	0	775.405	2	0.0015689	127.53	463600000	2	52084000	2	31059000	2	130510000	1	48551000	2	65765000	2	28784000	2	62875000	1	43970000	28	Q03713_28	yes	yes	yes	3.64362	2.78563	2.21336	1.9146	2.6393	0.760852	4.71992	6.57088	3.43466	9.54441	6.06747	2.65142	3.42817
	9013	SNAASCTENDVNATASNPPK	Q12044	Q12044	RCN2	Regulator of calcineurin 2	yes	yes	1	0	1989.87	2,3	7.0521e-118	218.88	110420000	2	10593000	2	5393100	3	18742000	5	34152000	1	5361800	3	7394700	2	11184000	2	17597000	240	Q12044_240	yes	yes	yes	2.732	3.60095	1.54217	2.22475	2.52497	0.867301	4.04939	8.35359	6.23246	4.54598	5.79535	1.94464	3.27039
	2598	ELIFYCASGK	Q12305	Q12305	RDL1	Thiosulfate sulfurtransferase RDL1, mitochondrial	yes	yes	1	0	1129.55	2	6.7852e-61	204.34	9044500000	2	981960000	2	599510000	4	1370600000	3	1243700000	4	2018800000	2	442740000	4	1334000000	4	1053100000	98	Q12305_98	yes	yes	yes	2.93066	2.67413	1.82555	1.83841	2.31719	0.57	3.77055	4.44567	3.69067	3.7234	3.90757	0.360227	1.59039
	5848	LAPFPTSDHYLVGPMACTPER	P40893	P40893	REE1	Regulation of enolase protein 1	yes	yes	1	0	2301.09	2,3	3.0429e-10	97.621	13488000000	4	1950200000	3	812040000	4	2653900000	3	2725000000	4	2588700000	3	717000000	3	775380000	4	1265900000	170	P40893_170	yes	yes	yes	2.48156	2.72447	1.56033	1.52697	2.07333	0.619761	4.36493	3.98102	3.95178	5.2623	4.39001	0.611239	2.31667
	3636	GFENCHINNASK	Q00816	Q00816	REG1	Resistance to glucose repression protein 1	yes	yes	1	0	1332.59	2,3	5.0822e-43	180.24	354580000	2	27600000	2	18090000	2	53668000	3	73572000	2	51839000	2	22278000	3	48639000	2	58892000	948	Q00816_948	yes	yes	yes	2.27709	2.10733	2.95583	2.0196	2.33996	0.424263	3.88775	3.88253	4.50675	4.73516	4.25305	0.434942	1.91308
	2217	DYLTPPHECR	P22276	P22276	RET1	DNA-directed RNA polymerase III subunit RPC2	yes	yes	1	0	1229.55	2,3	7.1504e-05	100.88	112010000	4	21353000	2	1791700	2	10499000	3	13492000	3	33094000	4	11196000	3	15222000	3	5362300	118	P22276_118	yes	yes	yes	1.07736	1.9363	0.632149	0.281745	0.981891	0.714736	2.42943	2.36593	3.24042	1.65758	2.42334	0.647389	1.44145
	4925	IIEICCIITDGHLAPVK	P54964	P54964	REX2	Oligoribonuclease, mitochondrial	yes	yes	2	0	1836.98	2,3	6.9121e-11	106.3	2418400000	2	219880000	2	3139500	3	806070000	3	332450000	2	346580000		0	2	558760000	2	151560000	76, 77	P54964_76_77	yes	yes	yes	6.01486	5.62231	4.06806	4.22196	4.9818	0.981452	6.87933	8.58829	8.01905	5.35732	7.211	1.42548	2.2292
	10014	VCLDIQFR	P38630	P38630	RFC1	Replication factor C subunit 1	yes	yes	1	0	992.511	2	1.2323e-05	122.52	338580000	2	30183000	2	22226000	2	71330000	2	68180000	1	57513000	1	8013500	2	68020000	1	13116000	470	P38630_470	yes	yes	yes	0.997442	0.991072	1.26335	1.24707	1.12473	0.150831	2.35323	5.29121	2.66643	8.91037	4.80531	3.03728	3.68058
	9110	SSACHIPHQCGPR	Q06108	Q06108	RGC1	Regulator of the glycerol channel 1	yes	yes	2	0	1391.62	2,3	0.00043075	87.216	87347000	3	7158500	4	9671400	2	20525000	4	28062000	3	12539000	2	1212900	2	3660600	2	4517300	995, 1001	Q06108_995_1001	yes	yes	yes	15.2181	11.4705	10.6949	12.4514	12.4587	1.97499	14.4154	19.2299	20.7422	19.8063	18.5484	2.82494	6.08972
	10149	VFEDLQGFETFIANETEDDDFDHLHCK	P40043	P40043	RGI1	Respiratory growth induced protein 1	yes	yes	1	0	3213.39	3,4	1.3403e-32	109.23	11238000000	3	1175200000		0	9	3170600000	12	2321900000	2	1355000000	3	117220000	6	2067500000	6	1030400000	49	P40043_49	yes	yes	yes	1.62491	1.83161	1.02255	1.00615	1.37131	0.420778	2.53615	2.1844	2.3775	2.1191	2.30429	0.189548	0.93298
	3611	GETEDQEFDHVHCQLK	P40188	P40188	RGI2	Respiratory growth induced protein 2	yes	yes	1	0	1913.82	2,3	8.3736e-194	266.07	10387000000	4	640050000	5	936650000	7	1648000000	7	2367200000	3	752900000	5	491360000	6	1555000000	9	1995900000	51	P40188_51	yes	yes	yes	1.74425	1.98411	0.979934	1.03939	1.43692	0.503566	2.67394	2.38043	2.83284	2.58403	2.61781	0.18875	1.18089
	10739	WIAEVLHFCQGVPIILVGCK	P06780	P06780	RHO1	GTP-binding protein RHO1	yes	yes	2	0	2224.19	2,3	5.4371e-86	179.74	2901200000	2	246390000	2	146140000	4	1155600000	4	523070000	4	347020000	1	7353800	4	334720000	4	141000000	112, 122	P06780_112_122	yes	yes	yes	0.677635	0.439411	0.50934	0.430499	0.514221	0.114505	0.991573	1.82163	0.877433	2.3109	1.50038	0.684859	0.986163
	6965	LVIVGDGACGK	P06780	P06780	RHO1	GTP-binding protein RHO1	yes	yes	1	0	1030.55	2	1.2414e-30	175.65	6386500000	2	333670000	2	435590000	3	2721000000	4	1733800000	2	815910000	2	174290000	1	4206700	2	168080000	21	P06780_21	no	yes	yes	2.55161	1.74291	1.68918	1.30601	1.82243	0.523601	3.71555	5.26618	2.48558	6.83452	4.57545	1.88746	2.75303
	10801	WVGEITDHCEGVK	Q00245	Q00245	RHO3	GTP-binding protein RHO3	yes	yes	1	0	1471.68	2,3	6.492e-43	176.32	1548500000	4	262100000	3	104860000	2	179130000	3	212160000	4	389290000	2	8152000	3	219310000	4	173530000	118	Q00245_118	yes	yes	yes	3.53412	2.6326	3.3589	2.20606	2.93292	0.622207	5.93166	9.78563	6.41402	7.67577	7.45177	1.72092	4.51885
	11078	YLECSAK	Q00245	Q00245	RHO3	GTP-binding protein RHO3	yes	yes	1	0	812.374	2	0.0034893	102.77	203390000	1	32480000	1	9141200	1	17926000	2	26816000	2	50359000	2	18165000	2	23542000	2	24956000	191	Q00245_191	yes	yes	yes	2.37979	2.26167	4.70946	3.05001	3.10023	1.12759	3.30685	6.2829	6.38821	7.51435	5.87308	1.79931	2.77284
	4408	HSSGYVCAPMTNAIADK	Q99258	Q99258	RIB3	3,4-dihydroxy-2-butanone 4-phosphate synthase	yes	yes	1	0	1763.8	2,3	7.4108e-99	212.59	911470000	4	201240000	3	91027000	3	104070000	3	200720000	2	60154000	3	76546000	2	29480000	3	148240000	56	Q99258_56	no	yes	yes	2.46038	3.73087	1.6734	1.32833	2.29825	1.06612	4.48672	4.4339	4.79279	4.97803	4.67286	0.257723	2.37462
	8738	SFLKPGHICPLR	Q99258	Q99258	RIB3	3,4-dihydroxy-2-butanone 4-phosphate synthase	yes	yes	1	1	1366.75	2,3	1.5404e-10	151.55	6213700000	4	504300000	4	550850000	4	968580000	4	1166800000	4	1194400000	4	236650000	4	1107100000	4	484980000	133	Q99258_133	no	yes	yes	4.51055	4.85011	2.76136	2.49887	3.65522	1.19659	5.51477	4.53395	6.9829	7.87705	6.22716	1.49083	2.57194
	10090	VDMPVIFGLLTCMTEEQALAR	P50861	P50861	RIB4	6,7-dimethyl-8-ribityllumazine synthase	yes	yes	1	0	2336.16	2,3	8.1052e-60	162.37	1200000000	3	54131000	2	37842000	4	255970000	5	261430000	4	156360000	3	8430500	4	278630000	4	147180000	128	P50861_128	yes	yes	yes	1.82551	2.07741	1.23386	1.33702	1.61845	0.400263	2.3827	2.93114	2.63027	4.3969	3.08525	0.902728	1.4668
	8898	SLAPCLVFFDEIDAITPK	Q07844	Q07844	RIX7	Ribosome biogenesis ATPase RIX7	yes	yes	1	0	1978.01	2	5.0846e-07	97.095	36222000	2	3345600	1	849050	1	8956600	2	5520900	2	10008000	2	378030	2	5852300	1	1310800	300	Q07844_300	yes	yes	yes	1.63724	nq	1.34369	1.44042	1.47378	0.149592	2.42475	nq	2.26885	3.01264	2.56874	0.392245	1.09496
	4004	GVLLHGPPGCGK	Q07844	Q07844	RIX7	Ribosome biogenesis ATPase RIX7	yes	yes	1	0	1133.6	2,3	3.3099e-06	118.71	483250000	4	48304000	2	13483000	4	80649000	4	106990000	4	117080000	2	9403300	3	48727000	4	58607000	250	Q07844_250	yes	yes	yes	2.97028	3.62807	1.33563	2.02154	2.48888	1.0129	3.60296	4.57304	5.11422	4.96661	4.56421	0.680323	2.07533
	437	APESLLTGCNR	Q03195	Q03195	RLI1	Translation initiation factor RLI1	yes	yes	1	0	1159.57	2	3.7629e-11	138.76	1561300000	1	394570000	2	122220000	4	328870000	4	377060000		0		0	2	197000000	2	141560000	561	Q03195_561	yes	yes	yes	5.74612	5.15232	4.33409	2.6967	4.48231	1.32369	8.82658	12.3766	6.02442	15.8191	10.7617	4.2572	6.27935
	9284	SYFNCNYYYHPR	Q03305	Q03305	RMT2	Arginine N-methyltransferase 2	yes	yes	1	0	1625.67	2,3	2.1554e-07	115.57	426000000	4	89961000	4	71271000		0	2	21889000	4	195950000	4	38591000		0	2	8334000	401	Q03305_401	yes	yes	yes	1.34867	2.16983	1.36953	0.945532	1.45839	0.512868	3.09607	2.03806	4.02967	2.29434	2.86454	0.898024	1.40615
	978	CIAENTQVR	P11745	P11745	RNA1	Ran GTPase-activating protein 1	yes	yes	1	0	1032.5	2	1.9369e-07	128.28	1180500000	3	86500000	3	83874000	4	175580000	4	243850000	4	210070000	4	79730000	3	189230000	4	111620000	65	P11745_65	yes	yes	yes	3.26839	2.55066	2.61306	2.77184	2.80099	0.325215	4.94062	5.00212	6.59242	7.45955	5.99868	1.23818	3.19769
	1314	CPHLEIVNLSDNAFGLR	P11745	P11745	RNA1	Ran GTPase-activating protein 1	yes	yes	1	0	1896.95	2,3	2.2358e-27	141.82	2643000000	4	215250000	4	145280000	2	889070000	2	405180000	4	369490000	4	55844000	2	378890000	2	183980000	107	P11745_107	yes	yes	yes	2.44766	2.53113	2.47057	1.815	2.31609	0.335911	3.56422	4.07015	4.17515	6.0735	4.47076	1.10128	2.15466
	24	AASKPFLETFICGR	P11745	P11745	RNA1	Ran GTPase-activating protein 1	yes	yes	1	1	1538.79	2,3	1.1152e-08	137.95	1808000000	2	84756000	2	61612000	2	437010000	3	464410000	2	208480000	2	47255000	3	368060000	3	136430000	180	P11745_180	no	yes	yes	2.63219	2.73475	2.51823	2.52133	2.60162	0.103373	4.32331	4.50482	4.60904	7.19905	5.15906	1.36511	2.55743
	3838	GMMPGLTFSNELICR	P09938	P09938	RNR2	Ribonucleoside-diphosphate reductase small chain 1	yes	yes	1	0	1667.78	2,3	2.5266e-24	147.56	4825500000	2	747830000	2	294110000	2	764090000	3	1120600000	2	1116100000	2	151960000	2	422770000	2	208110000	270	P09938_270	yes	yes	yes	3.96208	1.85458	3.62457	2.6712	3.02811	0.954396	5.82214	9.61892	5.39851	9.95982	7.69985	2.42297	4.67174
	1788	DEGLHTDFACLLFAHLK	P09938	P09938	RNR2	Ribonucleoside-diphosphate reductase small chain 1	yes	yes	1	0	1928.95	2,3	2.0403e-45	166.64	3958400000	2	240690000	1	101810000	5	2130400000	2	379020000	2	168210000	2	43399000	2	802550000	2	92323000	281	P09938_281	yes	yes	yes	7.91922	3.77392	9.43335	6.37387	6.87509	2.41546	10.9169	16.8032	11.7127	11.4125	12.7113	2.74758	5.83626
	11040	YIGDHPDCSGTVIQPEYNTSNPK	P51862	P51862	ROM2	RHO1 GDP-GTP exchange protein 2	yes	yes	1	0	2534.14	3	1.5083e-16	104.68	81310000	1	4596400	2	5518400	2	14678000	2	18752000	2	17217000	1	1710900	2	0	2	18837000	959	P51862_959	yes	yes	yes	1.43705	1.51364	nq	1.52393	1.49154	0.0474709	3.83946	4.18827	3.51169	7.72799	4.81685	1.96032	3.32531
	5192	IPSILYSLGVAPASHTFAAGPSLCCVQIDGK	P22138	P22138	RPA135	DNA-directed RNA polymerase I subunit RPA135	yes	yes	2	0	3114.59	3	3.9257e-46	121.91	966950000	1	58986000	1	36825000	2	476560000	1	113780000	2	122450000	2	9954300	2	92323000	2	56078000	584, 585	P22138_584_585	yes	yes	yes	6.98484	5.48946	9.09637	7.95821	7.38222	1.52867	9.4657	12.877	12.6721	14.2563	12.3178	2.02737	4.93557
	1841	DGALLCGILDK	P10964	P10964	RPA190	DNA-directed RNA polymerase I subunit RPA190	yes	yes	1	0	1116.58	2	4.6039e-30	166.69	468110000	2	57483000	2	26379000	2	100040000	2	58068000	2	117970000	2	18695000	2	55944000	2	33526000	778	P10964_778	yes	yes	yes	2.22486	1.53568	1.26286	1.02598	1.51234	0.518657	3.08311	4.11045	2.95304	5.32901	3.8689	1.1025	2.35656
	4709	IEAASTTQDQCK	P20436	P20436	RPB8	DNA-directed RNA polymerases I, II, and III subunit RPABC3	yes	yes	1	0	1293.59	2	4.8657e-107	239.48	618160000	2	51889000	2	42299000	2	100650000	3	102560000	3	124030000	3	53761000	2	34860000	3	108100000	36	P20436_36	yes	yes	yes	7.45631	7.30835	3.71124	4.2547	5.68265	1.97604	8.74107	9.94303	10.8308	7.52603	9.26023	1.43873	3.57758
	210	AHCILGIGGDHAK	P07703	P07703	RPC40	DNA-directed RNA polymerases I and III subunit RPAC1	yes	yes	1	0	1290.65	2,3	2.596e-23	157.03	2627100000	4	142540000	4	192950000	4	461590000	4	605620000	4	494160000	3	91973000	4	403030000	4	235220000	208	P07703_208	yes	yes	yes	1.8256	2.22262	1.17528	0.958457	1.54549	0.582702	2.7171	2.78463	3.16641	4.69592	3.34101	0.924679	1.79553
	853	CGADQFTFHYEATQDPLHLVK	P46969	P46969	RPE1	Ribulose-phosphate 3-epimerase	yes	yes	1	0	2419.13	2,3,4	1.7997e-73	177.41	1247800000	1	36440000	1	1820500	4	490350000	4	324540000	3	249970000		0		0	2	144730000	96	P46969_96	yes	yes	yes	3.97098	2.83532	2.10502	2.06259	2.74348	0.891897	5.69038	5.51527	5.16768	6.76225	5.78389	0.68746	3.04042
	8096	QALFIPGQSCNK	P36160	P36160	RPF2	Ribosome biogenesis protein RPF2	yes	yes	1	0	1304.65	2	4.2543e-06	107.34	869070000	2	83039000	2	52190000	2	164450000	2	250400000	2	155770000	2	33545000	1	58789000	2	70891000	38	P36160_38	yes	yes	yes	2.13244	2.37792	1.33116	1.45403	1.82389	0.510465	3.28674	3.74544	3.44835	6.81335	4.32347	1.67075	2.49958
	536	ATVDEFPLCVHLVSNELEQLSSEALEAAR	P41805	P41805	RPL10	60S ribosomal protein L10	yes	yes	1	0	3169.56	3,4	1.9661e-25	95.68	8799200000	1	10343000		0	4	3009800000	7	1617300000	2	431090000	2	75706000	5	2345200000	2	1309800000	49	P41805_49	no	yes	yes	5.44815	5.23236	3.7821	3.29906	4.44042	1.06126	7.58283	7.02807	8.41766	6.27704	7.3264	0.903098	2.88598
	7188	MLSCAGADR	P41805	P41805	RPL10	60S ribosomal protein L10	yes	yes	1	0	922.4	2,3	9.6395e-14	147.75	11254000000	7	1324700000	4	1088100000	5	36602000	8	1864300000	6	3222100000	4	1035400000	4	942920000	5	1740100000	105	P41805_105	yes	yes	yes	2.78496	2.90917	nq	1.81436	2.50283	0.59946	4.35069	4.40695	4.44455	7.43426	5.15911	1.51725	2.65628
	2517	EILGTAQSVGCR	P0CX54;P0CX53	P0CX54	RPL12B;RPL12A	60S ribosomal protein L12-B;60S ribosomal protein L12-A	yes	no	1	0	1232.62	2,3	1.3043e-123	251.75	34129000000	5	3582000000	8	2238700000	8	4359000000	9	4792700000	7	9675700000	4	2330400000	8	3594300000	5	3555900000	141	P0CX54_141	yes	yes	yes	2.67017	2.51849	1.97824	1.78457	2.23787	0.423683	3.83502	5.13443	3.97019	7.76509	5.17618	1.82184	2.93831
	10689	WAAAGVCEK	P38754	P38754	RPL14B	60S ribosomal protein L14-B	yes	yes	1	0	933.438	2	1.8686e-08	134.77	7098900000	2	748910000	2	535090000	2	1344800000	2	1623300000	2	1208800000	2	281660000	2	888090000	2	468270000	91	P38754_91	yes	yes	yes	4.25197	3.08306	4.01301	3.21046	3.63962	0.579752	6.19142	9.39729	6.97449	10.0711	8.15856	1.8676	4.51894
	182	AGGECITLDQLAVR	P0CX50;P0CX49	P0CX50	RPL18B;RPL18A	60S ribosomal protein L18-B;60S ribosomal protein L18-A	yes	no	1	0	1444.73	2	1.587e-42	170.95	37251000000	2	2949000000	2	1826400000	2	9799900000	2	7224400000	2	6352600000	2	1296100000	2	4573800000	2	3228400000	121	P0CX50_121	no	yes	yes	3.97245	2.33417	4.09914	2.46684	3.21815	0.947102	5.57013	9.86731	4.99363	12.9846	8.35392	3.77601	5.13577
	8590	SCGVDAMSVDDLKK	P0CX44;P0CX43	P0CX44	RPL1B;RPL1A	60S ribosomal protein L1-B;60S ribosomal protein L1-A	yes	no	1	1	1466.67	2,3	6.7547e-68	209.25	26274000000	4	3172800000	4	1335700000	5	2541900000	6	6429100000	5	6613800000	3	614310000	6	3360500000	5	2206100000	80	P0CX44_80	no	yes	yes	2.97652	3.18172	2.16253	1.86266	2.54586	0.633375	4.48159	4.0368	5.0098	5.99781	4.8815	0.843812	2.33564
	204	AGVCEYNEDSR	O13563	O13563	RPN13	26S proteasome regulatory subunit RPN13	yes	yes	1	0	1241.5	2	4.4698e-16	139.76	967040000	2	77563000	2	66223000	2	173440000	2	203030000	2	136220000	2	63152000	2	101970000	2	145420000	15	O13563_15	yes	yes	yes	4.35265	4.72665	2.68361	2.56521	3.58203	1.1173	6.58588	5.96139	7.26129	4.73988	6.13711	1.07212	2.55508
	4928	IIEPFECVEISHISK	Q12377	Q12377	RPN6	26S proteasome regulatory subunit RPN6	yes	yes	1	0	1742.89	2,3	9.6054e-10	114.21	5488800000	4	670860000	3	153790000	2	465700000	4	866000000	3	1055000000	2	5531800	3	1725300000	2	546570000	356	Q12377_356	yes	yes	yes	1.47346	1.56559	1.04161	0.772756	1.21335	0.372087	2.1979	2.90809	2.32271	3.60834	2.75926	0.645182	1.54591
	2976	FDQELYNELCK	Q06103	Q06103	RPN7	26S proteasome regulatory subunit RPN7	yes	yes	1	0	1400.63	2	1.0158e-73	210.44	2041600000	1	170780000	2	140870000	2	495430000	2	404130000	2	506150000		0	1	70785000	2	253480000	103	Q06103_103	yes	yes	yes	2.28268	2.43161	1.82865	1.76218	2.07628	0.331077	3.17559	3.59563	2.86065	4.3179	3.48744	0.630204	1.41116
	8277	QLNCVIDR	Q06103	Q06103	RPN7	26S proteasome regulatory subunit RPN7	yes	yes	1	0	959.486	2	5.1394e-08	141.52	844860000	2	81082000	2	67289000	2	154660000	2	176160000	2	170240000	1	12232000	2	109450000	2	73739000	379	Q06103_379	yes	yes	yes	3.54218	4.31676	2.23944	1.88878	2.99679	1.13152	6.74053	5.77956	4.22735	4.77504	5.38062	1.11135	2.38382
	11069	YLCEEYLVNNGQSDLEHDEK	Q06103	Q06103	RPN7	26S proteasome regulatory subunit RPN7	yes	yes	1	0	2397.04	2,3	4.1781e-48	145.71	3293100000	4	393980000	2	153930000	2	527620000	2	499050000	2	783600000	3	165500000	2	392550000	2	376840000	67	Q06103_67	yes	yes	yes	1.22198	1.41358	0.371287	0.674024	0.920216	0.481801	1.60176	1.66989	1.37557	2.16403	1.70281	0.33222	0.782597
	1696	DAVTLFCCLLR	P04050	P04050	RPO21	DNA-directed RNA polymerase II subunit RPB1	yes	yes	2	0	1252.63	2	1.5867e-23	150.81	305050000		0		0	2	121510000	2	73282000	1	38440000	1	1966500	2	60573000	2	9275300	1019, 1020	P04050_1019_1020	yes	yes	yes	5.23779	3.06533	3.08719	2.5491	3.48485	1.19479	8.57787	11.8623	6.11612	12.7134	9.81743	3.04437	6.33258
	1311	CPFTGLVSIR	P0CX48;P0CX47	P0CX48	RPS11B;RPS11A	40S ribosomal protein S11-B;40S ribosomal protein S11-A	yes	no	1	0	1091.58	2	2.3276e-05	115.23	22508000000	2	2717200000	2	1404200000	2	3092200000	2	2855400000	2	6003300000	2	794280000	2	3093100000	2	2548500000	58	P0CX48_58	no	yes	yes	3.8194	3.73852	2.97044	2.76047	3.3222	0.535352	5.42523	5.62501	4.81492	6.66756	5.63318	0.770887	2.31097
	10605	VVEVCLADLQGSEDHSFR	P33442;P23248	P33442	RPS1A;RPS1B	40S ribosomal protein S1-A;40S ribosomal protein S1-B	yes	no	1	0	2002.94	2,3,4	3.376e-70	185.71	64808000000	6	5256100000	6	3012400000	9	11630000000	8	11412000000	6	10669000000	5	2421500000	6	12775000000	6	7632000000	69	P33442_69	no	yes	yes	2.38307	1.61522	2.41837	1.78557	2.05055	0.410524	2.91032	5.96683	3.30517	6.99057	4.79322	1.99711	2.74267
	10543	VTAFVPNDGCLNFVDENDEVLLAGFGR	P0CX30;P0CX29	P0CX30	RPS23B;RPS23A	40S ribosomal protein S23-B;40S ribosomal protein S23-A	yes	no	1	0	2910.39	2,3	6.0858e-32	112.26	4674300000	2	325380000		0	8	1301600000	7	667130000	7	1212700000	2	41952000	4	671720000	7	453830000	92	P0CX30_92	no	yes	yes	2.42741	2.02449	2.01332	1.48888	1.98853	0.384781	3.29817	5.04344	3.44742	6.11338	4.4756	1.34762	2.48708
	2326	ECSNPTCGAGVFLANHK	P05759	P05759	RPS31	Ubiquitin-40S ribosomal protein S31	yes	yes	2	0	1746.78	2,3	1.0504e-69	183.75	31014000000	4	229770000	6	114360000	9	11532000000	6	6587700000	4	293260000	3	69978000	10	8908500000	6	3278400000	121, 126	P05759_121_126	no	yes	yes	16.6332	10.6794	9.71781	9.73251	11.6907	3.32557	16.6039	19.4294	19.6035	18.1154	18.4381	1.39156	6.74734
	967	CHSVYK	P05759	P05759	RPS31	Ubiquitin-40S ribosomal protein S31	yes	yes	1	0	735.337	2	0.0077159	96.048	220800000	2	7597000	1	9032100	1	43266000	1	45999000	1	10630000	2	26639000	2	17674000	2	59959000	144	P05759_144	yes	yes	yes	16.9984	10.4624	13.5722	14.4835	13.8791	2.6996	15.8645	23.7346	18.7835	20.2616	19.6611	3.27304	5.78195
	705	CDGYILEGEELAFYLR	P0CX40;P0CX39	P0CX40	RPS8B;RPS8A	40S ribosomal protein S8-B;40S ribosomal protein S8-A	yes	no	1	0	1889.89	2	1.0708e-24	142.57	1490000000	5	215020000	4	114390000	5	274490000	3	145990000	4	166900000	1	6360100	4	409170000	4	157700000	179	P0CX40_179	yes	yes	yes	9.063	5.18593	7.35825	6.3955	7.00067	1.63713	nq	14.7753	8.2907	13.2328	12.0996	3.38756	5.09893
	9220	SVCTEAGMFAIR	P33299	P33299	RPT1	26S protease regulatory subunit 7 homolog	yes	yes	1	0	1283.6	2	0.00051551	95.477	1100500000	2	122800000	2	85465000	2	176440000	2	246520000	2	247030000	2	41295000	2	105120000	2	75868000	423	P33299_423	yes	yes	yes	3.83495	2.23526	2.65745	2.88043	2.90202	0.677053	4.47359	5.98954	5.369	8.01568	5.96195	1.50392	3.05993
	4695	IDPSVTMMTVEEKPDVTYSDVGGCK	P33299	P33299	RPT1	26S protease regulatory subunit 7 homolog	yes	yes	1	1	2700.23	3	2.6456e-23	126.51	689590000	2	87333000	2	31882000	2	71362000	2	147120000	2	151720000	2	33490000	2	67979000	2	98707000	214	P33299_214	yes	yes	yes	2.23061	2.06654	1.0972	0.721556	1.52898	0.734761	2.89486	2.81755	2.25232	3.65025	2.90374	0.574204	1.37476
	7300	NCATEAGFFAIR	P53549	P53549	RPT4	26S protease subunit RPT4	yes	yes	1	0	1298.61	2	2.6957e-64	202.05	3811900000	2	526750000	2	253590000	3	731230000	3	655980000	2	659790000	2	108470000	4	467740000	2	408300000	394	P53549_394	yes	yes	yes	1.80006	1.90729	1.63176	1.04879	1.59697	0.382644	2.57494	2.53522	2.83647	3.44233	2.84724	0.418631	1.25027
	3980	GVCTEAGMYALR	Q01939	Q01939	RPT6	26S protease regulatory subunit 8 homolog	yes	yes	1	0	1269.58	2	6.5178e-06	115	934030000	2	86447000	2	69104000	2	186620000	2	245820000	2	159030000	1	24973000	2	81695000	2	80345000	362	Q01939_362	yes	yes	yes	2.86961	3.68075	2.78662	2.19423	2.8828	0.611089	5.92274	4.46031	7.88487	7.95363	6.55538	1.68446	3.67258
	2772	ETAFDTLICMGR	Q12754	Q12754	RRP12	Ribosomal RNA-processing protein 12	yes	yes	1	0	1355.62	2	6.3415e-32	160.72	292180000	2	37393000	2	20376000	2	54386000	2	38694000	2	75498000	2	7667300	2	35768000	2	22393000	851	Q12754_851	yes	yes	yes	2.26591	1.66923	2.88527	1.45394	2.06859	0.643738	3.04082	5.232	3.43176	3.80491	3.87737	0.955449	1.80878
	6800	LSGLCNLLEFSATALHGDLNQNQR	P38712	P38712	RRP3	ATP-dependent rRNA helicase RRP3	yes	yes	1	0	2613.3	3	3.6168e-09	81.807	593450000	2	76638000		0	1	85294000	2	106080000	2	169170000		0	2	126470000	2	29801000	341	P38712_341	yes	yes	yes	5.84542	5.72628	6.22314	4.83527	5.65753	0.587669	8.08412	14.8731	7.51912	15.9143	11.5977	4.40988	5.94013
	296	ALAFCEIGITQQR	P38792	P38792	RRP4	Exosome complex component RRP4	yes	yes	1	0	1448.74	2	6.135e-11	129.37	459570000	2	50204000	2	38342000	2	92185000	2	64171000	2	125460000	2	12402000	2	76803000		0	310	P38792_310	yes	yes	yes	5.0883	3.23574	5.11911	2.77047	4.0534	1.22763	6.0087	12.2809	6.79228	7.45185	8.13342	2.82719	4.08002
	9199	STSIQCAVK	Q05022	Q05022	RRP5	rRNA biogenesis protein RRP5	yes	yes	1	0	935.475	2	0.0001884	104.2	511730000	2	44643000	2	37630000	2	70642000	2	96573000	2	124040000	2	25496000	2	57066000	2	55634000	261	Q05022_261	yes	yes	yes	3.40887	2.43667	2.54859	2.79611	2.79756	0.43433	4.30499	7.0533	6.61411	7.37285	6.33631	1.38948	3.53875
	9172	STEGLDAFPIGYTFESCSIK	Q05022	Q05022	RRP5	rRNA biogenesis protein RRP5	yes	yes	1	0	2164	2	9.3005e-30	131.48	320590000	1	12265000	1	3168600	2	148510000	2	63959000	1	22412000		0	2	39520000	2	30751000	438	Q05022_438	yes	yes	yes	3.43511	nq	1.42122	1.98167	2.27933	1.03942	3.32151	5.39268	5.1212	4.39684	4.55806	0.925342	2.27872
	5052	ILPGQCHIK	P39940	P39940	RSP5	E3 ubiquitin-protein ligase RSP5	yes	yes	1	0	1007.56	2	0.00021067	101.33	333250000	2	20217000	2	40104000	2	73089000	1	28070000	2	61668000	2	10647000	2	58701000	2	40759000	455	P39940_455	yes	yes	yes	1.81178	2.05782	1.65963	1.14708	1.66908	0.384731	2.90462	3.57984	3.18396	5.71433	3.84569	1.27619	2.17661
	9749	TQEFSQMACEK	Q04947	Q04947	RTN1	Reticulon-like protein 1	yes	yes	1	0	1300.54	2	3.3526e-87	219.92	2586800000	4	319120000	4	194700000	2	213750000	2	568390000	5	542560000	4	177940000	2	210090000	2	360210000	194	Q04947_194	no	yes	yes	3.5827	3.35716	2.89009	2.52682	3.08919	0.473026	4.2656	4.9043	4.30313	6.41935	4.97309	1.0076	1.8839
	5147	INSFHLQCHR	P40161	P40161	RTT106	Histone chaperone RTT106	yes	yes	1	0	1253.61	2,3	1.3657e-37	177.78	327850000	3	17200000	2	5582600	3	59578000	4	90262000	4	69843000	2	3400300	4	51761000	3	30220000	224	P40161_224	yes	yes	yes	1.44677	1.68477	1.93435	0.953256	1.50479	0.418119	2.20352	4.2378	2.85417	3.38918	3.17117	0.860632	1.66638
	5487	KCSSPSVVQEAIK	Q12242	Q12242	RUP1	UBA domain-containing protein RUP1	yes	yes	1	1	1374.72	2	6.3748e-16	156.52	66608000	2	3829700	2	4311100	2	12575000	2	15092000	2	4916200	2	1970500	2	12376000	2	11537000	575	Q12242_575	no	yes	yes	3.01805	1.37224	0.832094	0.147117	1.34238	1.22445	4.17962	4.52093	3.79828	4.59274	4.27289	0.364132	2.93051
	2187	DVSDGENYTILLNQLDPALCSK	P32599	P32599	SAC6	Fimbrin	yes	yes	1	0	2407.16	2,3	7.0015e-30	125.04	181490000	2	2067800		0	3	68910000	4	46885000	1	18033000	1	5631800	2	27755000	2	12207000	335	P32599_335	yes	yes	yes	3.61502	3.44245	2.6	2.41126	3.01718	0.599847	4.66522	3.94084	5.13154	6.21393	4.98788	0.952932	1.9707
	4361	HPEMLEDCFGLSEETTTGVHHLYR	P39954	P39954	SAH1	Adenosylhomocysteinase	yes	yes	1	0	2800.26	3,4,5	1.7886e-52	143.23	2585800000	2	42582000	2	30661000	3	495580000	3	266600000	3	336590000	2	8483000	3	1348700000	4	56550000	153	P39954_153	yes	yes	yes	2.7896	2.27699	2.29966	2.11071	2.36924	0.292627	4.02765	6.03754	3.45549	6.38985	4.97763	1.4534	2.60839
	2972	FDNLYGCR	P39954	P39954	SAH1	Adenosylhomocysteinase	yes	yes	1	0	986.428	2	5.8236e-05	120.87	64639000000	5	4137500000	4	2543100000	5	9426200000	6	7106000000	4	11706000000	4	1786200000	4	25058000000	2	2876700000	198	P39954_198	no	yes	yes	2.43741	1.75763	2.08768	1.7339	2.00416	0.330906	3.52085	4.28544	3.42856	6.94439	4.54481	1.64517	2.54066
	2297	ECINIKPQVDR	P39954	P39954	SAH1	Adenosylhomocysteinase	yes	yes	1	1	1313.68	2,3	4.427e-16	163.46	16830000000	4	3190300000	3	1653200000	2	1223800000	3	2369700000	4	5879100000	3	585890000	3	1549900000	2	377810000	321	P39954_321	no	yes	yes	10.1329	4.12369	9.75545	6.22043	7.55811	2.8892	13.2116	16.8122	9.35858	15.8294	13.8029	3.32988	6.24483
	8987	SLVAAGLCK	P10659;P19358	P19358	SAM1;SAM2	S-adenosylmethionine synthase 1;S-adenosylmethionine synthase 2	no	no	1	0	860.479	2	2.5366e-44	195.06	15096000000	2	1111400000	2	1025700000	2	2258700000	2	2425300000	2	4087500000	2	537700000	2	2761300000	2	888480000	300	P19358_300	no	yes	yes	3.29132	1.84213	4.11157	2.71145	2.98912	0.956365	4.83323	8.99932	5.71931	12.174	7.93147	3.34824	4.94235
	9379	TCNVLVAIEQQSPDIAQGLHYEK	P19358	P19358	SAM2	S-adenosylmethionine synthase 2	yes	yes	1	0	2555.27	2,3,4	5.8753e-105	188.34	22521000000	2	81377000	2	37179000	5	7679100000	4	4637200000	4	162230000	2	29866000	4	6363400000	4	3530600000	93	P19358_93	yes	yes	yes	2.0842	2.49766	1.64913	1.64017	1.96779	0.409551	3.10237	3.14065	3.69148	3.56315	3.37441	0.297098	1.40662
	5967	LCQHHIALNAK	P53969	P53969	SAM50	Sorting assembly machinery 50 kDa subunit	yes	yes	1	0	1246.66	2,3	1.526e-73	212.03	534260000	4	42411000	3	33871000	4	111950000	3	100360000	4	98526000	4	26471000	4	64159000	3	56503000	76	P53969_76	yes	yes	yes	2.5095	2.20469	2.1741	1.62461	2.12822	0.368309	2.77734	4.23635	3.18449	4.2995	3.62442	0.761854	1.4962
	6984	LVNHDNTSLGNCIGQLSK	P53969	P53969	SAM50	Sorting assembly machinery 50 kDa subunit	yes	yes	1	0	1911.95	2,3	5.2378e-116	218.64	999970000	3	182840000	2	107000000	4	194770000	4	111790000	2	225020000	2	64154000	2	67349000	4	47037000	430	P53969_430	yes	yes	yes	3.2435	5.55707	1.66144	2.77323	3.30881	1.63907	5.93987	5.05436	4.91266	7.38696	5.82346	1.13712	2.51465
	6434	LLDPTTVSYIFCISR	P21243	P21243	SCL1	Proteasome subunit alpha type-1	yes	yes	1	0	1726.9	2,3	9.6167e-33	157.23	1278500000	6	130710000	2	49514000	4	464110000	4	195100000	4	89307000	2	10750000	4	226370000	4	112690000	74	P21243_74	yes	yes	yes	2.85083	2.57219	3.1142	2.07534	2.65314	0.444246	4.11493	6.53646	5.47204	5.7109	5.45858	1.00517	2.80544
	3762	GKDCTVVISQK	P21243	P21243	SCL1	Proteasome subunit alpha type-1	yes	yes	1	1	1176.62	2,3	6.6544e-30	187.31	1110100000	4	85786000	5	182030000	4	168070000	4	204320000	4	147980000	3	26384000	5	192020000	4	103530000	50	P21243_50	yes	yes	yes	2.68568	2.40375	2.6127	2.19695	2.47477	0.220405	3.52789	5.98565	4.68139	5.80953	5.00112	1.13951	2.52634
	11014	YHIIDHEYDCVVIGAGGAGLR	Q00711	Q00711	SDH1	Succinate dehydrogenase [ubiquinone] flavoprotein subunit, mitochondrial	yes	yes	1	0	2257.09	2,3,4	8.1669e-74	182.09	3506400000	5	514480000	2	103100000	4	870950000	6	564340000	3	296480000	2	32723000	4	873860000	4	250470000	55	Q00711_55	yes	yes	yes	8.4552	5.46765	8.53429	6.93334	7.34762	1.45383	11.455	15.655	12.2055	12.0878	12.8508	1.89831	5.5032
	180	AGFPLQDLEFVQFHPSGIYGSGCLITEGAR	Q00711	Q00711	SDH1	Succinate dehydrogenase [ubiquinone] flavoprotein subunit, mitochondrial	yes	yes	1	0	3208.57	3	1.4439e-20	79.408	12814000000	1	410130000		0	2	5817800000	2	2921700000	2	961020000	1	41555000	2	1285500000	2	1375900000	296	Q00711_296	yes	yes	yes	3.42857	3.6146	2.04785	2.1536	2.81116	0.824974	5.17201	4.69409	4.82781	4.16215	4.71402	0.419387	1.90286
	589	AYFSCTSAHTCTGDGNAMVSR	Q00711;P47052	Q00711	SDH1;YJL045W	Succinate dehydrogenase [ubiquinone] flavoprotein subunit, mitochondrial;Succinate dehydrogenase [ubiquinone] flavoprotein subunit 2, mitochondrial	no	no	2	0	2177.89	2,3	4.4127e-39	138.46	3100300000	2	502080000	3	248320000	5	516380000	5	983210000	3	271840000	3	96736000	4	198070000	4	283640000	257, 263	Q00711_257_263	yes	yes	yes	6.89727	5.89991	3.41921	3.55201	4.9421	1.73125	9.8252	8.99076	9.33182	8.02238	9.04254	0.761503	4.10044
	10283	VIPGLMACGEAACVSVHGANR	Q00711;P47052	Q00711	SDH1;YJL045W	Succinate dehydrogenase [ubiquinone] flavoprotein subunit, mitochondrial;Succinate dehydrogenase [ubiquinone] flavoprotein subunit 2, mitochondrial	no	no	2	0	2053.99	2,3	2.2684e-10	99.092	1875100000	1	16712000	1	8819300	1	30913000	2	1171400000	3	336380000		0		0	2	310960000	431, 436	Q00711_431_436	no	yes	yes	5.3664	3.76799	2.13503	1.9627	3.30803	1.59523	6.43389	5.2522	6.73137	5.20893	5.9066	0.790206	2.59857
	7816	NTLACICK	P21801	P21801	SDH2	Succinate dehydrogenase [ubiquinone] iron-sulfur subunit, mitochondrial	yes	yes	2	0	864.42	2	5.0184e-33	185.55	3541900000	1	215520000		0	2	1331500000	2	1170600000	1	118140000	2	115890000	2	310330000	2	279900000	107, 109	P21801_107_109	yes	yes	yes	7.98747	6.1401	5.35278	5.17565	6.164	1.28589	9.62593	12.454	10.3449	10.7178	10.7857	1.20101	4.62166
	968	CHTIMNCTR	P21801	P21801	SDH2	Succinate dehydrogenase [ubiquinone] iron-sulfur subunit, mitochondrial	yes	yes	2	0	1077.45	2,3	3.6856e-14	144.77	4105600000	8	411430000	6	354640000	9	316580000	7	1464700000	6	381160000	7	230620000	6	242030000	7	704450000	236, 242	P21801_236_242	yes	yes	yes	7.37016	6.82919	4.33104	4.25812	5.69713	1.63478	8.95534	9.07603	9.00637	9.56908	9.1517	0.282611	3.45458
	2449	EGICGSCAMNIGGR	P21801	P21801	SDH2	Succinate dehydrogenase [ubiquinone] iron-sulfur subunit, mitochondrial	yes	yes	2	0	1366.58	2	1.2794e-42	168.83	550370000	2	87310000	2	55000000	2	92011000	2	152870000	2	64959000	2	20208000	2	32268000	2	45747000	92, 95	P21801_92_95	yes	yes	yes	10.793	8.34306	7.55063	6.58801	8.31868	1.79889	13.4523	14.3431	10.7905	14.6476	13.3084	1.75355	4.9897
	815	CFGTTNVDDVIEEIMHK	Q07953	Q07953	SDO1	Ribosome maturation protein SDO1	yes	yes	1	0	1949.89	3	3.4649e-35	148.7	241610000	2	23577000	2	12024000	2	48551000	2	38408000	2	54207000	2	4481600	2	35077000	2	25285000	74	Q07953_74	yes	yes	yes	2.32483	2.17407	0.886131	0.795324	1.54509	0.816492	3.21369	3.43184	1.78226	3.40847	2.95906	0.790608	1.41398
	8853	SILNPYCVIDPR	P15303	P15303	SEC23	Protein transport protein SEC23	yes	yes	1	0	1388.71	2	1.4585e-10	126.5	1719500000	1	80219000	2	87547000	2	897990000		0	2	252970000	2	37532000	2	273950000	2	89311000	69	P15303_69	yes	yes	yes	12.0832	8.60655	7.24506	7.08554	8.75509	2.32137	13.6478	14.9346	15.996	12.7833	14.3404	1.41401	5.58534
	8649	SDANSNVVPVGCLYTPLK	P15303	P15303	SEC23	Protein transport protein SEC23	yes	yes	1	0	1875.94	2	4.4087e-35	151.39	1148200000	2	128620000	2	52333000	2	312390000	2	171600000	2	203120000	2	41219000	2	125190000	2	113780000	35	P15303_35	yes	yes	yes	3.93957	3.30116	2.49362	2.01051	2.93622	0.85493	4.6722	5.5731	4.5171	4.79348	4.88897	0.469902	1.95275
	5268	ISILCVDNAIHYFK	P40482	P40482	SEC24	Protein transport protein SEC24	yes	yes	1	0	1634.85	2,3	8.0953e-07	106.58	1934700000	4	196120000	2	138080000	4	485880000	2	242170000	2	423500000	2	24914000	2	321290000	2	102720000	349	P40482_349	yes	yes	yes	4.77406	2.4641	5.11383	3.6815	4.00837	1.19721	7.35402	10.9175	7.56395	9.52487	8.84008	1.69524	4.83171
	3188	FLSCNLYAK	P41810	P41810	SEC26	Coatomer subunit beta	yes	yes	1	0	1057.53	2	2.7636e-10	137.14	1600100000	2	144210000	2	118560000	2	402620000	2	278010000	2	317690000	2	49365000	2	182900000	2	106800000	910	P41810_910	yes	yes	yes	3.82914	nq	2.52333	2.43972	2.93073	0.77917	6.04244	6.53504	6.92003	4.63062	6.03203	1.00094	3.1013
	9894	TYCLQHVEK	P07283	P07283	SEC53	Phosphomannomutase	yes	yes	1	0	1119.54	2,3	7.8751e-26	171.33	11774000000	3	1021600000	2	493150000	4	1357100000	3	1886800000	3	1097500000	2	439680000	3	2217200000	4	3261300000	199	P07283_199	yes	yes	yes	1.08925	1.31281	0.733308	0.739643	0.968753	0.283326	1.67059	1.85074	1.61158	2.25728	1.84754	0.291481	0.878792
	673	CCIGFVGGSDLSK	P07283	P07283	SEC53	Phosphomannomutase	yes	yes	2	0	1284.58	2,3	1.266e-10	122.55	3476200000	3	352750000	1	74377000	4	1141800000	4	946300000	2	180310000	4	106110000	2	412100000	2	262500000	46, 47	P07283_46_47	yes	yes	yes	6.53098	7.37814	3.4958	3.25343	5.16459	2.09795	13.4896	9.40342	9.6736	9.8362	10.6007	1.93419	5.43612
	1087	CKGPENAGSTAETK	P11075	P11075	SEC7	Protein transport protein SEC7	yes	yes	1	1	1391.64	2,3	1.74e-68	222.75	240400000	3	11454000	3	14281000	4	36215000	6	43474000	6	48107000	4	12615000	6	12366000	5	61885000	51	P11075_51	yes	yes	yes	3.65103	3.41519	2.5508	2.78758	3.10115	0.51711	4.29965	5.98657	4.53472	5.03524	4.96405	0.747522	1.8629
	4436	HVATCSSDQHIK	P53011	P53011	SEH1	Nucleoporin SEH1	yes	yes	1	0	1324.62	2,3	2.038e-52	184.44	1450600000	4	76307000	6	97230000	6	173270000	6	380280000	8	234710000	5	69059000	5	118470000	5	301330000	27	P53011_27	yes	yes	yes	2.62893	2.65392	1.41305	1.73836	2.10856	0.629547	3.10563	3.94672	3.68258	3.23725	3.49305	0.39041	1.38448
	3408	FVITCIAHGENLPK	P42941	P42941	SER2	Phosphoserine phosphatase	yes	yes	1	0	1540.81	2,3	4.277e-11	123.95	1166000000	2	71636000	2	7142400	2	179180000	2	179110000	3	308130000	2	3598800	4	299560000	4	117670000	8	P42941_8	yes	yes	yes	1.71507	1.65036	0.8673	1.12051	1.33831	0.411748	2.08101	2.61949	2.73819	3.62196	2.76516	0.638778	1.42685
	11263	YVHCLNSTLAATQR	P07284	P07284	SES1	Serine--tRNA ligase, cytoplasmic	yes	yes	1	0	1575.78	2,3	1.2875e-127	234.04	13793000000	8	836920000	9	825820000	9	2380200000	11	2721900000	9	3351000000	10	366450000	9	1853500000	9	1457500000	400	P07284_400	no	yes	yes	3.32369	3.23279	2.42977	2.56019	2.88661	0.456849	4.23993	5.49871	5.68663	6.52832	5.4884	0.945076	2.60179
	300	ALCCILENYQTEDGLVVPEVLR	P07284	P07284	SES1	Serine--tRNA ligase, cytoplasmic	yes	yes	2	0	2476.23	2	2.0538e-07	72.058	1156900000		0		0	2	564290000	2	196070000	1	126900000	1	9972900	2	171580000	2	88109000	413, 414	P07284_413_414	no	yes	yes	7.09688	4.73542	4.50665	4.26298	5.15049	1.31186	8.21273	11.0463	9.18323	13.3342	10.4441	2.25715	5.29363
	2638	ELVSCSNCTDYQSR	P07284	P07284	SES1	Serine--tRNA ligase, cytoplasmic	yes	yes	2	0	1603.66	2	8.1184e-112	225.33	1097300000	2	99780000	2	79468000	3	226670000	2	321660000	2	158910000	2	33857000	2	87873000	2	89036000	370, 373	P07284_370_373	no	yes	yes	18.4075	11.4849	14.247	14.4255	14.6412	2.84896	17.1794	24.9373	22.3123	20.5588	21.247	3.25433	6.60573
	2519	EINQAFEDLHNGDCLR	P32771	P32771	SFA1	S-(hydroxymethyl)glutathione dehydrogenase	yes	yes	1	0	1872.84	2,3	2.4915e-115	214.89	5020500000	2	492940000	2	283490000	4	747250000	4	830020000	3	991910000	3	196830000	4	694160000	4	783900000	375	P32771_375	yes	yes	yes	2.84348	3.20018	1.93102	2.35194	2.58165	0.555943	3.99893	3.81552	3.65627	4.88473	4.08886	0.548739	1.50721
	9696	TNLCGAVR	P32771	P32771	SFA1	S-(hydroxymethyl)glutathione dehydrogenase	yes	yes	1	0	832.423	2	0.0011187	99.442	1583500000	2	123320000	2	171270000	1	62661000	2	289730000	2	438670000	2	72375000	2	241580000	2	183880000	115	P32771_115	yes	yes	yes	12.8924	11.5853	9.99672	7.39096	10.4663	2.36757	14.6766	14.9155	15.2586	15.235	15.0214	0.278085	4.55511
	8405	QYCSQFGATDFVNPK	P32771	P32771	SFA1	S-(hydroxymethyl)glutathione dehydrogenase	yes	yes	1	0	1703.76	2	1.5791e-32	155.06	808420000	2	70427000	2	48854000	2	158210000	2	171560000	2	140530000	2	25307000	2	94432000	2	99111000	237	P32771_237	no	yes	yes	3.80704	3.28273	2.60198	2.45961	3.03784	0.626091	5.07172	5.20757	5.02351	7.74576	5.76214	1.32471	2.7243
	1681	DALEACHK	P32771	P32771	SFA1	S-(hydroxymethyl)glutathione dehydrogenase	yes	yes	1	0	885.401	2	3.2892e-11	150.84	255950000	1	23703000		0	1	8905800	1	53617000	1	34480000	1	26496000	1	30781000	2	77968000	290	P32771_290	yes	yes	yes	5.56935	4.13347	5.74601	nq	5.14961	0.884429	nq	11.1218	7.99286	11.5718	10.2288	1.94943	5.07921
	5467	KCETIEEIQNVK	P36136	P36136	SHB17	Sedoheptulose 1,7-bisphosphatase	yes	yes	1	1	1432.72	2,3	4.5089e-146	249.98	1287700000	2	50521000	2	37749000	4	267360000	5	366250000	3	80278000	4	32270000	4	270220000	4	183020000	196	P36136_196	no	yes	yes	1.64473	nq	0.870108	0.608834	1.04123	0.538733	2.79281	3.96239	2.29931	3.70722	3.19043	0.77786	2.14921
	5955	LCNESSEVAALSGEISK	P37292	P37292	SHM1	Serine hydroxymethyltransferase, mitochondrial	yes	yes	1	0	1735.83	2	1.3488e-134	230.45	1199500000	2	134550000	2	76137000	2	212090000	2	171720000	2	258770000	2	56563000	2	137110000	2	152550000	464	P37292_464	no	yes	yes	2.77857	2.53769	0.954625	0.749601	1.75512	1.05067	3.14183	4.87842	2.68932	6.71672	4.35657	1.83466	2.60145
	10366	VLVAGTSAYCR	P37291	P37291	SHM2	Serine hydroxymethyltransferase, cytosolic	yes	yes	1	0	1138.58	2,3	2.6867e-48	187.97	11057000000	4	1075600000	5	1040300000	4	1880700000	5	1896600000	5	2450600000	4	230450000	6	1443500000	4	1039400000	197	P37291_197	yes	yes	yes	2.65487	2.25979	2.73286	2.12692	2.44361	0.295734	3.78716	6.71067	4.52048	7.48568	5.626	1.75484	3.18239
	7128	MEILCQQR	P37291	P37291	SHM2	Serine hydroxymethyltransferase, cytosolic	yes	yes	1	0	1019.49	2	3.7573e-69	221.33	10123000000	2	788270000	2	939760000	2	1036800000	3	1769900000	2	2355400000	2	484130000	2	1315400000	3	1433400000	87	P37291_87	no	yes	yes	1.44443	1.54024	1.05535	0.942683	1.24568	0.291147	2.06982	2.16362	2.21302	3.45689	2.47584	0.656728	1.23016
	2822	EVLHCNSTDTVK	P34223	P34223	SHP1	UBX domain-containing protein 1	yes	yes	1	0	1344.63	2,3	1.1285e-90	219.74	1290700000	5	87574000	5	82244000	5	179770000	5	255190000	6	191710000	6	67696000	6	117730000	7	308840000	365	P34223_365	no	yes	yes	3.85836	3.88918	1.96944	2.17225	2.97231	1.04428	5.13834	5.49129	5.43709	4.21407	5.0702	0.591477	2.09789
	1001	CIENIVHEK	P22579	P22579	SIN3	Transcriptional regulatory protein SIN3	yes	yes	1	0	1083.54	2	4.1696e-34	179.1	391510000	1	21403000	2	34431000	2	64554000	2	90587000	2	73858000	2	21058000	2	62652000	1	22965000	732	P22579_732	yes	yes	yes	3.07238	2.49195	1.45603	1.21204	2.0581	0.874696	3.26477	nq	3.96794	4.55768	3.93013	0.64728	1.87203
	6812	LSIICVGGHNVTIR	P06701	P06701	SIR3	Regulatory protein SIR3	yes	yes	1	0	1480.82	3	0.00070094	74.78	197550000	2	20030000	1	10379000	2	61680000	2	36828000	2	31106000		0	2	33869000	1	3660500	695	P06701_695	yes	yes	yes	4.74851	3.89689	3.84367	3.05102	3.88502	0.693547	7.9256	9.09777	8.59088	9.36188	8.74403	0.632493	4.85901
	8136	QDADHNQSIECPR	P36024	P36024	SIS2	Phosphopantothenoylcysteine decarboxylase subunit SIS2	yes	yes	1	0	1511.64	2,3	1.9802e-42	170	225010000	2	6283100	2	4123800	3	35183000	3	55344000	3	21126000	3	8014500	2	10315000	4	84621000	21	P36024_21	yes	yes	yes	4.27224	3.71851	nq	2.61066	3.5338	0.846049	4.64584	6.83385	5.10895	5.37889	5.49188	0.94447	1.95807
	5002	ILCVHGGLSPEIR	P20604	P20604	SIT4	Serine/threonine-protein phosphatase PP1-1	yes	yes	1	0	1392.75	2,3	8.1226e-16	136.27	2044200000	4	184050000	4	153940000	4	385680000	3	158910000	3	438950000	4	72004000	4	536790000	4	113880000	162	P20604_162	yes	yes	yes	4.928	2.44774	3.59856	2.54945	3.38094	1.15513	5.34456	7.58221	5.44593	8.39539	6.69202	1.5343	3.31109
	1347	CQALTENEMK	P20604	P20604	SIT4	Serine/threonine-protein phosphatase PP1-1	yes	yes	1	0	1165.51	2	8.1966e-30	172.61	179430000	2	23743000	2	17382000	1	7660700	2	40262000	2	44128000	2	12304000	2	13315000	2	20635000	16	P20604_16	no	yes	yes	1.66226	0.613957	nq	0.986045	1.08742	0.531455	2.73321	3.46938	3.44205	5.54526	3.79748	1.214	2.71005
	2505	EIGHGAYGIVCSAR	Q00772	Q00772	SLT2	Mitogen-activated protein kinase SLT2/MPK1	yes	yes	1	0	1431.69	2,3	3.013e-16	136.83	723250000	2	190440000	2	128730000	2	66991000	3	152370000	1	113060000	1	25837000	2	32560000	2	13262000	38	Q00772_38	yes	yes	yes	6.05755	3.57817	6.46592	4.60876	5.1776	1.33114	7.10776	15.5018	11.2049	13.8467	11.9153	3.66107	6.73768
	1283	CNNVLYIR	P54999	P54999	SMX3	Small nuclear ribonucleoprotein F	yes	yes	1	0	993.507	2	1.2053e-05	122.74	462930000	2	38224000	2	28778000	2	73863000	2	93884000	2	78913000	1	7667700	2	81677000	2	59923000	75	P54999_75	yes	yes	yes	5.82485	nq	4.12274	3.06904	4.33887	1.39056	7.94256	12.9651	8.90839	6.88266	9.17468	2.65892	4.8358
	8625	SCQMTTPVIDVIQMLTQGR	P12904	P12904	SNF4	5'-AMP-activated protein kinase subunit gamma	yes	yes	1	0	2120.04	2	2.2993e-57	170.22	85387000	2	5676900	1	1109900	3	22528000	2	18852000	2	16618000	1	529870	2	11605000	2	8466800	202	P12904_202	yes	yes	yes	2.86936	3.40972	2.51991	2.08546	2.72111	0.559969	3.87225	4.56954	4.65396	5.60583	4.67539	0.712371	1.95428
	8759	SGACAVMALESIPADMR	Q03148	Q03148	SNZ1	Pyridoxine biosynthesis protein SNZ1	yes	yes	1	0	1720.79	2	1.38e-20	133.9	1641600000	2	121880000	2	155960000	1	27460000	2	135020000	2	598630000	2	40635000	2	204800000	2	357250000	39	Q03148_39	no	yes	yes	3.4392	3.72005	1.97153	2.02348	2.78856	0.920847	4.04646	4.14479	5.74981	7.15658	5.27441	1.47789	2.48584
	5801	LACAIVEATTHYDNPAK	P53824;P43545	P53824	SNZ2;SNZ3	Probable pyridoxine biosynthesis protein SNZ2;Probable pyridoxine biosynthesis protein SNZ3	yes	no	1	0	1815.88	2,3	5.6686e-99	212.43	1080100000	3	186690000	2	61578000	4	143020000	4	121480000	2	257620000	4	91724000	4	150890000	4	67138000	248	P53824_248	yes	yes	yes	1.58879	nq	2.01267	1.38663	1.6627	0.319493	3.13316	3.03204	3.18772	2.85255	3.05137	0.147405	1.38867
	5282	ISLTIPVICHSHR	P37262;P50278	P37262	SOL2;SOL1	6-phosphogluconolactonase-like protein 2;6-phosphogluconolactonase-like protein 1	no	no	1	0	1474.81	2,3,4	4.4724e-17	144.28	1886900000	4	111380000	3	84157000	4	368960000	3	259620000	4	265070000	6	247820000	3	322730000	4	227200000	246	P37262_246	yes	yes	yes	1.70085	1.30011	1.37382	0.814569	1.29734	0.365946	1.68405	3.49723	2.73251	4.55963	3.11835	1.21476	1.82101
	821	CFLFPCK	P21182	P21182	SPE2	S-adenosylmethionine decarboxylase proenzyme	yes	yes	2	0	856.398	2	2.206e-15	155.88	540420000	2	52900000	2	30293000	2	135520000	2	112080000	2	93650000		0	2	69665000	2	46312000	145, 150	P21182_145_150	yes	yes	yes	3.76895	3.57779	1.62476	1.94479	2.72907	1.10095	6.93512	3.64134	7.55021	7.87743	6.50102	1.94607	3.77195
	4289	HLLCASR	P38915	P38915	SPT8	Transcription factor SPT8	yes	yes	1	0	798.417	2	0.00075104	124.59	374280000	2	22229000	2	22356000	1	8930300	2	43143000	2	66881000	2	15772000	2	164160000	2	30801000	525	P38915_525	yes	yes	yes	3.65085	nq	2.61739	1.94421	2.73749	0.859635	5.03124	4.80755	5.07253	8.04889	5.74005	1.54362	3.00257
	7803	NTATQDHNIILVGCGGQFSVSGGVK	P21827	P21827	SRM1	Guanine nucleotide exchange factor SRM1	yes	yes	1	0	2501.23	2,3	2.6803e-31	126.62	2541300000	4	313800000	4	154610000	2	512690000	2	562600000	2	349550000	2	69360000	2	304590000	2	274110000	456	P21827_456	yes	yes	yes	2.3944	3.25748	2.56505	3.28049	2.87436	0.461071	6.20575	5.48252	5.54024	5.92354	5.78801	0.340388	2.91366
	11114	YLVSQGCIKPLCDLLEIADNR	Q02821	Q02821	SRP1	Importin subunit alpha	yes	yes	2	1	2362.2	2,3	1.049e-14	120.11	3703000000	4	494220000	4	297120000	3	1794600000	2	21950000	4	745000000	4	114090000	2	12065000	3	223950000	429, 434	Q02821_429_434	yes	yes	yes	6.05551	4.68336	3.42144	3.44222	4.40063	1.25113	7.73211	8.65771	7.87083	12.5487	9.20235	2.26785	4.80171
	10209	VGLVCADTFR	P20424	P20424	SRP54	Signal recognition particle subunit SRP54	yes	yes	1	0	1079.54	2	1.2905e-05	117.71	970130000	2	82426000	2	55645000	2	231180000	2	268080000	2	207400000	2	36728000		0	2	88667000	144	P20424_144	yes	yes	yes	6.14993	4.68808	7.46704	3.52467	5.45743	1.71712	8.85368	11.4353	9.44573	9.22115	9.73896	1.1569	4.28153
	1466	CSQVLVQIK	P17555	P17555	SRV2	Adenylyl cyclase-associated protein	yes	yes	1	0	1016.57	2	2.8346e-10	137.95	2070200000	2	152150000		0	2	428270000	2	484690000	2	396950000	1	24618000	2	382630000	2	200890000	406	P17555_406	yes	yes	yes	4.39743	3.96952	2.38565	2.319	3.2679	1.07189	5.56598	5.87161	5.88692	4.23148	5.389	0.785705	2.1211
	554	AVGIDLGTTYSCVAHFANDR	P10591;P22202	P10591	SSA1;SSA4	Heat shock protein SSA1;Heat shock protein SSA4	yes	no	1	0	2108.99	2,3	2.4532e-72	175.39	56561000000	5	6871700000	4	2787100000	5	11768000000	5	7701000000	5	9549900000	4	1436200000	5	11031000000	6	5415800000	15	P10591_15	no	yes	yes	1.68931	1.69982	1.12293	1.13461	1.41167	0.326726	2.32917	2.5797	2.56463	3.22166	2.67379	0.382834	1.26212
	556	AVGIDLGTTYSCVAHFSNDR	P10592;P09435	P10592	SSA2;SSA3	Heat shock protein SSA2;Heat shock protein SSA3	no	no	1	0	2124.99	2,3	3.3378e-49	162.37	32800000000	5	2223100000	3	1461200000	8	8288900000	8	4289000000	7	5684900000	5	502680000	9	6489000000	6	3861600000	15	P10592_15	no	yes	yes	1.7302	1.79277	1.38203	1.22479	1.53245	0.273341	2.47119	2.90934	2.72045	3.25338	2.83859	0.329644	1.30614
	10325	VLGTACDK	P32589	P32589	SSE1	Heat shock protein homolog SSE1	yes	yes	1	0	805.4	2	1.7232e-06	136.8	1966400000	2	122040000	2	107390000	1	196160000	2	257880000	2	442500000	2	155330000	2	280690000	2	404360000	228	P32589_228	no	yes	yes	2.87712	2.86123	2.44489	2.14397	2.5818	0.353901	4.4512	4.16308	5.22957	6.32406	5.04198	0.966162	2.46018
	3468	GAAFICAIHSPTLR	P32589;P32590	P32589	SSE1;SSE2	Heat shock protein homolog SSE1;Heat shock protein homolog SSE2	no	no	1	0	1455.77	2,3	2.86e-19	145.31	39901000000	7	3543200000	4	1822000000	8	5987400000	10	9814700000	6	6737900000	6	936320000	8	7837700000	9	3221300000	380	P32589_380	yes	yes	yes	1.59041	1.74369	1.17353	1.02346	1.38277	0.339734	2.11707	2.83598	2.57884	4.68951	3.05535	1.12931	1.67258
	7421	NEPTHIICK	P38353	P38353	SSH1	Sec sixty-one protein homolog	yes	yes	1	0	1053.53	2,3	5.6066e-14	148.94	1729100000	2	136380000	2	125280000	4	289670000	3	443980000	3	337960000	2	60028000	3	126080000	2	209710000	327	P38353_327	yes	yes	yes	12.7426	8.78077	12.6001	12.7687	11.723	1.96291	16.8798	23.0415	17.9287	14.3689	18.0548	3.64462	6.33172
	640	CANGAPAVEVDGK	P38788	P38788	SSZ1	Ribosome-associated complex subunit SSZ1	yes	yes	1	0	1229.57	2	8.1707e-11	133.04	1697100000	2	158310000	2	72382000	2	356990000	2	429730000	2	291430000	2	114660000	1	25668000	3	247910000	86	P38788_86	yes	yes	yes	8.68975	7.7519	5.1915	4.98618	6.65483	1.85025	10.2236	10.95	11.7035	10.5118	10.8472	0.644265	4.1924
	10893	YDEPVMDFDESRPNENCTNAK	P13574	P13574	STE12	Protein STE12	yes	yes	1	1	2473.02	3	1.0271e-10	110.77	70196000	1	9402100	1	3962100		0	2	13735000	1	13709000	2	9396500	1	0	2	19992000	426	P13574_426	yes	yes	yes	1.16768	0.668983	0	0.575899	0.603142	0.478736	1.76839	1.9728	0.8049	3.02128	1.89184	0.909006	1.2887
	3314	FSDALNDANECVK	P15705	P15705	STI1	Heat shock protein STI1	yes	yes	1	0	1424.62	2	6.4414e-55	184.96	5896700000	2	556930000	2	278440000	2	1238900000	2	1454700000	2	1028600000	2	262680000	2	499210000	2	577250000	66	P15705_66	no	yes	yes	5.82688	5.6173	5.06068	4.10385	5.15218	0.770047	7.46571	7.84558	10.7187	8.47106	8.62527	1.45588	3.47309
	4660	ICVSTDVFGR	Q07478	Q07478	SUB2	ATP-dependent RNA helicase SUB2	yes	yes	1	0	1095.54	2	0.00015054	105.98	6123400000	2	498500000	2	354960000	2	1271000000	2	1156700000	2	1259500000	2	191290000	2	934440000	2	457010000	360	Q07478_360	no	yes	yes	3.74639	2.67596	3.90638	3.18463	3.37834	0.561293	6.66498	8.82241	8.43477	11.9233	8.96136	2.18655	5.58302
	10558	VTFDIEPYKPINTSLYLCDNK	P12385	P12385	SUP45	Eukaryotic peptide chain release factor subunit 1	yes	yes	1	1	2472.22	2,3	1.0612e-15	124.25	12482000000	4	1287000000	4	614110000	4	3692900000	4	1991600000	4	2010100000	3	299440000	3	1565200000	4	1021300000	124	P12385_124	yes	yes	yes	1.63366	1.94316	1.62944	1.16674	1.59325	0.32005	2.70369	2.40209	2.78973	2.39693	2.57311	0.203521	0.979856
	4567	ICAVVEGPLNNLVER	Q05515	Q05515	SVF1	Survival factor 1	yes	yes	1	0	1624.86	2	4.3515e-24	145.7	972480000	2	84744000	2	39444000	2	254740000	2	173390000	2	144660000	2	35140000	2	131460000	2	108900000	399	Q05515_399	yes	yes	yes	1.46745	2.11254	1.29819	1.11239	1.49764	0.434825	2.46887	2.27282	2.4666	4.12364	2.83298	0.865331	1.33534
	10570	VTNHTTGDYCMLHYK	P35845	P35845	SWH1	Oxysterol-binding protein homolog 1	yes	yes	1	0	1781.79	2,3	1.7622e-115	222.55	90508000	3	11711000	2	1545700	3	20227000	2	9030200	4	44352000		0		0	2	3642100	994	P35845_994	yes	yes	yes	3.50216	1.83459	2.98218	3.01283	2.83294	0.706915	5.30998	9.66958	5.17364	4.18094	6.08354	2.44308	3.25059
	10339	VLLPSINISCVQLIK	P09547	P09547	SWI1	SWI/SNF chromatin-remodeling complex subunit SWI1	yes	yes	1	0	1638.97	2	6.0941e-09	108.36	73004000	2	7159300	2	3057500	2	27903000	1	4293100	2	20643000	2	738740	1	9209300		0	1241	P09547_1241	yes	yes	yes	3.49403	1.25037	3.23963	0.830268	2.20357	1.35809	4.27281	8.12637	5.31897	10.4725	7.04768	2.80367	4.8441
	6337	LILVECFK	P53072	P53072	TAN1	tRNA acetyltransferase TAN1	yes	yes	1	0	963.546	2	2.2502e-08	143.89	521130000	2	39397000	2	29339000	2	87771000	2	93176000	2	105210000	2	12634000	2	110920000	2	42678000	248	P53072_248	yes	yes	yes	5.96364	3.58619	3.29883	2.20835	3.76425	1.58182	7.73122	9.26884	8.33919	12.9283	9.56689	2.32845	5.80264
	6254	LHCLELELK	Q04372	Q04372	TAP42	Type 2A phosphatase-associated protein 42	yes	yes	1	0	1096.6	2,3	7.4763e-05	100.25	493150000	2	23783000	2	26322000	3	83870000	3	79797000	1	59343000	1	7047300	4	188620000	3	24370000	182	Q04372_182	yes	yes	yes	1.41192	2.01332	0.713298	1.05684	1.29885	0.555187	2.20122	3.52987	2.17843	1.86529	2.4437	0.740154	1.14486
	4511	IACLDLNLQK	P12612	P12612	TCP1	T-complex protein 1 subunit alpha	yes	yes	1	0	1129.62	2	6.9502e-12	140.17	1305400000	2	92111000	2	71858000	2	318480000	2	275530000	2	235640000	2	45433000	1	173330000	2	93045000	246	P12612_246	yes	yes	yes	5.93655	4.65931	4.06785	3.69328	4.58925	0.982303	6.90366	12.7768	8.43869	10.7391	9.71456	2.57915	5.12531
	5626	KIVSNASCTTNCLAPLAK	P00360	P00360	TDH1	Glyceraldehyde-3-phosphate dehydrogenase 1	yes	yes	2	1	1832.95	2,3	2.4096e-30	134.4	1742100000	1	3723100	4	169870000	4	1074800000	1	7931900	3	194260000	3	26342000	4	200990000	3	64101000	150, 154	P00360_150_154	yes	yes	yes	9.18263	7.61985	6.67286	6.49944	7.4937	1.22892	8.11404	11.5035	13.558	10.062	10.8094	2.2993	3.31569
	5386	IVSNASCTTNCLAPLAK	P00359;P00360;P00358	P00359	TDH3;TDH1;TDH2	Glyceraldehyde-3-phosphate dehydrogenase 3;Glyceraldehyde-3-phosphate dehydrogenase 1;Glyceraldehyde-3-phosphate dehydrogenase 2	no	no	2	0	1704.85	2,3	1.3445e-20	128.74	86550000000	9	6454200000	8	4280100000	15	21304000000	15	18919000000	10	8939900000	11	3058400000	8	12997000000	9	10597000000	150, 154	P00359_150_154	no	yes	yes	11.536	8.61678	8.08099	8.46474	9.17463	1.59031	11.5549	14.8782	15.8156	12.0404	13.5723	2.09396	4.39762
	925	CGVTLLPILTTHVK	Q12308	Q12308	TFC8	Transcription factor tau 60 kDa subunit	yes	yes	1	0	1493.86	3	1.8283e-11	124.38	184690000	2	14870000	2	8521500	2	42248000	2	25209000	2	37050000	2	4892000	2	39972000	2	11928000	530	Q12308_530	yes	yes	yes	2.19617	1.70444	2.34331	2.40481	2.16218	0.317468	3.43797	4.9306	3.96121	4.29321	4.15575	0.625127	1.99357
	980	CIAIIPQFELSTADSR	P17423	P17423	THR1	Homoserine kinase	yes	yes	1	0	1762.89	2,3	2.9198e-24	139.29	2086000000	1	105320000	2	89579000	4	491550000	3	315710000	4	463280000	2	47117000	3	302810000	3	270650000	216	P17423_216	yes	yes	yes	0.969279	1.11108	0.977676	0.688943	0.936745	0.177514	1.59029	2.3004	1.71634	3.1139	2.18023	0.695079	1.24349
	4491	HYILDPHTAVGVCATER	P16120	P16120	THR4	Threonine synthase	yes	yes	1	0	1880.92	2,3	2.6441e-83	194.58	7527200000	4	600060000	5	766170000	6	1400100000	5	1023400000	6	1369600000	2	270900000	6	1304800000	4	792090000	428	P16120_428	yes	yes	yes	2.17893	2.48804	1.46912	1.9578	2.02347	0.428802	3.68714	3.10715	3.41919	4.36465	3.64453	0.535392	1.62106
	7792	NSSCYFLGDATNDSLQR	P04801	P04801	THS1	Threonine--tRNA ligase, cytoplasmic	yes	yes	1	0	1889.82	2	3.3643e-135	234.36	1798500000	3	181270000	1	63979000	2	405970000	3	304330000	3	330570000	2	71373000	2	260250000	4	180790000	290	P04801_290	yes	yes	yes	2.69926	2.67414	1.99951	1.5453	2.22955	0.559583	4.1948	6.30579	4.40742	5.93937	5.21184	1.06575	2.98229
	10229	VHACIGGTSFVEDAEGLR	P10081	P10081	TIF1	ATP-dependent RNA helicase eIF4A	yes	yes	1	0	1859.88	2,3,4	1.3686e-83	195.89	45685000000	4	4835600000	6	3029200000	7	7962500000	7	7819600000	4	9216900000	4	1762800000	5	8238000000	4	2820500000	124	P10081_124	yes	yes	yes	4.39965	2.4148	4.94488	3.36435	3.78092	1.12212	6.84554	10.5264	7.89408	12.4547	9.43018	2.54227	5.64926
	10115	VEASCFDGNKR	P38912	P38912	TIF11	Eukaryotic translation initiation factor 1A	yes	yes	1	1	1224.56	2,3	1.3328e-29	178.54	4170700000	2	253990000	2	364560000	3	647210000	3	822430000	6	1065400000	3	125930000	4	256860000	3	634340000	51	P38912_51	no	yes	yes	2.45336	2.78347	1.81031	1.85183	2.22474	0.474431	3.44108	4.06934	3.61101	4.70737	3.9572	0.566141	1.73246
	1836	DFQDDQCDVVHK	P38912	P38912	TIF11	Eukaryotic translation initiation factor 1A	yes	yes	1	0	1447.6	2,3	6.6028e-142	256.31	9321600000	3	404610000	4	1340200000	4	1818000000	3	1181800000	3	1695700000	4	621370000	3	653130000	4	1606800000	89	P38912_89	no	yes	yes	2.05494	2.16402	1.60959	1.36675	1.79882	0.374818	3.18338	4.69751	2.9581	7.63711	4.61903	2.15521	2.8202
	5778	KYETDCPLNTAVITPLK	P40217	P40217	TIF34	Eukaryotic translation initiation factor 3 subunit I	yes	yes	1	1	1904.99	2,3	7.1821e-155	252.79	9888100000	4	1059100000	4	783250000	4	1813500000	6	1711800000	4	1930900000	5	506750000	6	1540300000	3	542520000	238	P40217_238	no	yes	yes	2.50219	2.43806	1.32806	1.48952	1.93946	0.616851	3.11382	3.00372	3.17503	3.32172	3.15357	0.132625	1.21412
	2441	EGDLLFSCSK	P40217	P40217	TIF34	Eukaryotic translation initiation factor 3 subunit I	yes	yes	1	0	1097.51	2	1.7319e-23	163.66	1922500000	2	141270000	2	88662000		0	2	942710000	2	263030000	2	73979000	1	91178000	2	321680000	28	P40217_28	yes	yes	yes	5.38031	3.8674	4.46689	3.39959	4.27855	0.854587	7.22191	9.40007	6.99143	5.97648	7.39747	1.44052	3.11892
	2725	ERDDMCTLK	Q04067	Q04067	TIF35	Eukaryotic translation initiation factor 3 subunit G	yes	yes	1	1	1109.48	1,2	3.2676e-05	132.25	1806500000	5	184840000	3	195500000	2	149290000	2	544650000	3	376930000	2	139440000	1	35755000	1	180110000	191	Q04067_191	yes	yes	yes	5.1045	4.22049	2.99302	3.38015	3.92454	0.938792	5.9247	6.9277	6.66322	6.48105	6.49917	0.424615	2.57463
	5925	LCGNDHMTMNCPFK	Q04067	Q04067	TIF35	Eukaryotic translation initiation factor 3 subunit G	yes	yes	2	0	1609.65	2,3	2.0499e-146	245.5	4344700000	4	582780000	4	545280000	4	339340000	4	1223300000	3	950290000	2	10894000	4	207600000	4	485180000	112, 121	Q04067_112_121	yes	yes	yes	7.6554	5.86236	3.85291	4.50736	5.46951	1.68044	7.79588	10.7509	9.64457	9.85966	9.51275	1.24075	4.04325
	6411	LLAPQDIPVLVVGCR	Q01852	Q01852	TIM44	Mitochondrial import inner membrane translocase subunit TIM44	yes	yes	1	0	1591.91	2,3	1.1096e-42	166.9	1977700000	2	139420000	2	61740000	2	603060000	2	332810000	4	336570000	2	49310000	3	279900000	3	174940000	369	Q01852_369	yes	yes	yes	2.79274	2.64042	2.35871	2.16169	2.48839	0.282425	3.68466	5.01063	4.34819	4.16917	4.30316	0.548644	1.81477
	4307	HLSIFNSESPIQLSNDCPLILSVQYVGK	P40462	P40462	TMA108	Protein TMA108	yes	yes	1	0	3100.59	3	3.265e-54	138.96	303970000	1	22944000	1	10656000	2	135040000	2	36869000	2	54379000	1	967430	2	34289000	2	8831000	107	P40462_107	yes	yes	yes	2.78427	nq	2.87018	3.10249	2.91898	0.164628	4.0211	8.63935	5.33858	6.57243	6.14287	1.96348	3.22389
	2895	FATGCSVSK	P47089	P47089	TMA22	Translation machinery-associated protein 22	yes	yes	1	0	898.422	2	4.797e-05	112.3	1572400000	2	171330000	2	115410000	2	197220000	2	325120000	3	297280000	2	73994000	2	196380000	2	195650000	140	P47089_140	yes	yes	yes	3.5826	3.19578	3.04361	2.52573	3.08693	0.437552	4.93192	5.55996	6.09634	7.50283	6.02276	1.09547	2.93583
	612	CAEVQVQGPHGQSIIDHLNK	Q04600	Q04600	TMA64	Translation machinery-associated protein 64	yes	yes	1	0	2172.07	2,3,4	6.2773e-86	185.2	445340000	2	40015000	2	31680000	3	69459000	4	104490000	3	119840000	1	10850000	2	42915000	2	26095000	526	Q04600_526	yes	yes	yes	8.08817	5.14948	6.24235	4.89597	6.09399	1.45214	10.6237	13.8115	11.171	10.4699	11.519	1.55762	5.42503
	2109	DSHLDPELFHDIQVSYFCAEDVR	P32643	P32643	TMT1	Trans-aconitate 3-methyltransferase	yes	yes	1	0	2734.23	3,4	8.7553e-10	80.142	298130000	2	22004000	2	13351000	2	76068000	2	23271000	2	90020000	1	2414700	1	56185000	2	14820000	210	P32643_210	yes	yes	yes	1.69849	1.66921	0.862197	0.770363	1.25006	0.502435	2.68805	3.46725	1.74787	3.31473	2.80448	0.780942	1.55441
	7351	NCQVTVEDSHR	P32774	P32774	TOA2	Transcription initiation factor IIA subunit 2	yes	yes	1	0	1286.57	2,3	1.3129e-38	178.95	1207300000	5	80947000	3	60896000	5	207120000	4	190510000	4	183340000	3	61481000	4	174480000	4	248520000	83	P32774_83	yes	yes	yes	2.55338	2.33012	1.68257	1.57551	2.03539	0.479985	3.46777	5.34191	4.35523	7.27662	5.11038	1.63448	3.07499
	9845	TVAILCNHQR	P04786	P04786	TOP1	DNA topoisomerase 1	yes	yes	1	0	1153.6	2,3	1.2126e-47	191.45	186060000	3	19440000	3	21678000	2	24132000	4	29152000	3	34802000	2	5968900	4	32905000	3	17985000	556	P04786_556	yes	yes	yes	4.67856	4.18546	6.52839	nq	5.1308	1.2352	6.93631	10.2825	7.7632	9.73471	8.67919	1.58761	3.54839
	10374	VLYGCFK	P06786	P06786	TOP2	DNA topoisomerase 2	yes	yes	1	0	828.42	2	0.0036195	100.27	319260000	2	32915000	2	24312000	2	56951000	2	55909000	2	78663000	2	13129000	2	40223000	2	17160000	710	P06786_710	yes	yes	yes	5.44257	3.99508	4.65051	3.08831	4.29412	0.998223	8.42509	11.5691	8.81699	11.0246	9.95896	1.56899	5.66484
	3524	GCHLLTHDDVIGSR	P40032	P40032	TPA1	PKHD-type hydroxylase TPA1	yes	yes	1	0	1521.74	2,3	1.072e-127	237.07	1196500000	4	135040000	3	97936000	4	242370000	5	261700000	3	87669000	1	16039000	4	248060000	5	107690000	154	P40032_154	yes	yes	yes	2.9154	3.23501	2.2898	2.44176	2.72049	0.434322	4.72298	6.81238	5.82225	4.59031	5.48698	1.04192	2.76649
	8895	SLAECQELLK	P31383	P31383	TPD3	Protein phosphatase PP2A regulatory subunit A	yes	yes	1	0	1132.58	2	2.134e-29	169.65	2127700000	2	184970000	2	130850000	2	375340000	2	394670000	2	389780000	2	117770000	2	332100000	2	202210000	629	P31383_629	no	yes	yes	0.852193	0.976659	0.739851	0.557147	0.781463	0.178095	1.52502	1.99795	1.55195	2.69864	1.94339	0.548221	1.16193
	2886	FALGQGVGVILCIGETLEEK	P00942	P00942	TPI1	Triosephosphate isomerase	yes	yes	1	0	2075.1	2,3	3.9581e-136	223.86	5198900000	17	347980000	6	188050000	46	1252300000	37	620140000	29	1466200000	9	100860000	38	920550000	30	302840000	126	P00942_126	no	yes	yes	1.92695	2.0514	2.03466	1.78911	1.95053	0.120919	2.79732	4.67314	3.3528	6.05393	4.2193	1.45427	2.26877
	1852	DGMNLVSYEYIACQEEK	Q00764	Q00764	TPS1	Alpha,alpha-trehalose-phosphate synthase [UDP-forming] 56 kDa subunit	yes	yes	1	0	1990.87	2	8.1802e-135	228.32	485820000	2	60523000	2	22020000	1	75321000	2	76747000	2	94721000	2	21698000	2	77998000	2	56793000	404	Q00764_404	yes	yes	yes	1.01458	1.25738	1.47064	1.54971	1.32308	0.239879	2.10842	4.69443	3.28468	2.76945	3.21425	1.09797	1.89117
	4006	GVLSCDLVGFHTYDYAR	Q00764	Q00764	TPS1	Alpha,alpha-trehalose-phosphate synthase [UDP-forming] 56 kDa subunit	yes	yes	1	0	1914.89	2,3	1.1192e-26	137.27	26893000000	4	2284300000	5	2359500000	2	8139200000	3	4211800000	4	4230400000	1	8109800	4	5581400000	1	77817000	210	Q00764_210	yes	yes	yes	1.94852	1.8709	2.00911	1.54721	1.84394	0.205744	2.85922	5.85069	3.28739	6.94442	4.73543	1.97825	2.89149
	4596	ICFQNESFSR	P31688	P31688	TPS2	Trehalose-phosphatase	yes	yes	1	0	1229.55	2	1.2097e-07	123.96	3908700000	2	479260000	2	340490000	3	565180000	2	698730000	2	885070000	2	180450000	2	420270000	2	339240000	259	P31688_259	yes	yes	yes	2.31407	2.46414	1.73411	1.36712	1.96986	0.510447	3.54495	3.89756	3.71527	6.59336	4.43779	1.44425	2.46793
	8810	SHMSNFLCYGNPLILSEFSGSSNVLK	P31688	P31688	TPS2	Trehalose-phosphatase	yes	yes	1	0	2843.36	3	2.7357e-32	115.84	846610000	1	91577000	2	104370000		0	2	286390000	2	247440000	2	14697000		0	2	102140000	468	P31688_468	yes	yes	yes	2.79299	1.4953	3.28848	2.25947	2.45906	0.767708	3.5091	8.28687	6.52935	4.71923	5.76114	2.09178	3.30207
	10063	VDCNNQELSNNK	P38426	P38426	TPS3	Trehalose synthase complex regulatory subunit TPS3	yes	yes	1	0	1376.6	2	1.0729e-52	187.62	259940000	2	25163000	2	18276000	2	45596000	2	59106000	2	52665000	2	17977000	2	12101000	2	29057000	38	P38426_38	no	yes	yes	2.61928	2.28259	1.73092	2.38131	2.25352	0.375973	3.66757	3.20698	3.84739	4.22395	3.73647	0.422316	1.48295
	3170	FLIFPISVIGCGK	P09880	P09880	TRL1	tRNA ligase	yes	yes	1	0	1392.78	2	7.2425e-32	162.68	392620000	2	31920000	2	13669000	2	131370000	2	55398000	2	75811000	2	5079600	2	57048000	2	22325000	402	P09880_402	yes	yes	yes	3.10191	2.81327	2.03467	1.21006	2.28998	0.84941	4.62791	7.03271	5.65356	5.23009	5.63606	1.02178	3.34609
	578	AVYSNVLCEK	P09880	P09880	TRL1	tRNA ligase	yes	yes	1	0	1124.55	2	2.7046e-29	168.22	136900000	2	18524000	2	10433000	2	30335000	1	20619000	2	25027000	2	4529500	2	18114000	2	9319900	796	P09880_796	yes	yes	yes	8.60255	6.00072	6.16827	3.93305	6.17615	1.91047	11.2831	18.8212	10.8866	11.2359	13.0567	3.84707	6.88057
	2906	FCEGTYHLAGPMYAGPLHNK	P15565-2;P15565	P15565-2	TRM1	Isoform 2 of tRNA (guanine(26)-N(2))-dimethyltransferase, mitochondrial;tRNA (guanine(26)-N(2))-dimethyltransferase, mitochondrial	yes	no	1	0	2205.01	3,4	6.4793e-07	82.837	557420000	2	10800000	3	38630000	3	44886000	3	103440000	4	226940000	2	21757000	2	90652000	1	20320000	357	P15565-2_357	yes	yes	yes	21.7283	12.3094	18.5257	17.4692	17.5082	3.91039	21.5099	27.5112	23.5474	23.4169	23.9964	2.52153	6.48818
	47	ACDTSNDNFPLQYDGSK	P53738	P53738	TRM112	Multifunctional methyltransferase subunit TRM112	yes	yes	1	0	1873.78	2	1.2017e-98	207.05	252930000	2	14689000	2	9886700	2	45455000	2	63051000	2	29782000	2	11763000	2	34261000	2	44039000	16	P53738_16	yes	yes	yes	10.1253	7.60918	3.9752	4.47363	6.54584	2.87783	9.04904	12.1539	13.579	11.9156	11.6744	1.89809	5.12856
	7867	NVVCHDSAHGILPEK	Q03496	Q03496	TRM732	tRNA (cytidine(32)-2'-O)-methyltransferase non-catalytic subunit TRM732	yes	yes	1	0	1617.79	2,3	2.6769e-82	203.05	229060000	3	24412000	3	24646000	4	45639000	4	57182000	2	5376900		0	4	40373000	4	31431000	635	Q03496_635	yes	yes	yes	3.22114	1.81721	2.91401	2.54557	2.62448	0.604909	3.47964	6.27178	4.59473	9.56666	5.9782	2.6533	3.35372
	9682	TMDNCIALR	P00899	P00899	TRP2	Anthranilate synthase component 1	yes	yes	1	0	1035.48	2	8.4339e-19	157.34	889880000	2	71648000	2	68733000	2	74871000	2	214860000	2	193890000	2	44506000	2	84456000	2	136920000	448	P00899_448	yes	yes	yes	1.48878	1.84907	1.55972	1.35182	1.56235	0.209722	2.72113	3.41877	2.95628	3.36708	3.11581	0.334737	1.55346
	6798	LSGGAIGYISYDCVR	P00899	P00899	TRP2	Anthranilate synthase component 1	yes	yes	1	0	1572.76	2	3.9476e-43	173.25	1162900000	2	109080000	2	89742000	2	268760000	2	180060000	1	163110000	2	20516000	2	203340000	2	128300000	133	P00899_133	yes	yes	yes	1.29859	1.29714	0.462897	0.421931	0.870139	0.494177	1.79269	2.98623	1.55419	1.97002	2.07578	0.630424	1.20564
	11023	YHSLAGTESSLPSCLK	P00937	P00937	TRP3	Multifunctional tryptophan biosynthesis protein	yes	yes	1	0	1691.82	2,3	9.8903e-218	285.81	6768700000	4	608790000	3	663070000	3	637510000	4	1034300000	4	1684700000	3	94830000	5	1161000000	6	884440000	153	P00937_153	yes	yes	yes	5.24572	5.01389	3.87925	4.69727	4.70903	0.597117	6.78209	7.54924	7.38952	7.88669	7.40189	0.462261	2.69285
	9795	TSPISHDNCGIFK	P00937	P00937	TRP3	Multifunctional tryptophan biosynthesis protein	yes	yes	1	0	1417.67	2	6.1779e-16	138.2	908350000	2	55725000	2	60257000	2	159190000	2	179850000	2	129010000	2	23233000	2	146120000	2	154970000	125	P00937_125	yes	yes	yes	3.51588	4.08069	2.88528	2.06071	3.13564	0.867152	4.99935	4.34761	5.34639	6.70642	5.34994	0.994591	2.2143
	7851	NVIAETGAGQHGVATATACAK	P00931	P00931	TRP5	Tryptophan synthase	yes	yes	1	0	1968.97	2,3	2.9539e-179	254.79	10833000000	12	868980000	11	839630000	10	1352700000	10	1334000000	14	2963400000	9	336440000	11	1984900000	10	1152900000	420	P00931_420	no	yes	yes	7.52931	5.78116	6.209	4.92936	6.11221	1.08417	11.2193	12.6726	11.9325	11.2084	11.7582	0.697416	5.64598
	6659	LPDAVVACVGGGSNSTGMFSPFEHDTSVK	P00931	P00931	TRP5	Tryptophan synthase	yes	yes	1	0	2908.34	3	3.6147e-54	141	5465300000	2	634390000	1	265160000	2	601630000	2	835050000	2	1661100000	2	140010000	1	253160000	3	1074800000	528	P00931_528	yes	yes	yes	2.54374	2.92822	1.49733	1.60594	2.14381	0.702963	3.79282	3.1748	4.24453	3.88106	3.7733	0.444317	1.62949
	5391	IVTLCGDAPEGK	P00931	P00931	TRP5	Tryptophan synthase	yes	yes	1	0	1201.6	2	2.3567e-23	158.06	3372800000	2	258570000	2	296340000	2	373660000	2	470030000	2	1125300000	2	120910000	2	404200000	2	323800000	242	P00931_242	yes	yes	yes	2.41794	2.65025	1.47237	1.44359	1.99603	0.628602	3.79247	4.05096	3.6845	6.0733	4.40031	1.12588	2.40427
	6526	LLSQLEGIIPALESSHAVYGACELAK	P00931	P00931	TRP5	Tryptophan synthase	yes	yes	1	0	2711.42	2,3,4	2.5714e-42	136.11	15283000000	4	1084400000	3	506610000	4	3355200000	4	1914100000	4	3438200000	4	185460000	5	2991400000	6	1808200000	657	P00931_657	yes	yes	yes	2.02296	2.42445	1.11452	1.14032	1.67556	0.653903	2.88724	2.44448	3.10469	3.08276	2.87979	0.306228	1.20423
	4103	HCTINEAIGVSNK	P36159	P36159	TRZ1	Ribonuclease Z	yes	yes	1	0	1384.68	2,3	2.9994e-68	195.1	230940000	2	19418000	3	21211000	2	44393000	3	54877000	2	27758000	2	10334000	2	28098000	2	24854000	738	P36159_738	no	yes	yes	2.76496	2.73483	2.30221	2.65747	2.61487	0.213298	4.57694	4.65724	4.97886	6.18246	5.09887	0.742968	2.48401
	149	AFHESNSVSEITNACFEPGNQMVK	P09733	P09733	TUB1	Tubulin alpha-1 chain	yes	yes	1	0	2638.18	2,3	1.5772e-40	131.56	4607500000	3	503180000	2	248830000	2	546010000	2	1081800000	2	813230000	2	169200000	2	449730000	2	795590000	296	P09733_296	yes	yes	yes	3.4682	3.55889	1.80111	1.76732	2.64888	0.999212	5.25943	4.59728	5.38237	5.27222	5.12783	0.357978	2.47895
	2239	EAEGCDSLQGFQITHSLGGGTGSGMGTLLISK	P02557	P02557	TUB2	Tubulin beta chain	yes	yes	1	0	3150.5	3	2.7305e-09	69.492	1492000000		0	1	37647000	1	252550000	2	635280000	2	294580000	1	16184000	1	99265000	1	156500000	127	P02557_127	yes	yes	yes	2.37436	2.15634	1.18439	1.30066	1.75394	0.599084	2.74965	3.6198	2.57783	4.02087	3.24204	0.691108	1.4881
	4500	HYSHVDCPGHADYIK	P02992	P02992	TUF1	Elongation factor Tu, mitochondrial	yes	yes	1	0	1740.77	2,3,4	1.2049e-193	271.64	6126900000	6	529000000	4	230720000	7	1393500000	7	1189600000	6	1041300000	6	301850000	6	888130000	6	552750000	118	P02992_118	yes	yes	yes	3.52626	2.25422	3.27277	2.4278	2.87026	0.623868	5.4621	8.48877	6.07005	9.46496	7.37147	1.91228	4.50121
	2609	ELLNEYGFDGDNAPIIMGSALCALEGR	P02992	P02992	TUF1	Elongation factor Tu, mitochondrial	yes	yes	1	0	2867.35	2,3	7.2661e-53	134.15	402820000	2	10979000		0	6	159590000	4	65179000	4	50442000	1	3254200	4	65625000	4	47749000	213	P02992_213	yes	yes	yes	1.73547	2.06837	0.998042	1.27056	1.51811	0.476718	2.67126	1.94034	2.51766	2.50285	2.40803	0.320952	0.889918
	8912	SLDHTSVVCCVK	P16649	P16649	TUP1	General transcriptional corepressor TUP1	yes	yes	2	0	1289.61	2	4.2554e-77	204.56	558980000	3	48139000	2	34091000	2	151940000	2	129770000	3	56196000	2	13867000	2	65243000	2	59737000	348, 349	P16649_348_349	yes	yes	yes	10.1131	6.90444	7.02663	8.00434	8.01214	1.48465	9.49123	14.6425	12.6762	10.0398	11.7124	2.39761	3.70031
	3342	FSNDGEYLATGCNK	P16649	P16649	TUP1	General transcriptional corepressor TUP1	yes	yes	1	0	1517.65	2	6.6824e-55	183.28	543020000	2	44134000	2	21055000	2	136780000	2	135630000	2	59002000	2	22086000	2	58950000	2	65382000	363	P16649_363	yes	yes	yes	8.85598	7.18589	5.02664	5.03535	6.52596	1.85602	9.29502	11.6617	9.27289	7.9636	9.5483	1.54031	3.02234
	5117	INEFCHSSGIR	P22515	P22515	UBA1	Ubiquitin-activating enzyme E1 1	yes	yes	1	0	1261.59	2,3	9.845e-17	180.24	2300000000	3	173460000	2	137400000	2	196070000	2	340390000	2	319380000	2	104900000	3	195540000	6	832880000	144	P22515_144	yes	yes	yes	2.00076	2.1482	1.33975	1.45428	1.73575	0.398492	2.98242	3.45693	3.34878	3.52272	3.32771	0.241106	1.59196
	10162	VFLVGSGAIGCEMLK	P22515	P22515	UBA1	Ubiquitin-activating enzyme E1 1	yes	yes	1	0	1522.79	2,3	9.7389e-93	198.48	1773000000	4	156420000	4	94449000	2	460440000	2	299200000	4	401540000	3	29572000	2	228150000	2	103250000	447	P22515_447	yes	yes	yes	2.38097	2.26507	2.04237	1.6943	2.09568	0.302231	2.68311	4.38203	3.20072	5.78423	4.01252	1.37863	1.91684
	1175	CLLVGAGGIGSELLK	P52488	P52488	UBA2	Ubiquitin-activating enzyme E1-like	yes	yes	1	0	1428.8	2	0.0002067	92.65	382070000	2	31608000	1	5520700	1	57588000	1	60395000	2	89454000	2	11983000	2	88528000	2	36997000	24	P52488_24	yes	yes	yes	1.75618	2.16579	2.03091	1.84642	1.94982	0.183856	2.86885	6.23419	3.65465	4.71626	4.36849	1.45605	2.41867
	7902	NYNVCEPDER	P38820	P38820	UBA4	Adenylyltransferase and sulfurtransferase UBA4	yes	yes	1	0	1237.5	2	3.2561e-38	183.03	134310000	1	10628000	1	4643000	3	33102000	2	29571000		0	2	14555000	2	19574000	2	22233000	319	P38820_319	yes	yes	yes	7.24118	5.87471	4.13006	4.04816	5.32353	1.53103	9.13909	9.43435	9.70164	12.745	10.255	1.67579	4.93148
	10557	VTEYACDTIHSNYLTIAK	P38237	P38237	UBP14	Ubiquitin carboxyl-terminal hydrolase 14	yes	yes	1	0	2040.98	2,3	1.0672e-69	178.02	544770000	2	7454200	2	4189200	3	61160000	3	102910000	3	135680000	2	1377600	3	135610000	4	96388000	68	P38237_68	yes	yes	yes	3.70369	3.49574	4.07488	4.57233	3.96166	0.472357	4.77732	4.51139	6.08267	5.56514	5.23413	0.721255	1.27247
	1010	CIGQNHQEFSSNR	P38237	P38237	UBP14	Ubiquitin carboxyl-terminal hydrolase 14	yes	yes	1	0	1518.66	2,3	9.1164e-129	245.5	200550000	3	38024000	2	18640000	1	6587200	1	21886000	2	35860000	3	27758000	2	51793000		0	399	P38237_399	yes	yes	yes	3.42665	2.94021	2.34254	4.19554	3.22623	0.783678	4.41383	4.26666	5.57283	7.96332	5.55416	1.70903	2.32793
	8749	SFQHCATADAVKPDEFYK	Q01477	Q01477	UBP3	Ubiquitin carboxyl-terminal hydrolase 3	yes	yes	1	1	2055.94	2,3	3.1785e-57	197.1	828720000	2	84318000	2	56642000	3	187070000	4	195900000	2	135040000	2	38484000	1	31047000	4	100210000	554	Q01477_554	yes	yes	yes	1.67598	1.71632	1.40988	0.705765	1.37698	0.467676	1.81665	3.43011	2.45366	5.02022	3.18016	1.39466	1.80318
	9410	TDGDCPYSFHR	P38349	P38349	UBX7	UBX domain-containing protein 7	yes	yes	1	0	1296.52	2,3	0.0004163	82.417	670520000	4	74049000	4	61829000	3	74287000	4	129920000	4	122730000	3	37608000	4	95546000	4	74546000	255	P38349_255	yes	yes	yes	2.95417	3.26625	1.21386	0.860724	2.07375	1.21217	3.32959	3.38371	4.37307	5.59174	4.16953	1.06256	2.09578
	4683	IDGFFADYSCKPQDFER	P54860	P54860	UFD2	E4 ubiquitin-protein ligase UFD2	yes	yes	1	1	2036.89	2,3	9.8061e-22	153.22	1018500000	3	66879000	4	107430000	4	391570000	2	20832000	4	273660000	4	45172000	3	80416000	2	32506000	206	P54860_206	yes	yes	yes	1.98495	1.82333	1.71294	0.730114	1.56283	0.566273	3.28618	4.24482	2.94902	6.99385	4.36847	1.83431	2.80564
	6604	LNGCNVGGCAVHAVR	P17649	P17649	UGA1	4-aminobutyrate aminotransferase	yes	yes	2	0	1468.7	2,3	2.5638e-32	150.69	1169400000	2	40384000	2	21622000	2	185360000	3	583120000	3	233330000	2	13046000	2	26915000	2	65671000	434, 439	P17649_434_439	yes	yes	yes	10.9318	9.87541	4.54809	4.28295	7.40957	3.48571	10.4226	14.5798	11.5603	13.424	12.4967	1.85992	5.08708
	3791	GLGQTCVCANR	P38067	P38067	UGA2	Succinate-semialdehyde dehydrogenase [NADP(+)]	yes	yes	2	0	1120.51	2	1.7929e-05	112.13	427110000	1	22032000	1	9988300	1	84293000	2	150790000	2	67835000	1	5426900	2	58312000	1	28431000	298, 300	P38067_298_300	yes	yes	yes	2.16247	1.63967	1.72031	1.20014	1.68065	0.39425	2.99096	3.93487	3.79709	5.22046	3.98585	0.922368	2.3052
	9814	TTHGCVINSSAIEK	P38067	P38067	UGA2	Succinate-semialdehyde dehydrogenase [NADP(+)]	yes	yes	1	0	1458.71	2,3	5.5864e-55	185.66	3318500000	3	229730000	5	158090000	8	672230000	7	739300000	6	520210000	6	180580000	2	561470000	6	256840000	339	P38067_339	yes	yes	yes	2.75171	3.18968	1.81185	1.4896	2.31071	0.793755	3.75038	3.69881	3.52009	4.9578	3.98177	0.658125	1.67106
	1848	DGHEINVLQLETACGAAIR	P32861	P32861	UGP1	UTP--glucose-1-phosphate uridylyltransferase	yes	yes	1	0	2009	2,3,4	5.6741e-201	264.23	15981000000	4	1691300000	3	1089400000	4	2714900000	5	1762900000	4	3767900000	5	589320000	6	2811400000	4	1554400000	364	P32861_364	yes	yes	yes	4.17535	3.75426	3.02856	3.07077	3.50723	0.555888	5.82281	6.87413	6.92936	5.73922	6.34138	0.648345	2.83414
	3969	GTVIIVCSDGHK	P32861	P32861	UGP1	UTP--glucose-1-phosphate uridylyltransferase	yes	yes	1	0	1227.63	2,3	6.9143e-123	247.96	2680900000	6	263470000	6	264110000	9	408590000	7	465880000	7	564060000	7	86656000	9	406150000	5	221960000	471	P32861_471	yes	yes	yes	3.75732	2.62137	3.58603	2.43855	3.10082	0.667059	5.61366	8.9737	7.25694	6.22417	7.01712	1.47017	3.9163
	6607	LNGGLGTSMGCVGPK	P32861	P32861	UGP1	UTP--glucose-1-phosphate uridylyltransferase	yes	yes	1	0	1389.67	2	2.0637e-32	160.46	2188900000	3	273560000	3	147710000	2	301360000	3	628180000	1	314180000	2	98687000	2	119170000	3	306110000	119	P32861_119	yes	yes	yes	3.36343	3.4985	2.06878	1.81931	2.6875	0.866253	4.46335	4.72013	4.44771	5.01124	4.66061	0.265031	1.9731
	3178	FLNNTYENPFMNASGVHCMTTQELDELANSK	P28272	P28272	URA1	Dihydroorotate dehydrogenase (fumarate)	yes	yes	1	0	3517.56	3	2.1423e-26	92.463	12072000000	1	898270000	1	445800000	2	1598100000	4	2540700000	6	3898700000		0	1	429660000	2	2260300000	26	P28272_26	yes	yes	yes	2.00338	2.37192	1.28951	1.18667	1.71287	0.570049	2.95578	3.05949	2.75112	3.5235	3.07247	0.326843	1.3596
	9476	TFLELGLECK	P30402	P30402	URA10	Orotate phosphoribosyltransferase 2	yes	yes	1	0	1151.59	2	2.8945e-49	197.79	1136500000	2	160320000	1	61133000	2	441860000	1	92632000	1	83382000		0	2	218970000	2	78206000	22	P30402_22	yes	yes	yes	7.00906	2.94707	7.41696	6.64387	6.00424	2.06243	9.63899	16.6481	14.4283	10.3707	12.7715	3.33413	6.76727
	3710	GHNIPCTSTISGR	P07259	P07259	URA2	Protein URA2	yes	yes	1	0	1341.65	2,3	1.1667e-42	177.36	5603500000	9	405890000	9	526310000	8	745200000	9	1264400000	9	1318600000	6	167170000	7	787820000	5	388090000	330	P07259_330	yes	yes	yes	8.12448	7.45076	5.33071	4.96073	6.46667	1.55724	10.9302	12.4477	11.0027	10.9707	11.3378	0.740534	4.87115
	2632	ELVDLCNVAFSSSPQVLVEK	P07259	P07259	URA2	Protein URA2	yes	yes	1	0	2176.11	2	2.0222e-59	163.53	942510000	2	91786000	2	61587000	2	319820000	1	86756000	1	288720000		0		0	2	93844000	621	P07259_621	yes	yes	yes	1.94548	2.17228	1.37047	0.776849	1.56627	0.625186	3.30973	3.8753	2.88778	5.20445	3.81932	1.00816	2.25305
	9420	TDVLYCTR	P07259	P07259	URA2	Protein URA2	yes	yes	1	0	969.459	2	4.2107e-06	130.56	3235300000	4	258940000	4	331690000	4	395880000	4	429420000	4	996420000	2	96149000	4	420320000	4	306420000	2132	P07259_2132	yes	yes	yes	8.05604	3.89833	6.43418	4.99025	5.8447	1.80333	11.4693	16.7144	11.1462	9.23781	12.1419	3.20342	6.29723
	8937	SLGLVPDMIACR	P28274	P28274	URA7	CTP synthase 1	yes	yes	1	0	1273.65	2	5.8121e-06	115	1310700000	2	137900000	2	84676000	2	379020000	1	150540000	2	354860000	2	55876000	1	147860000		0	214	P28274_214	yes	yes	yes	5.30772	4.38806	3.91091	3.76906	4.34394	0.694937	5.58456	6.73452	5.51978	8.59274	6.6079	1.43606	2.26396
	1425	CSETLDKPTIDK	P28274	P28274	URA7	CTP synthase 1	yes	yes	1	1	1348.65	2	3.1289e-23	176.99	1118200000	3	88585000	4	79996000	3	155490000	3	211190000	4	219960000	2	52600000	3	163150000	4	147240000	216	P28274_216	yes	yes	yes	4.87513	3.86141	4.48473	4.94792	4.5423	0.497402	5.01192	6.76127	5.6692	8.41523	6.46441	1.48727	1.92211
	8935	SLGLIPDMIACR	P38627	P38627	URA8	CTP synthase 2	yes	yes	1	0	1287.67	2	4.0134e-23	152.7	1432900000	2	84528000	2	57255000	2	375440000	2	282080000	2	232120000	2	48650000	2	207180000	2	145690000	214	P38627_214	yes	yes	yes	6.42323	4.5827	4.16288	4.14469	4.82837	1.08232	6.26289	7.58961	5.66339	7.91286	6.85719	1.06915	2.02881
	1348	CQATLALR	P39968	P39968	VAC8	Vacuolar protein 8	yes	yes	1	0	874.469	2	4.3014e-06	132.76	1909200000	4	171410000	4	148890000	4	336560000	4	370260000	4	424400000	2	91889000	2	241910000	3	123900000	269	P39968_269	yes	yes	yes	2.31058	3.04244	1.90399	1.72064	2.24441	0.58636	4.0013	nq	4.3438	4.70661	4.35057	0.352705	2.10616
	2106	DSEEIQCHAVSTLR	P39968	P39968	VAC8	Vacuolar protein 8	yes	yes	1	0	1586.74	2,3	2.1931e-188	273.07	4224900000	7	483770000	5	357430000	6	631180000	6	903780000	8	690620000	6	189890000	4	576900000	4	391310000	352	P39968_352	yes	yes	yes	1.96504	2.23694	1.48911	1.37354	1.76615	0.405007	2.96616	2.86697	2.85856	4.96795	3.41491	1.03651	1.64875
	6355	LIQSDSIPLVLASVACIR	P39968	P39968	VAC8	Vacuolar protein 8	yes	yes	1	0	1897.07	2,3	9.2233e-57	174.87	1540200000	4	162420000	2	41813000	4	416530000	5	197760000	4	328580000	3	15585000	4	298030000	4	79525000	315	P39968_315	yes	yes	yes	4.23559	2.71442	4.37016	2.78532	3.52637	0.898773	6.75471	12.9416	5.05553	15.628	10.0949	5.009	6.56857
	1689	DASEIPEGCVLQSVNPEVNVHLLVK	P07806-2;P07806	P07806-2	VAS1	Isoform Cytoplasmic of Valine--tRNA ligase, mitochondrial;Valine--tRNA ligase, mitochondrial	yes	no	1	0	2688.38	2,3	9.0152e-13	90.729	6487900000	3	675400000	2	212500000	1	789490000	3	1181400000	2	1408400000	2	92841000	2	1171500000	3	956510000	969	P07806-2_969	yes	yes	yes	1.2459	1.8063	0.961047	1.19387	1.30178	0.358426	2.17049	1.93424	2.39835	3.71445	2.55438	0.796249	1.2526
	9275	SYCEQSNFIR	Q05934	Q05934	VID22	Vacuolar import and degradation protein 22	yes	yes	1	0	1245.54	2	2.8005e-05	110.54	245160000	2	31365000	1	11126000	2	48740000	2	41966000	2	54728000	2	14916000	2	20577000	2	21746000	774	Q05934_774	yes	yes	yes	0.903435	0.83641	1.21751	nq	0.985785	0.203459	nq	1.84837	2.82572	3.28088	2.65166	0.731944	1.66587
	1778	DDVIGCGINFIDGSIFFTK	P53076	P53076	VID30	Vacuolar import and degradation protein 30	yes	yes	1	0	2059.99	2,3	1.0549e-35	148.06	51119000	2	3139700		0	2	15710000	2	6593500	2	11325000	2	570320	3	10614000	2	3167500	541	P53076_541	yes	yes	yes	2.23749	3.38943	2.67972	2.24235	2.63725	0.542629	4.91794	4.08196	4.76509	4.74988	4.62872	0.372321	1.99147
	8900	SLAYEHICR	P53076	P53076	VID30	Vacuolar import and degradation protein 30	yes	yes	1	0	1090.52	2,3	2.6674e-10	136.57	546120000	2	37194000	3	35447000	3	93383000	3	115700000	4	130700000	2	19144000	3	59801000	3	54751000	613	P53076_613	yes	yes	yes	2.52911	nq	1.35068	1.23042	1.7034	0.71761	3.43642	4.29647	3.21201	3.09212	3.50926	0.543868	1.80585
	7233	MSPGCHTQDPLDVQLDDR	Q06685	Q06685	VIP1	Inositol hexakisphosphate and diphosphoinositol-pentakisphosphate kinase	yes	yes	1	0	2025.89	2,3	1.8393e-20	120.9	572440000	2	100350000	1	41649000	1	25831000	4	121540000	2	181470000	2	38502000		0	3	63107000	1050	Q06685_1050	yes	yes	yes	2.31096	1.9631	1.49426	1.02653	1.69871	0.559281	3.46408	3.51988	3.15479	6.24389	4.09566	1.44113	2.39695
	3962	GTNVLMADGSIECIENIEVGNK	P17255	P17255	VMA1	V-type proton ATPase catalytic subunit A	yes	yes	1	0	2305.09	2	1.1061e-49	156.58	601530000	1	36832000	2	30097000	2	112180000	2	102420000	3	167450000		0	2	79884000	2	72670000	300	P17255_300	yes	yes	yes	4.80355	4.8287	2.64892	2.67685	3.7395	1.24327	7.49976	7.26619	8.12853	8.76211	7.91415	0.672449	4.17464
	3364	FTCNATHELVVR	P17255	P17255	VMA1	V-type proton ATPase catalytic subunit A	yes	yes	1	0	1388.69	2,3	1.1976e-52	186.76	16531000000	3	1007700000	5	1638300000	3	2187500000	5	3614000000	4	3788600000	3	350140000	4	3404100000	2	540970000	358	P17255_358	yes	yes	yes	3.86272	3.01583	3.70802	2.78161	3.34204	0.524577	5.57369	9.32984	8.17859	7.25967	7.58545	1.58619	4.2434
	6617	LNLCAEYK	P17255	P17255	VMA1	V-type proton ATPase catalytic subunit A	yes	yes	1	0	952.469	2	1.2735e-32	185.58	12896000000	2	934820000	2	793410000	2	2020200000	2	2324900000	2	2756100000	2	442210000	2	2485600000	2	1139000000	532	P17255_532	yes	yes	yes	2.4115	2.50181	1.64039	1.47745	2.00779	0.523858	3.40341	3.75512	3.29444	6.24651	4.17487	1.39501	2.16708
	5179	IPIFSASGLPHNEIAAQICR	P16140	P16140	VMA2	V-type proton ATPase subunit B	yes	yes	1	0	2136.11	2,3	4.1228e-101	202.94	49536000000	6	3988800000	5	2252100000	6	13784000000	5	7286500000	6	7541900000	5	1664100000	4	7838000000	4	5181200000	188	P16140_188	yes	yes	yes	1.85859	1.48879	1.28479	1.32181	1.4885	0.262202	2.55942	2.71361	2.85652	3.91433	3.01097	0.61434	1.52247
	7313	NCFDTAEELDDMNIEIIR	P32366	P32366	VMA6	V-type proton ATPase subunit d	yes	yes	1	0	2139.95	2	2.3208e-45	160.27	631080000	2	78316000	2	28043000	2	134010000	2	86947000	2	146970000	2	12272000	2	76833000	2	67692000	165	P32366_165	yes	yes	yes	0.955151	1.57925	0.518448	0.334769	0.846904	0.553237	2.41484	2.19564	2.11533	2.1239	2.21243	0.139664	1.36552
	3653	GFLETGNLEDHFYQLEMELCR	P32366	P32366	VMA6	V-type proton ATPase subunit d	yes	yes	1	0	2543.15	2,3	1.0543e-29	119.62	616790000	4	60269000	2	1928000	4	229180000	4	128300000	2	43625000	1	3242400	4	76761000	4	73479000	296	P32366_296	yes	yes	yes	2.45161	1.42624	2.60332	2.12851	2.15242	0.523049	3.58984	5.83311	4.09342	4.65102	4.54185	0.963792	2.38943
	7486	NGLLSNNQYINLTQCDTLEDLK	P32366	P32366	VMA6	V-type proton ATPase subunit d	yes	yes	1	0	2508.22	2	1.9379e-39	134.32	422980000	1	16444000	1	8505100	2	129280000	2	80389000	2	71998000	2	12698000	2	45877000	2	57796000	36	P32366_36	yes	yes	yes	1.18543	0.80069	1.88481	1.31163	1.29564	0.448889	2.14533	3.56982	1.82914	4.53404	3.01958	1.26198	1.72394
	5636	KLDEFIDSCLSFLEDK	P53262	P53262	VOA1	V0 assembly protein 1	yes	yes	1	1	1900.91	3	1.0281e-06	101.01	530780000	2	42845000		0	2	189890000	2	78077000	2	71404000	2	10327000	2	104400000	2	33841000	161	P53262_161	no	yes	yes	1.31977	1.41618	1.02387	2.12996	1.47245	0.46905	2.30794	4.29423	2.13711	4.68854	3.35696	1.32162	1.88451
	229	AHYCGTPYLAK	P21576	P21576	VPS1	Vacuolar protein sorting-associated protein 1	yes	yes	1	0	1222.58	2,3	4.9479e-11	136.52	1212800000	2	150100000	2	91101000	3	197480000	4	257650000	2	151510000	2	50977000	3	214140000	2	99836000	314	P21576_314	yes	yes	yes	2.21479	3.10277	1.54866	1.54626	2.10312	0.736953	3.56549	3.39968	3.44923	5.45796	3.96809	0.995673	1.86497
	4021	GVTSLNDCGLTR	Q07878	Q07878	VPS13	Vacuolar protein sorting-associated protein 13	yes	yes	1	0	1234.6	2	4.2527e-23	153.49	283550000	2	31221000	1	18587000	2	44417000	2	52356000	2	71694000	2	10238000	2	29074000	2	25957000	1425	Q07878_1425	yes	yes	yes	5.5082	3.92123	2.84433	3.42764	3.92535	1.14335	9.07663	11.258	6.65439	16.3797	10.8422	4.14294	6.91683
	1838	DFSQICHCLDFPLIK	P22219	P22219	VPS15	Serine/threonine-protein kinase VPS15	yes	yes	2	0	1777.85	3	0.00067025	63.185	234720000	2	21254000	1	4669000	2	95840000	2	52494000		0	1	3493300	2	44486000	1	12484000	356, 358	P22219_356_358	yes	yes	yes	3.30758	1.90626	2.29679	2.9801	2.62268	0.636739	3.19192	5.82074	4.9877	5.66278	4.91578	1.20469	2.2931
	2423	EFPHGDSLASLFSEEIYPFCVK	P53853	P53853	VPS75	Vacuolar protein sorting-associated protein 75	yes	yes	1	0	2514.18	3	3.4909e-22	111.77	165500000	2	10270000	1	3319900	2	75223000	2	24305000	2	11554000		0	2	25661000	2	15163000	212	P53853_212	yes	yes	yes	2.51996	3.45461	1.45064	2.97197	2.5993	0.855603	5.62406	8.7295	6.11583	3.10787	5.89431	2.30396	3.29502
[truncated: 8,166 more rows]
[truncated: 111 more columns]
